# Supplementary material for: Shift and Metabolic Potentials of Microbial Eukaryotic Communities Across the Full Depths of the Mariana Trench
Source: Front Microbiol. 2021 Jan 18;11:603692. doi: 10.3389/fmicb.2020.603692 (PMC7848797; doi:10.3389/fmicb.2020.603692)
Supplement: Supplementary file 1 [file Data_Sheet_1.xlsx]

## Sheet: Pivot_table
This file contains the entire eukaryotic OTU table obtained in this study. Data were generated using Metaxa2.
Sheets:
Pivot table	Pivot table of all samples and all taxonomic levels
Raw data	Contains the raw OTU table
Superphylum	Contains the abundance and relative abundance of each superphylum in every sample (generating Figure 1C)
Phylum|Class	Contains the abundance and relative abundance of each phylum or class in every sample (generating Figure 1D)
Genus	Contains the abundance and the relative abundance of each genus in every sample (generating Figure S5)
Trophic groups	Abundaces of major trophic groups in every sample (generating Figure 2)
Hadal unique OTUs	List of OTUs unique in the hadal zone
Row Labels	_F0_2016	_P0_2016	_F0_2017	_P0_2017	_F20.1_2017	_F20.2_2017	_F40_2016	_P40_2016	_F40_2017	_P40_2017	_F80.1_2017	_F80.2_2017	_F96_2016	_F104_2016	_P104_2016	_F105_2016	_P105_2016
Eukaryota	1581	6679	1506	6951	1052	709	2268	4635	6638	13483	1529	1370	2720	2469	8747	1254	5096
Alveolata	696	4780	819	4650	353	173	109	414	87	282	39	27	113	23	120	27	176
Amoebozoa	22	8	0	350	21	20	53	230	456	4123	41	12	22	31	105	123	293
Apusozoa	0	0	0	0	0	0	23	0	2	0	0	0	3	17	16	1	2
Archaeplastida	199	35	6	10	11	6	4	185	5	6	1	0	3	176	109	0	11
Excavata	6	22	7	29	8	19	52	144	222	273	22	24	6	374	217	173	67
Hacrobia	106	142	124	153	35	5	15	1	5	11	2	5	4	4	6	4	10
Opisthokonta	47	98	11	32	100	99	967	2814	103	285	102	441	380	68	186	42	295
Rhizaria	32	90	50	134	113	100	71	131	70	56	15	7	136	132	42	52	122
Stramenopiles	168	190	166	177	166	84	450	317	4088	5029	1046	651	1504	1115	6115	599	3012
Unclassified Eukaryota	305	1314	323	1416	245	203	524	399	1600	3418	261	203	549	529	1831	233	1108
Grand Total	1581	6679	1506	6951	1052	709	2268	4635	6638	13483	1529	1370	2720	2469	8747	1254	5096

## Sheet: Raw data
level_1	level_2	level_3	level_4	level_5	level_6	level_7	OTU	F0_2016	P0_2016	F0_2017	P0_2017	F20.1_2017	F20.2_2017	F40_2016	P40_2016	F40_2017	P40_2017	F80.1_2017	F80.2_2017	F96_2016	F104_2016	P104_2016	F105_2016	P105_2016
Eukaryota	Alveolata	Apicomplexa	Aconoidasida	Haemosporoidia	Plasmodium	Plasmodium	OTU_1	0	1	0	0	0	0	0	0	0	0	0	0	0	0	0	0	0
Eukaryota	Alveolata	Apicomplexa	Aconoidasida	Piroplasmorida	Theileria	Theileria	OTU_2	1	0	0	1	0	0	0	0	0	0	0	0	0	0	0	0	0
Eukaryota	Alveolata	Apicomplexa	Aconoidasida	Piroplasmorida	Theileria	Unclassified Theileria	OTU_3	0	2	0	2	0	0	0	0	1	0	0	0	0	0	0	0	0
Eukaryota	Alveolata	Apicomplexa	Aconoidasida	Piroplasmorida	Unclassified Piroplasmorida	Unclassified	OTU_4	0	0	2	0	0	0	0	0	0	1	0	0	0	0	0	0	0
Eukaryota	Alveolata	Apicomplexa	Conoidasida	Coccidia	Eimeriorina	Calyptosporidae	OTU_5	0	0	0	0	1	0	0	0	0	0	0	0	0	0	0	0	0
Eukaryota	Alveolata	Apicomplexa	Conoidasida	Coccidia	Eimeriorina	Eimeria	OTU_6	0	0	1	0	0	0	0	0	0	0	0	0	0	0	0	0	0
Eukaryota	Alveolata	Apicomplexa	Conoidasida	Coccidia	Eimeriorina	Rhytidocystis	OTU_7	0	0	1	0	0	0	0	0	0	0	0	0	0	0	0	0	0
Eukaryota	Alveolata	Apicomplexa	Conoidasida	Coccidia	Eimeriorina	Sarcocystis	OTU_8	0	0	0	0	0	0	1	0	0	0	0	0	0	0	0	0	0
Eukaryota	Alveolata	Apicomplexa	Conoidasida	Coccidia	Eimeriorina	Unclassified Eimeriorina	OTU_9	0	2	2	0	0	0	0	1	0	0	0	0	0	0	0	0	0
Eukaryota	Alveolata	Apicomplexa	Conoidasida	Coccidia	Unclassified Coccidia	Unclassified	OTU_10	0	0	0	1	0	0	0	0	0	0	0	0	0	0	0	0	0
Eukaryota	Alveolata	Apicomplexa	Conoidasida	Cryptosporida	Cryptosporidium	Cryptosporidium	OTU_11	0	1	1	2	0	0	0	0	0	0	0	0	0	0	0	0	0
Eukaryota	Alveolata	Apicomplexa	Conoidasida	Cryptosporida	Cryptosporidium	Unclassified Cryptosporidium	OTU_12	1	0	0	0	0	0	0	0	0	0	0	0	0	0	0	0	0
Eukaryota	Alveolata	Apicomplexa	Conoidasida	Gregarinasina	Eugregarinorida	Gregarina	OTU_13	0	0	0	0	0	0	0	1	0	0	0	0	0	0	0	0	0
Eukaryota	Alveolata	Apicomplexa	Conoidasida	Gregarinasina	Eugregarinorida	Stylocephalus	OTU_14	0	0	0	0	0	0	0	0	0	1	0	0	0	0	0	0	0
Eukaryota	Alveolata	Apicomplexa	Conoidasida	Gregarinasina	Eugregarinorida	Unclassified Eugregarinorida	OTU_15	0	1	0	2	0	0	3	0	0	2	0	0	0	1	0	0	0
Eukaryota	Alveolata	Apicomplexa	Conoidasida	Unclassified Conoidasida	Unclassified	Unclassified	OTU_16	0	0	0	0	0	0	0	1	0	0	0	0	0	0	0	0	0
Eukaryota	Alveolata	Apicomplexa	Unclassified Apicomplexa	Unclassified	Unclassified	Unclassified	OTU_17	0	1	0	1	1	0	1	0	0	0	0	0	0	0	0	0	0
Eukaryota	Alveolata	Ciliophora	Intramacronucleata	Conthreep	Colpodea	Aristerostoma	OTU_18	0	1	0	0	0	0	0	61	0	0	0	0	2	0	0	0	0
Eukaryota	Alveolata	Ciliophora	Intramacronucleata	Conthreep	Colpodea	Unclassified Colpodea	OTU_19	2	1	0	3	1	0	2	111	1	0	0	0	0	1	0	0	0
Eukaryota	Alveolata	Ciliophora	Intramacronucleata	Conthreep	Oligohymenophorea	Ancistrum	OTU_20	0	0	0	1	0	0	0	0	0	0	0	0	0	0	0	0	0
Eukaryota	Alveolata	Ciliophora	Intramacronucleata	Conthreep	Oligohymenophorea	Cinetochilum	OTU_21	0	0	0	0	0	0	0	0	0	0	0	0	0	1	5	0	0
Eukaryota	Alveolata	Ciliophora	Intramacronucleata	Conthreep	Oligohymenophorea	Peritrichia	OTU_22	0	0	0	0	4	6	0	0	31	5	6	4	0	2	0	1	0
Eukaryota	Alveolata	Ciliophora	Intramacronucleata	Conthreep	Oligohymenophorea	Pseudocohnilembus	OTU_23	0	0	0	0	0	0	0	11	0	0	0	0	0	0	0	0	0
Eukaryota	Alveolata	Ciliophora	Intramacronucleata	Conthreep	Oligohymenophorea	Unclassified Oligohymenophorea	OTU_24	0	6	0	1	2	0	0	8	0	5	0	0	0	0	6	0	2
Eukaryota	Alveolata	Ciliophora	Intramacronucleata	Conthreep	Phyllopharyngea	Unclassified Phyllopharyngea	OTU_25	2	1	0	0	0	0	0	0	0	0	0	0	0	0	2	0	1
Eukaryota	Alveolata	Ciliophora	Intramacronucleata	Conthreep	Prostomatea	Unclassified Prostomatea	OTU_26	0	0	1	0	0	0	0	0	0	0	0	0	0	0	0	0	0
Eukaryota	Alveolata	Ciliophora	Intramacronucleata	Conthreep	Unclassified Conthreep	Unclassified	OTU_27	4	12	4	9	1	0	1	40	1	3	1	1	1	0	0	0	3
Eukaryota	Alveolata	Ciliophora	Intramacronucleata	Intramacronucleata	Spirotrichea	Protocruzia	OTU_28	0	0	0	0	1	0	0	0	0	0	0	0	0	0	0	0	0
Eukaryota	Alveolata	Ciliophora	Intramacronucleata	Litostomatea	Haptoria	Unclassified Haptoria	OTU_29	0	1	0	0	0	0	3	0	0	0	0	0	0	0	0	0	0
Eukaryota	Alveolata	Ciliophora	Intramacronucleata	Litostomatea	Trichostomatia	Unclassified Trichostomatia	OTU_30	0	1	0	0	0	0	0	0	0	0	0	0	0	0	0	0	0
Eukaryota	Alveolata	Ciliophora	Intramacronucleata	Litostomatea	Unclassified Litostomatea	Unclassified	OTU_31	0	1	0	2	0	0	2	0	0	0	0	0	0	0	0	0	1
Eukaryota	Alveolata	Ciliophora	Intramacronucleata	Spirotrichea	Choreotrichia	Favella	OTU_32	0	0	0	0	0	0	0	0	0	1	0	0	0	0	0	0	0
Eukaryota	Alveolata	Ciliophora	Intramacronucleata	Spirotrichea	Choreotrichia	Metacylis	OTU_33	0	0	0	0	1	0	0	0	0	0	0	0	0	0	0	0	0
Eukaryota	Alveolata	Ciliophora	Intramacronucleata	Spirotrichea	Choreotrichia	Strobilidium	OTU_34	0	0	1	0	0	0	0	0	0	0	0	0	0	0	0	0	0
Eukaryota	Alveolata	Ciliophora	Intramacronucleata	Spirotrichea	Choreotrichia	Unclassified Choreotrichia	OTU_35	2	0	4	1	0	1	0	0	0	1	0	0	1	0	0	0	0
Eukaryota	Alveolata	Ciliophora	Intramacronucleata	Spirotrichea	Euplotia	Diophrys	OTU_36	0	0	0	1	0	0	0	0	0	0	0	0	2	0	0	0	1
Eukaryota	Alveolata	Ciliophora	Intramacronucleata	Spirotrichea	Euplotia	Euplotes	OTU_37	0	3	0	0	0	0	0	7	2	2	0	1	0	0	0	0	0
Eukaryota	Alveolata	Ciliophora	Intramacronucleata	Spirotrichea	Euplotia	Unclassified Euplotia	OTU_38	0	0	0	0	0	0	0	0	1	0	0	0	0	0	0	0	0
Eukaryota	Alveolata	Ciliophora	Intramacronucleata	Spirotrichea	Hypotrichia	Anteholosticha	OTU_39	0	0	0	0	0	0	1	0	0	0	0	0	0	0	0	0	0
Eukaryota	Alveolata	Ciliophora	Intramacronucleata	Spirotrichea	Hypotrichia	Holosticha	OTU_40	0	0	0	0	0	0	21	0	0	0	0	0	0	0	0	0	1
Eukaryota	Alveolata	Ciliophora	Intramacronucleata	Spirotrichea	Hypotrichia	Pseudoamphisiella	OTU_41	0	0	0	1	0	0	0	0	0	0	0	0	0	0	0	0	0
Eukaryota	Alveolata	Ciliophora	Intramacronucleata	Spirotrichea	Hypotrichia	Unclassified Hypotrichia	OTU_42	0	0	1	0	0	0	6	9	0	0	0	1	0	0	0	0	0
Eukaryota	Alveolata	Ciliophora	Intramacronucleata	Spirotrichea	Oligotrichia	Laboea	OTU_43	2	0	1	1	0	0	0	0	0	0	0	0	0	0	0	0	0
Eukaryota	Alveolata	Ciliophora	Intramacronucleata	Spirotrichea	Oligotrichia	Pseudotontonia	OTU_44	0	1	2	0	1	1	0	0	0	0	0	0	0	0	1	0	0
Eukaryota	Alveolata	Ciliophora	Intramacronucleata	Spirotrichea	Oligotrichia	Strombidium	OTU_45	3	3	1	0	1	0	0	0	0	0	0	0	0	0	0	0	0
Eukaryota	Alveolata	Ciliophora	Intramacronucleata	Spirotrichea	Oligotrichia	Unclassified Oligotrichia	OTU_46	11	9	2	8	3	0	0	0	0	0	5	1	0	0	0	0	1
Eukaryota	Alveolata	Ciliophora	Intramacronucleata	Spirotrichea	Unclassified Spirotrichea	Unclassified	OTU_47	4	13	10	5	3	0	4	5	1	3	4	2	2	0	0	1	4
Eukaryota	Alveolata	Ciliophora	Intramacronucleata	Unclassified Intramacronucleata	Unclassified	Unclassified	OTU_48	2	3	0	1	0	0	1	18	1	0	0	0	1	0	2	0	3
Eukaryota	Alveolata	Ciliophora	Postciliodesmatophora	Heterotrichea	Peritromus	Peritromus	OTU_49	0	1	0	0	0	0	0	0	0	0	0	0	0	0	0	0	0
Eukaryota	Alveolata	Ciliophora	Postciliodesmatophora	Unclassified Postciliodesmatophora	Unclassified	Unclassified	OTU_50	0	0	0	0	0	1	3	0	0	0	0	0	0	0	0	0	0
Eukaryota	Alveolata	Ciliophora	Unclassified Ciliophora	Unclassified	Unclassified	Unclassified	OTU_51	0	1	0	0	0	0	0	0	0	0	0	0	0	0	0	0	0
Eukaryota	Alveolata	Dinoflagellata	Dinophyceae	Adenoides eludens	Dinophyceae	Adenoides	OTU_52	0	1	0	0	0	0	0	0	0	0	0	0	0	0	0	0	0
Eukaryota	Alveolata	Dinoflagellata	Dinophyceae	Adenoides eludens	Dinophyceae	Unclassified Dinophyceae	OTU_53	0	1	0	1	0	0	0	0	0	0	0	0	0	0	0	0	0
Eukaryota	Alveolata	Dinoflagellata	Dinophyceae	BAQK03	Dinophyceae	BAQK03	OTU_54	0	2	0	2	0	0	0	0	0	0	0	0	0	0	0	0	0
Eukaryota	Alveolata	Dinoflagellata	Dinophyceae	BAQK03	Dinophyceae	Unclassified Dinophyceae	OTU_55	0	2	0	1	0	0	0	0	0	0	0	0	0	0	0	0	0
Eukaryota	Alveolata	Dinoflagellata	Dinophyceae	Dinophysiales	Dinophyceae	Amphisolenia	OTU_56	0	3	0	0	0	0	0	0	0	0	0	0	0	0	0	0	0
Eukaryota	Alveolata	Dinoflagellata	Dinophyceae	Dinophysiales	Dinophyceae	Dinophysiales	OTU_57	0	14	1	21	1	1	0	2	0	0	0	0	0	0	0	0	0
Eukaryota	Alveolata	Dinoflagellata	Dinophyceae	Dinophysiales	Dinophyceae	Dinophysis	OTU_58	2	1	0	1	0	0	0	0	0	0	0	0	0	0	0	0	0
Eukaryota	Alveolata	Dinoflagellata	Dinophyceae	Dinophysiales	Dinophyceae	Unclassified Dinophyceae	OTU_59	1	28	2	26	1	2	0	2	1	0	0	0	0	0	1	0	0
Eukaryota	Alveolata	Dinoflagellata	Dinophyceae	Dinophysiales	Unclassified Dinophysiales	Unclassified	OTU_60	0	0	0	1	0	0	0	0	0	0	0	0	0	0	0	0	0
Eukaryota	Alveolata	Dinoflagellata	Dinophyceae	Gonyaulacales	Dinophyceae	Alexandrium	OTU_61	1	38	0	26	4	8	1	9	0	0	0	0	0	0	0	0	0
Eukaryota	Alveolata	Dinoflagellata	Dinophyceae	Gonyaulacales	Dinophyceae	Ceratium	OTU_62	0	1	0	2	0	0	0	0	0	0	0	0	0	0	0	0	0
Eukaryota	Alveolata	Dinoflagellata	Dinophyceae	Gonyaulacales	Dinophyceae	Coolia	OTU_63	0	0	0	1	0	0	0	0	0	0	0	0	0	0	0	0	0
Eukaryota	Alveolata	Dinoflagellata	Dinophyceae	Gonyaulacales	Dinophyceae	Fragilidium	OTU_64	0	4	0	4	0	0	1	0	0	0	0	0	5	0	0	0	1
Eukaryota	Alveolata	Dinoflagellata	Dinophyceae	Gonyaulacales	Dinophyceae	Gonyaulax	OTU_65	2	9	1	21	0	1	0	0	0	0	0	0	0	0	0	0	0
Eukaryota	Alveolata	Dinoflagellata	Dinophyceae	Gonyaulacales	Dinophyceae	Neoceratium	OTU_66	0	1	0	4	0	0	0	0	0	0	0	0	0	0	0	0	0
Eukaryota	Alveolata	Dinoflagellata	Dinophyceae	Gonyaulacales	Dinophyceae	Peridiniphycidae	OTU_67	1	6	0	10	0	0	0	0	0	0	0	0	0	0	0	0	0
Eukaryota	Alveolata	Dinoflagellata	Dinophyceae	Gonyaulacales	Dinophyceae	Pyrocystis	OTU_68	1	0	0	0	0	0	0	0	0	1	0	0	0	0	0	0	0
Eukaryota	Alveolata	Dinoflagellata	Dinophyceae	Gonyaulacales	Dinophyceae	Thecadinium	OTU_69	0	0	0	4	0	0	0	0	0	0	0	0	0	0	0	0	0
Eukaryota	Alveolata	Dinoflagellata	Dinophyceae	Gonyaulacales	Dinophyceae	Unclassified Dinophyceae	OTU_70	8	111	9	100	0	2	1	1	0	3	0	0	4	0	1	0	3
Eukaryota	Alveolata	Dinoflagellata	Dinophyceae	Gonyaulacales	Unclassified Gonyaulacales	Unclassified	OTU_71	0	0	0	4	0	0	0	0	0	0	0	0	0	0	0	0	0
Eukaryota	Alveolata	Dinoflagellata	Dinophyceae	Gymnodiniphycidae	Dinophyceae	Akashiwo	OTU_72	0	1	0	0	0	0	0	0	0	0	0	0	0	0	0	0	0
Eukaryota	Alveolata	Dinoflagellata	Dinophyceae	Gymnodiniphycidae	Dinophyceae	Amphidinium	OTU_73	0	6	0	9	0	0	0	2	0	0	0	0	0	0	0	0	1
Eukaryota	Alveolata	Dinoflagellata	Dinophyceae	Gymnodiniphycidae	Dinophyceae	Apicoporus	OTU_74	0	0	1	0	0	0	0	0	0	0	0	0	0	0	0	0	0
Eukaryota	Alveolata	Dinoflagellata	Dinophyceae	Gymnodiniphycidae	Dinophyceae	Cochlodinium	OTU_75	1	15	0	7	0	0	1	0	0	0	0	0	1	0	0	0	0
Eukaryota	Alveolata	Dinoflagellata	Dinophyceae	Gymnodiniphycidae	Dinophyceae	Dissodinium	OTU_76	0	1	0	0	0	0	0	0	0	0	0	0	0	0	0	0	0
Eukaryota	Alveolata	Dinoflagellata	Dinophyceae	Gymnodiniphycidae	Dinophyceae	Erythropsidinium	OTU_77	0	2	0	0	0	0	0	0	0	0	0	0	0	0	0	0	0
Eukaryota	Alveolata	Dinoflagellata	Dinophyceae	Gymnodiniphycidae	Dinophyceae	Gymnodiniphycidae	OTU_78	15	129	8	106	1	0	2	2	0	7	0	0	1	0	2	0	3
Eukaryota	Alveolata	Dinoflagellata	Dinophyceae	Gymnodiniphycidae	Dinophyceae	Gymnodinium	OTU_79	0	13	1	12	0	0	0	0	1	0	0	0	0	0	0	0	0
Eukaryota	Alveolata	Dinoflagellata	Dinophyceae	Gymnodiniphycidae	Dinophyceae	Lepidodinium	OTU_80	1	13	0	8	0	0	0	0	0	0	0	0	0	0	0	0	0
Eukaryota	Alveolata	Dinoflagellata	Dinophyceae	Gymnodiniphycidae	Dinophyceae	Spiniferodinium	OTU_81	0	0	1	0	0	0	0	0	0	0	0	0	0	0	0	0	0
Eukaryota	Alveolata	Dinoflagellata	Dinophyceae	Gymnodiniphycidae	Dinophyceae	Unclassified Dinophyceae	OTU_82	33	366	12	367	1	4	4	11	4	20	0	0	4	1	4	1	19
Eukaryota	Alveolata	Dinoflagellata	Dinophyceae	Gymnodiniphycidae	Kareniaceae	Karlodinium	OTU_83	1	33	2	31	1	0	0	0	0	4	0	0	0	0	0	0	3
Eukaryota	Alveolata	Dinoflagellata	Dinophyceae	Gymnodiniphycidae	Kareniaceae	Unclassified Kareniaceae	OTU_84	0	4	0	3	0	0	0	0	0	0	0	0	0	0	0	0	0
Eukaryota	Alveolata	Dinoflagellata	Dinophyceae	Gymnodiniphycidae	Suessiaceae	Pelagodinium	OTU_85	0	7	2	5	0	0	0	0	1	0	0	0	1	0	0	0	0
Eukaryota	Alveolata	Dinoflagellata	Dinophyceae	Gymnodiniphycidae	Suessiaceae	Protodinium	OTU_86	0	2	1	1	0	0	0	0	0	0	0	0	0	0	0	0	0
Eukaryota	Alveolata	Dinoflagellata	Dinophyceae	Gymnodiniphycidae	Suessiaceae	Symbiodinium	OTU_87	0	10	2	6	0	0	0	0	0	0	0	0	0	0	1	0	0
Eukaryota	Alveolata	Dinoflagellata	Dinophyceae	Gymnodiniphycidae	Suessiaceae	Unclassified Suessiaceae	OTU_88	4	66	18	86	1	3	0	2	0	5	0	0	0	0	2	0	4
Eukaryota	Alveolata	Dinoflagellata	Dinophyceae	Gymnodiniphycidae	Suessiaceae	Woloszynskia	OTU_89	0	0	0	4	0	1	0	0	0	0	0	0	0	0	0	0	0
Eukaryota	Alveolata	Dinoflagellata	Dinophyceae	Gymnodiniphycidae	Unclassified Gymnodiniphycidae	Unclassified	OTU_90	3	59	3	54	1	0	1	1	0	7	0	0	2	0	1	1	0
Eukaryota	Alveolata	Dinoflagellata	Dinophyceae	Incertae Sedis	Dinophyceae	Gloeodinium	OTU_91	0	2	0	3	0	0	0	0	0	0	0	0	0	0	0	0	0
Eukaryota	Alveolata	Dinoflagellata	Dinophyceae	Incertae Sedis	Dinophyceae	Unclassified Dinophyceae	OTU_92	0	4	0	2	0	0	0	0	0	1	0	0	0	0	0	0	0
Eukaryota	Alveolata	Dinoflagellata	Dinophyceae	Peridiniales	Dinophyceae	Durinskia	OTU_93	0	0	1	0	0	0	0	0	0	0	0	0	0	0	0	0	0
Eukaryota	Alveolata	Dinoflagellata	Dinophyceae	Peridiniales	Dinophyceae	Heterocapsa	OTU_94	0	3	0	0	0	0	0	0	0	0	0	0	0	0	0	0	0
Eukaryota	Alveolata	Dinoflagellata	Dinophyceae	Peridiniales	Dinophyceae	Peridiniphycidae	OTU_95	0	5	0	3	0	1	0	0	0	0	0	0	0	0	0	0	0
Eukaryota	Alveolata	Dinoflagellata	Dinophyceae	Peridiniales	Dinophyceae	Peridinium	OTU_96	0	1	0	3	0	0	0	0	0	0	0	0	0	0	0	0	0
Eukaryota	Alveolata	Dinoflagellata	Dinophyceae	Peridiniales	Dinophyceae	Protoperidinium	OTU_97	2	13	0	39	0	0	0	0	0	0	0	0	0	0	0	1	1
Eukaryota	Alveolata	Dinoflagellata	Dinophyceae	Peridiniales	Dinophyceae	Unclassified Dinophyceae	OTU_98	5	45	3	62	1	1	0	0	2	8	0	0	0	0	1	0	7
Eukaryota	Alveolata	Dinoflagellata	Dinophyceae	Peridiniales	Thecadiniaceae	Thecadinium	OTU_99	0	2	0	0	0	0	0	0	0	0	0	0	0	0	0	0	0
Eukaryota	Alveolata	Dinoflagellata	Dinophyceae	Peridiniphycidae	Dinophyceae	Peridiniopsis	OTU_100	0	0	0	1	0	0	0	0	0	0	0	0	0	0	0	0	2
Eukaryota	Alveolata	Dinoflagellata	Dinophyceae	Peridiniphycidae	Dinophyceae	Unclassified Dinophyceae	OTU_101	0	0	0	1	0	0	0	0	0	0	0	0	0	0	0	0	0
Eukaryota	Alveolata	Dinoflagellata	Dinophyceae	Peridiniphycidae	Podolampadaceae	Blepharocysta	OTU_102	0	1	0	0	0	0	0	0	0	0	0	0	0	0	0	0	0
Eukaryota	Alveolata	Dinoflagellata	Dinophyceae	Peridiniphycidae	Podolampadaceae	Lessardia	OTU_103	0	1	0	2	0	0	0	2	0	0	0	0	0	0	0	0	0
Eukaryota	Alveolata	Dinoflagellata	Dinophyceae	Peridiniphycidae	Podolampadaceae	Podolampas	OTU_104	1	3	0	0	0	0	0	0	0	1	0	0	0	0	0	0	0
Eukaryota	Alveolata	Dinoflagellata	Dinophyceae	Peridiniphycidae	Podolampadaceae	Roscoffia	OTU_105	0	1	0	0	0	0	0	0	0	0	0	0	0	0	0	0	0
Eukaryota	Alveolata	Dinoflagellata	Dinophyceae	Peridiniphycidae	Podolampadaceae	Unclassified Podolampadaceae	OTU_106	0	1	0	0	0	0	0	0	0	0	0	0	0	0	0	0	0
Eukaryota	Alveolata	Dinoflagellata	Dinophyceae	Peridiniphycidae	Thoracosphaeraceae	Dinophyceae	OTU_107	0	1	0	0	0	0	0	0	0	0	0	0	0	0	0	0	0
Eukaryota	Alveolata	Dinoflagellata	Dinophyceae	Peridiniphycidae	Thoracosphaeraceae	Pentapharsodinium	OTU_108	3	1	3	4	3	0	0	0	0	0	0	0	2	1	0	0	4
Eukaryota	Alveolata	Dinoflagellata	Dinophyceae	Peridiniphycidae	Thoracosphaeraceae	Pfiesteria	OTU_109	0	2	0	0	0	0	0	0	0	0	0	0	0	0	0	0	0
Eukaryota	Alveolata	Dinoflagellata	Dinophyceae	Peridiniphycidae	Thoracosphaeraceae	Scrippsiella	OTU_110	5	7	0	9	0	0	0	1	0	0	0	0	0	0	0	0	0
Eukaryota	Alveolata	Dinoflagellata	Dinophyceae	Peridiniphycidae	Thoracosphaeraceae	Thoracosphaera	OTU_111	0	0	0	1	0	0	0	0	0	0	0	0	0	0	0	0	0
Eukaryota	Alveolata	Dinoflagellata	Dinophyceae	Peridiniphycidae	Thoracosphaeraceae	Unclassified Thoracosphaeraceae	OTU_112	1	13	1	9	0	4	0	0	0	1	1	0	1	0	0	0	0
Eukaryota	Alveolata	Dinoflagellata	Dinophyceae	Peridiniphycidae	Unclassified Peridiniphycidae	Unclassified	OTU_113	1	1	0	0	0	0	0	0	0	0	0	0	0	0	0	0	0
Eukaryota	Alveolata	Dinoflagellata	Dinophyceae	Phytodiniales	Dinophyceae	Unclassified Dinophyceae	OTU_114	0	1	0	2	0	0	0	0	0	0	0	0	0	0	0	0	0
Eukaryota	Alveolata	Dinoflagellata	Dinophyceae	Prorocentrales	Dinophyceae	Exuviaella	OTU_115	0	0	1	0	0	0	0	0	0	0	0	0	0	0	0	0	0
Eukaryota	Alveolata	Dinoflagellata	Dinophyceae	Prorocentrales	Dinophyceae	Prorocentrum	OTU_116	4	33	1	46	0	0	0	0	0	4	0	0	1	0	2	0	0
Eukaryota	Alveolata	Dinoflagellata	Dinophyceae	Prorocentrales	Dinophyceae	Unclassified Dinophyceae	OTU_117	2	22	2	30	0	1	0	1	1	2	0	0	7	0	1	1	6
Eukaryota	Alveolata	Dinoflagellata	Dinophyceae	Prorocentrum fukuyoi	Dinophyceae	Unclassified Dinophyceae	OTU_118	0	0	1	0	0	0	0	0	0	0	0	0	0	0	0	0	0
Eukaryota	Alveolata	Dinoflagellata	Dinophyceae	SL163A10	Dinophyceae	SL163A10	OTU_119	1	7	0	2	0	0	0	0	0	0	0	0	0	0	0	0	0
Eukaryota	Alveolata	Dinoflagellata	Dinophyceae	SL163A10	Dinophyceae	Unclassified Dinophyceae	OTU_120	0	0	0	1	0	0	1	0	0	0	0	0	0	0	0	0	0
Eukaryota	Alveolata	Dinoflagellata	Dinophyceae	Sabulodinium undulatum	Dinophyceae	Sabulodinium	OTU_121	1	0	0	0	0	0	0	0	0	0	0	0	0	0	0	0	0
Eukaryota	Alveolata	Dinoflagellata	Dinophyceae	Sabulodinium undulatum	Dinophyceae	Unclassified Dinophyceae	OTU_122	0	0	0	1	0	0	0	0	0	3	0	0	0	0	0	0	0
Eukaryota	Alveolata	Dinoflagellata	Dinophyceae	Unclassified Dinophyceae	Unclassified	Unclassified	OTU_123	68	675	39	653	12	11	1	15	2	45	1	1	15	3	16	3	18
Eukaryota	Alveolata	Dinoflagellata	Incertae Sedis	Blastodinium	Blastodinium contortum	Unclassified Blastodinium contortum	OTU_124	0	0	0	1	0	0	0	0	0	0	0	0	0	0	0	0	0
Eukaryota	Alveolata	Dinoflagellata	Incertae Sedis	Blastodinium	Blastodinium spinulosum	Unclassified Blastodinium spinulosum	OTU_125	0	0	0	4	0	0	0	0	0	0	0	0	0	0	0	0	0
Eukaryota	Alveolata	Dinoflagellata	Incertae Sedis	Blastodinium	Unclassified Blastodinium	Unclassified	OTU_126	1	6	2	12	0	0	0	0	0	0	0	0	1	0	0	1	0
Eukaryota	Alveolata	Dinoflagellata	SCM15C8	Karlodinium micrum	Unclassified Karlodinium micrum	Unclassified	OTU_127	3	23	3	11	0	0	1	0	0	0	0	0	0	0	1	0	0
Eukaryota	Alveolata	Dinoflagellata	SCM15C8	Unclassified SCM15C8	Unclassified	Unclassified	OTU_128	16	97	9	69	1	0	0	1	0	1	0	0	1	2	0	0	0
Eukaryota	Alveolata	Dinoflagellata	Unclassified Dinoflagellata	Unclassified	Unclassified	Unclassified	OTU_129	244	2192	230	2132	53	22	16	55	12	104	1	6	40	2	49	6	51
Eukaryota	Alveolata	Dinoflagellata	Kofoidinium	Noctilucales	Kofoidinium	Kofoidinium	OTU_130	0	2	0	7	0	1	0	0	0	0	0	0	0	0	0	0	0
Eukaryota	Alveolata	Dinoflagellata	Incertae Sedis	Ellobiopsidae	Ellobiopsis	Ellobiopsis	OTU_131	0	0	1	2	0	0	0	0	0	0	0	0	0	0	0	0	0
Eukaryota	Alveolata	Dinoflagellata	Incertae Sedis	Ellobiopsidae	Ellobiopsis	Unclassified Ellobiopsis	OTU_132	0	0	0	1	0	0	0	0	0	0	0	0	0	0	0	0	0
Eukaryota	Alveolata	Dinoflagellata	Syndiniales	Syndiniales	Amoebophrya	Amoebophrya	OTU_133	20	29	46	23	20	16	2	1	4	1	4	0	1	0	0	0	0
Eukaryota	Alveolata	Dinoflagellata	Syndiniales	Syndiniales	Amoebophrya	Unclassified Amoebophrya	OTU_134	38	23	43	15	39	15	2	0	3	0	4	0	0	2	1	0	2
Eukaryota	Alveolata	Dinoflagellata	Syndiniales	Syndiniales	Duboscquella	Euduboscquella	OTU_135	3	22	1	21	1	0	0	1	1	2	0	0	1	1	1	0	0
Eukaryota	Alveolata	Dinoflagellata	Syndiniales	Syndiniales	Hematodinium	Hematodinium	OTU_136	0	0	0	1	0	0	0	0	0	1	0	0	0	0	0	0	1
Eukaryota	Alveolata	Dinoflagellata	Syndiniales	Syndiniales	Hematodinium	Unclassified Hematodinium	OTU_137	0	1	0	0	0	0	0	0	0	0	0	0	0	0	0	0	0
Eukaryota	Alveolata	Dinoflagellata	Syndiniales	Syndiniales	Syndiniales Group I	Syndiniales	OTU_138	35	64	87	56	41	7	3	2	6	9	3	0	4	0	1	1	1
Eukaryota	Alveolata	Dinoflagellata	Syndiniales	Syndiniales	Syndiniales Group I	Unclassified Syndiniales Group I	OTU_139	14	6	7	7	3	0	0	1	0	1	0	0	0	0	0	0	1
Eukaryota	Alveolata	Dinoflagellata	Syndiniales	Syndiniales	Syndiniales Group II	Syndiniales	OTU_140	1	0	4	2	1	0	0	0	0	0	0	0	0	0	0	0	0
Eukaryota	Alveolata	Dinoflagellata	Syndiniales	Syndiniales	Syndiniales Group II	Unclassified Syndiniales Group II	OTU_141	1	0	0	0	0	0	0	0	0	0	0	0	0	0	0	0	0
Eukaryota	Alveolata	Dinoflagellata	Syndiniales	Syndiniales	Syndinium	Syndinium	OTU_142	0	1	0	2	0	0	0	0	0	0	0	0	0	0	0	0	1
Eukaryota	Alveolata	Dinoflagellata	Syndiniales	Syndiniales	Unclassified Syndiniales	Unclassified	OTU_143	29	31	41	28	24	5	1	2	1	5	1	3	3	2	2	1	1
Eukaryota	Alveolata	Dinoflagellata	Unclassified Dinoflagellata	Unclassified	Unclassified	Unclassified	OTU_144	0	0	2	2	0	4	0	0	0	0	0	0	0	0	0	0	1
Eukaryota	Alveolata	Unclassified Alveolata	Unclassified	Unclassified	Unclassified	Unclassified	OTU_145	89	423	193	409	123	54	22	27	9	22	8	7	9	4	17	9	28
Eukaryota	Amoebozoa	Conosa	Conosa	Protosteliida	Protostelium	Protostelium	OTU_146	3	0	0	0	0	0	0	0	0	0	0	0	0	0	1	0	0
Eukaryota	Amoebozoa	Conosa	Conosa	Protosteliida	Protostelium	Unclassified Protostelium	OTU_147	3	0	0	0	0	0	0	0	0	0	0	0	0	0	1	0	0
Eukaryota	Amoebozoa	Conosa	Conosa	Variosea	Varipodida	Flamella	OTU_148	0	0	0	0	0	0	6	87	0	0	0	0	0	0	0	0	6
Eukaryota	Amoebozoa	Conosa	Conosa	Variosea	Varipodida	Unclassified Varipodida	OTU_149	0	0	0	0	0	0	0	6	0	0	0	0	0	0	0	0	0
Eukaryota	Amoebozoa	Lobosa	Discosea	Flabellinia	Dactylopodida	A1WVB	OTU_150	0	0	0	0	0	0	0	1	0	0	0	0	0	0	0	0	0
Eukaryota	Amoebozoa	Lobosa	Discosea	Flabellinia	Dactylopodida	Neoparamoeba	OTU_151	0	0	0	0	0	0	1	2	0	0	0	0	1	0	0	0	1
Eukaryota	Amoebozoa	Lobosa	Discosea	Flabellinia	Dactylopodida	Pseudoparamoeba	OTU_152	0	0	0	0	0	0	0	2	0	0	0	0	3	0	0	1	0
Eukaryota	Amoebozoa	Lobosa	Discosea	Flabellinia	Dactylopodida	Unclassified Dactylopodida	OTU_153	0	1	0	1	0	0	2	12	0	0	0	0	1	0	0	5	0
Eukaryota	Amoebozoa	Lobosa	Discosea	Flabellinia	Unclassified Flabellinia	Unclassified	OTU_154	0	0	0	0	0	0	0	0	2	2	0	0	0	0	0	0	0
Eukaryota	Amoebozoa	Lobosa	Discosea	Flabellinia	Vannellida	BIO10-D10	OTU_155	0	0	0	0	0	0	0	0	2	2	0	0	0	0	0	0	0
Eukaryota	Amoebozoa	Lobosa	Discosea	Flabellinia	Vannellida	Platyamoeba	OTU_156	0	2	0	278	17	12	10	16	344	3562	30	10	2	8	39	41	141
Eukaryota	Amoebozoa	Lobosa	Discosea	Flabellinia	Vannellida	Protosteliopsis	OTU_157	0	0	0	0	0	0	0	0	0	0	0	0	0	0	1	0	0
Eukaryota	Amoebozoa	Lobosa	Discosea	Flabellinia	Vannellida	Unclassified Vannellida	OTU_158	0	2	0	67	3	2	25	35	93	543	9	1	3	5	38	15	95
Eukaryota	Amoebozoa	Lobosa	Discosea	Flabellinia	Vannellida	Vannella	OTU_159	0	0	0	2	0	1	1	0	2	7	0	0	0	0	2	0	8
Eukaryota	Amoebozoa	Lobosa	Discosea	Longamoebia	Centramoebida	Acanthamoeba	OTU_160	9	2	0	1	1	2	1	22	2	2	0	1	2	6	2	0	12
Eukaryota	Amoebozoa	Lobosa	Discosea	Longamoebia	Centramoebida	Unclassified Centramoebida	OTU_161	0	0	0	0	0	0	0	10	0	0	0	0	0	0	0	0	0
Eukaryota	Amoebozoa	Lobosa	Discosea	Longamoebia	Dermamoebida	Paradermamoeba	OTU_162	0	0	0	0	0	0	3	0	0	0	0	0	1	0	0	0	0
Eukaryota	Amoebozoa	Lobosa	Discosea	Longamoebia	Dermamoebida	Unclassified Dermamoebida	OTU_163	0	0	0	0	0	1	0	0	0	0	0	0	0	0	0	0	0
Eukaryota	Amoebozoa	Lobosa	Discosea	Unclassified Discosea	Unclassified	Unclassified	OTU_164	0	0	0	0	0	1	2	2	2	0	0	0	0	0	0	0	0
Eukaryota	Amoebozoa	Lobosa	Lobosa	Tubulinea	Arcellinida	Cryptodifflugia	OTU_165	0	0	0	1	0	0	0	19	0	0	0	0	0	0	0	0	0
Eukaryota	Amoebozoa	Lobosa	Lobosa	Tubulinea	Arcellinida	Unclassified Arcellinida	OTU_166	0	0	0	0	0	0	0	1	0	0	0	0	0	0	0	0	0
Eukaryota	Amoebozoa	Lobosa	Lobosa	Tubulinea	Euamoebida	Hartmannella	OTU_167	7	1	0	0	0	0	0	3	0	0	0	0	8	9	19	55	30
Eukaryota	Amoebozoa	Lobosa	Lobosa	Tubulinea	Euamoebida	Unclassified Euamoebida	OTU_168	0	0	0	0	0	0	0	1	0	0	0	0	0	0	0	0	0
Eukaryota	Amoebozoa	Lobosa	Lobosa	Tubulinea	Leptomyxida	Flabellula	OTU_169	0	0	0	0	0	0	0	0	7	4	2	0	0	0	0	0	0
Eukaryota	Amoebozoa	Lobosa	Lobosa	Tubulinea	Leptomyxida	Rhizamoeba	OTU_170	0	0	0	0	0	1	1	0	0	0	0	0	0	0	0	0	0
Eukaryota	Amoebozoa	Lobosa	Lobosa	Tubulinea	Leptomyxida	Unclassified Leptomyxida	OTU_171	0	0	0	0	0	0	0	0	2	1	0	0	0	0	0	0	0
Eukaryota	Amoebozoa	Lobosa	Lobosa	Tubulinea	Unclassified Tubulinea	Unclassified	OTU_172	0	0	0	0	0	0	0	7	0	0	0	0	1	3	0	5	0
Eukaryota	Amoebozoa	Unclassified Amoebozoa	Unclassified	Unclassified	Unclassified	Unclassified	OTU_173	0	0	0	0	0	0	1	4	0	0	0	0	0	0	2	1	0
Eukaryota	Apusozoa	Hilomonadea	Ancyromonadida	Ancyromonas	Ancyromonas sigmoides	Unclassified Ancyromonas sigmoides	OTU_174	0	0	0	0	0	0	0	0	0	0	0	0	1	0	0	0	0
Eukaryota	Apusozoa	Apusomonadidae	Apusomonadidae	Amastigomonas	Amastigomonas sp. 6B/7c	Unclassified Amastigomonas sp. 6B/7c	OTU_175	0	0	0	0	0	0	10	0	0	0	0	0	0	5	3	0	0
Eukaryota	Apusozoa	Apusomonadidae	Apusomonadidae	Amastigomonas	Amastigomonas sp.	Unclassified Amastigomonas sp.	OTU_176	0	0	0	0	0	0	2	0	0	0	0	0	0	0	0	0	0
Eukaryota	Apusozoa	Apusomonadidae	Apusomonadidae	Unclassified Apusomonadidae	Unclassified	Unclassified	OTU_177	0	0	0	0	0	0	11	0	0	0	0	0	2	12	13	1	2
Eukaryota	Apusozoa	Unclassified Apusozoa	Unclassified Apusozoa	Unclassified	Unclassified	Unclassified	OTU_178	0	0	0	0	0	0	0	0	2	0	0	0	0	0	0	0	0
Eukaryota	Archaeplastida	Chlorophyta	Chlorophyta	Chlorophyceae	Chlorophyceae	Asterarcys	OTU_179	3	0	0	0	0	0	0	0	0	0	0	0	0	2	1	0	0
Eukaryota	Archaeplastida	Chlorophyta	Chlorophyta	Chlorophyceae	Chlorophyceae	Botryococcus	OTU_180	0	0	0	0	0	0	0	2	0	0	0	0	0	0	0	0	0
Eukaryota	Archaeplastida	Chlorophyta	Chlorophyta	Chlorophyceae	Chlorophyceae	Dunaliella	OTU_181	0	0	0	0	0	0	0	3	0	0	0	0	0	0	0	0	0
Eukaryota	Archaeplastida	Chlorophyta	Chlorophyta	Chlorophyceae	Chlorophyceae	Monoraphidium	OTU_182	3	0	0	0	0	0	0	0	0	0	0	0	0	0	0	0	1
Eukaryota	Archaeplastida	Chlorophyta	Chlorophyta	Chlorophyceae	Chlorophyceae	Mychonastes	OTU_183	2	0	0	0	0	0	0	0	0	0	0	0	0	0	0	0	1
Eukaryota	Archaeplastida	Chlorophyta	Chlorophyta	Chlorophyceae	Chlorophyceae	Quadrigula	OTU_184	0	1	0	0	0	0	0	0	0	0	0	0	0	0	0	0	0
Eukaryota	Archaeplastida	Chlorophyta	Chlorophyta	Chlorophyceae	Chlorophyceae	Scenedesmus	OTU_185	36	0	0	0	0	0	0	0	0	0	0	0	0	41	31	0	3
Eukaryota	Archaeplastida	Chlorophyta	Chlorophyta	Chlorophyceae	Chlorophyceae	Unclassified Chlorophyceae	OTU_186	88	5	0	2	0	0	0	8	4	2	0	0	2	79	56	0	5
Eukaryota	Archaeplastida	Chlorophyta	Chlorophyta	Mamiellophyceae	Mamiellophyceae	Bathycoccus	OTU_187	0	0	0	0	1	0	0	0	0	0	0	0	0	0	0	0	0
Eukaryota	Archaeplastida	Chlorophyta	Chlorophyta	Mamiellophyceae	Mamiellophyceae	Dolichomastix	OTU_188	1	0	0	0	1	3	0	0	0	0	0	0	0	0	0	0	0
Eukaryota	Archaeplastida	Chlorophyta	Chlorophyta	Mamiellophyceae	Mamiellophyceae	Micromonas	OTU_189	0	0	0	0	0	0	0	0	0	0	1	0	0	0	0	0	0
Eukaryota	Archaeplastida	Chlorophyta	Chlorophyta	Mamiellophyceae	Mamiellophyceae	Unclassified Mamiellophyceae	OTU_190	1	1	0	0	2	1	0	0	0	0	0	0	0	2	0	0	0
Eukaryota	Archaeplastida	Chlorophyta	Chlorophyta	Pedinophyceae	Pedinophyceae	Pedinomonas	OTU_191	0	0	1	0	0	0	0	0	0	0	0	0	0	0	0	0	0
Eukaryota	Archaeplastida	Chlorophyta	Chlorophyta	Prasinophytae	Unclassified Prasinophytae	Unclassified	OTU_192	1	2	0	1	1	1	0	0	0	2	0	0	0	0	1	0	0
Eukaryota	Archaeplastida	Chlorophyta	Chlorophyta	Trebouxiophyceae	Trebouxiophyceae	Chlorella	OTU_193	4	1	0	0	2	0	0	0	0	0	0	0	0	4	3	0	0
Eukaryota	Archaeplastida	Chlorophyta	Chlorophyta	Trebouxiophyceae	Trebouxiophyceae	Coccomyxa	OTU_194	0	0	0	0	0	0	0	15	0	0	0	0	0	0	0	0	0
Eukaryota	Archaeplastida	Chlorophyta	Chlorophyta	Trebouxiophyceae	Trebouxiophyceae	Elliptochloris	OTU_195	0	0	0	0	0	0	0	3	0	0	0	0	0	0	0	0	0
Eukaryota	Archaeplastida	Chlorophyta	Chlorophyta	Trebouxiophyceae	Trebouxiophyceae	Myrmecia	OTU_196	1	1	0	0	0	0	0	4	0	0	0	0	0	0	0	0	0
Eukaryota	Archaeplastida	Chlorophyta	Chlorophyta	Trebouxiophyceae	Trebouxiophyceae	Parachlorella	OTU_197	0	0	0	0	0	0	0	1	0	0	0	0	0	0	0	0	0
Eukaryota	Archaeplastida	Chlorophyta	Chlorophyta	Trebouxiophyceae	Trebouxiophyceae	Unclassified Trebouxiophyceae	OTU_198	20	1	0	0	0	0	3	29	1	2	0	0	0	10	4	0	0
Eukaryota	Archaeplastida	Chlorophyta	Chlorophyta	Trebouxiophyceae	Trebouxiophyceae	Watanabea	OTU_199	0	0	0	0	0	0	0	0	0	0	0	0	0	0	1	0	0
Eukaryota	Archaeplastida	Chlorophyta	Chlorophyta	Ulvophyceae	Ulvophyceae	Ulva	OTU_200	0	4	0	0	0	0	0	1	0	0	0	0	0	0	0	0	0
Eukaryota	Archaeplastida	Chlorophyta	Chlorophyta	Ulvophyceae	Ulvophyceae	Unclassified Ulvophyceae	OTU_201	1	10	0	1	0	0	0	4	0	0	0	0	0	0	0	0	1
Eukaryota	Archaeplastida	Chlorophyta	Chlorophyta	Unclassified Chlorophyta	Unclassified	Unclassified	OTU_202	36	4	0	4	4	1	0	114	0	0	0	0	1	38	12	0	0
Eukaryota	Archaeplastida	Chlorophyta	Unclassified Chlorophyta	Unclassified	Unclassified	Unclassified	OTU_203	0	2	2	1	0	0	0	0	0	0	0	0	0	0	0	0	0
Eukaryota	Archaeplastida	Rhodophyta	Cyanidiales	Cyanidiales	Rhodophyceae	Cyanidium	OTU_204	1	0	0	0	0	0	0	0	0	0	0	0	0	0	0	0	0
Eukaryota	Archaeplastida	Rhodophyta	Cyanidiales	Cyanidiales	Rhodophyceae	Unclassified Rhodophyceae	OTU_205	0	1	1	0	0	0	0	0	0	0	0	0	0	0	0	0	0
Eukaryota	Archaeplastida	Rhodophyta	Florideophycidae	Rhodymeniophycidae	Unclassified Rhodymeniophycidae	Unclassified	OTU_206	0	0	0	0	0	0	1	1	0	0	0	0	0	0	0	0	0
Eukaryota	Archaeplastida	Rhodophyta	Rhodellophyceae	Corynoplastis	Rhodophyceae	Corynoplastis	OTU_207	1	0	0	0	0	0	0	0	0	0	0	0	0	0	0	0	0
Eukaryota	Archaeplastida	Unclassified Archaeplastida	Unclassified	Unclassified	Unclassified	Unclassified	OTU_208	0	2	2	1	0	0	0	0	0	0	0	0	0	0	0	0	0
Eukaryota	Excavata	Euglenozoa	Diplonemea	Diplonema	Unclassified Diplonema	Unclassified	OTU_209	0	0	0	0	0	0	1	0	0	0	0	0	0	0	0	2	0
Eukaryota	Excavata	Euglenozoa	Diplonemea	Unclassified Diplonemea	Unclassified	Unclassified	OTU_210	2	20	2	20	7	16	25	128	7	190	2	0	2	2	10	5	34
Eukaryota	Excavata	Euglenozoa	Euglenida	Euglenophyceae	Euglenophyceae	Unclassified Euglenophyceae	OTU_211	0	0	0	4	0	0	24	2	0	0	0	0	0	0	0	0	1
Eukaryota	Excavata	Euglenozoa	Euglenida	Heteronematina	Petalomonas	Petalomonas	OTU_212	0	0	0	0	0	0	0	1	0	1	0	0	0	0	0	0	0
Eukaryota	Excavata	Euglenozoa	Euglenida	Heteronematina	Petalomonas	Unclassified Petalomonas	OTU_213	0	0	0	0	0	0	0	1	0	0	0	0	0	0	0	0	1
Eukaryota	Excavata	Euglenozoa	Euglenida	Unclassified Euglenida	Unclassified	Unclassified	OTU_214	0	0	0	0	0	0	0	0	0	0	0	0	0	0	0	0	1
Eukaryota	Excavata	Euglenozoa	Kinetoplastea	Metakinetoplastina	Eubodonida	Bodo	OTU_215	0	0	0	0	0	0	0	0	24	1	0	0	0	0	0	0	0
Eukaryota	Excavata	Euglenozoa	Kinetoplastea	Metakinetoplastina	Eubodonida	Unclassified Eubodonida	OTU_216	0	0	0	0	0	0	0	0	1	0	0	0	0	0	0	0	0
Eukaryota	Excavata	Euglenozoa	Kinetoplastea	Metakinetoplastina	Neobodonida	Neobodo	OTU_217	0	0	0	2	1	0	1	0	59	17	0	1	1	195	99	74	11
Eukaryota	Excavata	Euglenozoa	Kinetoplastea	Metakinetoplastina	Neobodonida	Rhynchomonas	OTU_218	0	0	4	0	0	2	0	0	82	44	16	19	0	12	17	24	5
Eukaryota	Excavata	Euglenozoa	Kinetoplastea	Metakinetoplastina	Neobodonida	Unclassified Neobodonida	OTU_219	2	0	1	0	0	1	0	1	16	3	3	1	0	87	47	39	4
Eukaryota	Excavata	Euglenozoa	Kinetoplastea	Metakinetoplastina	Trypanosomatida	Trypanosoma	OTU_220	1	0	0	0	0	0	0	0	11	1	0	0	2	42	24	14	2
Eukaryota	Excavata	Euglenozoa	Kinetoplastea	Metakinetoplastina	Trypanosomatida	Unclassified Trypanosomatida	OTU_221	0	0	0	0	0	0	0	0	1	1	1	0	0	4	4	2	0
Eukaryota	Excavata	Euglenozoa	Kinetoplastea	Metakinetoplastina	Unclassified Metakinetoplastina	Unclassified	OTU_222	0	0	0	0	0	0	0	0	21	1	0	3	1	32	14	12	5
Eukaryota	Excavata	Euglenozoa	Unclassified Euglenozoa	Unclassified	Unclassified	Unclassified	OTU_223	0	1	0	3	0	0	1	1	0	14	0	0	0	0	2	1	1
Eukaryota	Excavata	Percolozoa	Heterolobosea	Tetramitia	Naegleria	Naegleria	OTU_224	0	1	0	0	0	0	0	0	0	0	0	0	0	0	0	0	0
Eukaryota	Excavata	Percolozoa	Heterolobosea	Tetramitia	Unclassified Tetramitia	Unclassified	OTU_225	0	0	0	0	0	0	0	8	0	0	0	0	0	0	0	0	1
Eukaryota	Excavata	Percolozoa	Heterolobosea	Tetramitia	Vahlkampfia	Vahlkampfia	OTU_226	0	0	0	0	0	0	0	2	0	0	0	0	0	0	0	0	1
Eukaryota	Excavata	Percolozoa	Heterolobosea	Unclassified Heterolobosea	Unclassified	Unclassified	OTU_227	1	0	0	0	0	0	0	0	0	0	0	0	0	0	0	0	0
Eukaryota	Hacrobia	Cryptophyta	Cryptophyceae	Cryptomonadales	Cryptophyceae	Unclassified Cryptophyceae	OTU_228	0	2	0	2	0	1	2	0	1	0	0	1	0	0	0	1	1
Eukaryota	Hacrobia	Cryptophyta	Cryptophyceae	Cryptomonadales	Unclassified Cryptomonadales	Unclassified	OTU_229	1	0	0	0	0	0	1	0	0	0	0	0	0	0	0	0	0
Eukaryota	Hacrobia	Cryptophyta	Cryptophyceae	Goniomonas	Cryptophyceae	Unclassified Cryptophyceae	OTU_230	0	0	0	1	0	0	0	0	0	0	0	0	0	0	0	0	0
Eukaryota	Hacrobia	Centrohelida	Centrohelida	Unclassified Centrohelida	Unclassified	Unclassified	OTU_231	2	3	5	10	1	0	7	0	0	0	0	0	0	0	2	0	1
Eukaryota	Hacrobia	Haptophyta	Pavlovophyceae	Diacronema	Pavlovophyceae	Unclassified Pavlovophyceae	OTU_232	1	2	1	1	0	0	0	0	0	0	0	0	0	0	0	0	0
Eukaryota	Hacrobia	Haptophyta	Pavlovophyceae	Exanthemachrysis	Pavlovophyceae	Exanthemachrysis	OTU_233	0	0	1	0	0	0	0	0	0	0	0	0	0	0	0	0	0
Eukaryota	Hacrobia	Haptophyta	Pavlovophyceae	Exanthemachrysis	Pavlovophyceae	Unclassified Pavlovophyceae	OTU_234	2	1	2	1	0	1	0	0	0	0	0	0	0	0	1	0	0
Eukaryota	Hacrobia	Haptophyta	Pavlovophyceae	Pavlova	Pavlovophyceae	Pavlova	OTU_235	0	0	0	1	0	0	0	0	0	0	0	0	0	0	0	0	0
Eukaryota	Hacrobia	Haptophyta	Pavlovophyceae	Pavlova	Pavlovophyceae	Unclassified Pavlovophyceae	OTU_236	1	3	2	2	0	0	0	0	0	0	0	0	1	0	0	0	1
Eukaryota	Hacrobia	Haptophyta	Pavlovophyceae	Rebecca	Pavlovophyceae	Rebecca	OTU_237	0	0	1	0	0	0	0	0	0	0	0	0	0	0	0	0	0
Eukaryota	Hacrobia	Haptophyta	Pavlovophyceae	Rebecca	Pavlovophyceae	Unclassified Pavlovophyceae	OTU_238	1	0	2	4	0	0	1	0	0	0	0	0	0	0	0	0	0
Eukaryota	Hacrobia	Haptophyta	Prymnesiophyceae	Calyptrosphaera sp. LKM-2007-1	Prymnesiophyceae	Unclassified Prymnesiophyceae	OTU_239	0	1	0	0	0	0	0	0	0	0	0	0	0	0	0	0	0
Eukaryota	Hacrobia	Haptophyta	Prymnesiophyceae	Calyptrosphaera sp. LKM-2007-2	Prymnesiophyceae	Unclassified Prymnesiophyceae	OTU_240	0	0	0	0	0	0	1	0	1	0	0	1	1	0	1	0	2
Eukaryota	Hacrobia	Haptophyta	Prymnesiophyceae	Coccolithales	Prymnesiophyceae	Unclassified Prymnesiophyceae	OTU_241	3	4	2	2	0	0	0	0	0	0	0	0	0	0	0	0	0
Eukaryota	Hacrobia	Haptophyta	Prymnesiophyceae	Coccosphaerales	Prymnesiophyceae	Helicosphaera	OTU_242	0	0	0	0	1	0	0	0	0	0	0	0	0	0	0	0	0
Eukaryota	Hacrobia	Haptophyta	Prymnesiophyceae	Coccosphaerales	Prymnesiophyceae	Syracosphaera	OTU_243	0	0	0	4	0	0	0	0	0	0	0	0	0	0	0	0	0
Eukaryota	Hacrobia	Haptophyta	Prymnesiophyceae	Coccosphaerales	Prymnesiophyceae	Unclassified Prymnesiophyceae	OTU_244	8	14	4	15	1	0	0	0	0	2	0	0	0	2	0	0	0
Eukaryota	Hacrobia	Haptophyta	Prymnesiophyceae	Coccosphaerales	Unclassified Coccosphaerales	Unclassified	OTU_245	1	0	0	0	0	0	0	0	0	0	0	0	0	0	0	0	0
Eukaryota	Hacrobia	Haptophyta	Prymnesiophyceae	Helladosphaera sp. MBIC10514	Prymnesiophyceae	Unclassified Prymnesiophyceae	OTU_246	0	1	0	0	0	0	0	0	0	0	0	0	0	0	0	0	0
Eukaryota	Hacrobia	Haptophyta	Prymnesiophyceae	Holococcolithophorid sp. ALGO holo	Prymnesiophyceae	Unclassified Prymnesiophyceae	OTU_247	0	2	0	0	0	0	0	0	0	0	0	0	0	0	0	0	0
Eukaryota	Hacrobia	Haptophyta	Prymnesiophyceae	Isochrysidales	Prymnesiophyceae	Emiliania	OTU_248	0	1	0	0	0	0	0	0	0	0	0	0	0	0	0	0	0
Eukaryota	Hacrobia	Haptophyta	Prymnesiophyceae	Isochrysidales	Prymnesiophyceae	Isochrysidales	OTU_249	0	0	0	1	0	0	0	0	0	0	0	0	0	0	0	0	0
Eukaryota	Hacrobia	Haptophyta	Prymnesiophyceae	Isochrysidales	Prymnesiophyceae	Unclassified Prymnesiophyceae	OTU_250	2	8	6	5	1	0	0	1	0	4	0	0	0	0	0	2	2
Eukaryota	Hacrobia	Haptophyta	Prymnesiophyceae	Phaeocystis	Prymnesiophyceae	Phaeocystis	OTU_251	8	12	8	9	1	0	0	0	0	0	1	0	0	1	1	0	1
Eukaryota	Hacrobia	Haptophyta	Prymnesiophyceae	Phaeocystis	Prymnesiophyceae	Unclassified Prymnesiophyceae	OTU_252	8	6	5	5	1	0	0	0	0	2	0	0	0	0	0	0	0
Eukaryota	Hacrobia	Haptophyta	Prymnesiophyceae	Prymnesiales	Prymnesiophyceae	Chrysochromulina	OTU_253	37	27	40	31	11	1	1	0	0	1	0	3	0	1	0	0	1
Eukaryota	Hacrobia	Haptophyta	Prymnesiophyceae	Prymnesiales	Prymnesiophyceae	Chrysoculter	OTU_254	1	1	0	0	0	0	0	0	0	0	0	0	0	0	0	0	0
Eukaryota	Hacrobia	Haptophyta	Prymnesiophyceae	Prymnesiales	Prymnesiophyceae	Prymnesiales	OTU_255	5	12	4	6	0	0	0	0	0	0	0	0	1	0	0	0	0
Eukaryota	Hacrobia	Haptophyta	Prymnesiophyceae	Prymnesiales	Prymnesiophyceae	Prymnesium	OTU_256	0	1	0	0	0	0	0	0	0	0	0	0	0	0	0	0	0
Eukaryota	Hacrobia	Haptophyta	Prymnesiophyceae	Prymnesiales	Prymnesiophyceae	Unclassified Prymnesiophyceae	OTU_257	23	39	38	51	18	2	2	0	3	2	1	0	1	0	1	1	1
Eukaryota	Hacrobia	Haptophyta	Prymnesiophyceae	Unclassified Prymnesiophyceae	Unclassified	Unclassified	OTU_258	0	0	1	0	0	0	0	0	0	0	0	0	0	0	0	0	0
Eukaryota	Hacrobia	Haptophyta	Unclassified Haptophyta	Unclassified	Unclassified	Unclassified	OTU_259	2	2	2	2	0	0	0	0	0	0	0	0	0	0	0	0	0
Eukaryota	Opisthokonta	Choanoflagellata	Acanthoecida	Unclassified Acanthoecida	Unclassified	Unclassified	OTU_260	0	7	0	5	1	0	0	0	0	0	0	0	0	0	0	0	0
Eukaryota	Opisthokonta	Choanoflagellata	Craspedida	Salpingoeca	Salpingoeca sp. ATCC 50818	Unclassified Salpingoeca sp. ATCC 50818	OTU_261	0	0	0	0	0	0	5	0	0	0	0	0	0	5	0	1	4
Eukaryota	Opisthokonta	Choanoflagellata	Craspedida	Salpingoeca	Unclassified Salpingoeca	Unclassified	OTU_262	0	0	0	0	0	0	0	0	0	0	0	0	0	1	0	0	0
Eukaryota	Opisthokonta	Choanoflagellata	Craspedida	Unclassified Craspedida	Unclassified	Unclassified	OTU_263	0	1	0	0	0	0	20	0	6	8	2	1	0	4	5	0	0
Eukaryota	Opisthokonta	Choanoflagellata	Unclassified Choanomonada	Unclassified	Unclassified	Unclassified	OTU_264	0	0	0	1	1	0	1	0	4	0	0	1	0	0	0	0	0
Eukaryota	Opisthokonta	Mesomycetozoa	Ichthyophonae	Unclassified Ichthyophonae	Unclassified	Unclassified	OTU_265	0	0	0	0	0	0	0	0	0	0	0	1	0	0	0	0	0
Eukaryota	Opisthokonta	Mesomycetozoa	Rhinosporideacae	Unclassified Rhinosporideacae	Unclassified	Unclassified	OTU_266	0	0	0	0	0	0	0	0	0	1	0	0	0	0	0	0	0
Eukaryota	Opisthokonta	Mesomycetozoa	Unclassified Mesomycetozoa	Unclassified	Unclassified	Unclassified	OTU_267	1	2	0	2	0	1	6	7	8	2	1	0	1	5	10	3	3
Eukaryota	Opisthokonta	Ascomycota	Pezizomycotina	Capnodiales	Davidiellaceae	Davidiella	OTU_268	0	0	0	0	0	0	1	1	0	0	2	2	0	0	0	0	0
Eukaryota	Opisthokonta	Ascomycota	Pezizomycotina	Capnodiales	Davidiellaceae	Unclassified Davidiellaceae	OTU_269	0	0	0	0	0	0	1	2	0	0	0	0	0	0	0	0	0
Eukaryota	Opisthokonta	Ascomycota	Pezizomycotina	Capnodiales	Davidiellaceae	euascomycete sp. GU3 dH10922	OTU_270	0	0	0	0	0	0	0	0	0	0	0	1	0	0	0	0	0
Eukaryota	Opisthokonta	Ascomycota	Pezizomycotina	Capnodiales	Incertae Sedis	Teratosphaeriaceae	OTU_271	0	0	0	0	0	0	0	1	0	0	0	0	0	0	0	0	0
Eukaryota	Opisthokonta	Ascomycota	Pezizomycotina	Capnodiales	Mycosphaerellaceae	Unclassified Mycosphaerellaceae	OTU_272	0	0	1	0	0	0	0	0	0	4	0	0	0	0	1	0	0
Eukaryota	Opisthokonta	Ascomycota	Pezizomycotina	Capnodiales	Teratosphaeriaceae	Hortaea	OTU_273	0	0	0	0	0	0	2	2	0	0	0	0	0	0	0	0	0
Eukaryota	Opisthokonta	Ascomycota	Pezizomycotina	Capnodiales	Teratosphaeriaceae	Unclassified Teratosphaeriaceae	OTU_274	0	0	0	0	1	0	0	0	0	0	0	0	0	0	0	0	0
Eukaryota	Opisthokonta	Ascomycota	Pezizomycotina	Capnodiales	Unclassified Capnodiales	Unclassified	OTU_275	1	0	0	0	0	2	3	13	0	1	0	2	1	0	1	0	2
Eukaryota	Opisthokonta	Ascomycota	Pezizomycotina	Chaetothyriales	Coccodiniaceae	Coccodinium	OTU_276	0	0	0	0	0	0	0	1	0	0	0	0	0	0	0	0	0
Eukaryota	Opisthokonta	Ascomycota	Pezizomycotina	Chaetothyriales	Herpotrichiellaceae	Exophiala	OTU_277	0	0	0	0	0	0	1	2	0	0	0	4	0	0	0	0	1
Eukaryota	Opisthokonta	Ascomycota	Pezizomycotina	Chaetothyriales	Herpotrichiellaceae	Unclassified Herpotrichiellaceae	OTU_278	2	1	0	0	5	6	3	39	3	5	8	14	17	0	2	0	3
Eukaryota	Opisthokonta	Ascomycota	Pezizomycotina	Chaetothyriales	Unclassified Chaetothyriales	Unclassified	OTU_279	0	0	0	0	0	2	0	7	0	0	0	3	1	1	0	0	0
Eukaryota	Opisthokonta	Ascomycota	Pezizomycotina	Dothideales	Dothioraceae	Unclassified Dothioraceae	OTU_280	0	1	0	0	0	0	0	0	0	0	0	0	0	0	1	0	0
Eukaryota	Opisthokonta	Ascomycota	Pezizomycotina	Dothideomycetes	Unclassified Dothideomycetes	Unclassified	OTU_281	1	3	0	0	1	0	3	31	0	1	4	4	0	0	4	1	3
Eukaryota	Opisthokonta	Ascomycota	Pezizomycotina	Eurotiales	Monascaceae	Monascus	OTU_282	0	0	0	0	0	0	1	0	0	0	0	0	0	0	0	0	1
Eukaryota	Opisthokonta	Ascomycota	Pezizomycotina	Eurotiales	Trichocomaceae	Aspergillus	OTU_283	4	4	0	0	3	4	89	275	0	4	4	15	6	0	6	0	5
Eukaryota	Opisthokonta	Ascomycota	Pezizomycotina	Eurotiales	Trichocomaceae	Emericella	OTU_284	0	0	0	0	0	0	0	1	0	0	0	0	0	0	0	0	0
Eukaryota	Opisthokonta	Ascomycota	Pezizomycotina	Eurotiales	Trichocomaceae	Penicillium	OTU_285	0	0	0	0	0	0	0	1	0	1	2	3	0	0	0	0	0
Eukaryota	Opisthokonta	Ascomycota	Pezizomycotina	Eurotiales	Trichocomaceae	Unclassified Trichocomaceae	OTU_286	5	8	0	0	1	2	162	347	4	4	4	30	14	1	5	1	13
Eukaryota	Opisthokonta	Ascomycota	Pezizomycotina	Eurotiales	Unclassified Eurotiales	Unclassified	OTU_287	6	7	0	0	4	3	151	520	2	0	2	23	14	0	14	0	7
Eukaryota	Opisthokonta	Ascomycota	Pezizomycotina	Incertae Sedis	Incertae Sedis	Sarcinomyces	OTU_288	0	0	0	0	0	0	0	0	0	0	1	0	0	0	0	0	0
Eukaryota	Opisthokonta	Ascomycota	Pezizomycotina	Lecanoromycetes	Unclassified Lecanoromycetes	Unclassified	OTU_289	0	2	0	0	0	1	5	2	0	3	0	1	2	4	2	6	10
Eukaryota	Opisthokonta	Ascomycota	Pezizomycotina	Leotiomycetes	Unclassified Leotiomycetes	Unclassified	OTU_290	0	0	0	0	0	0	2	7	0	0	0	0	1	0	1	0	1
Eukaryota	Opisthokonta	Ascomycota	Pezizomycotina	Onygenales	Onygenaceae	Unclassified Onygenaceae	OTU_291	0	0	0	0	1	0	0	1	0	0	0	0	0	0	0	0	0
Eukaryota	Opisthokonta	Ascomycota	Pezizomycotina	Onygenales	Unclassified Onygenales	Unclassified	OTU_292	0	0	0	0	0	0	1	4	0	1	0	1	0	0	0	0	1
Eukaryota	Opisthokonta	Ascomycota	Pezizomycotina	Pezizales	Pyronemataceae	Unclassified Pyronemataceae	OTU_293	0	0	0	0	0	0	1	0	0	0	0	0	0	2	0	0	0
Eukaryota	Opisthokonta	Ascomycota	Pezizomycotina	Pezizales	Unclassified Pezizales	Unclassified	OTU_294	0	0	1	0	0	0	2	0	0	0	1	0	2	0	0	0	2
Eukaryota	Opisthokonta	Ascomycota	Pezizomycotina	Sordariomycetes	Unclassified Pezizales	Unclassified	OTU_295	3	5	0	0	53	35	82	498	39	153	38	206	51	9	37	6	45
Eukaryota	Opisthokonta	Ascomycota	Pezizomycotina	Unclassified Pezizomycotina	Unclassified	Unclassified	OTU_296	11	27	0	1	13	20	294	884	16	52	20	80	38	6	28	3	36
Eukaryota	Opisthokonta	Ascomycota	Saccharomycotina	Saccharomycetales	Anamorphic Saccharomycetales	Candida	OTU_297	0	2	0	2	0	0	1	1	0	0	1	1	11	2	1	2	4
Eukaryota	Opisthokonta	Ascomycota	Saccharomycotina	Saccharomycetales	Dipodascaceae	Dipodascus	OTU_298	0	0	0	0	0	0	0	0	1	0	0	0	0	0	0	0	0
Eukaryota	Opisthokonta	Ascomycota	Saccharomycotina	Saccharomycetales	Dipodascaceae	Galactomyces	OTU_299	0	0	0	0	0	0	1	0	0	0	0	0	0	0	0	0	0
Eukaryota	Opisthokonta	Ascomycota	Saccharomycotina	Saccharomycetales	Incertae Sedis	Ambrosiozyma	OTU_300	0	0	0	0	0	0	1	0	0	0	0	0	0	0	0	0	0
Eukaryota	Opisthokonta	Ascomycota	Saccharomycotina	Saccharomycetales	Incertae Sedis	Debaryomyces	OTU_301	0	0	0	0	0	0	0	0	0	0	0	0	1	0	0	0	0
Eukaryota	Opisthokonta	Ascomycota	Saccharomycotina	Saccharomycetales	Incertae Sedis	Unclassified Incertae Sedis	OTU_302	0	0	0	0	0	0	0	0	0	0	0	0	0	0	0	0	2
Eukaryota	Opisthokonta	Ascomycota	Saccharomycotina	Saccharomycetales	Pichiaceae	Unclassified Pichiaceae	OTU_303	0	0	0	0	0	0	10	0	0	0	0	0	0	0	0	0	0
Eukaryota	Opisthokonta	Ascomycota	Saccharomycotina	Saccharomycetales	Pichiaceae	Yamadazyma	OTU_304	0	0	0	0	0	0	1	0	0	0	0	0	5	0	0	0	0
Eukaryota	Opisthokonta	Ascomycota	Saccharomycotina	Saccharomycetales	Saccharomycetaceae	Saccharomyces	OTU_305	0	0	0	0	1	0	0	0	0	0	0	0	0	0	0	0	0
Eukaryota	Opisthokonta	Ascomycota	Saccharomycotina	Saccharomycetales	Saccharomycetaceae	Unclassified Saccharomycetaceae	OTU_306	0	3	0	0	0	1	3	8	0	4	0	0	18	0	9	1	3
Eukaryota	Opisthokonta	Ascomycota	Saccharomycotina	Saccharomycetales	Saccharomycodaceae	Unclassified Saccharomycodaceae	OTU_307	0	0	0	0	0	0	0	0	0	0	0	0	1	0	0	0	0
Eukaryota	Opisthokonta	Ascomycota	Saccharomycotina	Saccharomycetales	Saccharomycopsidaceae	Saccharomycopsis	OTU_308	0	0	0	0	0	0	0	0	0	0	0	0	1	0	0	0	0
Eukaryota	Opisthokonta	Ascomycota	Saccharomycotina	Saccharomycetales	Unclassified Saccharomycetales	Unclassified	OTU_309	1	0	0	1	3	1	14	4	1	2	0	4	124	3	10	9	6
Eukaryota	Opisthokonta	Ascomycota	Taphrinomycotina	Schizosaccharomycetales	Schizosaccharomycetaceae	Schizosaccharomyces	OTU_310	0	0	0	0	0	0	1	0	0	0	0	0	0	0	1	0	0
Eukaryota	Opisthokonta	Ascomycota	Taphrinomycotina	Schizosaccharomycetales	Schizosaccharomycetaceae	Unclassified Schizosaccharomycetaceae	OTU_311	0	1	1	0	0	0	0	0	0	0	0	0	0	0	0	0	0
Eukaryota	Opisthokonta	Ascomycota	Taphrinomycotina	Taphrinales	Unclassified Taphrinales	Unclassified	OTU_312	0	0	0	0	0	0	0	1	0	0	0	0	0	0	0	0	0
Eukaryota	Opisthokonta	Ascomycota	Unclassified Ascomycota	Unclassified	Unclassified	Unclassified	OTU_313	0	0	0	2	1	1	7	6	13	3	1	6	2	0	1	0	5
Eukaryota	Opisthokonta	Blastocladiomycota	Blastocladiomycota	Blastocladiomycota	Blastocladiaceae	Unclassified Blastocladiaceae	OTU_314	0	0	0	0	0	0	0	0	0	0	0	0	0	0	0	0	3
Eukaryota	Opisthokonta	Chytridiomycota	Chytridiomycota	Chytridiomycota	Unclassified Chytridiomycota	Unclassified	OTU_315	1	1	0	1	1	0	0	0	0	0	0	0	0	0	0	0	0
Eukaryota	Opisthokonta	Entomophthoromycota	Entomophthoromycotina	Entomophthoromycotina	Conidiobolus lamprauges	Unclassified Conidiobolus lamprauges	OTU_316	0	0	0	1	0	0	0	0	0	0	0	0	0	0	0	0	0
Eukaryota	Opisthokonta	Entomophthoromycota	Entomophthoromycotina	Entomophthoromycotina	Unclassified Entomophthoromycotina	Unclassified	OTU_317	0	0	0	0	0	0	0	0	0	1	0	0	0	0	0	0	0
Eukaryota	Opisthokonta	Glomeromycota	Glomeromycota	Glomeromycota	Gigasporaceae	Unclassified Gigasporaceae	OTU_318	0	0	0	0	0	1	0	0	0	0	0	0	0	0	0	0	0
Eukaryota	Opisthokonta	Glomeromycota	Glomeromycota	Glomeromycota	Glomaceae	Glomus	OTU_319	0	0	0	0	0	0	0	0	0	0	0	0	1	0	0	0	0
Eukaryota	Opisthokonta	Glomeromycota	Glomeromycota	Glomeromycota	Glomaceae	Unclassified Glomaceae	OTU_320	0	0	0	0	0	0	0	0	1	1	0	0	0	0	0	0	0
Eukaryota	Opisthokonta	Glomeromycota	Glomeromycota	Glomeromycota	Unclassified Glomeromycota	Unclassified	OTU_321	0	0	0	0	0	0	3	1	0	4	0	0	1	1	0	0	2
Eukaryota	Opisthokonta	Kickxellomycota	Kickxellomycotina	Kickxellomycotina	Kickxellaceae	Coemansia	OTU_322	0	0	0	0	0	0	0	0	0	0	0	0	0	0	0	0	1
Eukaryota	Opisthokonta	Kickxellomycota	Kickxellomycotina	Kickxellomycotina	Unclassified Kickxellomycotina	Unclassified	OTU_323	2	0	0	0	0	0	2	0	0	0	0	0	0	0	0	0	0
Eukaryota	Opisthokonta	Mucoromycotina	Mucoromycota	Mucoromycotina	Unclassified Mucoromycotina	Unclassified	OTU_324	1	0	0	1	0	0	0	2	0	0	0	0	1	1	2	0	1
Eukaryota	Opisthokonta	Mucoromycotina	Unclassified Mucoromycotina	Unclassified	Unclassified	Unclassified	OTU_325	0	2	1	0	0	1	14	4	0	0	2	0	11	9	2	1	14
Eukaryota	Opisthokonta	Basidiomycota	Agaricomycotina	Agaricomycetes	Amanita	Unclassified Amanita	OTU_326	0	0	0	1	0	0	0	0	0	0	0	0	0	0	0	0	0
Eukaryota	Opisthokonta	Basidiomycota	Agaricomycotina	Agaricomycetes	Antrodia	Antrodia	OTU_327	0	0	0	0	0	0	0	1	0	0	0	0	0	0	0	0	0
Eukaryota	Opisthokonta	Basidiomycota	Agaricomycotina	Agaricomycetes	Hyphodontia	Hyphodontia	OTU_328	0	0	0	0	0	0	0	0	0	0	0	0	1	0	0	1	0
Eukaryota	Opisthokonta	Basidiomycota	Agaricomycotina	Agaricomycetes	Unclassified Agaricomycetes	Unclassified	OTU_329	0	2	0	2	1	2	19	7	0	1	0	1	1	7	4	1	0
Eukaryota	Opisthokonta	Basidiomycota	Agaricomycotina	Tremellomycetes	Cryptococcus terricola	Unclassified Cryptococcus terricola	OTU_330	0	0	0	0	0	0	0	1	0	0	0	0	0	0	0	0	0
Eukaryota	Opisthokonta	Basidiomycota	Agaricomycotina	Tremellomycetes	Cryptococcus	Cryptococcus	OTU_331	0	0	0	0	0	0	0	0	0	0	0	2	0	0	0	0	0
Eukaryota	Opisthokonta	Basidiomycota	Agaricomycotina	Tremellomycetes	Trichosporon	Unclassified Trichosporon	OTU_332	1	0	0	0	0	0	0	0	0	0	0	0	0	0	0	0	0
Eukaryota	Opisthokonta	Basidiomycota	Agaricomycotina	Tremellomycetes	Unclassified Tremellomycetes	Unclassified	OTU_333	2	5	4	2	1	0	9	13	0	3	0	0	12	1	2	0	24
Eukaryota	Opisthokonta	Basidiomycota	Agaricomycotina	Unclassified Agaricomycotina	Unclassified	Unclassified	OTU_334	0	0	0	0	0	0	0	1	0	0	0	0	0	0	0	0	0
Eukaryota	Opisthokonta	Basidiomycota	Basidiomycota	Wallemiales	Wallemia	Wallemia	OTU_335	0	0	0	0	0	0	0	1	0	0	0	0	0	0	0	0	0
Eukaryota	Opisthokonta	Basidiomycota	Pucciniomycotina	Agaricostilbomycetes	Bensingtonia	Bensingtonia	OTU_336	0	0	0	0	0	0	0	1	0	0	0	0	0	0	0	0	0
Eukaryota	Opisthokonta	Basidiomycota	Pucciniomycotina	Agaricostilbomycetes	Unclassified Agaricostilbomycetes	Unclassified	OTU_337	0	0	0	0	0	0	0	0	0	0	0	0	0	0	1	0	0
Eukaryota	Opisthokonta	Basidiomycota	Pucciniomycotina	Cystobasidiomycetes	Unclassified Cystobasidiomycetes	Unclassified	OTU_338	1	0	0	0	1	0	0	3	0	0	1	0	0	0	1	1	2
Eukaryota	Opisthokonta	Basidiomycota	Pucciniomycotina	Microbotryomycetes	Rhodotorula	Rhodotorula	OTU_339	0	1	0	0	0	0	0	1	0	0	1	1	0	0	1	0	0
Eukaryota	Opisthokonta	Basidiomycota	Pucciniomycotina	Microbotryomycetes	Unclassified Microbotryomycetes	Unclassified	OTU_340	0	1	0	0	0	0	2	2	0	2	0	1	0	0	0	0	2
Eukaryota	Opisthokonta	Basidiomycota	Pucciniomycotina	Unclassified Pucciniomycotina	Unclassified	Unclassified	OTU_341	0	1	0	0	0	0	0	0	0	0	0	0	0	0	0	1	0
Eukaryota	Opisthokonta	Basidiomycota	Unclassified Basidiomycota	Unclassified	Unclassified	Unclassified	OTU_342	0	3	2	2	1	1	1	9	0	4	0	3	1	0	2	0	3
Eukaryota	Opisthokonta	Basidiomycota	Ustilaginomycotina	Exobasidiomycetes	Dicellomyces	fungal sp. FCAS90	OTU_343	0	0	0	0	0	0	0	1	0	0	0	0	0	0	0	0	0
Eukaryota	Opisthokonta	Basidiomycota	Ustilaginomycotina	Exobasidiomycetes	Exobasidium	Exobasidium	OTU_344	0	0	0	0	0	0	0	9	0	0	0	0	0	0	0	0	0
Eukaryota	Opisthokonta	Basidiomycota	Ustilaginomycotina	Exobasidiomycetes	Exobasidium	Unclassified Exobasidium	OTU_345	0	0	0	0	0	0	0	1	0	0	0	0	0	0	0	0	0
Eukaryota	Opisthokonta	Basidiomycota	Ustilaginomycotina	Exobasidiomycetes	Jaminaea	Jaminaea	OTU_346	0	0	0	0	0	0	0	1	0	0	0	0	0	0	0	0	0
Eukaryota	Opisthokonta	Basidiomycota	Ustilaginomycotina	Exobasidiomycetes	Malassezia	Malassezia	OTU_347	1	0	0	1	2	6	7	10	2	8	2	7	3	2	8	0	7
Eukaryota	Opisthokonta	Basidiomycota	Ustilaginomycotina	Exobasidiomycetes	Malassezia	Unclassified Malassezia	OTU_348	0	2	0	0	2	3	5	8	1	5	1	10	2	2	11	0	6
Eukaryota	Opisthokonta	Basidiomycota	Ustilaginomycotina	Exobasidiomycetes	Unclassified Exobasidiomycetes	Unclassified	OTU_349	0	0	0	0	0	2	2	24	1	2	0	2	1	0	1	0	1
Eukaryota	Opisthokonta	Basidiomycota	Ustilaginomycotina	Unclassified Ustilaginomycotina	Unclassified	Unclassified	OTU_350	0	2	0	0	0	0	0	2	0	1	2	1	0	0	1	0	1
Eukaryota	Opisthokonta	Basidiomycota	Ustilaginomycotina	Ustilaginomycetes	Unclassified Ustilaginomycetes	Unclassified	OTU_351	0	0	0	0	0	0	0	1	0	0	1	0	0	0	0	0	0
Eukaryota	Opisthokonta	Microsporidiomycota	Unclassified Microsporidiomycota	Unclassified	Unclassified	Unclassified	OTU_352	0	0	0	0	0	0	0	3	0	0	0	0	0	0	0	0	0
Eukaryota	Opisthokonta	Unclassified Fungi	Unclassified	Unclassified	Unclassified	Unclassified	OTU_353	3	4	1	7	2	4	28	41	1	4	1	10	34	2	11	4	71
Eukaryota	Rhizaria	Cercozoa	Cercomonadidae	Cercomonas	Unclassified Cercomonas	Unclassified	OTU_354	0	0	0	1	2	1	0	0	0	0	0	0	0	0	0	0	0
Eukaryota	Rhizaria	Cercozoa	Endomyxa	Ascetosporea	Paradiniidae	Unclassified Paradiniidae	OTU_355	1	0	0	0	0	0	0	0	0	0	0	0	0	0	0	0	0
Eukaryota	Rhizaria	Cercozoa	Endomyxa	Unclassified Endomyxa	Unclassified	Unclassified	OTU_356	0	0	0	0	0	0	0	0	0	0	0	0	0	0	1	0	0
Eukaryota	Rhizaria	Cercozoa	Glissomonadida	Heteromita	Unclassified Heteromita	Unclassified	OTU_357	0	0	0	0	0	0	1	1	0	0	0	0	0	0	0	0	0
Eukaryota	Rhizaria	Cercozoa	Incertae Sedis	Unclassified Incertae Sedis	Unclassified	Unclassified	OTU_358	0	0	0	0	0	0	1	0	0	0	0	0	0	0	0	0	2
Eukaryota	Rhizaria	Cercozoa	Silicofilosea	Chlorarachniophyta	Unclassified Chlorarachniophyta	Unclassified	OTU_359	8	4	0	0	0	0	0	1	0	0	0	0	0	0	0	0	0
Eukaryota	Rhizaria	Cercozoa	Silicofilosea	Euglyphida	Assulinidae	Placocista	OTU_360	0	0	0	0	0	0	0	0	0	1	0	0	0	0	0	0	0
Eukaryota	Rhizaria	Cercozoa	Silicofilosea	Euglyphida	Trinematidae	Trinema	OTU_361	0	0	0	0	0	0	0	3	0	0	0	0	0	0	0	0	0
Eukaryota	Rhizaria	Cercozoa	Silicofilosea	Euglyphida	Unclassified Euglyphida	Unclassified	OTU_362	0	0	0	0	0	0	0	1	0	0	0	0	0	0	0	0	0
Eukaryota	Rhizaria	Cercozoa	Silicofilosea	Thaumatomonadida	Thaumatomonadidae	Unclassified Thaumatomonadidae	OTU_363	0	0	1	0	0	0	0	0	0	0	0	0	0	0	0	0	0
Eukaryota	Rhizaria	Cercozoa	Silicofilosea	Unclassified Silicofilosea	Unclassified	Unclassified	OTU_364	0	0	0	0	0	0	0	1	0	0	0	0	1	0	0	0	0
Eukaryota	Rhizaria	Cercozoa	Thecofilosea	Cryomonadida	Protaspidae	Cryothecomonas	OTU_365	0	0	0	0	0	0	0	0	0	0	0	0	0	1	1	0	0
Eukaryota	Rhizaria	Cercozoa	Thecofilosea	Cryomonadida	Rhizaspididae	Rhogostoma	OTU_366	0	0	0	2	0	0	0	0	1	0	0	0	0	0	0	0	0
Eukaryota	Rhizaria	Cercozoa	Thecofilosea	Unclassified Thecofilosea	Unclassified	Unclassified	OTU_367	0	1	0	3	1	2	0	0	0	0	0	0	0	0	0	0	0
Eukaryota	Rhizaria	Cercozoa	Unclassified Cercozoa	Unclassified	Unclassified	Unclassified	OTU_368	2	5	0	8	2	7	31	59	6	18	7	1	129	129	36	48	81
Eukaryota	Rhizaria	Foraminifera	Globothalamea	Rotaliida	Elphidium	Elphidium	OTU_369	0	0	0	1	0	0	0	0	0	0	0	0	0	0	0	0	0
Eukaryota	Rhizaria	Foraminifera	Globothalamea	Rotaliida	Unclassified Rotaliida	Unclassified	OTU_370	0	1	0	3	0	0	0	4	0	0	0	0	0	0	0	0	0
Eukaryota	Rhizaria	Radiolaria	Acantharia	Arthracanthida	Hexaconus	Hexaconus	OTU_371	0	1	0	0	0	0	0	0	0	0	0	0	0	0	0	0	0
Eukaryota	Rhizaria	Radiolaria	Acantharia	Arthracanthida	Hexaconus	Larcidium	OTU_372	0	1	0	0	0	0	0	0	0	0	0	0	0	0	0	0	0
Eukaryota	Rhizaria	Radiolaria	Acantharia	Arthracanthida	Phyllostaurus	Phyllostaurus	OTU_373	0	0	0	0	0	0	0	0	0	0	0	0	0	0	0	0	2
Eukaryota	Rhizaria	Radiolaria	Acantharia	Arthracanthida	Unclassified Arthracanthida	Unclassified	OTU_374	11	26	13	29	9	6	2	1	3	1	0	0	0	0	0	0	3
Eukaryota	Rhizaria	Radiolaria	Acantharia	Chaunocanthida	Unclassified Chaunocanthida	Unclassified	OTU_375	1	7	0	1	2	0	0	2	0	1	0	0	0	0	0	0	0
Eukaryota	Rhizaria	Radiolaria	Acantharia	Unclassified Acantharia	Unclassified	Unclassified	OTU_376	4	29	9	61	27	9	1	1	1	5	0	0	1	0	1	0	7
Eukaryota	Rhizaria	Radiolaria	Polycystinea	Collodaria	Collozoum	Collozoum	OTU_377	0	0	0	0	0	0	0	1	0	0	0	0	1	0	0	0	16
Eukaryota	Rhizaria	Radiolaria	Polycystinea	Collodaria	Collozoum	Unclassified Collozoum	OTU_378	0	0	0	0	0	0	0	2	0	0	0	0	0	0	0	0	0
Eukaryota	Rhizaria	Radiolaria	Polycystinea	Collodaria	Unclassified Collodaria	Unclassified	OTU_379	1	0	1	0	0	0	1	21	9	2	0	0	0	0	0	0	1
Eukaryota	Rhizaria	Radiolaria	Polycystinea	Nassellaria	Ceratospyris	Ceratospyris	OTU_380	1	0	0	0	0	0	0	0	0	0	0	0	0	0	0	0	1
Eukaryota	Rhizaria	Radiolaria	Polycystinea	Nassellaria	Pseudocubus	Lithomelissa	OTU_381	0	0	0	0	1	0	0	0	0	0	0	0	0	0	0	0	0
Eukaryota	Rhizaria	Radiolaria	Polycystinea	Nassellaria	Pseudocubus	Unclassified Pseudocubus	OTU_382	0	0	0	0	0	0	0	0	0	0	0	0	0	0	0	0	1
Eukaryota	Rhizaria	Radiolaria	Polycystinea	Nassellaria	Pterocanium	Pterocanium	OTU_383	0	0	0	1	0	0	0	0	0	0	0	0	0	0	0	0	0
Eukaryota	Rhizaria	Radiolaria	Polycystinea	Nassellaria	Pterocorys	Pterocorys	OTU_384	0	0	0	1	0	0	0	0	0	0	0	0	0	0	0	0	0
Eukaryota	Rhizaria	Radiolaria	Polycystinea	Nassellaria	Unclassified Nassellaria	Unclassified	OTU_385	0	3	1	4	1	0	0	0	1	1	0	0	0	0	0	0	0
Eukaryota	Rhizaria	Radiolaria	Polycystinea	Spumellaria	Actinomma	Actinomma	OTU_386	0	0	0	0	0	0	0	0	1	0	0	0	0	0	0	0	0
Eukaryota	Rhizaria	Radiolaria	Polycystinea	Spumellaria	C1-E045	Astrosphaera	OTU_387	0	0	0	0	2	4	0	0	0	0	0	0	1	0	0	0	0
Eukaryota	Rhizaria	Radiolaria	Polycystinea	Spumellaria	C1-E045	Cladococcus	OTU_388	0	0	1	1	0	0	0	0	0	0	0	0	0	0	0	0	0
Eukaryota	Rhizaria	Radiolaria	Polycystinea	Spumellaria	Euchitonia	Euchitonia	OTU_389	0	0	1	0	0	0	0	0	0	0	0	0	0	0	0	0	0
Eukaryota	Rhizaria	Radiolaria	Polycystinea	Spumellaria	Hexacontium	Hexacontium	OTU_390	0	0	1	0	1	0	0	0	0	0	0	0	0	0	0	0	0
Eukaryota	Rhizaria	Radiolaria	Polycystinea	Spumellaria	Incertae Sedis	Tetrapyle	OTU_391	0	0	1	3	0	0	0	0	0	0	0	0	0	0	0	1	0
Eukaryota	Rhizaria	Radiolaria	Polycystinea	Spumellaria	Incertae Sedis	Unclassified Incertae Sedis	OTU_392	0	0	0	0	0	0	1	0	0	0	0	0	0	0	0	0	0
Eukaryota	Rhizaria	Radiolaria	Polycystinea	Spumellaria	Ssp-05	Styptosphaera	OTU_393	0	0	0	0	0	1	0	0	0	0	0	0	0	0	0	0	0
Eukaryota	Rhizaria	Radiolaria	Polycystinea	Spumellaria	Unclassified Spumellaria	Unclassified	OTU_394	2	2	16	6	32	27	4	1	4	1	1	5	1	1	1	2	5
Eukaryota	Rhizaria	Radiolaria	Polycystinea	Unclassified Polycystinea	Unclassified	Unclassified	OTU_395	0	1	0	0	0	0	0	11	4	1	0	0	0	0	0	0	1
Eukaryota	Rhizaria	Radiolaria	Unclassified Radiolaria	Unclassified	Unclassified	Unclassified	OTU_396	1	6	5	8	29	34	25	13	33	21	7	1	2	0	1	1	1
Eukaryota	Rhizaria	Unclassified Rhizaria	Unclassified	Unclassified	Unclassified	Unclassified	OTU_397	0	3	0	1	4	9	4	8	7	4	0	0	0	1	1	0	1
Eukaryota	Stramenopiles	Bicoecea	Bicosoecida	Bicosoecidae	Bicosoeca	Bicosoeca	OTU_398	0	0	0	0	0	0	1	0	0	0	0	0	0	0	0	0	10
Eukaryota	Stramenopiles	Bicoecea	Bicosoecida	Cafeteriidae	Cafeteria	Cafeteria	OTU_399	0	0	0	0	0	0	1	2	16	3	9	12	2	0	0	0	3
Eukaryota	Stramenopiles	Bicoecea	Bicosoecida	Cafeteriidae	Halocafeteria	Halocafeteria	OTU_400	0	1	0	0	0	0	4	2	0	0	0	0	5	1	0	1	10
Eukaryota	Stramenopiles	Bicoecea	Bicosoecida	Cafeteriidae	Pseudobodo	Pseudobodo	OTU_401	0	0	0	0	0	2	1	7	8	0	0	0	0	7	9	7	21
Eukaryota	Stramenopiles	Bicoecea	Bicosoecida	Cafeteriidae	Unclassified Cafeteriidae	Unclassified	OTU_402	2	0	2	0	2	4	2	5	105	23	46	29	3	6	4	2	3
Eukaryota	Stramenopiles	Bicoecea	Bicosoecida	P34.6	Bicosoecida gen. 1 sp. EK-2010a	Unclassified Bicosoecida gen. 1 sp. EK-2010a	OTU_403	0	0	0	0	0	0	0	0	0	0	0	0	0	0	0	0	1
Eukaryota	Stramenopiles	Bicoecea	Bicosoecida	Siluaniidae	Adriamonas	Adriamonas	OTU_404	0	0	0	0	0	0	1	0	0	0	0	0	0	0	0	0	1
Eukaryota	Stramenopiles	Bicoecea	Bicosoecida	Siluaniidae	Caecitellus	Caecitellus	OTU_405	8	7	9	2	57	24	9	64	1884	3558	459	251	1000	889	5145	439	2008
Eukaryota	Stramenopiles	Bicoecea	Bicosoecida	Siluaniidae	Caecitellus	Unclassified Caecitellus	OTU_406	0	0	0	0	1	2	0	0	14	2	2	0	1	3	0	0	2
Eukaryota	Stramenopiles	Bicoecea	Bicosoecida	Siluaniidae	Unclassified Siluaniidae	Unclassified	OTU_407	0	0	0	0	0	0	0	0	2	0	0	0	0	0	0	0	0
Eukaryota	Stramenopiles	Bicoecea	Bicosoecida	Unclassified Bicosoecida	Unclassified	Unclassified	OTU_408	0	0	4	2	15	9	4	6	408	782	112	71	111	92	668	41	257
Eukaryota	Stramenopiles	Chrysophyceae	Chrysophyceae	Chromulinales	Chrysophyceae	Chromulinales	OTU_409	1	0	0	1	0	0	0	0	33	5	10	9	0	0	0	0	0
Eukaryota	Stramenopiles	Chrysophyceae	Chrysophyceae	Chromulinales	Chrysophyceae	Oikomonas	OTU_410	0	0	0	0	1	0	0	0	0	0	0	0	0	0	0	0	0
Eukaryota	Stramenopiles	Chrysophyceae	Chrysophyceae	Chromulinales	Chrysophyceae	Poterioochromonas	OTU_411	0	0	0	0	2	0	0	0	0	0	0	0	0	0	0	1	0
Eukaryota	Stramenopiles	Chrysophyceae	Chrysophyceae	Chromulinales	Chrysophyceae	Spumella	OTU_412	0	0	0	0	0	0	0	0	0	0	1	0	0	0	0	0	0
Eukaryota	Stramenopiles	Chrysophyceae	Chrysophyceae	Chromulinales	Chrysophyceae	Unclassified Chrysophyceae	OTU_413	2	3	1	0	5	1	1	3	89	15	32	14	0	0	1	0	1
Eukaryota	Stramenopiles	Chrysophyceae	Chrysophyceae	Chrysocapsales	Chrysophyceae	Unclassified Chrysophyceae	OTU_414	0	0	0	0	0	0	1	0	1	0	1	2	0	0	0	0	0
Eukaryota	Stramenopiles	Chrysophyceae	Chrysophyceae	Hibberdiales	Chrysophyceae	Unclassified Chrysophyceae	OTU_415	0	1	0	0	0	0	0	0	4	1	0	1	0	0	0	0	0
Eukaryota	Stramenopiles	Chrysophyceae	Chrysophyceae	Ochromonadales	Chrysophyceae	Dinobryon	OTU_416	0	0	1	0	0	0	0	0	0	0	5	4	0	0	0	0	0
Eukaryota	Stramenopiles	Chrysophyceae	Chrysophyceae	Ochromonadales	Chrysophyceae	Ochromonadales	OTU_417	0	0	0	0	0	0	0	0	4	3	0	4	0	0	0	0	0
Eukaryota	Stramenopiles	Chrysophyceae	Chrysophyceae	Ochromonadales	Chrysophyceae	Ochromonas	OTU_418	1	0	0	0	0	0	3	0	5	2	1	2	0	0	0	0	1
Eukaryota	Stramenopiles	Chrysophyceae	Chrysophyceae	Ochromonadales	Chrysophyceae	Paraphysomonas	OTU_419	4	0	2	0	5	0	77	0	219	98	7	10	8	16	5	20	23
Eukaryota	Stramenopiles	Chrysophyceae	Chrysophyceae	Ochromonadales	Chrysophyceae	Unclassified Chrysophyceae	OTU_420	5	6	6	0	1	1	64	7	350	156	98	80	9	14	11	14	24
Eukaryota	Stramenopiles	Diatom	Diatomea	Bacillariophytina	Bacillariophyceae	Achnanthes	OTU_421	0	1	0	0	0	0	0	0	0	0	0	0	0	0	0	0	0
Eukaryota	Stramenopiles	Diatom	Diatomea	Bacillariophytina	Bacillariophyceae	Asterionellopsis	OTU_422	0	0	0	1	0	0	0	0	0	0	0	0	0	0	0	0	0
Eukaryota	Stramenopiles	Diatom	Diatomea	Bacillariophytina	Bacillariophyceae	Cymbella	OTU_423	0	0	0	0	0	0	0	0	0	0	0	0	2	0	0	0	2
Eukaryota	Stramenopiles	Diatom	Diatomea	Bacillariophytina	Bacillariophyceae	Diadesmis	OTU_424	0	0	0	0	0	0	0	1	0	0	0	0	0	0	0	0	0
Eukaryota	Stramenopiles	Diatom	Diatomea	Bacillariophytina	Bacillariophyceae	Encyonema	OTU_425	0	0	0	0	0	0	2	0	0	0	0	0	0	0	0	0	1
Eukaryota	Stramenopiles	Diatom	Diatomea	Bacillariophytina	Bacillariophyceae	Nitzschia	OTU_426	0	0	0	1	0	0	0	1	0	0	0	0	0	0	0	0	0
Eukaryota	Stramenopiles	Diatom	Diatomea	Bacillariophytina	Bacillariophyceae	Pinnularia	OTU_427	2	1	0	0	0	0	0	0	0	0	0	0	0	0	0	0	0
Eukaryota	Stramenopiles	Diatom	Diatomea	Bacillariophytina	Bacillariophyceae	Psammodictyon	OTU_428	0	0	0	0	0	0	0	18	0	0	0	0	0	0	0	0	0
Eukaryota	Stramenopiles	Diatom	Diatomea	Bacillariophytina	Bacillariophyceae	Rhaphoneis	OTU_429	0	0	0	0	0	0	0	1	0	0	0	0	0	0	0	0	0
Eukaryota	Stramenopiles	Diatom	Diatomea	Bacillariophytina	Bacillariophyceae	Unclassified Bacillariophyceae	OTU_430	2	7	0	18	0	2	0	48	0	1	0	0	3	0	2	1	1
Eukaryota	Stramenopiles	Diatom	Diatomea	Bacillariophytina	Mediophyceae	Chaetoceros	OTU_431	0	1	0	0	0	0	0	0	0	0	0	0	0	0	0	0	0
Eukaryota	Stramenopiles	Diatom	Diatomea	Bacillariophytina	Mediophyceae	Cyclotella	OTU_432	0	0	1	0	0	0	0	2	0	0	0	0	0	0	0	0	0
Eukaryota	Stramenopiles	Diatom	Diatomea	Bacillariophytina	Mediophyceae	Skeletonema	OTU_433	0	0	0	1	0	0	0	2	0	0	2	0	0	0	0	0	0
Eukaryota	Stramenopiles	Diatom	Diatomea	Bacillariophytina	Mediophyceae	Thalassiosira	OTU_434	0	0	0	0	0	0	0	2	0	0	1	0	0	0	0	0	0
Eukaryota	Stramenopiles	Diatom	Diatomea	Bacillariophytina	Mediophyceae	Unclassified Mediophyceae	OTU_435	3	7	5	3	1	0	4	20	2	0	0	4	1	2	1	1	1
Eukaryota	Stramenopiles	Diatom	Diatomea	Bacillariophytina	Unclassified Bacillariophytina	Unclassified	OTU_436	1	4	0	4	0	4	1	0	0	0	0	0	0	0	0	0	0
Eukaryota	Stramenopiles	Diatom	Diatomea	Coscinodiscophytina	Coscinodiscids	Actinocyclus	OTU_437	0	0	0	1	0	0	0	0	0	0	0	0	0	0	0	0	0
Eukaryota	Stramenopiles	Diatom	Diatomea	Coscinodiscophytina	Coscinodiscids	Unclassified Coscinodiscids	OTU_438	0	0	0	1	0	0	0	0	0	0	0	0	0	0	0	0	0
Eukaryota	Stramenopiles	Diatom	Diatomea	Coscinodiscophytina	Rhizosolenids	Talaroneis	OTU_439	0	0	0	1	0	0	0	0	0	0	0	0	0	0	0	0	0
Eukaryota	Stramenopiles	Diatom	Diatomea	Coscinodiscophytina	Rhizosolenids	Unclassified Rhizosolenids	OTU_440	0	1	0	0	0	0	0	0	0	0	0	0	0	0	0	0	0
Eukaryota	Stramenopiles	Diatom	Diatomea	Fragilariales	Berkeleya	Berkeleya	OTU_441	0	2	0	0	0	0	0	0	0	0	0	0	0	0	0	0	0
Eukaryota	Stramenopiles	Diatom	Diatomea	Fragilariales	Berkeleya	Unclassified Berkeleya	OTU_442	0	0	0	1	0	0	0	0	0	0	0	0	0	0	0	0	0
Eukaryota	Stramenopiles	Diatom	Diatomea	Fragilariales	Tabularia	Tabularia	OTU_443	0	0	0	0	0	0	0	1	0	0	0	0	0	0	0	0	0
Eukaryota	Stramenopiles	Diatom	Diatomea	Fragilariales	Unclassified Fragilariales	Unclassified	OTU_444	1	0	0	0	0	0	0	1	0	0	0	0	0	0	0	0	0
Eukaryota	Stramenopiles	Diatom	Diatomea	Unclassified Diatomea	Unclassified	Unclassified	OTU_445	2	7	0	18	0	1	35	21	0	0	0	0	59	5	6	5	105
Eukaryota	Stramenopiles	Dictyochophyceae	Dictyochophyceae	Dictyochales	Dictyochophyceae	Dictyochales	OTU_446	1	1	0	0	1	0	0	0	0	0	0	0	0	0	0	0	0
Eukaryota	Stramenopiles	Dictyochophyceae	Dictyochophyceae	Dictyochales	Dictyochophyceae	Unclassified Dictyochophyceae	OTU_447	2	1	0	1	1	0	0	0	0	0	0	0	0	0	0	0	0
Eukaryota	Stramenopiles	Dictyochophyceae	Dictyochophyceae	Pedinellales	Dictyochophyceae	Pedinellales	OTU_448	1	0	0	0	0	0	0	0	0	0	0	0	0	0	0	0	0
Eukaryota	Stramenopiles	Dictyochophyceae	Dictyochophyceae	Pedinellales	Dictyochophyceae	Pseudopedinella	OTU_449	1	2	0	0	0	0	0	0	0	0	0	0	0	0	0	0	0
Eukaryota	Stramenopiles	Dictyochophyceae	Dictyochophyceae	Pedinellales	Dictyochophyceae	Unclassified Dictyochophyceae	OTU_450	3	9	10	0	7	0	0	0	0	0	0	0	0	0	0	2	0
Eukaryota	Stramenopiles	Dictyochophyceae	Dictyochophyceae	Pseudochattonella verruculosa	Dictyochophyceae	Unclassified Dictyochophyceae	OTU_451	0	1	0	1	1	0	0	0	0	0	0	0	0	0	0	0	0
Eukaryota	Stramenopiles	Dictyochophyceae	Dictyochophyceae	Rhizochromulinales	Dictyochophyceae	Rhizochromulina	OTU_452	1	0	2	0	0	0	0	0	0	0	0	0	0	0	0	0	0
Eukaryota	Stramenopiles	Dictyochophyceae	Dictyochophyceae	Rhizochromulinales	Dictyochophyceae	Unclassified Dictyochophyceae	OTU_453	2	1	3	0	0	0	0	0	0	0	0	0	0	0	0	0	0
Eukaryota	Stramenopiles	Eustigmatophyceae	Eustigmatales	Eustigmatales	Pseudostaurastrum	Pseudostaurastrum	OTU_454	0	0	0	0	0	0	0	0	0	0	0	0	0	0	0	1	0
Eukaryota	Stramenopiles	Eustigmatophyceae	Eustigmatales	Eustigmatales	Unclassified Eustigmatales	Unclassified	OTU_455	3	0	0	1	0	0	0	0	1	0	0	0	0	0	0	0	0
Eukaryota	Stramenopiles	Hyphochytriomyceta	Hyphochytriales	Hyphochytriales	Rhizidiomycetaceae	Rhizidiomyces	OTU_456	5	2	3	1	2	0	0	0	0	0	0	0	0	0	0	0	0
Eukaryota	Stramenopiles	Hyphochytriomyceta	Hyphochytriales	Hyphochytriales	Rhizidiomycetaceae	Unclassified Rhizidiomycetaceae	OTU_457	1	0	0	0	0	0	0	0	0	0	0	0	0	0	0	0	0
Eukaryota	Stramenopiles	Incertae Sedis	Incertae Sedis	Pirsonia	Pirsonia verrucosa	Unclassified Pirsonia verrucosa	OTU_458	1	0	0	0	0	0	0	0	0	0	0	0	0	0	0	0	0
Eukaryota	Stramenopiles	Incertae Sedis	Incertae Sedis	Unclassified Incertae Sedis	Unclassified	Unclassified	OTU_459	0	0	0	0	0	0	0	0	0	0	0	0	2	0	0	0	1
Eukaryota	Stramenopiles	Labyrinthulomycetes	Labyrinthulomycetes	Labyrinthula	Unclassified Labyrinthula	Unclassified	OTU_460	0	0	0	0	0	0	0	0	0	0	0	0	2	0	1	3	0
Eukaryota	Stramenopiles	Labyrinthulomycetes	Labyrinthulomycetes	Thraustochytriaceae	Thraustochytriaceae	Aplanochytrium	OTU_461	0	4	0	6	2	0	22	29	0	0	0	0	2	1	7	0	9
Eukaryota	Stramenopiles	Labyrinthulomycetes	Labyrinthulomycetes	Thraustochytriaceae	Thraustochytriaceae	BS1	OTU_462	0	0	0	0	7	5	1	0	0	2	0	0	1	0	2	0	0
Eukaryota	Stramenopiles	Labyrinthulomycetes	Labyrinthulomycetes	Thraustochytriaceae	Thraustochytriaceae	Labyrinthuloides	OTU_463	0	0	0	0	0	1	0	0	0	0	0	0	0	0	0	0	0
Eukaryota	Stramenopiles	Labyrinthulomycetes	Labyrinthulomycetes	Thraustochytriaceae	Thraustochytriaceae	Schizochytrium	OTU_464	0	0	0	1	0	0	0	0	0	0	0	0	0	0	0	0	0
Eukaryota	Stramenopiles	Labyrinthulomycetes	Labyrinthulomycetes	Thraustochytriaceae	Thraustochytriaceae	Thraustochytrium	OTU_465	1	0	0	1	0	0	0	0	0	0	0	0	3	2	0	1	0
Eukaryota	Stramenopiles	Labyrinthulomycetes	Labyrinthulomycetes	Thraustochytriaceae	Thraustochytriaceae	Unclassified Thraustochytriaceae	OTU_466	7	1	0	4	5	4	4	12	1	13	0	0	12	5	6	2	14
Eukaryota	Stramenopiles	Labyrinthulomycetes	Labyrinthulomycetes	Unclassified Labyrinthulomycetes	Unclassified	Unclassified	OTU_467	6	11	10	0	2	3	1	7	0	0	0	0	2	0	0	4	0
Eukaryota	Stramenopiles	Opalinata	Opalinata	Incertae Sedis	Blastocystis	Blastocystis	OTU_468	0	2	0	0	0	0	3	2	0	0	0	0	3	0	1	2	16
Eukaryota	Stramenopiles	Opalinata	Opalinata	Incertae Sedis	Blastocystis	Unclassified Blastocystis	OTU_469	0	1	0	0	0	0	0	0	0	0	0	0	0	0	0	0	0
Eukaryota	Stramenopiles	Pelagophyceae	Pelagophyceae	Pelagomonadales	Pelagophyceae	Pelagomonadales	OTU_470	0	0	3	0	1	0	0	0	0	0	0	0	0	0	0	0	0
Eukaryota	Stramenopiles	Pelagophyceae	Pelagophyceae	Pelagomonadales	Pelagophyceae	Unclassified Pelagophyceae	OTU_471	1	1	2	2	12	1	0	0	1	0	0	0	0	0	0	0	0
Eukaryota	Stramenopiles	Pelagophyceae	Pelagophyceae	Sarcinochrysidales	Pelagophyceae	Sarcinochrysidales	OTU_472	0	1	0	0	0	0	0	0	0	0	0	0	0	0	0	0	0
Eukaryota	Stramenopiles	Pelagophyceae	Pelagophyceae	Sarcinochrysidales	Pelagophyceae	Unclassified Pelagophyceae	OTU_473	2	0	3	1	0	0	0	0	0	0	0	0	0	0	0	0	0
Eukaryota	Stramenopiles	Oomycetes	Peronosporomycetes	Unclassified Peronosporomycetes	Unclassified	Unclassified	OTU_474	1	4	1	6	1	3	1	0	0	0	1	2	0	0	0	0	2
Eukaryota	Stramenopiles	Phaeophyceae	Phaeophyceae	Ectocarpales	Phaeophyceae	Halothrix	OTU_475	0	0	0	0	0	1	0	0	0	0	0	0	0	0	0	0	0
Eukaryota	Stramenopiles	Phaeophyceae	Phaeophyceae	Ectocarpales	Phaeophyceae	Unclassified Phaeophyceae	OTU_476	0	0	1	0	0	0	0	0	0	0	0	0	0	0	0	0	0
Eukaryota	Stramenopiles	Phaeophyceae	Phaeophyceae	Fucales	Phaeophyceae	Fucales	OTU_477	1	0	0	0	0	0	0	0	0	0	0	0	0	0	0	0	0
Eukaryota	Stramenopiles	Pinguiophyceae	Pinguiochrysidales	Pinguiochrysidales	Glossomastix	Unclassified Glossomastix	OTU_478	0	0	0	0	0	0	0	0	0	0	0	0	0	0	0	0	3
Eukaryota	Stramenopiles	Raphidophyceae	Raphidophyceae	Chattonella	Raphidophyceae	Unclassified Raphidophyceae	OTU_479	0	0	0	1	0	0	0	0	0	0	0	0	0	0	0	0	0
Eukaryota	Stramenopiles	Raphidophyceae	Raphidophyceae	Vacuolaria	Raphidophyceae	Unclassified Raphidophyceae	OTU_480	1	0	0	0	0	0	0	0	0	0	0	0	0	0	0	0	0
Eukaryota	Stramenopiles	Raphidophyceae	Raphidophyceae	Vacuolariaceae	Raphidophyceae	Unclassified Raphidophyceae	OTU_481	0	0	0	1	0	0	0	0	0	0	0	0	0	0	0	0	0
Eukaryota	Stramenopiles	Raphidophyceae	Raphidophyceae	Vacuolariaceae	Raphidophyceae	Vacuolariaceae	OTU_482	1	0	0	0	0	0	0	0	0	0	0	0	0	0	0	0	0
Eukaryota	Stramenopiles	Synurophyceae	Synurales	Synurales	Mallomonas	Mallomonas	OTU_483	1	0	0	0	0	0	0	0	8	4	6	4	0	0	0	0	0
Eukaryota	Stramenopiles	Synurophyceae	Synurales	Synurales	Synura	Synura	OTU_484	0	0	0	0	0	0	0	0	0	0	1	2	0	0	0	0	0
Eukaryota	Stramenopiles	Synurophyceae	Synurales	Synurales	Tessellaria	Unclassified Tessellaria	OTU_485	0	0	0	0	0	0	1	0	0	0	0	0	0	0	0	0	0
Eukaryota	Stramenopiles	Synurophyceae	Synurales	Synurales	Unclassified Synurales	Unclassified	OTU_486	2	2	1	4	0	0	1	0	20	4	44	19	0	0	0	0	0
Eukaryota	Stramenopiles	Unclassified Stramenopiles	Unclassified	Unclassified	Unclassified	Unclassified	OTU_487	82	84	90	73	30	15	198	46	897	353	203	127	265	69	241	50	482
Eukaryota	Stramenopiles	Xanthophyceae	Xanthophyceae	Tribonematales	Xanthophyceae	Unclassified Xanthophyceae	OTU_488	0	0	3	0	0	0	0	0	0	0	0	0	0	0	0	0	0
Eukaryota	Stramenopiles	Xanthophyceae	Xanthophyceae	Unclassified Xanthophyceae	Unclassified	Unclassified	OTU_489	7	13	3	18	4	1	7	7	16	4	5	4	8	3	5	2	10
Eukaryota	Unclassified Eukaryota	Unclassified	Unclassified	Unclassified	Unclassified	Unclassified	OTU_490	305	1314	323	1416	245	203	524	399	1600	3418	261	203	549	529	1831	233	1108

## Sheet: Superphylum
#abundance
superphylum	F0_2016	P0_2016	F0_2017	P0_2017	F20.1_2017	F20.2_2017	F40_2016	P40_2016	F40_2017	P40_2017	F80.1_2017	F80.2_2017	F96_2016	F104_2016	P104_2016	F105_2016	P105_2016
Alveolata	696	4780	819	4650	353	173	109	414	87	282	39	27	113	23	120	27	176
Amoebozoa	22	8	0	350	21	20	53	230	456	4123	41	12	22	31	105	123	293
Apusozoa	0	0	0	0	0	0	23	0	2	0	0	0	3	17	16	1	2
Archaeplastida	199	35	6	10	11	6	4	185	5	6	1	0	3	176	109	0	11
Excavata	6	22	7	29	8	19	52	144	222	273	22	24	6	374	217	173	67
Hacrobia	106	142	124	153	35	5	15	1	5	11	2	5	4	4	6	4	10
Opisthokonta	47	98	11	32	100	99	967	2814	103	285	102	441	380	68	186	42	295
Rhizaria	32	90	50	134	113	100	71	131	70	56	15	7	136	132	42	52	122
Stramenopiles	168	190	166	177	166	84	450	317	4088	5029	1046	651	1504	1115	6115	599	3012
Unclassified	305	1314	323	1416	245	203	524	399	1600	3418	261	203	549	529	1831	233	1108
Total	1581	6679	1506	6951	1052	709	2268	4635	6638	13483	1529	1370	2720	2469	8747	1254	5096
#relative abundance
superphylum	F0_2016	P0_2016	F0_2017	P0_2017	F20.1_2017	F20.2_2017	F40_2016	P40_2016	F40_2017	P40_2017	F80.1_2017	F80.2_2017	F96_2016	F104_2016	P104_2016	F105_2016	P105_2016
Alveolata	0.440228	0.715676	0.543825	0.668968	0.335551	0.244006	0.04806	0.0893204	0.0131064	0.0209152	0.0255069	0.019708	0.0415441	0.00931551	0.013719	0.0215311	0.0345369
Amoebozoa	0.0139152	0.00119778	0	0.0503525	0.019962	0.0282087	0.0233686	0.0496224	0.0686954	0.305792	0.0268149	0.00875912	0.00808824	0.0125557	0.0120041	0.0980861	0.0574961
Apusozoa	0	0	0	0	0	0	0.0101411	0	0.000301296	0	0	0	0.00110294	0.00688538	0.0018292	0.000797448	0.000392465
Archaeplastida	0.12587	0.00524031	0.00398406	0.00143864	0.0104563	0.00846262	0.00176367	0.0399137	0.000753239	0.000445005	0.000654022	0	0.00110294	0.0712839	0.0124614	0	0.00215856
Excavata	0.00379507	0.00329391	0.00464807	0.00417206	0.00760456	0.0267983	0.0229277	0.031068	0.0334438	0.0202477	0.0143885	0.0175182	0.00220588	0.151478	0.0248085	0.137959	0.0131476
Hacrobia	0.0670462	0.0212607	0.0823373	0.0220112	0.03327	0.00705219	0.00661376	0.00021575	0.000753239	0.000815842	0.00130804	0.00364964	0.00147059	0.00162009	0.000685949	0.00318979	0.00196232
Opisthokonta	0.029728	0.0146729	0.00730412	0.00460365	0.095057	0.139633	0.426367	0.60712	0.0155167	0.0211377	0.0667103	0.321898	0.139706	0.0275415	0.0212644	0.0334928	0.0578885
Rhizaria	0.0202404	0.0134751	0.0332005	0.0192778	0.107414	0.141044	0.0313051	0.0282632	0.0105453	0.00415338	0.00981033	0.00510949	0.05	0.0534629	0.00480165	0.0414673	0.0239403
Stramenopiles	0.106262	0.0284474	0.110226	0.025464	0.157795	0.118477	0.198413	0.0683927	0.615848	0.372988	0.684107	0.475182	0.552941	0.4516	0.699097	0.477671	0.591052
Unclassified	0.192916	0.196736	0.214475	0.203712	0.23289	0.286319	0.231041	0.0860841	0.241036	0.253504	0.1707	0.148175	0.201838	0.214257	0.209329	0.185805	0.217425
Total	1	1	1	1	1	1	1	1	1	1	1	1	1	1	1	1	1

## Sheet: phylum|class
#abundance
Phylum/Class	F0_2016	P0_2016	F0_2017	P0_2017	F20.1_2017	F20.2_2017	F40_2016	P40_2016	F40_2017	P40_2017	F80.1_2017	F80.2_2017	F96_2016	F104_2016	P104_2016	F105_2016	P105_2016
Unclassified	479	1830	609	1907	404	285	777	525	2516	3801	473	347	857	605	2103	297	1690
Bicoecea	10	8	15	4	75	41	23	86	2437	4368	628	363	1122	998	5826	490	2316
Dinoflagellata	573	4291	592	4198	210	110	38	114	39	236	15	10	95	14	87	16	131
Lobosa	16	8	0	350	21	20	46	133	456	4123	41	12	22	31	101	122	287
Ascomycota	34	64	3	6	87	78	843	2659	79	238	88	400	310	28	124	29	150
Euglenozoa	5	21	7	29	8	19	52	134	222	273	22	24	6	374	217	173	65
Chrysophyceae	13	10	10	1	14	2	146	10	705	280	155	126	17	30	17	35	49
Chlorophyta	197	32	3	9	11	6	3	184	5	6	1	0	3	176	109	0	11
Radiolaria	21	76	49	115	104	81	34	53	56	33	8	6	6	1	3	4	38
Ciliophora	32	58	27	34	18	9	44	270	38	20	16	10	9	4	16	2	17
Cercozoa	11	10	1	14	5	10	33	66	7	19	7	1	130	130	38	48	83
Haptophyta	103	137	119	140	34	4	5	1	4	11	2	4	4	4	4	3	8
Diatom	11	31	6	50	1	7	42	118	2	1	3	4	65	7	9	7	110
Basidiomycota	5	17	6	8	8	14	45	97	4	26	8	28	21	12	32	4	46
Labyrinthulomycetes	14	16	10	12	16	13	28	48	1	15	0	0	22	8	16	10	23
Synurophyceae	3	2	1	4	0	0	2	0	28	8	51	25	0	0	0	0	0
Xanthophyceae	7	13	6	18	4	1	7	7	16	4	5	4	8	3	5	2	10
Conosa	6	0	0	0	0	0	6	93	0	0	0	0	0	0	2	0	6
Choanoflagellata	0	8	0	6	2	0	26	0	10	8	2	2	0	10	5	1	4
Mucoromycotina	1	2	1	1	0	1	14	6	0	0	2	0	12	10	4	1	15
Apusomonadidae	0	0	0	0	0	0	23	0	0	0	0	0	2	17	16	1	2
Dictyochophyceae	11	15	15	2	10	0	0	0	0	0	0	0	0	0	0	2	0
Mesomycetozoa	1	2	0	2	0	1	6	7	8	3	1	1	1	5	10	3	3
Apicomplexa	2	8	7	9	2	0	5	3	1	4	0	0	0	1	0	0	0
Centrohelida	2	3	5	10	1	0	7	0	0	0	0	0	0	0	2	0	1
Pelagophyceae	3	2	8	3	13	1	0	0	1	0	0	0	0	0	0	0	0
Opalinata	0	3	0	0	0	0	3	2	0	0	0	0	3	0	1	2	16
Oomycetes	1	4	1	6	1	3	1	0	0	0	1	2	0	0	0	0	2
Glomeromycota	0	0	0	0	0	1	3	1	1	5	0	0	2	1	0	0	2
Cryptophyta	1	2	0	3	0	1	3	0	1	0	0	1	0	0	0	1	1
Hyphochytriomyceta	6	2	3	1	2	0	0	0	0	0	0	0	0	0	0	0	0
Percolozoa	1	1	0	0	0	0	0	10	0	0	0	0	0	0	0	0	2
Foraminifera	0	1	0	4	0	0	0	4	0	0	0	0	0	0	0	0	0
Eustigmatophyceae	3	0	0	1	0	0	0	0	1	0	0	0	0	0	0	1	0
Rhodophyta	2	1	1	0	0	0	1	1	0	0	0	0	0	0	0	0	0
Kickxellomycota	2	0	0	0	0	0	2	0	0	0	0	0	0	0	0	0	1
Chytridiomycota	1	1	0	1	1	0	0	0	0	0	0	0	0	0	0	0	0
Incertae Sedis	1	0	0	0	0	0	0	0	0	0	0	0	2	0	0	0	1
Raphidophyceae	2	0	0	2	0	0	0	0	0	0	0	0	0	0	0	0	0
Blastocladiomycota	0	0	0	0	0	0	0	0	0	0	0	0	0	0	0	0	3
Microsporidiomycota	0	0	0	0	0	0	0	3	0	0	0	0	0	0	0	0	0
Phaeophyceae	1	0	1	0	0	1	0	0	0	0	0	0	0	0	0	0	0
Pinguiophyceae	0	0	0	0	0	0	0	0	0	0	0	0	0	0	0	0	3
Entomophthoromycota	0	0	0	1	0	0	0	0	0	1	0	0	0	0	0	0	0
Hilomonadea	0	0	0	0	0	0	0	0	0	0	0	0	1	0	0	0	0
Total	1581	6679	1506	6951	1052	709	2268	4635	6638	13483	1529	1370	2720	2469	8747	1254	5096
#relative abundance
Phylum/Class	F0_2016	P0_2016	F0_2017	P0_2017	F20.1_2017	F20.2_2017	F40_2016	P40_2016	F40_2017	P40_2017	F80.1_2017	F80.2_2017	F96_2016	F104_2016	P104_2016	F105_2016	P105_2016
Unclassified	0.302973	0.273993	0.404382	0.274349	0.38403	0.401975	0.342593	0.113269	0.37903	0.281911	0.309353	0.253285	0.315074	0.245038	0.240425	0.236842	0.331633
Bicoecea	0.00632511	0.00119778	0.00996016	0.000575457	0.0712928	0.0578279	0.0101411	0.0185545	0.367129	0.323964	0.410726	0.264964	0.4125	0.404212	0.666057	0.39075	0.454474
Dinoflagellata	0.362429	0.642461	0.393094	0.603942	0.19962	0.155148	0.0167549	0.0245955	0.00587526	0.0175035	0.00981033	0.00729927	0.0349265	0.00567031	0.00994627	0.0127592	0.0257064
Lobosa	0.0101202	0.00119778	0	0.0503525	0.019962	0.0282087	0.0202822	0.0286947	0.0686954	0.305792	0.0268149	0.00875912	0.00808824	0.0125557	0.0115468	0.0972887	0.0563187
Ascomycota	0.0215054	0.00958227	0.00199203	0.000863185	0.0826996	0.110014	0.371693	0.573679	0.0119012	0.0176519	0.057554	0.291971	0.113971	0.0113406	0.0141763	0.023126	0.0294349
Euglenozoa	0.00316256	0.00314418	0.00464807	0.00417206	0.00760456	0.0267983	0.0229277	0.0289105	0.0334438	0.0202477	0.0143885	0.0175182	0.00220588	0.151478	0.0248085	0.137959	0.0127551
Chrysophyceae	0.00822264	0.00149723	0.00664011	0.000143864	0.013308	0.00282087	0.0643739	0.0021575	0.106207	0.0207669	0.101373	0.0919708	0.00625	0.0121507	0.00194352	0.0279107	0.00961538
Chlorophyta	0.124605	0.00479114	0.00199203	0.00129478	0.0104563	0.00846262	0.00132275	0.039698	0.000753239	0.000445005	0.000654022	0	0.00110294	0.0712839	0.0124614	0	0.00215856
Radiolaria	0.0132827	0.0113789	0.0325365	0.0165444	0.0988593	0.114245	0.0149912	0.0114347	0.00843628	0.00244753	0.00523218	0.00437956	0.00220588	0.000405022	0.000342975	0.00318979	0.00745683
Ciliophora	0.0202404	0.00868393	0.0179283	0.00489138	0.0171103	0.0126939	0.0194004	0.0582524	0.00572462	0.00148335	0.0104644	0.00729927	0.00330882	0.00162009	0.0018292	0.0015949	0.00333595
Cercozoa	0.00695762	0.00149723	0.000664011	0.0020141	0.00475285	0.0141044	0.0145503	0.0142395	0.00105453	0.00140918	0.00457816	0.000729927	0.0477941	0.0526529	0.00434435	0.0382775	0.0162873
Haptophyta	0.0651486	0.0205121	0.0790173	0.020141	0.0323194	0.00564175	0.00220459	0.00021575	0.000602591	0.000815842	0.00130804	0.00291971	0.00147059	0.00162009	0.0004573	0.00239234	0.00156986
Diatom	0.00695762	0.00464141	0.00398406	0.00719321	0.00095057	0.00987306	0.0185185	0.0254585	0.000301296	7.41675e-05	0.00196207	0.00291971	0.0238971	0.00283516	0.00102892	0.00558214	0.0215856
Basidiomycota	0.00316256	0.00254529	0.00398406	0.00115091	0.00760456	0.0197461	0.0198413	0.0209277	0.000602591	0.00192835	0.00523218	0.020438	0.00772059	0.00486027	0.0036584	0.00318979	0.00902669
Labyrinthulomycetes	0.00885515	0.00239557	0.00664011	0.00172637	0.0152091	0.0183357	0.0123457	0.010356	0.000150648	0.00111251	0	0	0.00808824	0.00324018	0.0018292	0.00797448	0.00451334
Synurophyceae	0.00189753	0.000299446	0.000664011	0.000575457	0	0	0.000881834	0	0.00421814	0.00059334	0.0333551	0.0182482	0	0	0	0	0
Xanthophyceae	0.00442758	0.0019464	0.00398406	0.00258956	0.00380228	0.00141044	0.00308642	0.00151025	0.00241036	0.00029667	0.00327011	0.00291971	0.00294118	0.00121507	0.000571625	0.0015949	0.00196232
Conosa	0.00379507	0	0	0	0	0	0.0026455	0.0200647	0	0	0	0	0	0	0.00022865	0	0.00117739
Choanoflagellata	0	0.00119778	0	0.000863185	0.00190114	0	0.0114638	0	0.00150648	0.00059334	0.00130804	0.00145985	0	0.00405022	0.000571625	0.000797448	0.000784929
Mucoromycotina	0.000632511	0.000299446	0.000664011	0.000143864	0	0.00141044	0.00617284	0.0012945	0	0	0.00130804	0	0.00441176	0.00405022	0.0004573	0.000797448	0.00294349
Apusomonadidae	0	0	0	0	0	0	0.0101411	0	0	0	0	0	0.000735294	0.00688538	0.0018292	0.000797448	0.000392465
Dictyochophyceae	0.00695762	0.00224585	0.00996016	0.000287728	0.0095057	0	0	0	0	0	0	0	0	0	0	0.0015949	0
Mesomycetozoa	0.000632511	0.000299446	0	0.000287728	0	0.00141044	0.0026455	0.00151025	0.00120518	0.000222502	0.000654022	0.000729927	0.000367647	0.00202511	0.00114325	0.00239234	0.000588697
Apicomplexa	0.00126502	0.00119778	0.00464807	0.00129478	0.00190114	0	0.00220459	0.000647249	0.000150648	0.00029667	0	0	0	0.000405022	0	0	0
Centrohelida	0.00126502	0.000449169	0.00332005	0.00143864	0.00095057	0	0.00308642	0	0	0	0	0	0	0	0.00022865	0	0.000196232
Pelagophyceae	0.00189753	0.000299446	0.00531208	0.000431593	0.0123574	0.00141044	0	0	0.000150648	0	0	0	0	0	0	0	0
Opalinata	0	0.000449169	0	0	0	0	0.00132275	0.000431499	0	0	0	0	0.00110294	0	0.000114325	0.0015949	0.00313972
Oomycetes	0.000632511	0.000598892	0.000664011	0.000863185	0.00095057	0.00423131	0.000440917	0	0	0	0.000654022	0.00145985	0	0	0	0	0.000392465
Glomeromycota	0	0	0	0	0	0.00141044	0.00132275	0.00021575	0.000150648	0.000370837	0	0	0.000735294	0.000405022	0	0	0.000392465
Cryptophyta	0.000632511	0.000299446	0	0.000431593	0	0.00141044	0.00132275	0	0.000150648	0	0	0.000729927	0	0	0	0.000797448	0.000196232
Hyphochytriomyceta	0.00379507	0.000299446	0.00199203	0.000143864	0.00190114	0	0	0	0	0	0	0	0	0	0	0	0
Percolozoa	0.000632511	0.000149723	0	0	0	0	0	0.0021575	0	0	0	0	0	0	0	0	0.000392465
Foraminifera	0	0.000149723	0	0.000575457	0	0	0	0.000862999	0	0	0	0	0	0	0	0	0
Eustigmatophyceae	0.00189753	0	0	0.000143864	0	0	0	0	0.000150648	0	0	0	0	0	0	0.000797448	0
Rhodophyta	0.00126502	0.000149723	0.000664011	0	0	0	0.000440917	0.00021575	0	0	0	0	0	0	0	0	0
Kickxellomycota	0.00126502	0	0	0	0	0	0.000881834	0	0	0	0	0	0	0	0	0	0.000196232
Chytridiomycota	0.000632511	0.000149723	0	0.000143864	0.00095057	0	0	0	0	0	0	0	0	0	0	0	0
Incertae Sedis	0.000632511	0	0	0	0	0	0	0	0	0	0	0	0.000735294	0	0	0	0.000196232
Raphidophyceae	0.00126502	0	0	0.000287728	0	0	0	0	0	0	0	0	0	0	0	0	0
Blastocladiomycota	0	0	0	0	0	0	0	0	0	0	0	0	0	0	0	0	0.000588697
Microsporidiomycota	0	0	0	0	0	0	0	0.000647249	0	0	0	0	0	0	0	0	0
Phaeophyceae	0.000632511	0	0.000664011	0	0	0.00141044	0	0	0	0	0	0	0	0	0	0	0
Pinguiophyceae	0	0	0	0	0	0	0	0	0	0	0	0	0	0	0	0	0.000588697
Entomophthoromycota	0	0	0	0.000143864	0	0	0	0	0	7.41675e-05	0	0	0	0	0	0	0
Hilomonadea	0	0	0	0	0	0	0	0	0	0	0	0	0.000367647	0	0	0	0
Total	1	1	1	1	1	1	1	1	1	1	1	1	1	1	1	1	1

## Sheet: Genus
#abundance
Genus	F0_2016	P0_2016	F0_2017	P0_2017	F20.1_2017	F20.2_2017	F40_2016	P40_2016	F40_2017	P40_2017	F80.1_2017	F80.2_2017	F96_2016	F104_2016	P104_2016	F105_2016	P105_2016
Unclassified	1316	6054	1249	6067	846	596	1979	3901	3877	6113	951	997	1621	1222	3306	566	2709
Caecitellus	8	7	9	2	57	24	9	64	1884	3558	459	251	1000	889	5145	439	2008
Platyamoeba	0	2	0	278	17	12	10	16	344	3562	30	10	2	8	39	41	141
Paraphysomonas	4	0	2	0	5	0	77	0	219	98	7	10	8	16	5	20	23
Neobodo	0	0	0	2	1	0	1	0	59	17	0	1	1	195	99	74	11
Aspergillus	4	4	0	0	3	4	89	275	0	4	4	15	6	0	6	0	5
Syndiniales	36	64	91	58	42	7	3	2	6	9	3	0	4	0	1	1	1
Gymnodiniphycidae	15	129	8	106	1	0	2	2	0	7	0	0	1	0	2	0	3
Rhynchomonas	0	0	4	0	0	2	0	0	82	44	16	19	0	12	17	24	5
Amoebophrya	20	29	46	23	20	16	2	1	4	1	4	0	1	0	0	0	0
Chrysochromulina	37	27	40	31	11	1	1	0	0	1	0	3	0	1	0	0	1
Hartmannella	7	1	0	0	0	0	0	3	0	0	0	0	8	9	19	55	30
Scenedesmus	36	0	0	0	0	0	0	0	0	0	0	0	0	41	31	0	3
Flamella	0	0	0	0	0	0	6	87	0	0	0	0	0	0	0	0	6
Trypanosoma	1	0	0	0	0	0	0	0	11	1	0	0	2	42	24	14	2
Prorocentrum	4	33	1	46	0	0	0	0	0	4	0	0	1	0	2	0	0
Alexandrium	1	38	0	26	4	8	1	9	0	0	0	0	0	0	0	0	0
Aplanochytrium	0	4	0	6	2	0	22	29	0	0	0	0	2	1	7	0	9
Karlodinium	1	33	2	31	1	0	0	0	0	4	0	0	0	0	0	0	3
Malassezia	1	0	0	1	2	6	7	10	2	8	2	7	3	2	8	0	7
Acanthamoeba	9	2	0	1	1	2	1	22	2	2	0	1	2	6	2	0	12
Aristerostoma	0	1	0	0	0	0	0	61	0	0	0	0	2	0	0	0	0
Pseudobodo	0	0	0	0	0	2	1	7	8	0	0	0	0	7	9	7	21
Chromulinales	1	0	0	1	0	0	0	0	33	5	10	9	0	0	0	0	0
Peritrichia	0	0	0	0	4	6	0	0	31	5	6	4	0	2	0	1	0
Protoperidinium	2	13	0	39	0	0	0	0	0	0	0	0	0	0	0	1	1
Euduboscquella	3	22	1	21	1	0	0	1	1	2	0	0	1	1	1	0	0
Cafeteria	0	0	0	0	0	0	1	2	16	3	9	12	2	0	0	0	3
Phaeocystis	8	12	8	9	1	0	0	0	0	0	1	0	0	1	1	0	1
Dinophysiales	0	14	1	21	1	1	0	2	0	0	0	0	0	0	0	0	0
Gonyaulax	2	9	1	21	0	1	0	0	0	0	0	0	0	0	0	0	0
Blastocystis	0	2	0	0	0	0	3	2	0	0	0	0	3	0	1	2	16
Candida	0	2	0	2	0	0	1	1	0	0	1	1	11	2	1	2	4
Prymnesiales	5	12	4	6	0	0	0	0	0	0	0	0	1	0	0	0	0
Gymnodinium	0	13	1	12	0	0	0	0	1	0	0	0	0	0	0	0	0
Peridiniphycidae	1	11	0	13	0	1	0	0	0	0	0	0	0	0	0	0	0
Bodo	0	0	0	0	0	0	0	0	24	1	0	0	0	0	0	0	0
Cochlodinium	1	15	0	7	0	0	1	0	0	0	0	0	1	0	0	0	0
Halocafeteria	0	1	0	0	0	0	4	2	0	0	0	0	5	1	0	1	10
Mallomonas	1	0	0	0	0	0	0	0	8	4	6	4	0	0	0	0	0
Vannella	0	0	0	2	0	1	1	0	2	7	0	0	0	0	2	0	8
Holosticha	0	0	0	0	0	0	21	0	0	0	0	0	0	0	0	0	1
Lepidodinium	1	13	0	8	0	0	0	0	0	0	0	0	0	0	0	0	0
Scrippsiella	5	7	0	9	0	0	0	1	0	0	0	0	0	0	0	0	0
Pentapharsodinium	3	1	3	4	3	0	0	0	0	0	0	0	2	1	0	0	4
Cryptodifflugia	0	0	0	1	0	0	0	19	0	0	0	0	0	0	0	0	0
Symbiodinium	0	10	2	6	0	0	0	0	0	0	0	0	0	0	1	0	0
Amphidinium	0	6	0	9	0	0	0	2	0	0	0	0	0	0	0	0	1
BS1	0	0	0	0	7	5	1	0	0	2	0	0	1	0	2	0	0
Collozoum	0	0	0	0	0	0	0	1	0	0	0	0	1	0	0	0	16
Psammodictyon	0	0	0	0	0	0	0	18	0	0	0	0	0	0	0	0	0
Pelagodinium	0	7	2	5	0	0	0	0	1	0	0	0	1	0	0	0	0
Coccomyxa	0	0	0	0	0	0	0	15	0	0	0	0	0	0	0	0	0
Euplotes	0	3	0	0	0	0	0	7	2	2	0	1	0	0	0	0	0
Fragilidium	0	4	0	4	0	0	1	0	0	0	0	0	5	0	0	0	1
Ochromonas	1	0	0	0	0	0	3	0	5	2	1	2	0	0	0	0	1
Chlorella	4	1	0	0	2	0	0	0	0	0	0	0	0	4	3	0	0
Flabellula	0	0	0	0	0	0	0	0	7	4	2	0	0	0	0	0	0
Rhizidiomyces	5	2	3	1	2	0	0	0	0	0	0	0	0	0	0	0	0
Bicosoeca	0	0	0	0	0	0	1	0	0	0	0	0	0	0	0	0	10
Ochromonadales	0	0	0	0	0	0	0	0	4	3	0	4	0	0	0	0	0
Pseudocohnilembus	0	0	0	0	0	0	0	11	0	0	0	0	0	0	0	0	0
Dinobryon	0	0	1	0	0	0	0	0	0	0	5	4	0	0	0	0	0
Kofoidinium	0	2	0	7	0	1	0	0	0	0	0	0	0	0	0	0	0
SL163A10	1	7	0	2	0	0	0	0	0	0	0	0	0	0	0	0	0
Exobasidium	0	0	0	0	0	0	0	9	0	0	0	0	0	0	0	0	0
Exophiala	0	0	0	0	0	0	1	2	0	0	0	4	0	0	0	0	1
Strombidium	3	3	1	0	1	0	0	0	0	0	0	0	0	0	0	0	0
Thraustochytrium	1	0	0	1	0	0	0	0	0	0	0	0	3	2	0	1	0
Astrosphaera	0	0	0	0	2	4	0	0	0	0	0	0	1	0	0	0	0
Penicillium	0	0	0	0	0	0	0	1	0	1	2	3	0	0	0	0	0
Asterarcys	3	0	0	0	0	0	0	0	0	0	0	0	0	2	1	0	0
Cinetochilum	0	0	0	0	0	0	0	0	0	0	0	0	0	1	5	0	0
Davidiella	0	0	0	0	0	0	1	1	0	0	2	2	0	0	0	0	0
Myrmecia	1	1	0	0	0	0	0	4	0	0	0	0	0	0	0	0	0
Pseudoparamoeba	0	0	0	0	0	0	0	2	0	0	0	0	3	0	0	1	0
Pseudotontonia	0	1	2	0	1	1	0	0	0	0	0	0	0	0	1	0	0
Thecadinium	0	2	0	4	0	0	0	0	0	0	0	0	0	0	0	0	0
Yamadazyma	0	0	0	0	0	0	1	0	0	0	0	0	5	0	0	0	0
Dolichomastix	1	0	0	0	1	3	0	0	0	0	0	0	0	0	0	0	0
Gloeodinium	0	2	0	3	0	0	0	0	0	0	0	0	0	0	0	0	0
Lessardia	0	1	0	2	0	0	0	2	0	0	0	0	0	0	0	0	0
Neoceratium	0	1	0	4	0	0	0	0	0	0	0	0	0	0	0	0	0
Neoparamoeba	0	0	0	0	0	0	1	2	0	0	0	0	1	0	0	0	1
Podolampas	1	3	0	0	0	0	0	0	0	1	0	0	0	0	0	0	0
Rhodotorula	0	1	0	0	0	0	0	1	0	0	1	1	0	0	1	0	0
Skeletonema	0	0	0	1	0	0	0	2	0	0	2	0	0	0	0	0	0
Tetrapyle	0	0	1	3	0	0	0	0	0	0	0	0	0	0	0	1	0
Ulva	0	4	0	0	0	0	0	1	0	0	0	0	0	0	0	0	0
Woloszynskia	0	0	0	4	0	1	0	0	0	0	0	0	0	0	0	0	0
BAQK03	0	2	0	2	0	0	0	0	0	0	0	0	0	0	0	0	0
BIO10-D10	0	0	0	0	0	0	0	0	2	2	0	0	0	0	0	0	0
Cryptosporidium	0	1	1	2	0	0	0	0	0	0	0	0	0	0	0	0	0
Cymbella	0	0	0	0	0	0	0	0	0	0	0	0	2	0	0	0	2
Dinophysis	2	1	0	1	0	0	0	0	0	0	0	0	0	0	0	0	0
Diophrys	0	0	0	1	0	0	0	0	0	0	0	0	2	0	0	0	1
Hortaea	0	0	0	0	0	0	2	2	0	0	0	0	0	0	0	0	0
Laboea	2	0	1	1	0	0	0	0	0	0	0	0	0	0	0	0	0
Monoraphidium	3	0	0	0	0	0	0	0	0	0	0	0	0	0	0	0	1
Paradermamoeba	0	0	0	0	0	0	3	0	0	0	0	0	1	0	0	0	0
Pelagomonadales	0	0	3	0	1	0	0	0	0	0	0	0	0	0	0	0	0
Peridinium	0	1	0	3	0	0	0	0	0	0	0	0	0	0	0	0	0
Protodinium	0	2	1	1	0	0	0	0	0	0	0	0	0	0	0	0	0
Protostelium	3	0	0	0	0	0	0	0	0	0	0	0	0	0	1	0	0
Syndinium	0	1	0	2	0	0	0	0	0	0	0	0	0	0	0	0	1
Syracosphaera	0	0	0	4	0	0	0	0	0	0	0	0	0	0	0	0	0
Amphisolenia	0	3	0	0	0	0	0	0	0	0	0	0	0	0	0	0	0
Ceratium	0	1	0	2	0	0	0	0	0	0	0	0	0	0	0	0	0
Cyclotella	0	0	1	0	0	0	0	2	0	0	0	0	0	0	0	0	0
Dictyochales	1	1	0	0	1	0	0	0	0	0	0	0	0	0	0	0	0
Dunaliella	0	0	0	0	0	0	0	3	0	0	0	0	0	0	0	0	0
Elliptochloris	0	0	0	0	0	0	0	3	0	0	0	0	0	0	0	0	0
Ellobiopsis	0	0	1	2	0	0	0	0	0	0	0	0	0	0	0	0	0
Encyonema	0	0	0	0	0	0	2	0	0	0	0	0	0	0	0	0	1
Hematodinium	0	0	0	1	0	0	0	0	0	1	0	0	0	0	0	0	1
Heterocapsa	0	3	0	0	0	0	0	0	0	0	0	0	0	0	0	0	0
Mychonastes	2	0	0	0	0	0	0	0	0	0	0	0	0	0	0	0	1
Peridiniopsis	0	0	0	1	0	0	0	0	0	0	0	0	0	0	0	0	2
Pinnularia	2	1	0	0	0	0	0	0	0	0	0	0	0	0	0	0	0
Poterioochromonas	0	0	0	0	2	0	0	0	0	0	0	0	0	0	0	1	0
Pseudopedinella	1	2	0	0	0	0	0	0	0	0	0	0	0	0	0	0	0
Rhizochromulina	1	0	2	0	0	0	0	0	0	0	0	0	0	0	0	0	0
Rhogostoma	0	0	0	2	0	0	0	0	1	0	0	0	0	0	0	0	0
Synura	0	0	0	0	0	0	0	0	0	0	1	2	0	0	0	0	0
Thalassiosira	0	0	0	0	0	0	0	2	0	0	1	0	0	0	0	0	0
Trinema	0	0	0	0	0	0	0	3	0	0	0	0	0	0	0	0	0
Vahlkampfia	0	0	0	0	0	0	0	2	0	0	0	0	0	0	0	0	1
Adriamonas	0	0	0	0	0	0	1	0	0	0	0	0	0	0	0	0	1
Berkeleya	0	2	0	0	0	0	0	0	0	0	0	0	0	0	0	0	0
Botryococcus	0	0	0	0	0	0	0	2	0	0	0	0	0	0	0	0	0
Ceratospyris	1	0	0	0	0	0	0	0	0	0	0	0	0	0	0	0	1
Chrysoculter	1	1	0	0	0	0	0	0	0	0	0	0	0	0	0	0	0
Cladococcus	0	0	1	1	0	0	0	0	0	0	0	0	0	0	0	0	0
Cryothecomonas	0	0	0	0	0	0	0	0	0	0	0	0	0	1	1	0	0
Cryptococcus	0	0	0	0	0	0	0	0	0	0	0	2	0	0	0	0	0
Erythropsidinium	0	2	0	0	0	0	0	0	0	0	0	0	0	0	0	0	0
Hexacontium	0	0	1	0	1	0	0	0	0	0	0	0	0	0	0	0	0
Hyphodontia	0	0	0	0	0	0	0	0	0	0	0	0	1	0	0	1	0
Monascus	0	0	0	0	0	0	1	0	0	0	0	0	0	0	0	0	1
Nitzschia	0	0	0	1	0	0	0	1	0	0	0	0	0	0	0	0	0
Petalomonas	0	0	0	0	0	0	0	1	0	1	0	0	0	0	0	0	0
Pfiesteria	0	2	0	0	0	0	0	0	0	0	0	0	0	0	0	0	0
Phyllostaurus	0	0	0	0	0	0	0	0	0	0	0	0	0	0	0	0	2
Pyrocystis	1	0	0	0	0	0	0	0	0	1	0	0	0	0	0	0	0
Rhizamoeba	0	0	0	0	0	1	1	0	0	0	0	0	0	0	0	0	0
Schizosaccharomyces	0	0	0	0	0	0	1	0	0	0	0	0	0	0	1	0	0
Theileria	1	0	0	1	0	0	0	0	0	0	0	0	0	0	0	0	0
A1WVB	0	0	0	0	0	0	0	1	0	0	0	0	0	0	0	0	0
Achnanthes	0	1	0	0	0	0	0	0	0	0	0	0	0	0	0	0	0
Actinocyclus	0	0	0	1	0	0	0	0	0	0	0	0	0	0	0	0	0
Actinomma	0	0	0	0	0	0	0	0	1	0	0	0	0	0	0	0	0
Adenoides	0	1	0	0	0	0	0	0	0	0	0	0	0	0	0	0	0
Akashiwo	0	1	0	0	0	0	0	0	0	0	0	0	0	0	0	0	0
Ambrosiozyma	0	0	0	0	0	0	1	0	0	0	0	0	0	0	0	0	0
Ancistrum	0	0	0	1	0	0	0	0	0	0	0	0	0	0	0	0	0
Anteholosticha	0	0	0	0	0	0	1	0	0	0	0	0	0	0	0	0	0
Antrodia	0	0	0	0	0	0	0	1	0	0	0	0	0	0	0	0	0
Apicoporus	0	0	1	0	0	0	0	0	0	0	0	0	0	0	0	0	0
Asterionellopsis	0	0	0	1	0	0	0	0	0	0	0	0	0	0	0	0	0
Bathycoccus	0	0	0	0	1	0	0	0	0	0	0	0	0	0	0	0	0
Bensingtonia	0	0	0	0	0	0	0	1	0	0	0	0	0	0	0	0	0
Blepharocysta	0	1	0	0	0	0	0	0	0	0	0	0	0	0	0	0	0
Calyptosporidae	0	0	0	0	1	0	0	0	0	0	0	0	0	0	0	0	0
Chaetoceros	0	1	0	0	0	0	0	0	0	0	0	0	0	0	0	0	0
Coccodinium	0	0	0	0	0	0	0	1	0	0	0	0	0	0	0	0	0
Coemansia	0	0	0	0	0	0	0	0	0	0	0	0	0	0	0	0	1
Coolia	0	0	0	1	0	0	0	0	0	0	0	0	0	0	0	0	0
Corynoplastis	1	0	0	0	0	0	0	0	0	0	0	0	0	0	0	0	0
Cyanidium	1	0	0	0	0	0	0	0	0	0	0	0	0	0	0	0	0
Debaryomyces	0	0	0	0	0	0	0	0	0	0	0	0	1	0	0	0	0
Diadesmis	0	0	0	0	0	0	0	1	0	0	0	0	0	0	0	0	0
Dinophyceae	0	1	0	0	0	0	0	0	0	0	0	0	0	0	0	0	0
Dipodascus	0	0	0	0	0	0	0	0	1	0	0	0	0	0	0	0	0
Dissodinium	0	1	0	0	0	0	0	0	0	0	0	0	0	0	0	0	0
Durinskia	0	0	1	0	0	0	0	0	0	0	0	0	0	0	0	0	0
Eimeria	0	0	1	0	0	0	0	0	0	0	0	0	0	0	0	0	0
Elphidium	0	0	0	1	0	0	0	0	0	0	0	0	0	0	0	0	0
Emericella	0	0	0	0	0	0	0	1	0	0	0	0	0	0	0	0	0
Emiliania	0	1	0	0	0	0	0	0	0	0	0	0	0	0	0	0	0
euascomycete sp. GU3 dH10922	0	0	0	0	0	0	0	0	0	0	0	1	0	0	0	0	0
Euchitonia	0	0	1	0	0	0	0	0	0	0	0	0	0	0	0	0	0
Exanthemachrysis	0	0	1	0	0	0	0	0	0	0	0	0	0	0	0	0	0
Exuviaella	0	0	1	0	0	0	0	0	0	0	0	0	0	0	0	0	0
Favella	0	0	0	0	0	0	0	0	0	1	0	0	0	0	0	0	0
Fucales	1	0	0	0	0	0	0	0	0	0	0	0	0	0	0	0	0
fungal sp. FCAS90	0	0	0	0	0	0	0	1	0	0	0	0	0	0	0	0	0
Galactomyces	0	0	0	0	0	0	1	0	0	0	0	0	0	0	0	0	0
Glomus	0	0	0	0	0	0	0	0	0	0	0	0	1	0	0	0	0
Gregarina	0	0	0	0	0	0	0	1	0	0	0	0	0	0	0	0	0
Halothrix	0	0	0	0	0	1	0	0	0	0	0	0	0	0	0	0	0
Helicosphaera	0	0	0	0	1	0	0	0	0	0	0	0	0	0	0	0	0
Hexaconus	0	1	0	0	0	0	0	0	0	0	0	0	0	0	0	0	0
Isochrysidales	0	0	0	1	0	0	0	0	0	0	0	0	0	0	0	0	0
Jaminaea	0	0	0	0	0	0	0	1	0	0	0	0	0	0	0	0	0
Labyrinthuloides	0	0	0	0	0	1	0	0	0	0	0	0	0	0	0	0	0
Larcidium	0	1	0	0	0	0	0	0	0	0	0	0	0	0	0	0	0
Lithomelissa	0	0	0	0	1	0	0	0	0	0	0	0	0	0	0	0	0
Metacylis	0	0	0	0	1	0	0	0	0	0	0	0	0	0	0	0	0
Micromonas	0	0	0	0	0	0	0	0	0	0	1	0	0	0	0	0	0
Naegleria	0	1	0	0	0	0	0	0	0	0	0	0	0	0	0	0	0
Oikomonas	0	0	0	0	1	0	0	0	0	0	0	0	0	0	0	0	0
Parachlorella	0	0	0	0	0	0	0	1	0	0	0	0	0	0	0	0	0
Pavlova	0	0	0	1	0	0	0	0	0	0	0	0	0	0	0	0	0
Pedinellales	1	0	0	0	0	0	0	0	0	0	0	0	0	0	0	0	0
Pedinomonas	0	0	1	0	0	0	0	0	0	0	0	0	0	0	0	0	0
Peritromus	0	1	0	0	0	0	0	0	0	0	0	0	0	0	0	0	0
Placocista	0	0	0	0	0	0	0	0	0	1	0	0	0	0	0	0	0
Plasmodium	0	1	0	0	0	0	0	0	0	0	0	0	0	0	0	0	0
Protocruzia	0	0	0	0	1	0	0	0	0	0	0	0	0	0	0	0	0
Protosteliopsis	0	0	0	0	0	0	0	0	0	0	0	0	0	0	1	0	0
Prymnesium	0	1	0	0	0	0	0	0	0	0	0	0	0	0	0	0	0
Pseudoamphisiella	0	0	0	1	0	0	0	0	0	0	0	0	0	0	0	0	0
Pseudostaurastrum	0	0	0	0	0	0	0	0	0	0	0	0	0	0	0	1	0
Pterocanium	0	0	0	1	0	0	0	0	0	0	0	0	0	0	0	0	0
Pterocorys	0	0	0	1	0	0	0	0	0	0	0	0	0	0	0	0	0
Quadrigula	0	1	0	0	0	0	0	0	0	0	0	0	0	0	0	0	0
Rebecca	0	0	1	0	0	0	0	0	0	0	0	0	0	0	0	0	0
Rhaphoneis	0	0	0	0	0	0	0	1	0	0	0	0	0	0	0	0	0
Rhytidocystis	0	0	1	0	0	0	0	0	0	0	0	0	0	0	0	0	0
Roscoffia	0	1	0	0	0	0	0	0	0	0	0	0	0	0	0	0	0
Sabulodinium	1	0	0	0	0	0	0	0	0	0	0	0	0	0	0	0	0
Saccharomyces	0	0	0	0	1	0	0	0	0	0	0	0	0	0	0	0	0
Saccharomycopsis	0	0	0	0	0	0	0	0	0	0	0	0	1	0	0	0	0
Sarcinochrysidales	0	1	0	0	0	0	0	0	0	0	0	0	0	0	0	0	0
Sarcinomyces	0	0	0	0	0	0	0	0	0	0	1	0	0	0	0	0	0
Sarcocystis	0	0	0	0	0	0	1	0	0	0	0	0	0	0	0	0	0
Schizochytrium	0	0	0	1	0	0	0	0	0	0	0	0	0	0	0	0	0
Spiniferodinium	0	0	1	0	0	0	0	0	0	0	0	0	0	0	0	0	0
Spumella	0	0	0	0	0	0	0	0	0	0	1	0	0	0	0	0	0
Strobilidium	0	0	1	0	0	0	0	0	0	0	0	0	0	0	0	0	0
Stylocephalus	0	0	0	0	0	0	0	0	0	1	0	0	0	0	0	0	0
Styptosphaera	0	0	0	0	0	1	0	0	0	0	0	0	0	0	0	0	0
Tabularia	0	0	0	0	0	0	0	1	0	0	0	0	0	0	0	0	0
Talaroneis	0	0	0	1	0	0	0	0	0	0	0	0	0	0	0	0	0
Teratosphaeriaceae	0	0	0	0	0	0	0	1	0	0	0	0	0	0	0	0	0
Thoracosphaera	0	0	0	1	0	0	0	0	0	0	0	0	0	0	0	0	0
Vacuolariaceae	1	0	0	0	0	0	0	0	0	0	0	0	0	0	0	0	0
Wallemia	0	0	0	0	0	0	0	1	0	0	0	0	0	0	0	0	0
Watanabea	0	0	0	0	0	0	0	0	0	0	0	0	0	0	1	0	0
#relative abundance
Genus	F0_2016	P0_2016	F0_2017	P0_2017	F20.1_2017	F20.2_2017	F40_2016	P40_2016	F40_2017	P40_2017	F80.1_2017	F80.2_2017	F96_2016	F104_2016	P104_2016	F105_2016	P105_2016
Unclassified	0.832385	0.906423	0.829349	0.872824	0.804183	0.840621	0.872575	0.84164	0.584061	0.453386	0.621975	0.727737	0.595956	0.494937	0.377958	0.451356	0.531593
Caecitellus	0.00506009	0.00104806	0.0059761	0.000287728	0.0541825	0.0338505	0.00396825	0.013808	0.28382	0.263888	0.300196	0.183212	0.367647	0.360065	0.588202	0.35008	0.394035
Platyamoeba	0	0.000299446	0	0.0399942	0.0161597	0.0169252	0.00440917	0.003452	0.0518228	0.264185	0.0196207	0.00729927	0.000735294	0.00324018	0.00445867	0.0326954	0.0276688
Paraphysomonas	0.00253004	0	0.00132802	0	0.00475285	0	0.0339506	0	0.0329919	0.00726841	0.00457816	0.00729927	0.00294118	0.00648036	0.000571625	0.015949	0.00451334
Neobodo	0	0	0	0.000287728	0.00095057	0	0.000440917	0	0.00888822	0.00126085	0	0.000729927	0.000367647	0.0789793	0.0113182	0.0590112	0.00215856
Aspergillus	0.00253004	0.000598892	0	0	0.00285171	0.00564175	0.0392416	0.0593312	0	0.00029667	0.00261609	0.0109489	0.00220588	0	0.000685949	0	0.000981162
Syndiniales	0.0227704	0.00958227	0.060425	0.00834412	0.039924	0.00987306	0.00132275	0.000431499	0.000903887	0.000667507	0.00196207	0	0.00147059	0	0.000114325	0.000797448	0.000196232
Gymnodiniphycidae	0.00948767	0.0193143	0.00531208	0.0152496	0.00095057	0	0.000881834	0.000431499	0	0.000519172	0	0	0.000367647	0	0.00022865	0	0.000588697
Rhynchomonas	0	0	0.00265604	0	0	0.00282087	0	0	0.0123531	0.00326337	0.0104644	0.0138686	0	0.00486027	0.00194352	0.0191388	0.000981162
Amoebophrya	0.0126502	0.00434197	0.0305445	0.00330888	0.0190114	0.022567	0.000881834	0.00021575	0.000602591	7.41675e-05	0.00261609	0	0.000367647	0	0	0	0
Chrysochromulina	0.0234029	0.00404252	0.0265604	0.00445979	0.0104563	0.00141044	0.000440917	0	0	7.41675e-05	0	0.00218978	0	0.000405022	0	0	0.000196232
Hartmannella	0.00442758	0.000149723	0	0	0	0	0	0.000647249	0	0	0	0	0.00294118	0.0036452	0.00217217	0.0438596	0.00588697
Scenedesmus	0.0227704	0	0	0	0	0	0	0	0	0	0	0	0	0.0166059	0.00354407	0	0.000588697
Flamella	0	0	0	0	0	0	0.0026455	0.0187702	0	0	0	0	0	0	0	0	0.00117739
Trypanosoma	0.000632511	0	0	0	0	0	0	0	0.00165713	7.41675e-05	0	0	0.000735294	0.0170109	0.0027438	0.0111643	0.000392465
Prorocentrum	0.00253004	0.00494086	0.000664011	0.00661775	0	0	0	0	0	0.00029667	0	0	0.000367647	0	0.00022865	0	0
Alexandrium	0.000632511	0.00568947	0	0.00374047	0.00380228	0.0112835	0.000440917	0.00194175	0	0	0	0	0	0	0	0	0
Aplanochytrium	0	0.000598892	0	0.000863185	0.00190114	0	0.00970018	0.00625674	0	0	0	0	0.000735294	0.000405022	0.000800274	0	0.00176609
Karlodinium	0.000632511	0.00494086	0.00132802	0.00445979	0.00095057	0	0	0	0	0.00029667	0	0	0	0	0	0	0.000588697
Malassezia	0.000632511	0	0	0.000143864	0.00190114	0.00846262	0.00308642	0.0021575	0.000301296	0.00059334	0.00130804	0.00510949	0.00110294	0.000810045	0.000914599	0	0.00137363
Acanthamoeba	0.0056926	0.000299446	0	0.000143864	0.00095057	0.00282087	0.000440917	0.00474649	0.000301296	0.000148335	0	0.000729927	0.000735294	0.00243013	0.00022865	0	0.00235479
Aristerostoma	0	0.000149723	0	0	0	0	0	0.0131607	0	0	0	0	0.000735294	0	0	0	0
Pseudobodo	0	0	0	0	0	0.00282087	0.000440917	0.00151025	0.00120518	0	0	0	0	0.00283516	0.00102892	0.00558214	0.00412088
Chromulinales	0.000632511	0	0	0.000143864	0	0	0	0	0.00497138	0.000370837	0.00654022	0.00656934	0	0	0	0	0
Peritrichia	0	0	0	0	0.00380228	0.00846262	0	0	0.00467008	0.000370837	0.00392413	0.00291971	0	0.000810045	0	0.000797448	0
Protoperidinium	0.00126502	0.0019464	0	0.0056107	0	0	0	0	0	0	0	0	0	0	0	0.000797448	0.000196232
Euduboscquella	0.00189753	0.00329391	0.000664011	0.00302115	0.00095057	0	0	0.00021575	0.000150648	0.000148335	0	0	0.000367647	0.000405022	0.000114325	0	0
Cafeteria	0	0	0	0	0	0	0.000440917	0.000431499	0.00241036	0.000222502	0.0058862	0.00875912	0.000735294	0	0	0	0.000588697
Phaeocystis	0.00506009	0.00179668	0.00531208	0.00129478	0.00095057	0	0	0	0	0	0.000654022	0	0	0.000405022	0.000114325	0	0.000196232
Dinophysiales	0	0.00209612	0.000664011	0.00302115	0.00095057	0.00141044	0	0.000431499	0	0	0	0	0	0	0	0	0
Gonyaulax	0.00126502	0.00134751	0.000664011	0.00302115	0	0.00141044	0	0	0	0	0	0	0	0	0	0	0
Blastocystis	0	0.000299446	0	0	0	0	0.00132275	0.000431499	0	0	0	0	0.00110294	0	0.000114325	0.0015949	0.00313972
Candida	0	0.000299446	0	0.000287728	0	0	0.000440917	0.00021575	0	0	0.000654022	0.000729927	0.00404412	0.000810045	0.000114325	0.0015949	0.000784929
Prymnesiales	0.00316256	0.00179668	0.00265604	0.000863185	0	0	0	0	0	0	0	0	0.000367647	0	0	0	0
Gymnodinium	0	0.0019464	0.000664011	0.00172637	0	0	0	0	0.000150648	0	0	0	0	0	0	0	0
Peridiniphycidae	0.000632511	0.00164695	0	0.00187023	0	0.00141044	0	0	0	0	0	0	0	0	0	0	0
Bodo	0	0	0	0	0	0	0	0	0.00361555	7.41675e-05	0	0	0	0	0	0	0
Cochlodinium	0.000632511	0.00224585	0	0.00100705	0	0	0.000440917	0	0	0	0	0	0.000367647	0	0	0	0
Halocafeteria	0	0.000149723	0	0	0	0	0.00176367	0.000431499	0	0	0	0	0.00183824	0.000405022	0	0.000797448	0.00196232
Mallomonas	0.000632511	0	0	0	0	0	0	0	0.00120518	0.00029667	0.00392413	0.00291971	0	0	0	0	0
Vannella	0	0	0	0.000287728	0	0.00141044	0.000440917	0	0.000301296	0.000519172	0	0	0	0	0.00022865	0	0.00156986
Holosticha	0	0	0	0	0	0	0.00925926	0	0	0	0	0	0	0	0	0	0.000196232
Lepidodinium	0.000632511	0.0019464	0	0.00115091	0	0	0	0	0	0	0	0	0	0	0	0	0
Scrippsiella	0.00316256	0.00104806	0	0.00129478	0	0	0	0.00021575	0	0	0	0	0	0	0	0	0
Pentapharsodinium	0.00189753	0.000149723	0.00199203	0.000575457	0.00285171	0	0	0	0	0	0	0	0.000735294	0.000405022	0	0	0.000784929
Cryptodifflugia	0	0	0	0.000143864	0	0	0	0.00409924	0	0	0	0	0	0	0	0	0
Symbiodinium	0	0.00149723	0.00132802	0.000863185	0	0	0	0	0	0	0	0	0	0	0.000114325	0	0
Amphidinium	0	0.000898338	0	0.00129478	0	0	0	0.000431499	0	0	0	0	0	0	0	0	0.000196232
BS1	0	0	0	0	0.00665399	0.00705219	0.000440917	0	0	0.000148335	0	0	0.000367647	0	0.00022865	0	0
Collozoum	0	0	0	0	0	0	0	0.00021575	0	0	0	0	0.000367647	0	0	0	0.00313972
Psammodictyon	0	0	0	0	0	0	0	0.0038835	0	0	0	0	0	0	0	0	0
Pelagodinium	0	0.00104806	0.00132802	0.000719321	0	0	0	0	0.000150648	0	0	0	0.000367647	0	0	0	0
Coccomyxa	0	0	0	0	0	0	0	0.00323625	0	0	0	0	0	0	0	0	0
Euplotes	0	0.000449169	0	0	0	0	0	0.00151025	0.000301296	0.000148335	0	0.000729927	0	0	0	0	0
Fragilidium	0	0.000598892	0	0.000575457	0	0	0.000440917	0	0	0	0	0	0.00183824	0	0	0	0.000196232
Ochromonas	0.000632511	0	0	0	0	0	0.00132275	0	0.000753239	0.000148335	0.000654022	0.00145985	0	0	0	0	0.000196232
Chlorella	0.00253004	0.000149723	0	0	0.00190114	0	0	0	0	0	0	0	0	0.00162009	0.000342975	0	0
Flabellula	0	0	0	0	0	0	0	0	0.00105453	0.00029667	0.00130804	0	0	0	0	0	0
Rhizidiomyces	0.00316256	0.000299446	0.00199203	0.000143864	0.00190114	0	0	0	0	0	0	0	0	0	0	0	0
Bicosoeca	0	0	0	0	0	0	0.000440917	0	0	0	0	0	0	0	0	0	0.00196232
Ochromonadales	0	0	0	0	0	0	0	0	0.000602591	0.000222502	0	0.00291971	0	0	0	0	0
Pseudocohnilembus	0	0	0	0	0	0	0	0.00237325	0	0	0	0	0	0	0	0	0
Dinobryon	0	0	0.000664011	0	0	0	0	0	0	0	0.00327011	0.00291971	0	0	0	0	0
Kofoidinium	0	0.000299446	0	0.00100705	0	0.00141044	0	0	0	0	0	0	0	0	0	0	0
SL163A10	0.000632511	0.00104806	0	0.000287728	0	0	0	0	0	0	0	0	0	0	0	0	0
Exobasidium	0	0	0	0	0	0	0	0.00194175	0	0	0	0	0	0	0	0	0
Exophiala	0	0	0	0	0	0	0.000440917	0.000431499	0	0	0	0.00291971	0	0	0	0	0.000196232
Strombidium	0.00189753	0.000449169	0.000664011	0	0.00095057	0	0	0	0	0	0	0	0	0	0	0	0
Thraustochytrium	0.000632511	0	0	0.000143864	0	0	0	0	0	0	0	0	0.00110294	0.000810045	0	0.000797448	0
Astrosphaera	0	0	0	0	0.00190114	0.00564175	0	0	0	0	0	0	0.000367647	0	0	0	0
Penicillium	0	0	0	0	0	0	0	0.00021575	0	7.41675e-05	0.00130804	0.00218978	0	0	0	0	0
Asterarcys	0.00189753	0	0	0	0	0	0	0	0	0	0	0	0	0.000810045	0.000114325	0	0
Cinetochilum	0	0	0	0	0	0	0	0	0	0	0	0	0	0.000405022	0.000571625	0	0
Davidiella	0	0	0	0	0	0	0.000440917	0.00021575	0	0	0.00130804	0.00145985	0	0	0	0	0
Myrmecia	0.000632511	0.000149723	0	0	0	0	0	0.000862999	0	0	0	0	0	0	0	0	0
Pseudoparamoeba	0	0	0	0	0	0	0	0.000431499	0	0	0	0	0.00110294	0	0	0.000797448	0
Pseudotontonia	0	0.000149723	0.00132802	0	0.00095057	0.00141044	0	0	0	0	0	0	0	0	0.000114325	0	0
Thecadinium	0	0.000299446	0	0.000575457	0	0	0	0	0	0	0	0	0	0	0	0	0
Yamadazyma	0	0	0	0	0	0	0.000440917	0	0	0	0	0	0.00183824	0	0	0	0
Dolichomastix	0.000632511	0	0	0	0.00095057	0.00423131	0	0	0	0	0	0	0	0	0	0	0
Gloeodinium	0	0.000299446	0	0.000431593	0	0	0	0	0	0	0	0	0	0	0	0	0
Lessardia	0	0.000149723	0	0.000287728	0	0	0	0.000431499	0	0	0	0	0	0	0	0	0
Neoceratium	0	0.000149723	0	0.000575457	0	0	0	0	0	0	0	0	0	0	0	0	0
Neoparamoeba	0	0	0	0	0	0	0.000440917	0.000431499	0	0	0	0	0.000367647	0	0	0	0.000196232
Podolampas	0.000632511	0.000449169	0	0	0	0	0	0	0	7.41675e-05	0	0	0	0	0	0	0
Rhodotorula	0	0.000149723	0	0	0	0	0	0.00021575	0	0	0.000654022	0.000729927	0	0	0.000114325	0	0
Skeletonema	0	0	0	0.000143864	0	0	0	0.000431499	0	0	0.00130804	0	0	0	0	0	0
Tetrapyle	0	0	0.000664011	0.000431593	0	0	0	0	0	0	0	0	0	0	0	0.000797448	0
Ulva	0	0.000598892	0	0	0	0	0	0.00021575	0	0	0	0	0	0	0	0	0
Woloszynskia	0	0	0	0.000575457	0	0.00141044	0	0	0	0	0	0	0	0	0	0	0
BAQK03	0	0.000299446	0	0.000287728	0	0	0	0	0	0	0	0	0	0	0	0	0
BIO10-D10	0	0	0	0	0	0	0	0	0.000301296	0.000148335	0	0	0	0	0	0	0
Cryptosporidium	0	0.000149723	0.000664011	0.000287728	0	0	0	0	0	0	0	0	0	0	0	0	0
Cymbella	0	0	0	0	0	0	0	0	0	0	0	0	0.000735294	0	0	0	0.000392465
Dinophysis	0.00126502	0.000149723	0	0.000143864	0	0	0	0	0	0	0	0	0	0	0	0	0
Diophrys	0	0	0	0.000143864	0	0	0	0	0	0	0	0	0.000735294	0	0	0	0.000196232
Hortaea	0	0	0	0	0	0	0.000881834	0.000431499	0	0	0	0	0	0	0	0	0
Laboea	0.00126502	0	0.000664011	0.000143864	0	0	0	0	0	0	0	0	0	0	0	0	0
Monoraphidium	0.00189753	0	0	0	0	0	0	0	0	0	0	0	0	0	0	0	0.000196232
Paradermamoeba	0	0	0	0	0	0	0.00132275	0	0	0	0	0	0.000367647	0	0	0	0
Pelagomonadales	0	0	0.00199203	0	0.00095057	0	0	0	0	0	0	0	0	0	0	0	0
Peridinium	0	0.000149723	0	0.000431593	0	0	0	0	0	0	0	0	0	0	0	0	0
Protodinium	0	0.000299446	0.000664011	0.000143864	0	0	0	0	0	0	0	0	0	0	0	0	0
Protostelium	0.00189753	0	0	0	0	0	0	0	0	0	0	0	0	0	0.000114325	0	0
Syndinium	0	0.000149723	0	0.000287728	0	0	0	0	0	0	0	0	0	0	0	0	0.000196232
Syracosphaera	0	0	0	0.000575457	0	0	0	0	0	0	0	0	0	0	0	0	0
Amphisolenia	0	0.000449169	0	0	0	0	0	0	0	0	0	0	0	0	0	0	0
Ceratium	0	0.000149723	0	0.000287728	0	0	0	0	0	0	0	0	0	0	0	0	0
Cyclotella	0	0	0.000664011	0	0	0	0	0.000431499	0	0	0	0	0	0	0	0	0
Dictyochales	0.000632511	0.000149723	0	0	0.00095057	0	0	0	0	0	0	0	0	0	0	0	0
Dunaliella	0	0	0	0	0	0	0	0.000647249	0	0	0	0	0	0	0	0	0
Elliptochloris	0	0	0	0	0	0	0	0.000647249	0	0	0	0	0	0	0	0	0
Ellobiopsis	0	0	0.000664011	0.000287728	0	0	0	0	0	0	0	0	0	0	0	0	0
Encyonema	0	0	0	0	0	0	0.000881834	0	0	0	0	0	0	0	0	0	0.000196232
Hematodinium	0	0	0	0.000143864	0	0	0	0	0	7.41675e-05	0	0	0	0	0	0	0.000196232
Heterocapsa	0	0.000449169	0	0	0	0	0	0	0	0	0	0	0	0	0	0	0
Mychonastes	0.00126502	0	0	0	0	0	0	0	0	0	0	0	0	0	0	0	0.000196232
Peridiniopsis	0	0	0	0.000143864	0	0	0	0	0	0	0	0	0	0	0	0	0.000392465
Pinnularia	0.00126502	0.000149723	0	0	0	0	0	0	0	0	0	0	0	0	0	0	0
Poterioochromonas	0	0	0	0	0.00190114	0	0	0	0	0	0	0	0	0	0	0.000797448	0
Pseudopedinella	0.000632511	0.000299446	0	0	0	0	0	0	0	0	0	0	0	0	0	0	0
Rhizochromulina	0.000632511	0	0.00132802	0	0	0	0	0	0	0	0	0	0	0	0	0	0
Rhogostoma	0	0	0	0.000287728	0	0	0	0	0.000150648	0	0	0	0	0	0	0	0
Synura	0	0	0	0	0	0	0	0	0	0	0.000654022	0.00145985	0	0	0	0	0
Thalassiosira	0	0	0	0	0	0	0	0.000431499	0	0	0.000654022	0	0	0	0	0	0
Trinema	0	0	0	0	0	0	0	0.000647249	0	0	0	0	0	0	0	0	0
Vahlkampfia	0	0	0	0	0	0	0	0.000431499	0	0	0	0	0	0	0	0	0.000196232
Adriamonas	0	0	0	0	0	0	0.000440917	0	0	0	0	0	0	0	0	0	0.000196232
Berkeleya	0	0.000299446	0	0	0	0	0	0	0	0	0	0	0	0	0	0	0
Botryococcus	0	0	0	0	0	0	0	0.000431499	0	0	0	0	0	0	0	0	0
Ceratospyris	0.000632511	0	0	0	0	0	0	0	0	0	0	0	0	0	0	0	0.000196232
Chrysoculter	0.000632511	0.000149723	0	0	0	0	0	0	0	0	0	0	0	0	0	0	0
Cladococcus	0	0	0.000664011	0.000143864	0	0	0	0	0	0	0	0	0	0	0	0	0
Cryothecomonas	0	0	0	0	0	0	0	0	0	0	0	0	0	0.000405022	0.000114325	0	0
Cryptococcus	0	0	0	0	0	0	0	0	0	0	0	0.00145985	0	0	0	0	0
Erythropsidinium	0	0.000299446	0	0	0	0	0	0	0	0	0	0	0	0	0	0	0
Hexacontium	0	0	0.000664011	0	0.00095057	0	0	0	0	0	0	0	0	0	0	0	0
Hyphodontia	0	0	0	0	0	0	0	0	0	0	0	0	0.000367647	0	0	0.000797448	0
Monascus	0	0	0	0	0	0	0.000440917	0	0	0	0	0	0	0	0	0	0.000196232
Nitzschia	0	0	0	0.000143864	0	0	0	0.00021575	0	0	0	0	0	0	0	0	0
Petalomonas	0	0	0	0	0	0	0	0.00021575	0	7.41675e-05	0	0	0	0	0	0	0
Pfiesteria	0	0.000299446	0	0	0	0	0	0	0	0	0	0	0	0	0	0	0
Phyllostaurus	0	0	0	0	0	0	0	0	0	0	0	0	0	0	0	0	0.000392465
Pyrocystis	0.000632511	0	0	0	0	0	0	0	0	7.41675e-05	0	0	0	0	0	0	0
Rhizamoeba	0	0	0	0	0	0.00141044	0.000440917	0	0	0	0	0	0	0	0	0	0
Schizosaccharomyces	0	0	0	0	0	0	0.000440917	0	0	0	0	0	0	0	0.000114325	0	0
Theileria	0.000632511	0	0	0.000143864	0	0	0	0	0	0	0	0	0	0	0	0	0
A1WVB	0	0	0	0	0	0	0	0.00021575	0	0	0	0	0	0	0	0	0
Achnanthes	0	0.000149723	0	0	0	0	0	0	0	0	0	0	0	0	0	0	0
Actinocyclus	0	0	0	0.000143864	0	0	0	0	0	0	0	0	0	0	0	0	0
Actinomma	0	0	0	0	0	0	0	0	0.000150648	0	0	0	0	0	0	0	0
Adenoides	0	0.000149723	0	0	0	0	0	0	0	0	0	0	0	0	0	0	0
Akashiwo	0	0.000149723	0	0	0	0	0	0	0	0	0	0	0	0	0	0	0
Ambrosiozyma	0	0	0	0	0	0	0.000440917	0	0	0	0	0	0	0	0	0	0
Ancistrum	0	0	0	0.000143864	0	0	0	0	0	0	0	0	0	0	0	0	0
Anteholosticha	0	0	0	0	0	0	0.000440917	0	0	0	0	0	0	0	0	0	0
Antrodia	0	0	0	0	0	0	0	0.00021575	0	0	0	0	0	0	0	0	0
Apicoporus	0	0	0.000664011	0	0	0	0	0	0	0	0	0	0	0	0	0	0
Asterionellopsis	0	0	0	0.000143864	0	0	0	0	0	0	0	0	0	0	0	0	0
Bathycoccus	0	0	0	0	0.00095057	0	0	0	0	0	0	0	0	0	0	0	0
Bensingtonia	0	0	0	0	0	0	0	0.00021575	0	0	0	0	0	0	0	0	0
Blepharocysta	0	0.000149723	0	0	0	0	0	0	0	0	0	0	0	0	0	0	0
Calyptosporidae	0	0	0	0	0.00095057	0	0	0	0	0	0	0	0	0	0	0	0
Chaetoceros	0	0.000149723	0	0	0	0	0	0	0	0	0	0	0	0	0	0	0
Coccodinium	0	0	0	0	0	0	0	0.00021575	0	0	0	0	0	0	0	0	0
Coemansia	0	0	0	0	0	0	0	0	0	0	0	0	0	0	0	0	0.000196232
Coolia	0	0	0	0.000143864	0	0	0	0	0	0	0	0	0	0	0	0	0
Corynoplastis	0.000632511	0	0	0	0	0	0	0	0	0	0	0	0	0	0	0	0
Cyanidium	0.000632511	0	0	0	0	0	0	0	0	0	0	0	0	0	0	0	0
Debaryomyces	0	0	0	0	0	0	0	0	0	0	0	0	0.000367647	0	0	0	0
Diadesmis	0	0	0	0	0	0	0	0.00021575	0	0	0	0	0	0	0	0	0
Dinophyceae	0	0.000149723	0	0	0	0	0	0	0	0	0	0	0	0	0	0	0
Dipodascus	0	0	0	0	0	0	0	0	0.000150648	0	0	0	0	0	0	0	0
Dissodinium	0	0.000149723	0	0	0	0	0	0	0	0	0	0	0	0	0	0	0
Durinskia	0	0	0.000664011	0	0	0	0	0	0	0	0	0	0	0	0	0	0
Eimeria	0	0	0.000664011	0	0	0	0	0	0	0	0	0	0	0	0	0	0
Elphidium	0	0	0	0.000143864	0	0	0	0	0	0	0	0	0	0	0	0	0
Emericella	0	0	0	0	0	0	0	0.00021575	0	0	0	0	0	0	0	0	0
Emiliania	0	0.000149723	0	0	0	0	0	0	0	0	0	0	0	0	0	0	0
euascomycete sp. GU3 dH10922	0	0	0	0	0	0	0	0	0	0	0	0.000729927	0	0	0	0	0
Euchitonia	0	0	0.000664011	0	0	0	0	0	0	0	0	0	0	0	0	0	0
Exanthemachrysis	0	0	0.000664011	0	0	0	0	0	0	0	0	0	0	0	0	0	0
Exuviaella	0	0	0.000664011	0	0	0	0	0	0	0	0	0	0	0	0	0	0
Favella	0	0	0	0	0	0	0	0	0	7.41675e-05	0	0	0	0	0	0	0
Fucales	0.000632511	0	0	0	0	0	0	0	0	0	0	0	0	0	0	0	0
fungal sp. FCAS90	0	0	0	0	0	0	0	0.00021575	0	0	0	0	0	0	0	0	0
Galactomyces	0	0	0	0	0	0	0.000440917	0	0	0	0	0	0	0	0	0	0
Glomus	0	0	0	0	0	0	0	0	0	0	0	0	0.000367647	0	0	0	0
Gregarina	0	0	0	0	0	0	0	0.00021575	0	0	0	0	0	0	0	0	0
Halothrix	0	0	0	0	0	0.00141044	0	0	0	0	0	0	0	0	0	0	0
Helicosphaera	0	0	0	0	0.00095057	0	0	0	0	0	0	0	0	0	0	0	0
Hexaconus	0	0.000149723	0	0	0	0	0	0	0	0	0	0	0	0	0	0	0
Isochrysidales	0	0	0	0.000143864	0	0	0	0	0	0	0	0	0	0	0	0	0
Jaminaea	0	0	0	0	0	0	0	0.00021575	0	0	0	0	0	0	0	0	0
Labyrinthuloides	0	0	0	0	0	0.00141044	0	0	0	0	0	0	0	0	0	0	0
Larcidium	0	0.000149723	0	0	0	0	0	0	0	0	0	0	0	0	0	0	0
Lithomelissa	0	0	0	0	0.00095057	0	0	0	0	0	0	0	0	0	0	0	0
Metacylis	0	0	0	0	0.00095057	0	0	0	0	0	0	0	0	0	0	0	0
Micromonas	0	0	0	0	0	0	0	0	0	0	0.000654022	0	0	0	0	0	0
Naegleria	0	0.000149723	0	0	0	0	0	0	0	0	0	0	0	0	0	0	0
Oikomonas	0	0	0	0	0.00095057	0	0	0	0	0	0	0	0	0	0	0	0
Parachlorella	0	0	0	0	0	0	0	0.00021575	0	0	0	0	0	0	0	0	0
Pavlova	0	0	0	0.000143864	0	0	0	0	0	0	0	0	0	0	0	0	0
Pedinellales	0.000632511	0	0	0	0	0	0	0	0	0	0	0	0	0	0	0	0
Pedinomonas	0	0	0.000664011	0	0	0	0	0	0	0	0	0	0	0	0	0	0
Peritromus	0	0.000149723	0	0	0	0	0	0	0	0	0	0	0	0	0	0	0
Placocista	0	0	0	0	0	0	0	0	0	7.41675e-05	0	0	0	0	0	0	0
Plasmodium	0	0.000149723	0	0	0	0	0	0	0	0	0	0	0	0	0	0	0
Protocruzia	0	0	0	0	0.00095057	0	0	0	0	0	0	0	0	0	0	0	0
Protosteliopsis	0	0	0	0	0	0	0	0	0	0	0	0	0	0	0.000114325	0	0
Prymnesium	0	0.000149723	0	0	0	0	0	0	0	0	0	0	0	0	0	0	0
Pseudoamphisiella	0	0	0	0.000143864	0	0	0	0	0	0	0	0	0	0	0	0	0
Pseudostaurastrum	0	0	0	0	0	0	0	0	0	0	0	0	0	0	0	0.000797448	0
Pterocanium	0	0	0	0.000143864	0	0	0	0	0	0	0	0	0	0	0	0	0
Pterocorys	0	0	0	0.000143864	0	0	0	0	0	0	0	0	0	0	0	0	0
Quadrigula	0	0.000149723	0	0	0	0	0	0	0	0	0	0	0	0	0	0	0
Rebecca	0	0	0.000664011	0	0	0	0	0	0	0	0	0	0	0	0	0	0
Rhaphoneis	0	0	0	0	0	0	0	0.00021575	0	0	0	0	0	0	0	0	0
Rhytidocystis	0	0	0.000664011	0	0	0	0	0	0	0	0	0	0	0	0	0	0
Roscoffia	0	0.000149723	0	0	0	0	0	0	0	0	0	0	0	0	0	0	0
Sabulodinium	0.000632511	0	0	0	0	0	0	0	0	0	0	0	0	0	0	0	0
Saccharomyces	0	0	0	0	0.00095057	0	0	0	0	0	0	0	0	0	0	0	0
Saccharomycopsis	0	0	0	0	0	0	0	0	0	0	0	0	0.000367647	0	0	0	0
Sarcinochrysidales	0	0.000149723	0	0	0	0	0	0	0	0	0	0	0	0	0	0	0
Sarcinomyces	0	0	0	0	0	0	0	0	0	0	0.000654022	0	0	0	0	0	0
Sarcocystis	0	0	0	0	0	0	0.000440917	0	0	0	0	0	0	0	0	0	0
Schizochytrium	0	0	0	0.000143864	0	0	0	0	0	0	0	0	0	0	0	0	0
Spiniferodinium	0	0	0.000664011	0	0	0	0	0	0	0	0	0	0	0	0	0	0
Spumella	0	0	0	0	0	0	0	0	0	0	0.000654022	0	0	0	0	0	0
Strobilidium	0	0	0.000664011	0	0	0	0	0	0	0	0	0	0	0	0	0	0
Stylocephalus	0	0	0	0	0	0	0	0	0	7.41675e-05	0	0	0	0	0	0	0
Styptosphaera	0	0	0	0	0	0.00141044	0	0	0	0	0	0	0	0	0	0	0
Tabularia	0	0	0	0	0	0	0	0.00021575	0	0	0	0	0	0	0	0	0
Talaroneis	0	0	0	0.000143864	0	0	0	0	0	0	0	0	0	0	0	0	0
Teratosphaeriaceae	0	0	0	0	0	0	0	0.00021575	0	0	0	0	0	0	0	0	0
Thoracosphaera	0	0	0	0.000143864	0	0	0	0	0	0	0	0	0	0	0	0	0
Vacuolariaceae	0.000632511	0	0	0	0	0	0	0	0	0	0	0	0	0	0	0	0
Wallemia	0	0	0	0	0	0	0	0.00021575	0	0	0	0	0	0	0	0	0
Watanabea	0	0	0	0	0	0	0	0	0	0	0	0	0	0	0.000114325	0	0

## Sheet: Trophic_groups
Trophic groups	Phylum/Class	F0_2016	P0_2016	F0_2017	P0_2017	Surface_average	F20.1_2017	F20.2_2017	F40_2016	P40_2016	F40_2017	P40_2017	Bathypelagic_average	F80.1_2017	F80.2_2017	F96_2016	F104_2016	P104_2016	F105_2016	P105_2016	Hadal_average
Heterotrophic	Bicoecea	0.00632511	0.00119778	0.00996016	0.000575457	0.00451463	0.0712928	0.0578279	0.0101411	0.0185545	0.367129	0.323964	0.141485	0.410726	0.264964	0.4125	0.404212	0.666057	0.39075	0.454474	0.429097
	Lobosa	0.0101202	0.00119778	0	0.0503525	0.0154176	0.019962	0.0282087	0.0202822	0.0286947	0.0686954	0.305792	0.0786059	0.0268149	0.00875912	0.00808824	0.0125557	0.0115468	0.0972887	0.0563187	0.0316246
	Ascomycota	0.0215054	0.00958227	0.00199203	0.000863185	0.00848572	0.0826996	0.110014	0.371693	0.573679	0.0119012	0.0176519	0.194606	0.057554	0.291971	0.113971	0.0113406	0.0141763	0.023126	0.0294349	0.0773676
	Radiolaria	0.0132827	0.0113789	0.0325365	0.0165444	0.0184356	0.0988593	0.114245	0.0149912	0.0114347	0.00843628	0.00244753	0.0417357	0.00523218	0.00437956	0.00220588	0.000405022	0.000342975	0.00318979	0.00745683	0.00331603
	Ciliophora	0.0202404	0.00868393	0.0179283	0.00489138	0.012936	0.0171103	0.0126939	0.0194004	0.0582524	0.00572462	0.00148335	0.0191108	0.0104644	0.00729927	0.00330882	0.00162009	0.0018292	0.0015949	0.00333595	0.00420751
	Cercozoa	0.00695762	0.00149723	0.000664011	0.0020141	0.00278324	0.00475285	0.0141044	0.0145503	0.0142395	0.00105453	0.00140918	0.00835178	0.00457816	0.000729927	0.0477941	0.0526529	0.00434435	0.0382775	0.0162873	0.0235235
	Basidiomycota	0.00316256	0.00254529	0.00398406	0.00115091	0.00271071	0.00760456	0.0197461	0.0198413	0.0209277	0.000602591	0.00192835	0.0117751	0.00523218	0.020438	0.00772059	0.00486027	0.0036584	0.00318979	0.00902669	0.00773227
	Labyrinthulomycetes	0.00885515	0.00239557	0.00664011	0.00172637	0.0049043	0.0152091	0.0183357	0.0123457	0.010356	0.000150648	0.00111251	0.00958494	0	0	0.00808824	0.00324018	0.0018292	0.00797448	0.00451334	0.00366363
Mixotrophic	Dinoflagellata	0.362429	0.642461	0.393094	0.603942	0.500482	0.19962	0.155148	0.0167549	0.0245955	0.00587526	0.0175035	0.0699162	0.00981033	0.00729927	0.0349265	0.00567031	0.00994627	0.0127592	0.0257064	0.0151598
	Euglenozoa	0.00316256	0.00314418	0.00464807	0.00417206	0.00378172	0.00760456	0.0267983	0.0229277	0.0289105	0.0334438	0.0202477	0.0233221	0.0143885	0.0175182	0.00220588	0.151478	0.0248085	0.137959	0.0127551	0.0515876
	Chrysophyceae	0.00822264	0.00149723	0.00664011	0.000143864	0.00412596	0.013308	0.00282087	0.0643739	0.0021575	0.106207	0.0207669	0.034939	0.101373	0.0919708	0.00625	0.0121507	0.00194352	0.0279107	0.00961538	0.0358878
	Synurophyceae	0.00189753	0.000299446	0.000664011	0.000575457	0.000859112	0	0	0.000881834	0	0.00421814	0.00059334	0.000948885	0.0333551	0.0182482	0	0	0	0	0	0.0073719
Phototrophic	Chlorophyta	0.124605	0.00479114	0.00199203	0.00129478	0.0331707	0.0104563	0.00846262	0.00132275	0.039698	0.000753239	0.000445005	0.0101896	0.000654022	0	0.00110294	0.0712839	0.0124614	0	0.00215856	0.012523
	Haptophyta	0.0651486	0.0205121	0.0790173	0.020141	0.0462047	0.0323194	0.00564175	0.00220459	0.00021575	0.000602591	0.000815842	0.00696665	0.00130804	0.00291971	0.00147059	0.00162009	0.0004573	0.00239234	0.00156986	0.00167685
	Diatom	0.00695762	0.00464141	0.00398406	0.00719321	0.00569408	0.00095057	0.00987306	0.0185185	0.0254585	0.000301296	7.41675e-05	0.00919601	0.00196207	0.00291971	0.0238971	0.00283516	0.00102892	0.00558214	0.0215856	0.00854437
	Xanthophyceae	0.00442758	0.0019464	0.00398406	0.00258956	0.0032369	0.00380228	0.00141044	0.00308642	0.00151025	0.00241036	0.00029667	0.00208607	0.00327011	0.00291971	0.00294118	0.00121507	0.000571625	0.0015949	0.00196232	0.00206784
Total		0.667299	0.717772	0.567729	0.71817	0.667743	0.585551	0.585331	0.613316	0.858684	0.617505	0.716532	0.66282	0.686723	0.742336	0.676471	0.737141	0.755002	0.753589	0.656201	0.715352

## Sheet: Hadal_unique_OTUs
level_1	level_2	level_3	level_4	level_5	level_6	level_7	OTU	F0_2016	P0_2016	F0_2017	P0_2017	F20.1_2017	F20.2_2017	F40_2016	P40_2016	F40_2017	P40_2017	F80.1_2017	F80.2_2017	F96_2016	F104_2016	P104_2016	F105_2016	P105_2016
Eukaryota	Alveolata	Ciliophora	Intramacronucleata	Conthreep	Oligohymenophorea	Cinetochilum	OTU_21	0	0	0	0	0	0	0	0	0	0	0	0	0	1	5	0	0
Eukaryota	Amoebozoa	Lobosa	Discosea	Flabellinia	Vannellida	Protosteliopsis	OTU_157	0	0	0	0	0	0	0	0	0	0	0	0	0	0	1	0	0
Eukaryota	Apusozoa	Hilomonadea	Ancyromonadida	Ancyromonas	Ancyromonas sigmoides	Unclassified Ancyromonas sigmoides	OTU_174	0	0	0	0	0	0	0	0	0	0	0	0	1	0	0	0	0
Eukaryota	Archaeplastida	Chlorophyta	Chlorophyta	Mamiellophyceae	Mamiellophyceae	Micromonas	OTU_189	0	0	0	0	0	0	0	0	0	0	1	0	0	0	0	0	0
Eukaryota	Archaeplastida	Chlorophyta	Chlorophyta	Trebouxiophyceae	Trebouxiophyceae	Watanabea	OTU_199	0	0	0	0	0	0	0	0	0	0	0	0	0	0	1	0	0
Eukaryota	Excavata	Euglenozoa	Euglenida	Unclassified Euglenida	Unclassified	Unclassified	OTU_214	0	0	0	0	0	0	0	0	0	0	0	0	0	0	0	0	1
Eukaryota	Opisthokonta	Ascomycota(Fungi)	Saccharomycotina	Saccharomycetales	Incertae Sedis	Unclassified Incertae Sedis	OTU_302	0	0	0	0	0	0	0	0	0	0	0	0	0	0	0	0	2
Eukaryota	Opisthokonta	Ascomycota(Fungi)	Pezizomycotina	Capnodiales	Davidiellaceae	euascomycete sp. GU3 dH10922	OTU_270	0	0	0	0	0	0	0	0	0	0	0	1	0	0	0	0	0
Eukaryota	Opisthokonta	Ascomycota(Fungi)	Pezizomycotina	Incertae Sedis	Incertae Sedis	Sarcinomyces	OTU_288	0	0	0	0	0	0	0	0	0	0	1	0	0	0	0	0	0
Eukaryota	Opisthokonta	Ascomycota(Fungi)	Saccharomycotina	Saccharomycetales	Incertae Sedis	Debaryomyces	OTU_301	0	0	0	0	0	0	0	0	0	0	0	0	1	0	0	0	0
Eukaryota	Opisthokonta	Ascomycota(Fungi)	Saccharomycotina	Saccharomycetales	Saccharomycodaceae	Unclassified Saccharomycodaceae	OTU_307	0	0	0	0	0	0	0	0	0	0	0	0	1	0	0	0	0
Eukaryota	Opisthokonta	Ascomycota(Fungi)	Saccharomycotina	Saccharomycetales	Saccharomycopsidaceae	Saccharomycopsis	OTU_308	0	0	0	0	0	0	0	0	0	0	0	0	1	0	0	0	0
Eukaryota	Opisthokonta	Basidiomycota(Fungi)	Agaricomycotina	Agaricomycetes	Hyphodontia	Hyphodontia	OTU_328	0	0	0	0	0	0	0	0	0	0	0	0	1	0	0	1	0
Eukaryota	Opisthokonta	Basidiomycota(Fungi)	Agaricomycotina	Tremellomycetes	Cryptococcus	Cryptococcus	OTU_331	0	0	0	0	0	0	0	0	0	0	0	2	0	0	0	0	0
Eukaryota	Opisthokonta	Basidiomycota(Fungi)	Pucciniomycotina	Agaricostilbomycetes	Unclassified Agaricostilbomycetes	Unclassified	OTU_337	0	0	0	0	0	0	0	0	0	0	0	0	0	0	1	0	0
Eukaryota	Opisthokonta	Blastocladiomycota(Fungi)	Blastocladiomycota	Blastocladiomycota	Blastocladiaceae	Unclassified Blastocladiaceae	OTU_314	0	0	0	0	0	0	0	0	0	0	0	0	0	0	0	0	3
Eukaryota	Opisthokonta	Choanoflagellata	Craspedida	Salpingoeca	Unclassified Salpingoeca	Unclassified	OTU_262	0	0	0	0	0	0	0	0	0	0	0	0	0	1	0	0	0
Eukaryota	Opisthokonta	Glomeromycota(Fungi)	Glomeromycota	Glomeromycota	Glomaceae	Glomus	OTU_319	0	0	0	0	0	0	0	0	0	0	0	0	1	0	0	0	0
Eukaryota	Opisthokonta	Kickxellomycota(Fungi)	Kickxellomycotina	Kickxellomycotina	Kickxellaceae	Coemansia	OTU_322	0	0	0	0	0	0	0	0	0	0	0	0	0	0	0	0	1
Eukaryota	Opisthokonta	Mesomycetozoa	Ichthyophonae	Unclassified Ichthyophonae	Unclassified	Unclassified	OTU_265	0	0	0	0	0	0	0	0	0	0	0	1	0	0	0	0	0
Eukaryota	Rhizaria	Cercozoa	Thecofilosea	Cryomonadida	Protaspidae	Cryothecomonas	OTU_365	0	0	0	0	0	0	0	0	0	0	0	0	0	1	1	0	0
Eukaryota	Rhizaria	Cercozoa	Endomyxa	Unclassified Endomyxa	Unclassified	Unclassified	OTU_356	0	0	0	0	0	0	0	0	0	0	0	0	0	0	1	0	0
Eukaryota	Rhizaria	Radiolaria	Acantharia	Arthracanthida	Phyllostaurus	Phyllostaurus	OTU_373	0	0	0	0	0	0	0	0	0	0	0	0	0	0	0	0	2
Eukaryota	Rhizaria	Radiolaria	Polycystinea	Nassellaria	Pseudocubus	Unclassified Pseudocubus	OTU_382	0	0	0	0	0	0	0	0	0	0	0	0	0	0	0	0	1
Eukaryota	Stramenopiles	Bicoecea	Bicosoecida	P34.6	Bicosoecida gen. 1 sp. EK-2010a	Unclassified Bicosoecida gen. 1 sp. EK-2010a	OTU_403	0	0	0	0	0	0	0	0	0	0	0	0	0	0	0	0	1
Eukaryota	Stramenopiles	Chrysophyceae	Chrysophyceae	Chromulinales	Chrysophyceae	Spumella	OTU_412	0	0	0	0	0	0	0	0	0	0	1	0	0	0	0	0	0
Eukaryota	Stramenopiles	Diatom	Diatomea	Bacillariophytina	Bacillariophyceae	Cymbella	OTU_423	0	0	0	0	0	0	0	0	0	0	0	0	2	0	0	0	2
Eukaryota	Stramenopiles	Eustigmatophyceae	Eustigmatales	Eustigmatales	Pseudostaurastrum	Pseudostaurastrum	OTU_454	0	0	0	0	0	0	0	0	0	0	0	0	0	0	0	1	0
Eukaryota	Stramenopiles	Incertae Sedis	Incertae Sedis	Unclassified Incertae Sedis	Unclassified	Unclassified	OTU_459	0	0	0	0	0	0	0	0	0	0	0	0	2	0	0	0	1
Eukaryota	Stramenopiles	Labyrinthulomycetes	Labyrinthulomycetes	Labyrinthula	Unclassified Labyrinthula	Unclassified	OTU_460	0	0	0	0	0	0	0	0	0	0	0	0	2	0	1	3	0
Eukaryota	Stramenopiles	Pinguiophyceae	Pinguiochrysidales	Pinguiochrysidales	Glossomastix	Unclassified Glossomastix	OTU_478	0	0	0	0	0	0	0	0	0	0	0	0	0	0	0	0	3
Eukaryota	Stramenopiles	Synurophyceae	Synurales	Synurales	Synura	Synura	OTU_484	0	0	0	0	0	0	0	0	0	0	1	2	0	0	0	0	0
