# Supplementary material for: Shift and Metabolic Potentials of Microbial Eukaryotic Communities Across the Full Depths of the Mariana Trench
Source: Front Microbiol. 2021 Jan 18;11:603692. doi: 10.3389/fmicb.2020.603692 (PMC7848797; doi:10.3389/fmicb.2020.603692)
Supplement: Supplementary file 2 [file Data_Sheet_2.xlsx]

## Sheet: Raw_data
This file contains the entire bacterial OTU table obtained in this study. Data were generated using Metaxa2.
Sheets:
Raw data	Contains the raw OTU table
Phylum	Contains the abundance of each phylum in every sample
Order	Contains the abundance of each order in every sample
phylum	Class	order	family	genus	species	OTU	F0_2016	P0_2016	F0_2017	P0_2017	F20.1_2017	F20.2_2017	F40_2016	P40_2016	F40_2017	P40_2017	F80.1_2017	F80.2_2017	F96_2016	F104_2016	P104_2016	F105_2016	P105_2016
Acidobacteria	Holophagae	Acanthopleuribacterales	Acanthopleuribacteraceae	Acanthopleuribacter	bacterium N2yML4	otu1	0	0	0	0	0	1	0	0	0	0	2	6	5	0	0	4	1
Acidobacteria	Holophagae	Acanthopleuribacterales	Acanthopleuribacteraceae	Unclassified Acanthopleuribacteraceae	Unclassified	otu2	0	0	0	0	0	0	1	0	0	0	0	0	0	0	0	0	0
Tenericutes	Mollicutes	Acholeplasmatales	Acholeplasmataceae	Acholeplasma	Unclassified Acholeplasma	otu3	2	2	4	0	4	1	1	0	2	0	2	5	2	1	0	2	0
Tenericutes	Mollicutes	Acholeplasmatales	Acholeplasmataceae	Unclassified Acholeplasmataceae	Unclassified	otu4	5	0	0	0	0	0	0	0	0	0	0	0	0	0	0	0	0
Tenericutes	Mollicutes	Acholeplasmatales	Unclassified Acholeplasmatales	Unclassified	Unclassified	otu5	1	0	0	0	0	0	0	0	0	0	0	0	0	0	0	0	0
Actinobacteria	Acidimicrobiia	Acidimicrobiales	Acidimicrobiaceae	Acidimicrobium	Acidithiomicrobium sp. P1	otu6	0	0	0	0	1	0	0	0	0	0	0	0	0	0	0	0	0
Actinobacteria	Acidimicrobiia	Acidimicrobiales	Acidimicrobiaceae	CL500-29 marine group	Iamia sp. T2-YC6790	otu7	0	0	0	0	1	2	0	0	1	0	6	2	0	0	0	0	0
Actinobacteria	Acidimicrobiia	Acidimicrobiales	Acidimicrobiaceae	Ferrimicrobium	Ferrimicrobium sp. Mc9KL-1-9	otu8	0	1	0	0	0	0	0	0	0	0	0	0	0	0	0	0	0
Actinobacteria	Acidimicrobiia	Acidimicrobiales	Acidimicrobiaceae	Ferrithrix	Unclassified Ferrithrix	otu9	18	0	5	0	1	1	2	0	4	0	0	1	0	0	0	0	0
Actinobacteria	Acidimicrobiia	Acidimicrobiales	Acidimicrobiaceae	Ferrithrix	actinobacterium WJ25	otu10	0	0	1	0	1	1	1	1	0	0	1	0	0	0	0	0	0
Actinobacteria	Acidimicrobiia	Acidimicrobiales	Acidimicrobiaceae	Ilumatobacter	Unclassified Ilumatobacter	otu11	1	0	0	0	0	0	0	0	0	0	0	0	0	0	0	0	0
Actinobacteria	Acidimicrobiia	Acidimicrobiales	Acidimicrobiaceae	Ilumatobacter	actinobacterium YM22-133	otu12	10	11	14	0	6	8	80	70	3	3	1	4	68	19	31	29	25
Actinobacteria	Acidimicrobiia	Acidimicrobiales	Acidimicrobiaceae	Unclassified Acidimicrobiaceae	Unclassified	otu13	4	0	10	0	1	1	5	5	0	1	1	0	2	0	0	3	0
Actinobacteria	Acidimicrobiia	Acidimicrobiales	Candidatus Microthrix	Candidatus	Candidatus Microthrix parvicella	otu14	2	0	2	0	2	1	0	0	0	0	0	1	1	0	0	0	0
Actinobacteria	Acidimicrobiia	Acidimicrobiales	Candidatus Microthrix	Candidatus	Unclassified Candidatus	otu15	38	0	2	0	3	1	2	0	0	0	0	0	1	0	0	0	0
Actinobacteria	Acidimicrobiia	Acidimicrobiales	Candidatus Microthrix	Unclassified Candidatus Microthrix	Unclassified	otu16	1	0	0	0	2	0	1	0	0	1	0	0	1	1	0	0	0
Actinobacteria	Acidimicrobiia	Acidimicrobiales	Candidatus Microthrix	actinobacterium CH9	Unclassified actinobacterium CH9	otu17	0	0	0	0	0	0	5	0	1	0	4	4	4	0	0	0	0
Actinobacteria	Acidimicrobiia	Acidimicrobiales	Iamiaceae	Iamia	Aciditerrimonas sp. CH22-21	otu18	6	2	1	0	1	1	0	2	1	0	0	0	0	0	0	0	0
Actinobacteria	Acidimicrobiia	Acidimicrobiales	Iamiaceae	Iamia	Iamia majanohamensis	otu19	0	0	0	0	3	1	0	2	0	0	0	0	0	0	0	0	0
Actinobacteria	Acidimicrobiia	Acidimicrobiales	Iamiaceae	Iamia	Unclassified Iamia	otu20	1	0	1	0	3	2	0	0	1	0	4	5	0	0	0	0	0
Actinobacteria	Acidimicrobiia	Acidimicrobiales	TM214	Aciditerrimonas	Aciditerrimonas ferrireducens	otu21	0	0	0	0	2	0	1	0	1	0	0	0	0	0	0	0	0
Actinobacteria	Acidimicrobiia	Acidimicrobiales	TM214	Aciditerrimonas	Unclassified Aciditerrimonas	otu22	0	0	1	0	0	0	0	0	0	0	0	1	0	0	0	0	0
Actinobacteria	Acidimicrobiia	Acidimicrobiales	Unclassified Acidimicrobiales	Unclassified	Unclassified	otu23	130	19	90	1	87	93	50	41	25	4	26	20	14	9	2	7	12
Proteobacteria	Gammaproteobacteria	Acidithiobacillales	Acidithiobacillaceae	Acidithiobacillus	Acidithiobacillus thiooxidans	otu24	0	0	1	0	0	0	0	0	0	0	0	0	0	0	0	0	0
Proteobacteria	Gammaproteobacteria	Acidithiobacillales	Acidithiobacillaceae	Acidithiobacillus	Unclassified Acidithiobacillus	otu25	3	1	12	1	8	9	1	1	3	0	1	0	0	0	0	0	0
Proteobacteria	Gammaproteobacteria	Acidithiobacillales	Acidithiobacillaceae	Unclassified Acidithiobacillaceae	Unclassified	otu26	10	0	0	0	1	2	0	0	0	0	0	0	0	0	0	0	0
Proteobacteria	Gammaproteobacteria	Acidithiobacillales	KCM-B-112	Methylomonas	Methylomonas sp.	otu27	0	0	0	0	0	0	3	1	0	0	0	0	0	0	1	0	0
Proteobacteria	Gammaproteobacteria	Acidithiobacillales	Thermithiobacillaceae	Thermithiobacillus	Unclassified Thermithiobacillus	otu28	0	0	1	0	0	0	0	0	0	0	0	0	0	0	0	0	0
Proteobacteria	Gammaproteobacteria	Acidithiobacillales	Unclassified Acidithiobacillales	Unclassified	Unclassified	otu29	1	1	5	0	2	0	1	0	0	0	0	0	0	0	0	0	0
Acidobacteria	Acidobacteria	Acidobacteriales	Acidobacteriaceae	Acidicapsa	Acidicapsa borealis	otu30	0	0	0	0	0	0	0	2	0	0	0	0	0	0	0	0	0
Acidobacteria	Acidobacteria	Acidobacteriales	Acidobacteriaceae	Acidicapsa	Unclassified Acidicapsa	otu31	0	0	0	0	0	0	0	0	0	0	0	0	0	0	1	0	1
Acidobacteria	Acidobacteria	Acidobacteriales	Acidobacteriaceae	Candidatus Koribacter	Acidobacteria bacterium YJF2-13	otu32	0	0	0	0	0	1	0	0	0	0	0	0	0	0	0	0	0
Acidobacteria	Acidobacteria	Acidobacteriales	Acidobacteriaceae	Candidatus Koribacter	Unclassified Candidatus Koribacter	otu33	0	0	0	0	1	0	0	0	0	0	0	0	0	0	0	0	0
Acidobacteria	Acidobacteria	Acidobacteriales	Acidobacteriaceae	Granulicella	Granulicella tundricola	otu34	0	0	0	0	0	0	1	0	0	0	0	0	0	0	0	0	0
Acidobacteria	Acidobacteria	Acidobacteriales	Acidobacteriaceae	Telmatobacter	Acidobacteriaceae bacterium 277	otu35	0	0	0	0	1	0	0	0	0	0	0	0	0	0	0	0	0
Acidobacteria	Acidobacteria	Acidobacteriales	Acidobacteriaceae	Telmatobacter	Telmatobacter bradus	otu36	0	0	0	0	0	0	0	3	0	0	0	0	0	0	0	0	0
Acidobacteria	Acidobacteria	Acidobacteriales	Acidobacteriaceae	Terriglobus	Unclassified Terriglobus	otu37	0	0	0	0	0	3	0	0	0	0	1	0	2	0	0	0	0
Acidobacteria	Acidobacteria	Acidobacteriales	Acidobacteriaceae	Unclassified Acidobacteriaceae	Unclassified	otu38	1	0	7	0	11	21	11	50	8	0	15	7	9	10	2	2	3
Actinobacteria	Actinobacteria	Actinomycetales	Actinomycetaceae	Actinomyces	Actinomyces naeslundii	otu39	0	0	0	0	0	0	1	0	0	1	0	2	0	0	0	1	0
Actinobacteria	Actinobacteria	Actinomycetales	Actinomycetaceae	Actinomyces	Unclassified Actinomyces	otu40	1	1	0	0	2	4	1	1	0	7	1	14	7	0	1	1	3
Actinobacteria	Actinobacteria	Actinomycetales	Actinomycetaceae	Unclassified Actinomycetaceae	Unclassified	otu41	0	0	0	0	0	0	0	0	1	0	0	0	0	0	1	0	0
Actinobacteria	Actinobacteria	Actinomycetales	Actinomycetaceae	Varibaculum	Varibaculum cambriense	otu42	0	0	0	0	0	0	0	0	0	0	0	0	0	0	1	0	0
Actinobacteria	Actinobacteria	Actinopolysporales	Actinopolysporaceae	Unclassified Actinopolysporaceae	Unclassified	otu43	0	0	0	0	0	0	1	0	0	0	0	0	0	0	0	0	0
Proteobacteria	Gammaproteobacteria	Aeromonadales	Aeromonadaceae	Aeromonas	Aeromonas caviae	otu44	0	0	0	0	0	0	0	0	0	0	0	2	0	0	1	1	0
Proteobacteria	Gammaproteobacteria	Aeromonadales	Aeromonadaceae	Aeromonas	Unclassified Aeromonas	otu45	16	3	5	1	3	1	5	6	5	3	4	3	9	21	17	14	9
Proteobacteria	Gammaproteobacteria	Aeromonadales	Aeromonadaceae	Oceanimonas	Oceanimonas sp. GK1	otu46	0	0	0	0	0	0	0	2	0	0	1	1	2	5	2	6	21
Proteobacteria	Gammaproteobacteria	Aeromonadales	Aeromonadaceae	Oceanimonas	Unclassified Oceanimonas	otu47	8	11	4	0	4	2	20	40	50	30	33	28	51	418	389	241	246
Proteobacteria	Gammaproteobacteria	Aeromonadales	Aeromonadaceae	Oceanisphaera	Oceanisphaera sp. K1C10	otu48	0	0	0	0	0	0	0	0	0	0	0	0	1	0	0	0	0
Proteobacteria	Gammaproteobacteria	Aeromonadales	Aeromonadaceae	Oceanisphaera	Unclassified Oceanisphaera	otu49	0	0	0	0	0	0	1	0	0	1	0	0	0	0	0	1	0
Proteobacteria	Gammaproteobacteria	Aeromonadales	Aeromonadaceae	Tolumonas	Unclassified Tolumonas	otu50	3	1	0	0	0	1	0	0	0	0	0	0	0	0	0	0	0
Proteobacteria	Gammaproteobacteria	Aeromonadales	Aeromonadaceae	Unclassified Aeromonadaceae	Unclassified	otu51	2	1	1	0	2	0	6	6	8	5	9	8	5	57	48	45	31
Proteobacteria	Gammaproteobacteria	Aeromonadales	Aeromonadaceae	Zobellella	Zobellella denitrificans	otu52	0	0	0	0	0	0	0	0	0	0	0	0	0	0	1	0	0
Proteobacteria	Gammaproteobacteria	Alteromonadales	Alteromonadaceae	Aestuariibacter	Aestuariibacter halophilus	otu53	1	0	1	0	0	4	0	0	0	3	7	1	0	0	1	0	0
Proteobacteria	Gammaproteobacteria	Alteromonadales	Alteromonadaceae	Aestuariibacter	Aestuariibacter salexigens	otu54	0	0	0	0	0	0	0	0	0	0	1	0	0	0	0	0	0
Proteobacteria	Gammaproteobacteria	Alteromonadales	Alteromonadaceae	Aestuariibacter	Alteromonas sp. S89	otu55	10	1	5	0	4	5	12	41	4	35	1	2	117	13	22	9	81
Proteobacteria	Gammaproteobacteria	Alteromonadales	Alteromonadaceae	Aestuariibacter	Unclassified Aestuariibacter	otu56	34	15	10	19	80	82	74	253	97	388	29	13	1038	94	181	94	637
Proteobacteria	Gammaproteobacteria	Alteromonadales	Alteromonadaceae	Aestuariibacter	bacterium 1H105	otu57	2	1	0	0	2	5	1	0	0	1	1	0	1	2	0	0	1
Proteobacteria	Gammaproteobacteria	Alteromonadales	Alteromonadaceae	Aestuariibacter	bacterium K2-14	otu58	0	0	0	0	1	0	0	0	0	0	2	1	0	0	0	0	0
Proteobacteria	Gammaproteobacteria	Alteromonadales	Alteromonadaceae	Aestuariibacter	bacterium K2-7	otu59	0	0	0	0	4	2	2	1	0	8	2	1	10	1	1	0	12
Proteobacteria	Gammaproteobacteria	Alteromonadales	Alteromonadaceae	Agarivorans	Unclassified Agarivorans	otu60	1	0	0	0	0	0	1	0	0	0	0	0	0	0	0	0	0
Proteobacteria	Gammaproteobacteria	Alteromonadales	Alteromonadaceae	Aliagarivorans	Aliagarivorans taiwanensis	otu61	0	0	1	0	0	0	0	0	0	0	0	0	0	0	0	0	0
Proteobacteria	Gammaproteobacteria	Alteromonadales	Alteromonadaceae	Alishewanella	Unclassified Alishewanella	otu62	0	0	0	1	6	4	1	0	5	8	0	0	0	0	0	1	0
Proteobacteria	Gammaproteobacteria	Alteromonadales	Alteromonadaceae	Alteromonas	Aestuariibacter sp. PaD1.07	otu63	0	0	0	0	1	9	0	1	0	0	2	0	0	0	0	1	0
Proteobacteria	Gammaproteobacteria	Alteromonadales	Alteromonadaceae	Alteromonas	Alteromonas alvinellae	otu64	1	13	0	0	0	0	6	9	0	0	0	0	10	0	8	0	13
Proteobacteria	Gammaproteobacteria	Alteromonadales	Alteromonadaceae	Alteromonas	Alteromonas halophila	otu65	0	0	0	0	0	0	1	4	0	0	0	0	0	0	0	0	0
Proteobacteria	Gammaproteobacteria	Alteromonadales	Alteromonadaceae	Alteromonas	Alteromonas hispanica	otu66	0	1	1	0	0	0	3	0	0	0	5	0	2	0	1	3	4
Proteobacteria	Gammaproteobacteria	Alteromonadales	Alteromonadaceae	Alteromonas	Alteromonas litorea	otu67	0	0	0	0	0	0	1	0	0	0	0	0	1	2	1	0	0
Proteobacteria	Gammaproteobacteria	Alteromonadales	Alteromonadaceae	Alteromonas	Alteromonas macleodii	otu68	79	19	23	2	69	89	19	29	53	71	78	87	50	17	12	16	57
Proteobacteria	Gammaproteobacteria	Alteromonadales	Alteromonadaceae	Alteromonas	Alteromonas macleodii str. 'Deep ecotype'	otu69	29	12	7	2	54	81	24	18	40	45	82	38	34	10	10	12	37
Proteobacteria	Gammaproteobacteria	Alteromonadales	Alteromonadaceae	Alteromonas	Alteromonas marina	otu70	2	0	0	0	0	0	0	1	0	2	0	0	1	1	1	0	1
Proteobacteria	Gammaproteobacteria	Alteromonadales	Alteromonadaceae	Alteromonas	Alteromonas sp.	otu71	2	0	1	0	28	31	0	5	24	4	33	5	5	2	2	1	3
Proteobacteria	Gammaproteobacteria	Alteromonadales	Alteromonadaceae	Alteromonas	Alteromonas sp. 1351	otu72	9	0	1	0	2	1	2	2	5	1	0	2	3	0	0	2	0
Proteobacteria	Gammaproteobacteria	Alteromonadales	Alteromonadaceae	Alteromonas	Alteromonas sp. A-1	otu73	1	0	0	0	0	0	0	0	0	0	0	0	3	1	0	0	1
Proteobacteria	Gammaproteobacteria	Alteromonadales	Alteromonadaceae	Alteromonas	Alteromonas sp. A14	otu74	0	0	0	0	0	0	0	0	0	0	2	0	0	2	0	0	0
Proteobacteria	Gammaproteobacteria	Alteromonadales	Alteromonadaceae	Alteromonas	Alteromonas sp. AP3	otu75	0	0	0	0	4	12	1	1	9	6	7	2	4	3	0	0	2
Proteobacteria	Gammaproteobacteria	Alteromonadales	Alteromonadaceae	Alteromonas	Alteromonas sp. BCw006	otu76	0	0	0	0	0	1	1	0	0	0	1	0	1	0	0	0	0
Proteobacteria	Gammaproteobacteria	Alteromonadales	Alteromonadaceae	Alteromonas	Alteromonas sp. DG1302	otu77	0	2	0	0	1	1	0	0	0	0	0	0	0	1	0	2	2
Proteobacteria	Gammaproteobacteria	Alteromonadales	Alteromonadaceae	Alteromonas	Alteromonas sp. EZ55	otu78	8	1	3	0	17	16	4	8	15	15	21	9	6	8	4	5	6
Proteobacteria	Gammaproteobacteria	Alteromonadales	Alteromonadaceae	Alteromonas	Alteromonas sp. GNUM-0	otu79	0	0	0	0	2	2	0	0	0	0	2	1	0	0	0	0	0
Proteobacteria	Gammaproteobacteria	Alteromonadales	Alteromonadaceae	Alteromonas	Alteromonas sp. M71_D56	otu80	0	0	0	0	0	0	1	0	0	0	2	0	0	0	0	0	0
Proteobacteria	Gammaproteobacteria	Alteromonadales	Alteromonadaceae	Alteromonas	Alteromonas sp. MB11	otu81	1	1	0	0	1	5	3	2	2	0	0	1	1	0	0	3	3
Proteobacteria	Gammaproteobacteria	Alteromonadales	Alteromonadaceae	Alteromonas	Alteromonas sp. ML40	otu82	0	0	1	0	0	3	1	0	0	0	2	1	0	0	0	0	0
Proteobacteria	Gammaproteobacteria	Alteromonadales	Alteromonadaceae	Alteromonas	Alteromonas sp. MOLA 380	otu83	0	0	0	0	2	0	0	0	0	0	2	0	0	0	0	0	0
Proteobacteria	Gammaproteobacteria	Alteromonadales	Alteromonadaceae	Alteromonas	Alteromonas sp. NJSS3	otu84	0	0	0	0	0	1	0	0	0	0	0	0	0	0	0	0	0
Proteobacteria	Gammaproteobacteria	Alteromonadales	Alteromonadaceae	Alteromonas	Alteromonas sp. NJSX19	otu85	2	0	1	0	0	0	0	2	0	0	0	0	0	0	0	0	0
Proteobacteria	Gammaproteobacteria	Alteromonadales	Alteromonadaceae	Alteromonas	Alteromonas sp. NJSX34	otu86	0	0	0	0	1	0	0	0	0	0	0	0	0	0	0	0	0
Proteobacteria	Gammaproteobacteria	Alteromonadales	Alteromonadaceae	Alteromonas	Alteromonas sp. NJSX39	otu87	0	0	0	0	0	0	0	0	0	0	0	1	0	0	0	0	0
Proteobacteria	Gammaproteobacteria	Alteromonadales	Alteromonadaceae	Alteromonas	Alteromonas sp. PC13a	otu88	3	0	0	0	0	0	1	2	0	0	3	0	0	1	1	0	0
Proteobacteria	Gammaproteobacteria	Alteromonadales	Alteromonadaceae	Alteromonas	Alteromonas sp. PC23c	otu89	0	1	0	0	1	2	2	0	0	0	0	0	1	0	1	0	0
Proteobacteria	Gammaproteobacteria	Alteromonadales	Alteromonadaceae	Alteromonas	Alteromonas sp. QDHT-15	otu90	0	0	0	0	2	0	2	1	0	1	0	0	0	0	0	1	0
Proteobacteria	Gammaproteobacteria	Alteromonadales	Alteromonadaceae	Alteromonas	Alteromonas sp. S11-B-6	otu91	2	0	1	0	0	0	1	0	0	2	0	0	0	0	0	0	0
Proteobacteria	Gammaproteobacteria	Alteromonadales	Alteromonadaceae	Alteromonas	Alteromonas sp. S2542	otu92	1	0	0	0	3	0	0	0	1	0	1	0	0	1	0	0	0
Proteobacteria	Gammaproteobacteria	Alteromonadales	Alteromonadaceae	Alteromonas	Alteromonas sp. S2985	otu93	0	0	0	0	0	0	0	0	1	0	0	0	0	0	0	0	0
Proteobacteria	Gammaproteobacteria	Alteromonadales	Alteromonadaceae	Alteromonas	Alteromonas sp. SN2	otu94	2	0	1	0	2	2	1	1	0	0	2	2	0	0	0	0	1
Proteobacteria	Gammaproteobacteria	Alteromonadales	Alteromonadaceae	Alteromonas	Alteromonas sp. UST981101-023	otu95	0	0	0	0	0	1	0	0	0	0	0	0	0	0	0	0	0
Proteobacteria	Gammaproteobacteria	Alteromonadales	Alteromonadaceae	Alteromonas	Alteromonas sp. a1s1	otu96	1	0	0	0	0	2	0	0	0	0	1	0	1	0	0	0	0
Proteobacteria	Gammaproteobacteria	Alteromonadales	Alteromonadaceae	Alteromonas	Alteromonas tagae	otu97	0	0	0	0	1	0	0	5	1	0	3	0	5	1	1	0	1
Proteobacteria	Gammaproteobacteria	Alteromonadales	Alteromonadaceae	Alteromonas	Glaciecola sp. 27III/A02/218	otu98	0	1	0	0	0	1	1	2	0	1	3	0	1	0	2	1	4
Proteobacteria	Gammaproteobacteria	Alteromonadales	Alteromonadaceae	Alteromonas	Pseudoalteromonas sp. 8062	otu99	1	0	1	0	0	0	0	0	0	0	0	0	0	0	0	0	0
Proteobacteria	Gammaproteobacteria	Alteromonadales	Alteromonadaceae	Alteromonas	Pseudoalteromonas sp. W-14-2	otu100	1	5	1	0	2	2	4	0	3	2	8	1	5	0	0	2	6
Proteobacteria	Gammaproteobacteria	Alteromonadales	Alteromonadaceae	Alteromonas	Pseudoalteromonas sp. c7	otu101	7	15	8	0	1	6	20	26	5	3	19	1	46	19	31	15	29
Proteobacteria	Gammaproteobacteria	Alteromonadales	Alteromonadaceae	Alteromonas	Unclassified Alteromonas	otu102	7661	4517	2476	394	8842	14315	10522	6898	9473	9636	13724	12921	12041	6422	3459	5844	8408
Proteobacteria	Gammaproteobacteria	Alteromonadales	Alteromonadaceae	Alteromonas	bacterium 3D707	otu103	0	0	0	0	0	0	0	0	1	0	0	0	0	0	0	0	0
Proteobacteria	Gammaproteobacteria	Alteromonadales	Alteromonadaceae	Alteromonas	bacterium 3D709	otu104	2	0	0	0	2	3	1	0	3	0	4	1	1	2	0	0	2
Proteobacteria	Gammaproteobacteria	Alteromonadales	Alteromonadaceae	Alteromonas	bacterium 4H302	otu105	0	0	0	0	4	5	2	0	2	0	12	1	0	0	0	0	0
Proteobacteria	Gammaproteobacteria	Alteromonadales	Alteromonadaceae	Alteromonas	bacterium G25-1	otu106	1	0	0	0	1	0	0	0	0	0	2	0	0	0	0	1	0
Proteobacteria	Gammaproteobacteria	Alteromonadales	Alteromonadaceae	Alteromonas	bacterium K5	otu107	0	0	0	0	0	1	0	0	0	0	0	0	0	0	0	0	0
Proteobacteria	Gammaproteobacteria	Alteromonadales	Alteromonadaceae	Alteromonas	bacterium K55	otu108	0	0	0	0	0	0	0	0	0	0	0	1	0	0	0	0	0
Proteobacteria	Gammaproteobacteria	Alteromonadales	Alteromonadaceae	Alteromonas	bacterium L188S.181	otu109	0	0	0	0	0	0	0	0	1	0	2	0	0	0	0	0	1
Proteobacteria	Gammaproteobacteria	Alteromonadales	Alteromonadaceae	Alteromonas	biphenyl-degrading bacterium BP-PH	otu110	11	17	0	0	0	0	13	12	0	0	1	0	9	7	5	3	20
Proteobacteria	Gammaproteobacteria	Alteromonadales	Alteromonadaceae	Bowmanella	Bowmanella pacifica	otu111	0	0	0	0	1	0	0	0	0	1	0	0	0	0	0	0	0
Proteobacteria	Gammaproteobacteria	Alteromonadales	Alteromonadaceae	Candidatus Endobugula	Candidatus Endobugula glebosa	otu112	0	0	0	0	0	0	0	0	0	0	0	0	0	1	3	1	8
Proteobacteria	Gammaproteobacteria	Alteromonadales	Alteromonadaceae	Congregibacter	Congregibacter litoralis KT71	otu113	2	0	5	0	0	0	0	0	0	0	0	0	1	0	0	1	0
Proteobacteria	Gammaproteobacteria	Alteromonadales	Alteromonadaceae	Congregibacter	Unclassified Congregibacter	otu114	1	0	0	0	0	0	0	0	0	0	0	0	0	0	0	0	0
Proteobacteria	Gammaproteobacteria	Alteromonadales	Alteromonadaceae	Dasania	Oceanicoccus sagamiensis	otu115	0	1	6	0	2	1	1	0	0	0	0	0	0	0	0	0	2
Proteobacteria	Gammaproteobacteria	Alteromonadales	Alteromonadaceae	Dasania	Unclassified Dasania	otu116	2	0	0	0	1	0	1	0	0	0	0	0	0	0	0	1	0
Proteobacteria	Gammaproteobacteria	Alteromonadales	Alteromonadaceae	Dasania	bacterium SCSWE24	otu117	0	0	0	0	1	0	0	1	0	0	0	0	0	0	1	0	0
Proteobacteria	Gammaproteobacteria	Alteromonadales	Alteromonadaceae	Dasania	marine gamma proteobacterium HTCC2143	otu118	0	2	7	0	0	0	0	0	0	0	0	0	1	0	0	0	0
Proteobacteria	Gammaproteobacteria	Alteromonadales	Alteromonadaceae	Eionea	Eionea nigra	otu119	0	0	0	0	0	0	0	0	0	0	0	0	0	0	1	0	0
Proteobacteria	Gammaproteobacteria	Alteromonadales	Alteromonadaceae	Gilvimarinus	Gilvimarinus sp. NSP500	otu120	1	0	0	0	1	0	0	0	1	0	0	0	0	0	0	0	0
Proteobacteria	Gammaproteobacteria	Alteromonadales	Alteromonadaceae	Gilvimarinus	Unclassified Gilvimarinus	otu121	1	0	0	0	0	0	0	1	0	0	0	0	0	0	0	0	0
Proteobacteria	Gammaproteobacteria	Alteromonadales	Alteromonadaceae	Glaciecola	Alteromonas macleodii	otu122	0	0	0	0	0	2	0	0	0	0	0	0	0	0	0	0	0
Proteobacteria	Gammaproteobacteria	Alteromonadales	Alteromonadaceae	Glaciecola	Alteromonas sp. BG34	otu123	0	0	0	0	0	0	1	1	0	1	0	0	0	0	0	0	1
Proteobacteria	Gammaproteobacteria	Alteromonadales	Alteromonadaceae	Glaciecola	Glaciecola punicea	otu124	0	0	2	0	0	0	0	0	0	0	1	0	0	0	0	0	0
Proteobacteria	Gammaproteobacteria	Alteromonadales	Alteromonadaceae	Glaciecola	Glaciecola sp. #105	otu125	0	0	0	0	0	1	0	0	0	0	0	0	0	0	0	0	0
Proteobacteria	Gammaproteobacteria	Alteromonadales	Alteromonadaceae	Glaciecola	Glaciecola sp. 204Z-27	otu126	0	0	0	0	0	0	0	0	0	0	0	0	0	0	0	0	1
Proteobacteria	Gammaproteobacteria	Alteromonadales	Alteromonadaceae	Glaciecola	Glaciecola sp. S577	otu127	0	0	0	0	0	0	0	0	0	1	0	0	0	0	0	0	0
Proteobacteria	Gammaproteobacteria	Alteromonadales	Alteromonadaceae	Glaciecola	Pseudoalteromonas atlantica T6c	otu128	220	160	55	4	198	356	377	196	226	231	324	284	325	212	115	174	297
Proteobacteria	Gammaproteobacteria	Alteromonadales	Alteromonadaceae	Glaciecola	Unclassified Glaciecola	otu129	26	18	50	1	16	12	6	2	5	10	5	7	6	7	7	2	2
Proteobacteria	Gammaproteobacteria	Alteromonadales	Alteromonadaceae	Haliea	Arctic sea ice bacterium ARK10038	otu130	0	0	1	0	0	0	0	1	0	0	0	0	0	0	0	0	0
Proteobacteria	Gammaproteobacteria	Alteromonadales	Alteromonadaceae	Haliea	Chromocurvus halotolerans	otu131	0	0	0	0	0	0	0	1	0	0	0	0	0	0	0	0	0
Proteobacteria	Gammaproteobacteria	Alteromonadales	Alteromonadaceae	Haliea	Haliea mediterranea	otu132	0	1	0	0	0	0	1	4	0	0	0	0	0	0	0	0	0
Proteobacteria	Gammaproteobacteria	Alteromonadales	Alteromonadaceae	Haliea	Haliea rubra	otu133	1	0	0	0	0	1	0	0	0	0	0	0	0	0	0	0	0
Proteobacteria	Gammaproteobacteria	Alteromonadales	Alteromonadaceae	Haliea	Unclassified Haliea	otu134	8	4	1	0	5	4	5	35	0	0	1	1	4	1	4	0	0
Proteobacteria	Gammaproteobacteria	Alteromonadales	Alteromonadaceae	Haliea	gamma proteobacterium HLSB119	otu135	0	0	0	0	0	0	0	0	0	0	0	0	0	0	0	1	0
Proteobacteria	Gammaproteobacteria	Alteromonadales	Alteromonadaceae	Haliea	gamma proteobacterium NEP17	otu136	0	0	0	0	0	0	0	1	0	0	0	0	0	0	0	0	0
Proteobacteria	Gammaproteobacteria	Alteromonadales	Alteromonadaceae	Haliea	gamma proteobacterium NEP3	otu137	0	1	0	0	0	0	0	0	0	0	0	0	0	0	0	0	0
Proteobacteria	Gammaproteobacteria	Alteromonadales	Alteromonadaceae	Haliea	marine gamma proteobacterium HTCC2148	otu138	0	2	2	0	0	1	0	0	0	0	0	0	0	0	0	0	0
Proteobacteria	Gammaproteobacteria	Alteromonadales	Alteromonadaceae	Maricurvus	Maricurvus nonylphenolicus	otu139	2	0	0	0	0	0	1	1	0	1	1	0	0	0	0	0	0
Proteobacteria	Gammaproteobacteria	Alteromonadales	Alteromonadaceae	Maricurvus	Unclassified Maricurvus	otu140	0	0	1	0	0	0	0	0	0	0	0	0	0	0	0	0	0
Proteobacteria	Gammaproteobacteria	Alteromonadales	Alteromonadaceae	Marinimicrobium	Marinimicrobium haloxylanilyticum	otu141	0	0	1	0	0	0	0	0	0	1	0	0	0	0	0	0	0
Proteobacteria	Gammaproteobacteria	Alteromonadales	Alteromonadaceae	Marinimicrobium	Marinimicrobium koreense	otu142	0	1	0	0	0	0	0	2	0	0	0	0	0	0	0	0	0
Proteobacteria	Gammaproteobacteria	Alteromonadales	Alteromonadaceae	Marinimicrobium	Marinimicrobium sp. HMD3005	otu143	4	1	0	0	0	1	22	6	1	1	0	0	5	16	22	114	4
Proteobacteria	Gammaproteobacteria	Alteromonadales	Alteromonadaceae	Marinimicrobium	Marinimicrobium sp. ISL-43	otu144	1	0	0	0	0	0	0	1	1	0	0	0	0	0	0	0	0
Proteobacteria	Gammaproteobacteria	Alteromonadales	Alteromonadaceae	Marinimicrobium	Unclassified Marinimicrobium	otu145	8	1	2	0	1	0	0	0	0	0	0	4	0	0	0	0	0
Proteobacteria	Gammaproteobacteria	Alteromonadales	Alteromonadaceae	Marinobacter	Alteromonadaceae bacterium LYGBX6	otu146	1	0	0	0	0	0	1	0	0	3	1	0	0	2	0	0	1
Proteobacteria	Gammaproteobacteria	Alteromonadales	Alteromonadaceae	Marinobacter	Marinobacter adhaerens HP15	otu147	0	0	0	0	0	0	0	0	0	1	1	0	0	0	0	1	0
Proteobacteria	Gammaproteobacteria	Alteromonadales	Alteromonadaceae	Marinobacter	Marinobacter algicola DG893	otu148	0	0	0	0	0	0	0	1	0	0	0	1	1	0	0	0	0
Proteobacteria	Gammaproteobacteria	Alteromonadales	Alteromonadaceae	Marinobacter	Marinobacter alkaliphilus	otu149	0	0	3	0	1	2	2	3	2	5	9	0	33	0	0	0	2
Proteobacteria	Gammaproteobacteria	Alteromonadales	Alteromonadaceae	Marinobacter	Marinobacter excellens	otu150	0	0	0	0	0	0	0	0	0	0	0	0	0	0	1	0	0
Proteobacteria	Gammaproteobacteria	Alteromonadales	Alteromonadaceae	Marinobacter	Marinobacter flavimaris	otu151	0	0	0	0	4	0	0	0	3	1	0	2	0	0	0	0	1
Proteobacteria	Gammaproteobacteria	Alteromonadales	Alteromonadaceae	Marinobacter	Marinobacter goseongensis	otu152	0	0	0	0	0	0	0	0	0	0	0	0	0	0	0	0	1
Proteobacteria	Gammaproteobacteria	Alteromonadales	Alteromonadaceae	Marinobacter	Marinobacter gudaonensis	otu153	0	0	0	0	0	0	0	0	1	0	0	0	0	0	0	0	0
Proteobacteria	Gammaproteobacteria	Alteromonadales	Alteromonadaceae	Marinobacter	Marinobacter hydrocarbonoclasticus	otu154	3	0	1	1	1	0	1	1	0	0	0	1	0	1	0	0	0
Proteobacteria	Gammaproteobacteria	Alteromonadales	Alteromonadaceae	Marinobacter	Marinobacter lacisalsi	otu155	0	0	0	0	0	0	0	3	0	0	0	0	0	0	0	0	0
Proteobacteria	Gammaproteobacteria	Alteromonadales	Alteromonadaceae	Marinobacter	Marinobacter lutaoensis	otu156	1	0	0	0	0	0	0	0	0	0	0	0	0	0	0	0	0
Proteobacteria	Gammaproteobacteria	Alteromonadales	Alteromonadaceae	Marinobacter	Marinobacter mobilis	otu157	0	0	0	0	0	0	0	0	0	0	0	0	0	0	0	1	0
Proteobacteria	Gammaproteobacteria	Alteromonadales	Alteromonadaceae	Marinobacter	Marinobacter salsuginis	otu158	0	0	1	0	2	0	7	1	1	8	4	2	1	0	1	0	4
Proteobacteria	Gammaproteobacteria	Alteromonadales	Alteromonadaceae	Marinobacter	Marinobacter sediminum	otu159	0	0	0	0	0	0	13	5	0	0	1	0	0	0	1	0	1
Proteobacteria	Gammaproteobacteria	Alteromonadales	Alteromonadaceae	Marinobacter	Marinobacter sp. 908172	otu160	0	0	0	0	0	0	0	0	0	0	1	0	0	0	0	0	0
Proteobacteria	Gammaproteobacteria	Alteromonadales	Alteromonadaceae	Marinobacter	Marinobacter sp. ANT-2400 S1	otu161	0	0	0	0	0	0	0	1	0	0	0	0	0	0	0	1	0
Proteobacteria	Gammaproteobacteria	Alteromonadales	Alteromonadaceae	Marinobacter	Marinobacter sp. ASs2019	otu162	0	0	0	0	0	0	0	0	0	0	1	0	0	0	0	0	0
Proteobacteria	Gammaproteobacteria	Alteromonadales	Alteromonadaceae	Marinobacter	Marinobacter sp. CAB	otu163	0	0	2	0	0	4	2	6	7	3	5	0	2	3	9	5	4
Proteobacteria	Gammaproteobacteria	Alteromonadales	Alteromonadaceae	Marinobacter	Marinobacter sp. D15-8W	otu164	0	0	0	0	0	0	0	1	0	0	0	0	0	0	0	0	0
Proteobacteria	Gammaproteobacteria	Alteromonadales	Alteromonadaceae	Marinobacter	Marinobacter sp. EB233	otu165	0	0	0	0	1	0	0	0	0	1	0	0	0	0	0	0	0
Proteobacteria	Gammaproteobacteria	Alteromonadales	Alteromonadaceae	Marinobacter	Marinobacter sp. ELB17	otu166	0	0	0	0	0	0	2	0	0	0	0	0	0	2	1	2	7
Proteobacteria	Gammaproteobacteria	Alteromonadales	Alteromonadaceae	Marinobacter	Marinobacter sp. EM497	otu167	0	0	0	0	0	0	0	1	0	0	0	0	0	0	0	0	0
Proteobacteria	Gammaproteobacteria	Alteromonadales	Alteromonadaceae	Marinobacter	Marinobacter sp. H3	otu168	0	1	0	0	0	0	0	0	0	0	1	0	0	0	0	0	1
Proteobacteria	Gammaproteobacteria	Alteromonadales	Alteromonadaceae	Marinobacter	Marinobacter sp. HS7	otu169	0	0	1	0	0	0	0	0	0	0	0	0	1	0	1	1	0
Proteobacteria	Gammaproteobacteria	Alteromonadales	Alteromonadaceae	Marinobacter	Marinobacter sp. NT N14	otu170	0	0	0	0	0	0	0	0	1	0	0	0	0	0	0	0	0
Proteobacteria	Gammaproteobacteria	Alteromonadales	Alteromonadaceae	Marinobacter	Marinobacter sp. OL13	otu171	3	1	1	0	0	0	2	7	3	1	3	5	1	0	3	1	3
Proteobacteria	Gammaproteobacteria	Alteromonadales	Alteromonadaceae	Marinobacter	Marinobacter sp. SCSWA13	otu172	0	0	0	0	0	0	0	1	0	0	1	0	0	0	0	0	0
Proteobacteria	Gammaproteobacteria	Alteromonadales	Alteromonadaceae	Marinobacter	Marinobacter sp. SCSWB21	otu173	0	0	0	0	1	0	0	0	3	2	1	1	0	0	0	0	0
Proteobacteria	Gammaproteobacteria	Alteromonadales	Alteromonadaceae	Marinobacter	Marinobacter sp. Set72	otu174	0	0	0	0	0	0	0	0	1	1	0	0	2	0	0	0	0
Proteobacteria	Gammaproteobacteria	Alteromonadales	Alteromonadaceae	Marinobacter	Marinobacter sp. Set74	otu175	0	0	0	0	2	1	1	6	1	2	0	0	0	0	0	0	28
Proteobacteria	Gammaproteobacteria	Alteromonadales	Alteromonadaceae	Marinobacter	Marinobacter sp. T708	otu176	0	0	0	0	0	0	0	0	0	0	0	0	0	0	0	1	1
Proteobacteria	Gammaproteobacteria	Alteromonadales	Alteromonadaceae	Marinobacter	Marinobacter sp. TBZ126	otu177	0	0	0	0	0	0	0	0	0	0	0	1	0	0	0	1	8
Proteobacteria	Gammaproteobacteria	Alteromonadales	Alteromonadaceae	Marinobacter	Marinobacter sp. UST090418-1611	otu178	0	0	0	0	0	0	1	2	0	0	0	0	0	0	1	0	0
Proteobacteria	Gammaproteobacteria	Alteromonadales	Alteromonadaceae	Marinobacter	Marinobacter sp. VS-43	otu179	0	0	0	0	0	0	0	1	0	0	0	0	0	0	0	0	0
Proteobacteria	Gammaproteobacteria	Alteromonadales	Alteromonadaceae	Marinobacter	Marinobacter sp. YCSA7	otu180	0	0	0	0	0	0	2	4	0	0	0	0	1	0	0	0	0
Proteobacteria	Gammaproteobacteria	Alteromonadales	Alteromonadaceae	Marinobacter	Unclassified Marinobacter	otu181	164	123	206	121	362	363	1474	1386	1508	2932	1459	981	2051	416	603	396	1016
Proteobacteria	Gammaproteobacteria	Alteromonadales	Alteromonadaceae	Marinobacter	actinobacterium GH31	otu182	0	0	0	0	0	0	0	0	0	0	0	0	27	0	0	0	0
Proteobacteria	Gammaproteobacteria	Alteromonadales	Alteromonadaceae	Marinobacter	bacterium SAL9	otu183	0	0	0	0	1	0	0	1	0	0	0	0	2	0	1	0	0
Proteobacteria	Gammaproteobacteria	Alteromonadales	Alteromonadaceae	Melitea	Alteromonadaceae bacterium HB10001	otu184	0	0	0	0	0	0	2	0	0	0	0	0	0	1	0	0	2
Proteobacteria	Gammaproteobacteria	Alteromonadales	Alteromonadaceae	Melitea	Melitea salexigens	otu185	0	0	0	0	0	0	0	0	0	0	0	2	0	0	1	0	0
Proteobacteria	Gammaproteobacteria	Alteromonadales	Alteromonadaceae	Melitea	Melitea sp. ZS5-23	otu186	0	0	0	0	0	1	0	1	1	0	0	0	0	0	0	0	0
Proteobacteria	Gammaproteobacteria	Alteromonadales	Alteromonadaceae	Melitea	Spongiibacter marinus	otu187	0	0	0	0	0	0	1	2	0	0	0	2	1	0	0	1	5
Proteobacteria	Gammaproteobacteria	Alteromonadales	Alteromonadaceae	Melitea	Spongiibacter sp. ZS6-22	otu188	2	0	2	0	0	0	0	2	0	0	0	0	1	1	3	1	8
Proteobacteria	Gammaproteobacteria	Alteromonadales	Alteromonadaceae	Melitea	Spongiibacter tropicus	otu189	0	0	0	0	0	3	2	5	6	4	0	5	2	0	0	0	1
Proteobacteria	Gammaproteobacteria	Alteromonadales	Alteromonadaceae	Melitea	Unclassified Melitea	otu190	42	12	36	1	28	66	61	65	140	183	3	30	47	97	112	364	93
Proteobacteria	Gammaproteobacteria	Alteromonadales	Alteromonadaceae	Melitea	gamma proteobacterium HJ11	otu191	14	7	0	0	0	0	39	34	1	2	0	0	9	36	42	226	22
Proteobacteria	Gammaproteobacteria	Alteromonadales	Alteromonadaceae	Melitea	gamma proteobacterium NAMAF009	otu192	0	0	0	0	0	0	0	0	1	0	0	0	0	0	0	0	0
Proteobacteria	Gammaproteobacteria	Alteromonadales	Alteromonadaceae	Melitea	gamma proteobacterium NEP4	otu193	0	0	0	0	0	0	0	0	0	0	0	1	0	0	0	0	1
Proteobacteria	Gammaproteobacteria	Alteromonadales	Alteromonadaceae	Microbulbifer	Microbulbifer celer	otu194	0	0	0	0	0	0	1	0	0	0	0	0	0	0	0	0	0
Proteobacteria	Gammaproteobacteria	Alteromonadales	Alteromonadaceae	Microbulbifer	Microbulbifer chitinilyticus	otu195	0	0	0	0	0	0	0	1	0	0	0	0	0	0	0	0	0
Proteobacteria	Gammaproteobacteria	Alteromonadales	Alteromonadaceae	Microbulbifer	Microbulbifer maritimus	otu196	0	0	0	0	0	1	0	1	0	0	0	0	1	0	4	2	1
Proteobacteria	Gammaproteobacteria	Alteromonadales	Alteromonadaceae	Microbulbifer	Microbulbifer sp. GB02-2B	otu197	0	0	0	0	0	0	0	0	0	0	0	0	0	2	0	0	0
Proteobacteria	Gammaproteobacteria	Alteromonadales	Alteromonadaceae	Microbulbifer	Microbulbifer sp. GB02-4	otu198	0	0	0	0	0	0	0	2	1	0	0	0	0	2	1	4	6
Proteobacteria	Gammaproteobacteria	Alteromonadales	Alteromonadaceae	Microbulbifer	Microbulbifer variabilis	otu199	0	0	0	0	0	0	5	0	0	0	0	0	0	0	0	0	0
Proteobacteria	Gammaproteobacteria	Alteromonadales	Alteromonadaceae	Microbulbifer	Pseudomonas sp. CJ11064	otu200	0	0	0	0	0	0	0	0	0	0	0	0	0	0	2	0	0
Proteobacteria	Gammaproteobacteria	Alteromonadales	Alteromonadaceae	Microbulbifer	Unclassified Microbulbifer	otu201	6	4	6	0	6	6	24	10	2	0	2	4	4	16	10	47	9
Proteobacteria	Gammaproteobacteria	Alteromonadales	Alteromonadaceae	OM60	Unclassified OM60	otu202	14	1	1	0	3	0	0	0	0	0	0	0	0	1	0	0	0
Proteobacteria	Gammaproteobacteria	Alteromonadales	Alteromonadaceae	Porticoccus	Porticoccus litoralis	otu203	0	0	1	0	0	0	1	1	0	0	0	0	0	0	0	0	0
Proteobacteria	Gammaproteobacteria	Alteromonadales	Alteromonadaceae	Porticoccus	Unclassified Porticoccus	otu204	1	0	0	0	0	0	0	0	0	0	0	0	0	1	0	0	0
Proteobacteria	Gammaproteobacteria	Alteromonadales	Alteromonadaceae	Porticoccus	gamma proteobacterium IMCC2136	otu205	0	0	0	0	0	0	0	2	0	0	0	0	0	0	0	0	0
Proteobacteria	Gammaproteobacteria	Alteromonadales	Alteromonadaceae	Pseudoteredinibacter	Pseudoteredinibacter isoporae	otu206	0	0	0	0	0	0	0	0	0	0	0	0	0	0	0	0	1
Proteobacteria	Gammaproteobacteria	Alteromonadales	Alteromonadaceae	SAR92 clade	Unclassified SAR92 clade	otu207	113	21	83	5	24	1	3	0	0	0	0	0	2	0	0	0	0
Proteobacteria	Gammaproteobacteria	Alteromonadales	Alteromonadaceae	SAR92 clade	gamma proteobacterium HTCC2207	otu208	0	0	0	0	0	0	0	0	1	0	0	1	0	0	0	0	0
Proteobacteria	Gammaproteobacteria	Alteromonadales	Alteromonadaceae	SAR92 clade	gamma proteobacterium HTCC230	otu209	0	0	4	0	1	0	0	0	0	1	0	1	0	0	0	0	0
Proteobacteria	Gammaproteobacteria	Alteromonadales	Alteromonadaceae	SAR92 clade	marine gamma proteobacterium HTCC2121	otu210	2	0	1	0	0	0	0	0	0	0	0	0	0	0	0	0	4
Proteobacteria	Gammaproteobacteria	Alteromonadales	Alteromonadaceae	Salinimonas	Alteromonas hispanica	otu211	0	0	0	0	0	1	0	0	0	0	0	0	0	0	0	1	0
Proteobacteria	Gammaproteobacteria	Alteromonadales	Alteromonadaceae	Salinimonas	Salinimonas sp. DPSR-4	otu212	0	0	0	0	0	1	0	15	1	3	6	0	0	0	0	1	0
Proteobacteria	Gammaproteobacteria	Alteromonadales	Alteromonadaceae	Salinimonas	Salinimonas sp. TB131_1	otu213	0	0	0	0	0	0	0	3	0	0	0	0	0	0	0	0	0
Proteobacteria	Gammaproteobacteria	Alteromonadales	Alteromonadaceae	Simiduia	Simiduia areninigrae	otu214	0	0	0	0	0	0	0	0	1	0	0	0	0	0	0	0	1
Proteobacteria	Gammaproteobacteria	Alteromonadales	Alteromonadaceae	Simiduia	Simiduia sp. KLE1111	otu215	0	0	2	0	0	0	0	0	0	0	0	0	0	0	0	0	0
Proteobacteria	Gammaproteobacteria	Alteromonadales	Alteromonadaceae	Simiduia	Unclassified Simiduia	otu216	1	0	0	0	0	0	0	0	0	0	0	0	0	0	0	0	0
Proteobacteria	Gammaproteobacteria	Alteromonadales	Alteromonadaceae	Teredinibacter	Unclassified Teredinibacter	otu217	0	2	2	0	3	0	1	3	0	1	0	0	0	1	4	5	0
Proteobacteria	Gammaproteobacteria	Alteromonadales	Alteromonadaceae	Teredinibacter	gamma proteobacterium EHK-1	otu218	1	1	0	0	0	0	0	2	1	0	0	0	1	2	0	2	1
Proteobacteria	Gammaproteobacteria	Alteromonadales	Alteromonadaceae	Unclassified Alteromonadaceae	Unclassified	otu219	2850	2017	894	188	2102	3229	3781	3506	2355	3525	3408	2276	7581	2093	2475	2073	6373
Proteobacteria	Gammaproteobacteria	Alteromonadales	Colwelliaceae	Colwellia	Colwellia sp. BCw110	otu220	0	0	0	0	0	0	0	0	0	0	0	0	0	0	0	0	2
Proteobacteria	Gammaproteobacteria	Alteromonadales	Colwelliaceae	Colwellia	Colwellia sp. NF3-29	otu221	0	0	0	0	0	0	0	0	0	0	0	0	0	0	0	0	1
Proteobacteria	Gammaproteobacteria	Alteromonadales	Colwelliaceae	Colwellia	Colwellia sp. STAB404	otu222	0	0	1	0	0	0	0	0	0	0	0	0	0	0	0	0	0
Proteobacteria	Gammaproteobacteria	Alteromonadales	Colwelliaceae	Colwellia	Thalassomonas sp. M-M1	otu223	0	0	0	0	0	0	0	0	0	0	0	0	0	1	0	0	0
Proteobacteria	Gammaproteobacteria	Alteromonadales	Colwelliaceae	Colwellia	Unclassified Colwellia	otu224	17	10	19	6	9	7	36	59	98	69	59	45	62	680	650	391	370
Proteobacteria	Gammaproteobacteria	Alteromonadales	Colwelliaceae	Colwellia	hydrothermal vent eubacterium PVB_OTU_12	otu225	0	0	0	0	0	0	0	0	0	1	0	0	0	0	0	0	0
Proteobacteria	Gammaproteobacteria	Alteromonadales	Colwelliaceae	Thalassomonas	Thalassomonas loyana	otu226	0	1	0	0	1	1	1	0	0	0	0	1	0	1	0	0	1
Proteobacteria	Gammaproteobacteria	Alteromonadales	Colwelliaceae	Thalassomonas	Thalassomonas sp. PaD1.04	otu227	0	0	0	0	0	0	0	0	0	0	0	0	0	0	1	0	0
Proteobacteria	Gammaproteobacteria	Alteromonadales	Colwelliaceae	Thalassomonas	Unclassified Thalassomonas	otu228	0	0	1	0	4	6	3	0	0	0	0	0	0	1	1	0	0
Proteobacteria	Gammaproteobacteria	Alteromonadales	Colwelliaceae	Unclassified Colwelliaceae	Unclassified	otu229	6	0	1	1	4	19	7	2	4	16	5	6	0	5	6	3	3
Proteobacteria	Gammaproteobacteria	Alteromonadales	Ferrimonadaceae	Ferrimonas	Ferrimonas senticii	otu230	0	0	0	0	0	0	0	0	0	0	0	0	0	0	0	0	1
Proteobacteria	Gammaproteobacteria	Alteromonadales	Ferrimonadaceae	Ferrimonas	Ferrimonas sp. C512	otu231	0	0	0	0	0	0	1	0	0	0	0	0	0	0	0	0	0
Proteobacteria	Gammaproteobacteria	Alteromonadales	Ferrimonadaceae	Ferrimonas	Ferrimonas sp. JYr13	otu232	0	0	0	0	0	0	0	0	0	0	0	0	1	0	0	0	0
Proteobacteria	Gammaproteobacteria	Alteromonadales	Ferrimonadaceae	Ferrimonas	Unclassified Ferrimonas	otu233	0	0	0	0	2	3	3	3	1	0	6	6	2	1	0	3	0
Proteobacteria	Gammaproteobacteria	Alteromonadales	Ferrimonadaceae	Ferrimonas	Vibrio sp. 0208TP2g	otu234	0	0	0	0	0	0	1	0	0	0	0	0	0	0	0	0	0
Proteobacteria	Gammaproteobacteria	Alteromonadales	Ferrimonadaceae	Unclassified Ferrimonadaceae	Unclassified	otu235	0	0	0	0	0	0	0	0	1	0	0	0	0	0	0	0	0
Proteobacteria	Gammaproteobacteria	Alteromonadales	Idiomarinaceae	Idiomarina	Idiomarina baltica	otu236	0	0	0	0	104	8	2	0	0	0	3	3	0	0	0	0	1
Proteobacteria	Gammaproteobacteria	Alteromonadales	Idiomarinaceae	Idiomarina	Idiomarina loihiensis	otu237	0	0	0	0	1	0	0	0	0	0	0	0	0	0	0	0	0
Proteobacteria	Gammaproteobacteria	Alteromonadales	Idiomarinaceae	Idiomarina	Idiomarina loihiensis L2TR	otu238	0	0	0	0	1	1	0	0	2	0	3	0	0	0	0	0	0
Proteobacteria	Gammaproteobacteria	Alteromonadales	Idiomarinaceae	Idiomarina	Idiomarina seosinensis	otu239	0	0	0	0	0	0	0	0	2	0	1	0	0	0	0	0	0
Proteobacteria	Gammaproteobacteria	Alteromonadales	Idiomarinaceae	Idiomarina	Idiomarina sp. BBD-216-4i	otu240	0	0	0	0	4	3	5	0	3	0	8	1	0	3	0	0	1
Proteobacteria	Gammaproteobacteria	Alteromonadales	Idiomarinaceae	Idiomarina	Idiomarina sp. FIB241_5	otu241	0	0	0	0	3	0	1	0	0	0	1	0	0	0	0	0	0
Proteobacteria	Gammaproteobacteria	Alteromonadales	Idiomarinaceae	Idiomarina	Idiomarina sp. H96B18	otu242	0	0	0	0	0	0	0	0	4	0	4	5	0	0	0	0	0
Proteobacteria	Gammaproteobacteria	Alteromonadales	Idiomarinaceae	Idiomarina	Idiomarina sp. JL817	otu243	0	0	0	0	1	0	0	0	0	0	2	0	0	0	0	0	0
Proteobacteria	Gammaproteobacteria	Alteromonadales	Idiomarinaceae	Idiomarina	Idiomarina sp. MARG4	otu244	0	0	0	0	0	0	0	0	0	0	1	0	0	0	0	0	0
Proteobacteria	Gammaproteobacteria	Alteromonadales	Idiomarinaceae	Idiomarina	Idiomarina sp. MSI01	otu245	0	0	0	0	0	0	0	0	0	0	1	0	0	0	0	0	0
Proteobacteria	Gammaproteobacteria	Alteromonadales	Idiomarinaceae	Idiomarina	Idiomarina sp. PR53-12	otu246	0	0	0	0	1	2	2	0	3	0	1	2	0	0	0	0	0
Proteobacteria	Gammaproteobacteria	Alteromonadales	Idiomarinaceae	Idiomarina	Marinobacter sp. B-3057	otu247	0	0	0	0	2	0	1	0	0	0	0	0	0	0	0	0	0
Proteobacteria	Gammaproteobacteria	Alteromonadales	Idiomarinaceae	Idiomarina	Unclassified Idiomarina	otu248	22	16	1	3	3174	437	712	91	573	12	1126	751	114	138	13	38	50
Proteobacteria	Gammaproteobacteria	Alteromonadales	Idiomarinaceae	Pseudidiomarina	Idiomarina donghaiensis	otu249	0	0	0	0	1	0	0	0	0	1	1	0	0	0	0	0	0
Proteobacteria	Gammaproteobacteria	Alteromonadales	Idiomarinaceae	Pseudidiomarina	Idiomarina insulisalsae	otu250	0	0	0	0	0	0	1	0	0	0	0	0	0	0	0	0	0
Proteobacteria	Gammaproteobacteria	Alteromonadales	Idiomarinaceae	Pseudidiomarina	Idiomarina sediminum	otu251	0	1	0	0	0	0	0	0	0	0	0	0	0	0	0	0	0
Proteobacteria	Gammaproteobacteria	Alteromonadales	Idiomarinaceae	Pseudidiomarina	Idiomarina sp. PR58-8	otu252	0	0	0	0	0	0	0	0	0	2	0	2	0	0	0	0	0
Proteobacteria	Gammaproteobacteria	Alteromonadales	Idiomarinaceae	Pseudidiomarina	Pseudidiomarina sp. 8C	otu253	0	0	0	0	0	0	0	0	0	1	0	0	0	0	0	0	0
Proteobacteria	Gammaproteobacteria	Alteromonadales	Idiomarinaceae	Pseudidiomarina	Pseudidiomarina sp. X07	otu254	0	0	0	0	1	0	0	0	0	0	0	0	0	0	0	0	0
Proteobacteria	Gammaproteobacteria	Alteromonadales	Idiomarinaceae	Pseudidiomarina	Unclassified Pseudidiomarina	otu255	9	2	2	0	38	40	7	1	23	32	16	15	3	6	3	0	1
Proteobacteria	Gammaproteobacteria	Alteromonadales	Idiomarinaceae	Pseudidiomarina	bacterium N159G.615	otu256	0	0	0	0	1	0	0	0	0	0	0	0	0	0	0	0	0
Proteobacteria	Gammaproteobacteria	Alteromonadales	Idiomarinaceae	Unclassified Idiomarinaceae	Unclassified	otu257	43	13	14	2	1225	186	375	41	251	15	577	373	43	102	6	16	25
Proteobacteria	Gammaproteobacteria	Alteromonadales	Moritellaceae	Moritella	Moritella sp. PE36	otu258	4	0	0	1	0	0	0	0	0	0	0	0	0	0	0	0	0
Proteobacteria	Gammaproteobacteria	Alteromonadales	Moritellaceae	Moritella	Moritella viscosa	otu259	0	0	0	0	0	0	1	0	0	0	0	0	0	0	0	0	0
Proteobacteria	Gammaproteobacteria	Alteromonadales	Moritellaceae	Moritella	Unclassified Moritella	otu260	1	0	0	0	2	3	0	1	0	0	0	0	0	0	0	0	0
Proteobacteria	Gammaproteobacteria	Alteromonadales	Moritellaceae	Unclassified Moritellaceae	Unclassified	otu261	0	0	0	0	0	0	0	1	0	0	0	0	0	0	0	0	0
Proteobacteria	Gammaproteobacteria	Alteromonadales	Pseudoalteromonadaceae	Algicola	Algicola bacteriolytica	otu262	1	0	0	0	9	12	0	0	0	0	0	0	6	2	5	8	2
Proteobacteria	Gammaproteobacteria	Alteromonadales	Pseudoalteromonadaceae	Algicola	Pseudoalteromonas sp. R	otu263	0	0	0	0	0	0	0	0	1	0	0	0	0	0	0	0	0
Proteobacteria	Gammaproteobacteria	Alteromonadales	Pseudoalteromonadaceae	Algicola	Unclassified Algicola	otu264	0	0	0	0	0	1	0	0	2	5	1	0	0	0	0	0	1
Proteobacteria	Gammaproteobacteria	Alteromonadales	Pseudoalteromonadaceae	Pseudoalteromonas	Bacillus sp. LEBHAM-01	otu265	0	0	0	0	0	1	0	0	0	0	0	0	0	0	0	0	0
Proteobacteria	Gammaproteobacteria	Alteromonadales	Pseudoalteromonadaceae	Pseudoalteromonas	North Sea bacterium H7	otu266	0	0	0	0	0	1	0	0	0	0	0	0	0	0	0	0	0
Proteobacteria	Gammaproteobacteria	Alteromonadales	Pseudoalteromonadaceae	Pseudoalteromonas	Pseudoalteromonadaceae bacterium TM-1008	otu267	0	0	0	0	0	1	0	0	0	0	0	0	0	0	0	0	0
Proteobacteria	Gammaproteobacteria	Alteromonadales	Pseudoalteromonadaceae	Pseudoalteromonas	Pseudoalteromonas citrea	otu268	0	0	0	0	2	3	1	1	0	0	0	1	2	2	0	5	3
Proteobacteria	Gammaproteobacteria	Alteromonadales	Pseudoalteromonadaceae	Pseudoalteromonas	Pseudoalteromonas haloplanktis TAC125	otu269	0	0	0	0	4	0	1	1	0	0	4	0	1	2	0	2	0
Proteobacteria	Gammaproteobacteria	Alteromonadales	Pseudoalteromonadaceae	Pseudoalteromonas	Pseudoalteromonas piscicida	otu270	0	0	0	0	1	2	0	0	0	0	0	1	1	0	0	0	0
Proteobacteria	Gammaproteobacteria	Alteromonadales	Pseudoalteromonadaceae	Pseudoalteromonas	Pseudoalteromonas sp. 204Z-18	otu271	0	0	0	0	0	0	0	0	1	0	0	0	0	0	0	0	0
Proteobacteria	Gammaproteobacteria	Alteromonadales	Pseudoalteromonadaceae	Pseudoalteromonas	Pseudoalteromonas sp. A37bio	otu272	3	0	0	0	1	0	5	2	0	1	0	1	7	3	0	12	4
Proteobacteria	Gammaproteobacteria	Alteromonadales	Pseudoalteromonadaceae	Pseudoalteromonas	Pseudoalteromonas sp. BK5	otu273	0	0	0	0	0	2	0	0	0	0	0	0	0	0	0	0	0
Proteobacteria	Gammaproteobacteria	Alteromonadales	Pseudoalteromonadaceae	Pseudoalteromonas	Pseudoalteromonas sp. RE10F/5	otu274	0	0	0	0	0	0	0	0	0	0	0	0	1	0	0	0	0
Proteobacteria	Gammaproteobacteria	Alteromonadales	Pseudoalteromonadaceae	Pseudoalteromonas	Pseudoalteromonas sp. S4492	otu275	0	0	0	0	0	0	0	0	0	0	0	0	4	0	0	2	5
Proteobacteria	Gammaproteobacteria	Alteromonadales	Pseudoalteromonadaceae	Pseudoalteromonas	Pseudoalteromonas sp. SB-G1	otu276	0	0	0	0	0	0	0	0	0	0	0	0	0	0	0	0	1
Proteobacteria	Gammaproteobacteria	Alteromonadales	Pseudoalteromonadaceae	Pseudoalteromonas	Pseudoalteromonas sp. SBC7	otu277	0	0	0	0	1	0	0	0	0	0	0	0	0	0	0	0	0
Proteobacteria	Gammaproteobacteria	Alteromonadales	Pseudoalteromonadaceae	Pseudoalteromonas	Pseudoalteromonas tetraodonis	otu278	0	0	0	0	1	0	0	0	0	0	5	0	0	0	0	0	0
Proteobacteria	Gammaproteobacteria	Alteromonadales	Pseudoalteromonadaceae	Pseudoalteromonas	Unclassified Pseudoalteromonas	otu279	286	238	107	8	1089	857	848	272	368	112	875	762	2076	752	132	1746	1533
Proteobacteria	Gammaproteobacteria	Alteromonadales	Pseudoalteromonadaceae	Pseudoalteromonas	bacterium 1H110	otu280	0	0	0	0	1	0	1	0	2	0	1	0	0	0	0	1	0
Proteobacteria	Gammaproteobacteria	Alteromonadales	Pseudoalteromonadaceae	Pseudoalteromonas	bacterium T17	otu281	0	0	0	0	1	0	0	0	0	0	0	0	0	1	0	0	0
Proteobacteria	Gammaproteobacteria	Alteromonadales	Pseudoalteromonadaceae	Pseudoalteromonas	bacterium T25	otu282	0	0	0	0	0	2	0	0	0	0	0	0	0	0	0	0	0
Proteobacteria	Gammaproteobacteria	Alteromonadales	Pseudoalteromonadaceae	Pseudoalteromonas	hydrothermal vent eubacterium PVB_OTU_5	otu283	2	2	0	0	1	1	14	1	2	0	1	3	30	9	2	30	20
Proteobacteria	Gammaproteobacteria	Alteromonadales	Pseudoalteromonadaceae	Unclassified Pseudoalteromonadaceae	Unclassified	otu284	20	4	17	2	10	11	1	1	0	0	1	0	8	2	7	8	3
Proteobacteria	Gammaproteobacteria	Alteromonadales	Psychromonadaceae	Psychromonas	Unclassified Psychromonas	otu285	2	1	0	0	1	0	0	0	0	0	0	0	2	0	1	0	0
Proteobacteria	Gammaproteobacteria	Alteromonadales	Psychromonadaceae	Unclassified Psychromonadaceae	Unclassified	otu286	0	0	0	0	0	0	1	0	0	0	0	0	0	0	0	0	0
Proteobacteria	Gammaproteobacteria	Alteromonadales	Shewanellaceae	Shewanella	Alteromonadaceae bacterium P82	otu287	0	0	0	0	0	0	0	0	0	0	0	0	1	0	0	0	0
Proteobacteria	Gammaproteobacteria	Alteromonadales	Shewanellaceae	Shewanella	Shewanella algae	otu288	0	0	0	0	0	0	0	0	0	1	0	0	0	0	0	0	0
Proteobacteria	Gammaproteobacteria	Alteromonadales	Shewanellaceae	Shewanella	Shewanella colwelliana	otu289	0	0	0	0	3	0	1	1	2	0	1	0	0	1	0	1	0
Proteobacteria	Gammaproteobacteria	Alteromonadales	Shewanellaceae	Shewanella	Shewanella livingstonensis	otu290	0	0	1	0	0	0	0	0	0	0	0	0	0	0	0	0	0
Proteobacteria	Gammaproteobacteria	Alteromonadales	Shewanellaceae	Shewanella	Shewanella marisflavi	otu291	0	0	0	0	12	2	0	0	0	0	1	1	0	0	0	0	0
Proteobacteria	Gammaproteobacteria	Alteromonadales	Shewanellaceae	Shewanella	Shewanella oneidensis	otu292	0	0	0	0	0	0	0	0	0	0	0	0	0	0	1	0	0
Proteobacteria	Gammaproteobacteria	Alteromonadales	Shewanellaceae	Shewanella	Shewanella putrefaciens	otu293	0	1	0	0	12	5	4	2	16	2	28	35	5	6	0	0	0
Proteobacteria	Gammaproteobacteria	Alteromonadales	Shewanellaceae	Shewanella	Shewanella putrefaciens 200	otu294	0	1	0	0	0	1	0	0	0	0	0	1	0	0	0	0	0
Proteobacteria	Gammaproteobacteria	Alteromonadales	Shewanellaceae	Shewanella	Shewanella sp. HJ3	otu295	0	1	0	0	0	2	2	0	0	0	0	0	0	1	0	0	0
Proteobacteria	Gammaproteobacteria	Alteromonadales	Shewanellaceae	Shewanella	Shewanella spongiae	otu296	0	0	0	0	0	0	0	0	0	0	0	0	0	0	0	0	2
Proteobacteria	Gammaproteobacteria	Alteromonadales	Shewanellaceae	Shewanella	Shewanella violacea DSS12	otu297	0	0	0	0	0	2	2	0	0	0	1	0	0	0	0	0	0
Proteobacteria	Gammaproteobacteria	Alteromonadales	Shewanellaceae	Shewanella	Shewanella woodyi	otu298	0	3	0	0	0	0	0	0	0	0	0	0	0	0	0	0	0
Proteobacteria	Gammaproteobacteria	Alteromonadales	Shewanellaceae	Shewanella	Unclassified Shewanella	otu299	35	6	37	0	119	25	41	47	21	7	71	38	29	203	220	142	211
Proteobacteria	Gammaproteobacteria	Alteromonadales	Shewanellaceae	Unclassified Shewanellaceae	Unclassified	otu300	14	0	3	0	1	1	1	2	0	0	1	0	0	0	2	0	0
Proteobacteria	Gammaproteobacteria	Alteromonadales	Unclassified Alteromonadales	Unclassified	Unclassified	otu301	349	218	111	19	434	354	513	346	188	225	281	183	578	220	230	201	578
Chloroflexi	Anaerolineae	Anaerolineales	Anaerolineaceae	Anaerolinea	Unclassified Anaerolinea	otu302	0	1	0	0	3	1	0	10	0	0	0	0	0	0	0	0	0
Chloroflexi	Anaerolineae	Anaerolineales	Anaerolineaceae	Bellilinea	Unclassified Bellilinea	otu303	1	0	0	0	0	0	0	2	0	0	0	0	0	0	0	0	1
Chloroflexi	Anaerolineae	Anaerolineales	Anaerolineaceae	Leptolinea	Unclassified Leptolinea	otu304	0	0	0	0	0	0	0	1	1	0	0	2	0	0	0	0	0
Chloroflexi	Anaerolineae	Anaerolineales	Anaerolineaceae	Levilinea	Unclassified Levilinea	otu305	0	0	0	0	0	0	0	1	0	0	0	0	0	0	0	0	0
Chloroflexi	Anaerolineae	Anaerolineales	Anaerolineaceae	Longilinea	Unclassified Longilinea	otu306	0	0	0	0	0	0	0	1	0	0	0	0	0	0	0	0	0
Chloroflexi	Anaerolineae	Anaerolineales	Anaerolineaceae	Unclassified Anaerolineaceae	Unclassified	otu307	1	5	2	0	0	6	12	192	2	1	2	2	10	1	3	4	0
Aquificae	Aquificae	Aquificales	Aquificaceae	Hydrogenobacter	Unclassified Hydrogenobacter	otu308	0	0	0	0	2	0	0	0	0	0	0	0	0	0	0	0	0
Aquificae	Aquificae	Aquificales	Aquificaceae	Hydrogenobaculum	Unclassified Hydrogenobaculum	otu309	0	0	1	0	1	3	8	0	1	0	0	2	0	1	0	1	1
Aquificae	Aquificae	Aquificales	Aquificaceae	Unclassified Aquificaceae	Unclassified	otu310	0	0	0	2	1	3	0	0	0	10	1	1	0	0	4	0	5
Aquificae	Aquificae	Aquificales	Desulfurobacteriaceae	Desulfurobacterium	Unclassified Desulfurobacterium	otu311	0	0	0	0	1	2	0	0	5	0	3	3	1	0	0	1	0
Aquificae	Aquificae	Aquificales	Desulfurobacteriaceae	Unclassified Desulfurobacteriaceae	Unclassified	otu312	0	0	0	0	0	2	0	3	1	0	2	2	0	0	0	0	1
Aquificae	Aquificae	Aquificales	Family Incertae Sedis	Thermosulfidibacter	Unclassified Thermosulfidibacter	otu313	0	0	0	0	0	0	1	0	0	0	0	2	0	0	0	0	0
Aquificae	Aquificae	Aquificales	Family Incertae Sedis	Unclassified Family Incertae Sedis	Unclassified	otu314	0	0	0	0	0	0	1	0	0	0	0	0	0	0	0	0	0
Aquificae	Aquificae	Aquificales	Hydrogenothermaceae	Sulfurihydrogenibium	Unclassified Sulfurihydrogenibium	otu315	0	0	0	0	1	0	0	0	1	0	0	0	0	0	0	0	0
Aquificae	Aquificae	Aquificales	Unclassified Aquificales	Unclassified	Unclassified	otu316	0	0	0	0	0	8	6	0	1	0	1	6	1	1	0	0	0
Firmicutes	Bacilli	Bacillales	Alicyclobacillaceae	Alicyclobacillus	Alicyclobacillus sp. CCUG 53762	otu317	0	0	0	0	0	0	0	0	0	0	0	0	0	1	0	0	0
Firmicutes	Bacilli	Bacillales	Alicyclobacillaceae	Alicyclobacillus	Unclassified Alicyclobacillus	otu318	0	0	0	0	0	1	6	0	0	0	2	0	0	1	0	0	0
Firmicutes	Bacilli	Bacillales	Alicyclobacillaceae	Incertae Sedis	Kyrpidia tusciae DSM 2912	otu319	0	0	0	0	0	0	0	0	1	0	0	0	0	0	0	0	0
Firmicutes	Bacilli	Bacillales	Alicyclobacillaceae	Incertae Sedis	Unclassified Incertae Sedis	otu320	0	0	0	0	2	2	0	0	0	0	1	0	1	0	1	0	2
Firmicutes	Bacilli	Bacillales	Alicyclobacillaceae	Tumebacillus	Unclassified Tumebacillus	otu321	3	0	0	0	0	0	0	0	0	0	0	0	0	0	0	0	0
Firmicutes	Bacilli	Bacillales	Alicyclobacillaceae	Tumebacillus	bacterium S1	otu322	3	0	0	0	0	0	0	0	0	0	0	0	1	1	0	0	0
Firmicutes	Bacilli	Bacillales	Alicyclobacillaceae	Tumebacillus	eubacterium sp. 23-2	otu323	3	0	0	0	0	0	0	0	0	0	0	0	0	0	0	0	0
Firmicutes	Bacilli	Bacillales	Alicyclobacillaceae	Unclassified Alicyclobacillaceae	Unclassified	otu324	24	0	0	0	0	0	0	0	0	0	0	1	0	9	2	0	1
Firmicutes	Bacilli	Bacillales	Bacillaceae	Aeribacillus	Unclassified Aeribacillus	otu325	0	0	4	3	0	0	0	0	0	0	0	0	0	0	0	1	0
Firmicutes	Bacilli	Bacillales	Bacillaceae	Alkalibacillus	Unclassified Alkalibacillus	otu326	0	0	0	0	0	0	0	0	1	1	0	0	0	0	0	0	0
Firmicutes	Bacilli	Bacillales	Bacillaceae	Anoxybacillus	Anoxybacillus flavithermus	otu327	1	0	0	0	0	0	0	0	0	0	0	0	0	0	1	0	0
Firmicutes	Bacilli	Bacillales	Bacillaceae	Anoxybacillus	Unclassified Anoxybacillus	otu328	0	1	2	0	1	2	0	1	1	1	1	0	1	0	2	1	5
Firmicutes	Bacilli	Bacillales	Bacillaceae	Bacillus	Bacillus badius	otu329	0	0	0	0	0	0	1	0	0	0	0	0	0	0	0	0	0
Firmicutes	Bacilli	Bacillales	Bacillaceae	Bacillus	Bacillus benzoevorans	otu330	0	0	0	0	0	0	9	14	0	0	0	1	1	0	0	0	0
Firmicutes	Bacilli	Bacillales	Bacillaceae	Bacillus	Bacillus cereus	otu331	1	0	0	0	0	0	0	0	0	0	0	0	0	0	0	0	0
Firmicutes	Bacilli	Bacillales	Bacillaceae	Bacillus	Bacillus clausii KSM-K16	otu332	2	1	0	0	0	0	0	1	0	0	0	0	0	0	0	0	0
Firmicutes	Bacilli	Bacillales	Bacillaceae	Bacillus	Bacillus coahuilensis m4-4	otu333	3	0	0	0	0	0	0	0	0	0	0	0	0	0	1	0	0
Firmicutes	Bacilli	Bacillales	Bacillaceae	Bacillus	Bacillus endophyticus	otu334	0	0	0	0	0	0	0	1	0	0	0	0	0	0	0	0	0
Firmicutes	Bacilli	Bacillales	Bacillaceae	Bacillus	Bacillus firmus	otu335	0	0	0	0	0	0	1	2	0	0	0	0	0	0	0	0	0
Firmicutes	Bacilli	Bacillales	Bacillaceae	Bacillus	Bacillus gibsonii	otu336	0	0	0	0	0	0	1	0	0	0	0	0	0	0	0	0	0
Firmicutes	Bacilli	Bacillales	Bacillaceae	Bacillus	Bacillus halmapalus	otu337	0	0	0	0	0	0	0	1	0	0	0	0	1	0	0	0	0
Firmicutes	Bacilli	Bacillales	Bacillaceae	Bacillus	Bacillus horikoshii	otu338	0	0	1	0	0	0	0	2	0	1	0	0	0	0	0	0	0
Firmicutes	Bacilli	Bacillales	Bacillaceae	Bacillus	Bacillus hwajinpoensis	otu339	0	0	0	0	0	0	0	1	0	0	0	0	0	0	0	0	0
Firmicutes	Bacilli	Bacillales	Bacillaceae	Bacillus	Bacillus licheniformis	otu340	0	0	0	0	0	3	2	0	3	0	1	1	2	0	0	1	0
Firmicutes	Bacilli	Bacillales	Bacillaceae	Bacillus	Bacillus nealsonii	otu341	0	0	0	0	0	0	1	1	0	0	0	0	0	0	0	0	0
Firmicutes	Bacilli	Bacillales	Bacillaceae	Bacillus	Bacillus pumilus	otu342	0	0	0	0	1	1	1	0	0	0	0	0	0	0	0	0	0
Firmicutes	Bacilli	Bacillales	Bacillaceae	Bacillus	Bacillus safensis	otu343	0	0	0	0	0	0	1	0	0	0	0	0	0	0	0	0	0
Firmicutes	Bacilli	Bacillales	Bacillaceae	Bacillus	Bacillus sp. 2BSG-PDA-3	otu344	0	0	0	0	1	0	0	0	0	0	0	0	0	0	0	0	0
Firmicutes	Bacilli	Bacillales	Bacillaceae	Bacillus	Bacillus sp. FA96	otu345	0	0	0	0	0	0	0	1	0	0	0	0	0	0	0	0	0
Firmicutes	Bacilli	Bacillales	Bacillaceae	Bacillus	Bacillus sp. HT-1	otu346	0	0	1	0	0	0	0	0	0	0	0	0	0	0	0	0	0
Firmicutes	Bacilli	Bacillales	Bacillaceae	Bacillus	Bacillus sp. IIPON6	otu347	0	0	0	0	0	0	1	6	0	0	0	0	0	0	0	0	0
Firmicutes	Bacilli	Bacillales	Bacillaceae	Bacillus	Bacillus sp. L1	otu348	0	0	0	0	0	0	0	1	0	0	0	0	0	0	0	0	0
Firmicutes	Bacilli	Bacillales	Bacillaceae	Bacillus	Bacillus sp. LC123	otu349	0	0	0	0	0	0	0	1	0	0	0	0	0	0	0	0	0
Firmicutes	Bacilli	Bacillales	Bacillaceae	Bacillus	Bacillus sp. XWD2-3	otu350	0	0	0	0	0	0	0	1	0	0	0	0	0	0	0	0	0
Firmicutes	Bacilli	Bacillales	Bacillaceae	Bacillus	Unclassified Bacillus	otu351	10	11	4	0	65	64	166	357	39	3	102	93	24	18	7	12	9
Firmicutes	Bacilli	Bacillales	Bacillaceae	Caldalkalibacillus	Unclassified Caldalkalibacillus	otu352	2	0	0	0	0	0	0	0	0	0	0	0	0	0	0	0	0
Firmicutes	Bacilli	Bacillales	Bacillaceae	Geobacillus	Unclassified Geobacillus	otu353	0	0	0	0	0	1	0	0	0	0	1	0	0	1	0	0	1
Firmicutes	Bacilli	Bacillales	Bacillaceae	Gracilibacillus	Unclassified Gracilibacillus	otu354	0	0	0	0	1	2	3	7	0	0	1	0	1	0	0	0	2
Firmicutes	Bacilli	Bacillales	Bacillaceae	Halobacillus	Unclassified Halobacillus	otu355	0	0	0	0	0	0	1	4	0	0	0	0	0	0	0	0	0
Firmicutes	Bacilli	Bacillales	Bacillaceae	Halolactibacillus	Halolactibacillus sp. SK71	otu356	0	0	0	0	0	0	0	1	0	0	0	0	0	0	0	0	0
Firmicutes	Bacilli	Bacillales	Bacillaceae	Halolactibacillus	Unclassified Halolactibacillus	otu357	0	2	0	0	0	0	0	0	0	0	0	0	1	0	0	0	0
Firmicutes	Bacilli	Bacillales	Bacillaceae	Lentibacillus	Unclassified Lentibacillus	otu358	0	0	0	0	0	0	0	0	1	0	0	0	0	0	0	0	0
Firmicutes	Bacilli	Bacillales	Bacillaceae	Marinococcus	Unclassified Marinococcus	otu359	0	0	0	0	0	1	10	64	2	0	0	3	2	0	0	0	0
Firmicutes	Bacilli	Bacillales	Bacillaceae	Natronobacillus	Natronobacillus azotifigens	otu360	0	0	0	0	0	0	0	1	0	0	0	0	0	0	0	0	0
Firmicutes	Bacilli	Bacillales	Bacillaceae	Oceanobacillus	Bacillus sp. MSP13	otu361	0	0	0	0	0	0	2	4	0	0	0	0	0	0	1	0	0
Firmicutes	Bacilli	Bacillales	Bacillaceae	Oceanobacillus	Bacillus sp. NSP2.1	otu362	0	0	0	0	0	0	0	1	0	0	0	0	0	0	0	0	1
Firmicutes	Bacilli	Bacillales	Bacillaceae	Oceanobacillus	Oceanobacillus iheyensis HTE831	otu363	0	2	0	0	0	0	56	95	0	0	0	0	4	0	1	0	0
Firmicutes	Bacilli	Bacillales	Bacillaceae	Oceanobacillus	Oceanobacillus kimchii	otu364	0	0	0	0	0	0	0	2	0	0	0	0	0	0	0	0	0
Firmicutes	Bacilli	Bacillales	Bacillaceae	Oceanobacillus	Oceanobacillus sp. FIB249_1	otu365	0	0	0	0	0	0	0	2	0	0	0	0	0	0	0	0	0
Firmicutes	Bacilli	Bacillales	Bacillaceae	Oceanobacillus	Oceanobacillus sp. TK1655	otu366	0	0	0	0	0	0	9	28	0	0	0	0	2	0	1	0	0
Firmicutes	Bacilli	Bacillales	Bacillaceae	Oceanobacillus	Ornithinibacillus sp. H9B	otu367	0	0	0	0	0	0	1	0	0	0	0	0	0	0	0	0	0
Firmicutes	Bacilli	Bacillales	Bacillaceae	Oceanobacillus	Ornithinibacillus sp. T9B	otu368	0	0	0	0	0	0	0	1	0	0	0	0	0	0	0	0	0
Firmicutes	Bacilli	Bacillales	Bacillaceae	Oceanobacillus	Unclassified Oceanobacillus	otu369	9	9	0	0	1	2	506	1367	0	0	0	13	40	3	19	0	15
Firmicutes	Bacilli	Bacillales	Bacillaceae	Oceanobacillus	marine bacterium 1P02SC	otu370	0	0	0	0	0	0	0	1	0	0	0	0	0	0	0	0	0
Firmicutes	Bacilli	Bacillales	Bacillaceae	Ornithinibacillus	Ornithinibacillus bavariensis	otu371	0	1	0	0	0	0	2	12	0	0	0	0	0	0	0	0	0
Firmicutes	Bacilli	Bacillales	Bacillaceae	Paraliobacillus	Paraliobacillus sp. SS2-2	otu372	1	0	0	0	0	0	0	0	0	0	0	0	0	0	0	0	0
Firmicutes	Bacilli	Bacillales	Bacillaceae	Salimicrobium	Unclassified Salimicrobium	otu373	0	0	0	0	0	0	0	0	0	0	1	0	0	0	0	0	0
Firmicutes	Bacilli	Bacillales	Bacillaceae	Salirhabdus	Salinibacillus sp. BH128	otu374	0	0	0	0	0	0	0	1	0	0	0	0	0	0	0	0	0
Firmicutes	Bacilli	Bacillales	Bacillaceae	Salsuginibacillus	bacterium 105NT4	otu375	0	0	0	1	0	0	0	0	0	0	0	0	0	0	0	0	0
Firmicutes	Bacilli	Bacillales	Bacillaceae	Sediminibacillus	Sediminibacillus halophilus	otu376	0	1	0	0	0	0	2	4	0	0	0	0	0	0	0	0	0
Firmicutes	Bacilli	Bacillales	Bacillaceae	Terribacillus	Unclassified Terribacillus	otu377	0	0	0	0	1	0	0	0	0	0	0	0	0	0	0	0	0
Firmicutes	Bacilli	Bacillales	Bacillaceae	Unclassified Bacillaceae	Unclassified	otu378	8	7	8	1	10	18	390	949	3	4	2	14	38	3	15	0	7
Firmicutes	Bacilli	Bacillales	Bacillaceae	Virgibacillus	Unclassified Virgibacillus	otu379	0	0	0	0	0	1	0	0	0	0	0	0	0	0	0	0	0
Firmicutes	Bacilli	Bacillales	Bacillaceae	Virgibacillus	Virgibacillus necropolis	otu380	0	0	0	0	1	1	0	0	0	0	0	0	0	0	0	0	0
Firmicutes	Bacilli	Bacillales	Bacillaceae	Virgibacillus	Virgibacillus sp. AN-17	otu381	0	0	0	0	0	0	0	1	0	0	0	0	0	0	0	0	0
Firmicutes	Bacilli	Bacillales	Bacillaceae	Virgibacillus	Virgibacillus sp. BH258	otu382	0	0	0	0	0	0	0	1	0	0	0	0	0	0	0	0	0
Firmicutes	Bacilli	Bacillales	Bacillaceae	Virgibacillus	Virgibacillus sp. SK39	otu383	0	0	0	0	0	0	0	1	0	0	0	0	0	0	0	0	0
Firmicutes	Bacilli	Bacillales	Family XI Incertae Sedis	Gemella	Unclassified Gemella	otu384	1	0	0	0	0	0	1	0	0	31	0	2	0	0	1	0	0
Firmicutes	Bacilli	Bacillales	Family XI Incertae Sedis	Unclassified Family XI Incertae Sedis	Unclassified	otu385	12	0	0	0	0	0	0	0	0	0	0	0	0	0	0	0	0
Firmicutes	Bacilli	Bacillales	Family XII Incertae Sedis	Exiguobacterium	Exiguobacterium artemiae	otu386	0	0	0	0	0	0	1	0	0	0	0	0	0	0	0	0	0
Firmicutes	Bacilli	Bacillales	Family XII Incertae Sedis	Exiguobacterium	Exiguobacterium mexicanum	otu387	0	0	0	0	0	0	0	0	1	0	0	0	0	0	0	0	0
Firmicutes	Bacilli	Bacillales	Family XII Incertae Sedis	Exiguobacterium	Unclassified Exiguobacterium	otu388	1	2	0	0	1	1	17	5	1	4	2	4	0	3	2	0	1
Firmicutes	Bacilli	Bacillales	Family XII Incertae Sedis	Unclassified Family XII Incertae Sedis	Unclassified	otu389	1	0	0	0	0	0	1	0	0	0	1	0	0	0	0	0	0
Firmicutes	Bacilli	Bacillales	Listeriaceae	Brochothrix	Unclassified Brochothrix	otu390	0	0	0	0	0	1	0	0	0	0	0	0	0	0	0	0	0
Firmicutes	Bacilli	Bacillales	Listeriaceae	Listeria	Unclassified Listeria	otu391	1	0	4	0	2	2	1	2	1	0	0	0	1	1	1	1	0
Firmicutes	Bacilli	Bacillales	Paenibacillaceae	Brevibacillus	Unclassified Brevibacillus	otu392	2	1	10	0	3	3	1	0	0	0	0	0	1	0	0	0	1
Firmicutes	Bacilli	Bacillales	Paenibacillaceae	Cohnella	Unclassified Cohnella	otu393	0	0	0	0	1	0	0	1	2	0	0	5	2	0	0	1	0
Firmicutes	Bacilli	Bacillales	Paenibacillaceae	Oxalophagus	Unclassified Oxalophagus	otu394	0	0	0	0	0	2	0	0	0	0	0	0	0	0	0	0	0
Firmicutes	Bacilli	Bacillales	Paenibacillaceae	Paenibacillus	Paenibacillus sp. R12-2	otu395	0	0	1	0	0	0	0	0	0	0	0	0	0	0	0	0	0
Firmicutes	Bacilli	Bacillales	Paenibacillaceae	Paenibacillus	Paenibacillus terrae HPL-003	otu396	0	0	0	0	0	0	1	1	0	0	0	0	0	0	0	0	0
Firmicutes	Bacilli	Bacillales	Paenibacillaceae	Paenibacillus	Unclassified Paenibacillus	otu397	16	6	6	1	15	25	26	27	11	3	17	20	8	5	12	4	6
Firmicutes	Bacilli	Bacillales	Paenibacillaceae	Unclassified Paenibacillaceae	Unclassified	otu398	16	1	11	0	5	14	15	6	11	0	12	18	2	3	7	1	6
Firmicutes	Bacilli	Bacillales	Planococcaceae	Bhargavaea	Unclassified Bhargavaea	otu399	0	0	0	0	0	0	0	0	0	0	1	0	0	0	0	2	0
Firmicutes	Bacilli	Bacillales	Planococcaceae	Chryseomicrobium	Unclassified Chryseomicrobium	otu400	0	0	0	0	0	0	0	0	0	0	0	1	1	1	0	0	0
Firmicutes	Bacilli	Bacillales	Planococcaceae	Incertae Sedis	Bacillus aminovorans	otu401	0	0	2	0	0	0	0	0	0	0	0	0	0	0	0	0	0
Firmicutes	Bacilli	Bacillales	Planococcaceae	Incertae Sedis	Unclassified Incertae Sedis	otu402	0	0	0	0	0	0	0	1	0	0	0	0	0	0	0	0	0
Firmicutes	Bacilli	Bacillales	Planococcaceae	Jeotgalibacillus	Unclassified Jeotgalibacillus	otu403	2	0	0	0	0	0	3	19	0	0	0	5	0	0	0	0	0
Firmicutes	Bacilli	Bacillales	Planococcaceae	Kurthia	Kurthia gibsonii	otu404	1	1	0	0	0	0	0	0	0	0	0	0	1	0	0	0	0
Firmicutes	Bacilli	Bacillales	Planococcaceae	Kurthia	Unclassified Kurthia	otu405	0	0	0	0	0	0	0	0	0	0	0	0	2	0	0	0	0
Firmicutes	Bacilli	Bacillales	Planococcaceae	Lysinibacillus	Unclassified Lysinibacillus	otu406	1	0	0	0	0	1	0	3	0	0	0	0	1	0	0	0	0
Firmicutes	Bacilli	Bacillales	Planococcaceae	Planococcus	Unclassified Planococcus	otu407	0	2	0	0	0	0	0	2	0	0	0	0	0	0	0	0	0
Firmicutes	Bacilli	Bacillales	Planococcaceae	Planomicrobium	Planomicrobium sp. ES-2	otu408	0	0	0	0	0	0	0	1	0	0	0	0	0	0	0	0	0
Firmicutes	Bacilli	Bacillales	Planococcaceae	Planomicrobium	Planomicrobium sp. F14	otu409	0	0	0	0	0	0	1	0	0	0	0	0	0	0	0	0	0
Firmicutes	Bacilli	Bacillales	Planococcaceae	Planomicrobium	Unclassified Planomicrobium	otu410	0	0	0	0	0	1	8	13	0	0	0	3	0	0	0	0	0
Firmicutes	Bacilli	Bacillales	Planococcaceae	Solibacillus	Unclassified Solibacillus	otu411	0	0	0	0	3	13	5	0	0	0	0	0	0	0	0	0	0
Firmicutes	Bacilli	Bacillales	Planococcaceae	Sporosarcina	Sporosarcina sp. WB5	otu412	0	0	0	0	0	0	0	0	0	0	0	0	0	0	0	0	1
Firmicutes	Bacilli	Bacillales	Planococcaceae	Sporosarcina	Unclassified Sporosarcina	otu413	0	0	1	0	0	0	0	0	0	0	1	0	0	0	0	0	0
Firmicutes	Bacilli	Bacillales	Planococcaceae	Unclassified Planococcaceae	Unclassified	otu414	1	1	17	0	9	10	25	22	6	0	1	3	3	1	0	6	2
Firmicutes	Bacilli	Bacillales	Staphylococcaceae	Jeotgalicoccus	Unclassified Jeotgalicoccus	otu415	0	0	0	0	0	0	0	1	1	1	0	1	0	0	2	0	1
Firmicutes	Bacilli	Bacillales	Staphylococcaceae	Macrococcus	Macrococcus brunensis	otu416	0	0	0	0	1	0	0	0	0	0	0	1	0	0	0	0	0
Firmicutes	Bacilli	Bacillales	Staphylococcaceae	Macrococcus	Unclassified Macrococcus	otu417	0	0	0	0	0	0	0	0	0	0	0	0	1	0	0	0	0
Firmicutes	Bacilli	Bacillales	Staphylococcaceae	Salinicoccus	Salinicoccus hispanicus	otu418	0	0	0	0	0	0	0	1	0	0	0	0	0	0	0	0	0
Firmicutes	Bacilli	Bacillales	Staphylococcaceae	Salinicoccus	Salinicoccus sp. A5	otu419	0	0	1	0	0	0	0	0	0	0	0	0	0	0	0	0	0
Firmicutes	Bacilli	Bacillales	Staphylococcaceae	Salinicoccus	Unclassified Salinicoccus	otu420	1	0	0	0	3	1	5	1	1	3	0	0	1	1	0	0	0
Firmicutes	Bacilli	Bacillales	Staphylococcaceae	Staphylococcus	Staphylococcus epidermidis	otu421	0	0	0	0	0	0	2	2	0	0	0	0	1	0	0	0	0
Firmicutes	Bacilli	Bacillales	Staphylococcaceae	Staphylococcus	Unclassified Staphylococcus	otu422	11	6	3	0	16	14	14	15	16	11	12	30	34	9	9	5	16
Firmicutes	Bacilli	Bacillales	Staphylococcaceae	Unclassified Staphylococcaceae	Unclassified	otu423	0	0	2	0	0	0	0	2	2	2	0	0	2	0	0	0	1
Firmicutes	Bacilli	Bacillales	Thermoactinomycetaceae	Laceyella	Unclassified Laceyella	otu424	0	0	0	0	0	0	0	0	0	1	0	0	0	0	0	0	0
Firmicutes	Bacilli	Bacillales	Thermoactinomycetaceae	Shimazuella	Shimazuella sp. K2-2	otu425	0	0	0	0	0	0	1	0	0	0	0	0	0	0	0	0	0
Firmicutes	Bacilli	Bacillales	Thermoactinomycetaceae	Unclassified Thermoactinomycetaceae	Unclassified	otu426	0	0	0	0	0	0	1	2	0	0	0	0	0	0	1	0	0
Firmicutes	Bacilli	Bacillales	Unclassified Bacillales	Unclassified	Unclassified	otu427	39	4	22	2	34	25	66	100	15	5	18	24	9	14	10	4	6
Bacteroidetes	Bacteroidia	Bacteroidales	Bacteroidaceae	Bacteroides	Bacteroides finegoldii	otu428	0	0	0	0	0	0	0	0	0	0	0	0	0	1	0	0	0
Bacteroidetes	Bacteroidia	Bacteroidales	Bacteroidaceae	Bacteroides	Bacteroides fragilis	otu429	0	1	0	0	0	0	0	0	0	0	0	0	0	1	1	0	0
Bacteroidetes	Bacteroidia	Bacteroidales	Bacteroidaceae	Bacteroides	Bacteroides fragilis 638R	otu430	0	0	0	0	0	0	0	1	0	0	0	0	0	0	0	0	0
Bacteroidetes	Bacteroidia	Bacteroidales	Bacteroidaceae	Bacteroides	Bacteroides graminisolvens	otu431	1	0	0	0	0	0	0	0	0	0	0	0	0	0	0	0	0
Bacteroidetes	Bacteroidia	Bacteroidales	Bacteroidaceae	Bacteroides	Bacteroides helcogenes	otu432	0	0	0	0	0	0	0	0	0	0	0	0	0	0	0	0	1
Bacteroidetes	Bacteroidia	Bacteroidales	Bacteroidaceae	Bacteroides	Bacteroides massiliensis	otu433	1	0	0	0	0	0	0	0	0	0	0	0	0	5	1	3	2
Bacteroidetes	Bacteroidia	Bacteroidales	Bacteroidaceae	Bacteroides	Bacteroides plebeius	otu434	3	0	0	0	0	0	0	0	0	0	0	0	0	2	2	0	2
Bacteroidetes	Bacteroidia	Bacteroidales	Bacteroidaceae	Bacteroides	Bacteroides sp. DJF_B097	otu435	0	0	0	0	0	0	0	0	0	0	0	0	0	0	0	0	1
Bacteroidetes	Bacteroidia	Bacteroidales	Bacteroidaceae	Bacteroides	Bacteroides uniformis	otu436	0	0	0	0	0	0	0	0	0	0	0	0	0	1	0	0	0
Bacteroidetes	Bacteroidia	Bacteroidales	Bacteroidaceae	Bacteroides	Bacteroides vulgatus	otu437	0	0	0	0	0	0	0	0	0	0	0	0	0	0	0	1	0
Bacteroidetes	Bacteroidia	Bacteroidales	Bacteroidaceae	Bacteroides	Unclassified Bacteroides	otu438	107	32	11	1	5	5	2	8	6	12	8	5	8	113	123	101	113
Bacteroidetes	Bacteroidia	Bacteroidales	Marinilabiaceae	Alkaliflexus	Alkaliflexus imshenetskii	otu439	1	0	2	0	0	0	0	0	0	0	0	0	0	0	0	0	0
Bacteroidetes	Bacteroidia	Bacteroidales	Marinilabiaceae	Alkaliflexus	Rikenellaceae bacterium JAM-BA0501	otu440	1	1	0	0	0	0	0	0	0	0	0	0	0	0	0	0	0
Bacteroidetes	Bacteroidia	Bacteroidales	Marinilabiaceae	Anaerophaga	Unclassified Anaerophaga	otu441	0	0	0	0	1	0	0	0	0	0	0	0	0	0	0	0	0
Bacteroidetes	Bacteroidia	Bacteroidales	Marinilabiaceae	Marinifilum	Bacteroidetes bacterium ANT9285	otu442	0	0	0	0	0	0	0	0	0	0	0	0	0	0	0	0	1
Bacteroidetes	Bacteroidia	Bacteroidales	Marinilabiaceae	Marinifilum	Bacteroidetes bacterium Ko710	otu443	0	0	0	0	1	0	0	0	0	0	0	0	0	0	0	0	0
Bacteroidetes	Bacteroidia	Bacteroidales	Marinilabiaceae	Marinifilum	Unclassified Marinifilum	otu444	1	2	3	0	1	0	0	0	0	0	0	0	1	0	0	0	0
Bacteroidetes	Bacteroidia	Bacteroidales	Marinilabiaceae	Unclassified Marinilabiaceae	Unclassified	otu445	1	0	0	0	0	0	0	0	0	0	0	0	0	0	0	0	0
Bacteroidetes	Bacteroidia	Bacteroidales	Porphyromonadaceae	Barnesiella	Barnesiella viscericola	otu446	0	0	0	0	0	0	0	0	0	0	0	0	0	1	0	0	2
Bacteroidetes	Bacteroidia	Bacteroidales	Porphyromonadaceae	Butyricimonas	Butyricimonas virosa	otu447	1	0	0	0	0	0	0	0	0	0	0	0	0	0	0	0	0
Bacteroidetes	Bacteroidia	Bacteroidales	Porphyromonadaceae	Odoribacter	Unclassified Odoribacter	otu448	0	0	0	0	0	0	0	0	0	0	2	1	0	0	1	2	2
Bacteroidetes	Bacteroidia	Bacteroidales	Porphyromonadaceae	Paludibacter	Unclassified Paludibacter	otu449	1	1	0	0	0	0	0	0	0	0	0	0	0	0	0	0	0
Bacteroidetes	Bacteroidia	Bacteroidales	Porphyromonadaceae	Parabacteroides	Bacteroides sp. W7	otu450	2	1	0	0	0	0	0	0	0	0	0	0	0	0	0	0	0
Bacteroidetes	Bacteroidia	Bacteroidales	Porphyromonadaceae	Parabacteroides	Parabacteroides distasonis	otu451	3	0	0	0	0	0	0	0	0	0	0	0	0	0	1	0	0
Bacteroidetes	Bacteroidia	Bacteroidales	Porphyromonadaceae	Parabacteroides	Unclassified Parabacteroides	otu452	5	5	0	1	1	0	0	0	0	0	0	0	1	1	3	3	1
Bacteroidetes	Bacteroidia	Bacteroidales	Porphyromonadaceae	Porphyromonas	Porphyromonas catoniae	otu453	0	0	0	0	0	0	0	0	0	0	0	0	0	0	0	2	0
Bacteroidetes	Bacteroidia	Bacteroidales	Porphyromonadaceae	Porphyromonas	Unclassified Porphyromonas	otu454	4	0	1	0	1	0	0	0	0	3	0	0	1	0	0	1	1
Bacteroidetes	Bacteroidia	Bacteroidales	Porphyromonadaceae	Tannerella	Unclassified Tannerella	otu455	0	1	0	0	0	0	0	0	0	1	0	0	0	0	0	0	0
Bacteroidetes	Bacteroidia	Bacteroidales	Porphyromonadaceae	Unclassified Porphyromonadaceae	Unclassified	otu456	2	0	0	0	0	0	0	0	0	0	0	3	0	1	0	1	0
Bacteroidetes	Bacteroidia	Bacteroidales	Prevotellaceae	Paraprevotella	Paraprevotella xylaniphila YIT 11841	otu457	0	0	0	0	0	0	0	0	0	0	0	0	0	0	0	0	1
Bacteroidetes	Bacteroidia	Bacteroidales	Prevotellaceae	Prevotella	Prevotella copri	otu458	4	3	0	0	0	0	0	0	0	0	0	0	0	0	2	0	0
Bacteroidetes	Bacteroidia	Bacteroidales	Prevotellaceae	Prevotella	Prevotella copri DSM 18205	otu459	3	5	0	0	0	0	0	0	0	0	0	0	0	5	4	2	1
Bacteroidetes	Bacteroidia	Bacteroidales	Prevotellaceae	Prevotella	Prevotella sp. DJF_CP65	otu460	0	0	0	0	0	0	0	0	0	0	0	0	0	2	0	1	0
Bacteroidetes	Bacteroidia	Bacteroidales	Prevotellaceae	Prevotella	Prevotella sp. RS2	otu461	0	0	0	0	0	0	0	0	0	0	0	0	0	0	0	0	1
Bacteroidetes	Bacteroidia	Bacteroidales	Prevotellaceae	Prevotella	Prevotella sp. RZ	otu462	1	0	0	0	0	0	0	0	0	0	0	0	0	0	0	0	0
Bacteroidetes	Bacteroidia	Bacteroidales	Prevotellaceae	Prevotella	Prevotella sp. canine oral taxon 226	otu463	0	0	0	0	0	0	0	0	0	0	0	0	0	1	0	0	1
Bacteroidetes	Bacteroidia	Bacteroidales	Prevotellaceae	Prevotella	Prevotella sp. canine oral taxon 284	otu464	0	0	0	0	0	0	0	0	0	0	0	0	0	0	0	1	1
Bacteroidetes	Bacteroidia	Bacteroidales	Prevotellaceae	Prevotella	Prevotella sp. oral taxon 302 str. F0323	otu465	0	0	0	0	0	0	0	0	0	0	0	0	0	1	1	0	0
Bacteroidetes	Bacteroidia	Bacteroidales	Prevotellaceae	Prevotella	Prevotella stercorea	otu466	4	0	0	0	0	0	0	0	0	0	0	0	0	5	4	2	6
Bacteroidetes	Bacteroidia	Bacteroidales	Prevotellaceae	Prevotella	Prevotellaceae bacterium DJF_LS10	otu467	0	2	0	0	0	0	0	0	0	0	0	0	0	2	0	0	2
Bacteroidetes	Bacteroidia	Bacteroidales	Prevotellaceae	Prevotella	Prevotellaceae bacterium DJF_RP17	otu468	2	2	0	0	0	0	0	0	0	0	0	0	0	0	0	0	0
Bacteroidetes	Bacteroidia	Bacteroidales	Prevotellaceae	Prevotella	Unclassified Prevotella	otu469	106	71	0	0	1	0	1	1	1	5	2	2	1	90	119	97	92
Bacteroidetes	Bacteroidia	Bacteroidales	Prevotellaceae	Unclassified Prevotellaceae	Unclassified	otu470	5	3	0	0	0	0	0	0	0	0	0	0	0	2	3	2	1
Bacteroidetes	Bacteroidia	Bacteroidales	Rikenellaceae	Alistipes	Aeromicrobium sp. JC14	otu471	0	0	0	0	0	0	0	0	0	0	0	0	0	0	0	1	0
Bacteroidetes	Bacteroidia	Bacteroidales	Rikenellaceae	Alistipes	Unclassified Alistipes	otu472	8	1	0	0	1	0	0	0	0	0	0	0	0	4	1	3	1
Bacteroidetes	Bacteroidia	Bacteroidales	Unclassified Bacteroidales	Unclassified	Unclassified	otu473	7	4	0	0	0	0	3	2	0	1	2	4	1	7	11	8	10
Proteobacteria	Deltaproteobacteria	Bdellovibrionales	Bacteriovoracaceae	Bacteriovorax	Bacteriovorax sp. DB1	otu474	0	0	0	0	3	0	0	0	1	0	0	0	0	1	0	17	1
Proteobacteria	Deltaproteobacteria	Bdellovibrionales	Bacteriovoracaceae	Bacteriovorax	Bacteriovorax sp. DF2	otu475	0	0	0	0	0	0	0	0	1	0	0	0	0	0	0	0	0
Proteobacteria	Deltaproteobacteria	Bdellovibrionales	Bacteriovoracaceae	Bacteriovorax	Bacteriovorax sp. GSL371	otu476	0	0	0	0	0	0	0	0	0	0	0	0	0	0	0	0	1
Proteobacteria	Deltaproteobacteria	Bdellovibrionales	Bacteriovoracaceae	Bacteriovorax	Bacteriovorax sp. GSL4C1	otu477	0	0	1	0	0	0	0	0	0	0	0	0	0	0	0	0	0
Proteobacteria	Deltaproteobacteria	Bdellovibrionales	Bacteriovoracaceae	Bacteriovorax	Bacteriovorax sp. HAWAII	otu478	0	0	2	0	0	0	0	0	2	2	4	0	3	1	0	2	2
Proteobacteria	Deltaproteobacteria	Bdellovibrionales	Bacteriovoracaceae	Bacteriovorax	Bacteriovorax sp. HAWAII1	otu479	0	0	0	0	0	0	0	0	1	0	0	0	0	0	0	0	0
Proteobacteria	Deltaproteobacteria	Bdellovibrionales	Bacteriovoracaceae	Bacteriovorax	Bacteriovorax sp. MIA3	otu480	0	0	1	0	0	0	0	0	0	0	0	0	0	0	0	0	0
Proteobacteria	Deltaproteobacteria	Bdellovibrionales	Bacteriovoracaceae	Bacteriovorax	Bacteriovorax sp. NB2	otu481	0	0	0	0	2	0	0	0	0	0	0	0	0	0	1	2	0
Proteobacteria	Deltaproteobacteria	Bdellovibrionales	Bacteriovoracaceae	Bacteriovorax	Bacteriovorax sp. NZ7	otu482	1	0	1	0	0	0	0	0	6	1	3	0	3	2	0	0	0
Proteobacteria	Deltaproteobacteria	Bdellovibrionales	Bacteriovoracaceae	Bacteriovorax	Bacteriovorax sp. OC32	otu483	0	0	0	1	1	0	0	0	0	0	0	0	0	0	0	2	0
Proteobacteria	Deltaproteobacteria	Bdellovibrionales	Bacteriovoracaceae	Bacteriovorax	Bacteriovorax sp. b2-3b	otu484	0	0	0	0	0	0	0	0	0	0	0	0	0	2	1	0	0
Proteobacteria	Deltaproteobacteria	Bdellovibrionales	Bacteriovoracaceae	Bacteriovorax	Bacteriovorax sp. b2-6b	otu485	0	0	0	0	0	0	0	0	0	0	0	0	0	0	0	1	0
Proteobacteria	Deltaproteobacteria	Bdellovibrionales	Bacteriovoracaceae	Bacteriovorax	Bacteriovorax sp. s1-2	otu486	0	0	0	0	0	0	0	0	0	0	0	0	1	1	0	0	1
Proteobacteria	Deltaproteobacteria	Bdellovibrionales	Bacteriovoracaceae	Bacteriovorax	Bacteriovorax stolpii	otu487	1	0	0	0	0	0	0	0	0	0	0	0	0	0	0	0	0
Proteobacteria	Deltaproteobacteria	Bdellovibrionales	Bacteriovoracaceae	Bacteriovorax	Unclassified Bacteriovorax	otu488	52	17	47	4	20	28	20	9	237	66	192	10	318	584	161	829	147
Proteobacteria	Deltaproteobacteria	Bdellovibrionales	Bacteriovoracaceae	Deferrisoma	Deferrisoma camini	otu489	0	0	0	0	0	0	0	1	0	0	0	2	0	0	0	0	0
Proteobacteria	Deltaproteobacteria	Bdellovibrionales	Bacteriovoracaceae	Deferrisoma	Unclassified Deferrisoma	otu490	0	0	2	0	0	0	1	0	1	0	0	0	0	0	0	0	0
Proteobacteria	Deltaproteobacteria	Bdellovibrionales	Bacteriovoracaceae	Peredibacter	Bacteriovorax sp. EPC3	otu491	0	0	0	0	1	0	0	0	0	0	0	0	7	9	1	4	2
Proteobacteria	Deltaproteobacteria	Bdellovibrionales	Bacteriovoracaceae	Peredibacter	Bacteriovorax sp. w-3-2	otu492	0	0	0	0	0	0	0	0	0	0	0	0	1	1	0	1	0
Proteobacteria	Deltaproteobacteria	Bdellovibrionales	Bacteriovoracaceae	Peredibacter	Bacteriovorax sp. w5-3	otu493	0	0	0	0	0	1	0	0	0	0	0	0	0	0	0	0	0
Proteobacteria	Deltaproteobacteria	Bdellovibrionales	Bacteriovoracaceae	Peredibacter	Unclassified Peredibacter	otu494	7	0	3	1	0	1	1	1	25	3	17	3	52	110	27	52	16
Proteobacteria	Deltaproteobacteria	Bdellovibrionales	Bacteriovoracaceae	Peredibacter	marine snow associated bacterium Adriatic33	otu495	0	0	0	0	0	0	0	0	0	0	0	0	0	1	0	0	0
Proteobacteria	Deltaproteobacteria	Bdellovibrionales	Bacteriovoracaceae	Unclassified Bacteriovoracaceae	Unclassified	otu496	27	7	12	4	9	8	2	1	69	25	70	0	114	210	56	145	46
Proteobacteria	Deltaproteobacteria	Bdellovibrionales	Bdellovibrionaceae	Bdellovibrio	Olavius ilvae associated proteobacterium Delta 8	otu497	0	0	0	0	0	0	0	0	1	0	0	0	0	0	0	0	0
Proteobacteria	Deltaproteobacteria	Bdellovibrionales	Bdellovibrionaceae	Bdellovibrio	Unclassified Bdellovibrio	otu498	3	1	0	0	3	0	1	1	0	5	1	1	2	4	1	1	1
Proteobacteria	Deltaproteobacteria	Bdellovibrionales	Bdellovibrionaceae	Unclassified Bdellovibrionaceae	Unclassified	otu499	0	0	0	0	0	0	0	0	0	0	0	0	0	2	0	0	0
Proteobacteria	Deltaproteobacteria	Bdellovibrionales	Unclassified Bdellovibrionales	Unclassified	Unclassified	otu500	0	0	0	0	1	0	1	0	0	0	0	0	3	11	1	9	1
Actinobacteria	Actinobacteria	Bifidobacteriales	Bifidobacteriaceae	Bifidobacterium	Bifidobacterium adolescentis	otu501	0	1	0	0	0	0	0	0	0	0	0	0	0	0	0	0	0
Actinobacteria	Actinobacteria	Bifidobacteriales	Bifidobacteriaceae	Bifidobacterium	Unclassified Bifidobacterium	otu502	10	5	0	0	0	0	1	0	0	0	1	0	0	2	0	2	2
Actinobacteria	Actinobacteria	Bifidobacteriales	Bifidobacteriaceae	Unclassified Bifidobacteriaceae	Unclassified	otu503	0	0	0	0	1	0	1	0	0	0	0	1	0	0	0	0	0
Planctomycetes	Planctomycetacia	Brocadiales	Brocadiaceae	Candidatus Anammoxoglobus	Candidatus Anammoxoglobus propionicus	otu504	0	0	0	0	0	0	0	1	0	0	0	0	0	0	0	0	0
Planctomycetes	Planctomycetacia	Brocadiales	Brocadiaceae	Candidatus Scalindua	Unclassified Candidatus Scalindua	otu505	0	0	0	0	2	0	0	6	0	0	0	0	0	0	0	0	1
Planctomycetes	Planctomycetacia	Brocadiales	Brocadiaceae	Unclassified Brocadiaceae	Unclassified	otu506	0	0	0	0	0	0	4	11	0	2	0	0	5	4	10	35	1
Proteobacteria	Betaproteobacteria	Burkholderiales	Alcaligenaceae	Achromobacter	Unclassified Achromobacter	otu507	1	0	0	0	0	0	1	0	0	0	0	0	0	5	0	0	0
Proteobacteria	Betaproteobacteria	Burkholderiales	Alcaligenaceae	Advenella	Alcaligenes sp.	otu508	0	0	0	0	0	0	0	3	0	0	0	0	0	0	0	0	0
Proteobacteria	Betaproteobacteria	Burkholderiales	Alcaligenaceae	Alcaligenes	Unclassified Alcaligenes	otu509	0	0	0	0	1	1	0	0	1	0	0	0	0	0	0	0	0
Proteobacteria	Betaproteobacteria	Burkholderiales	Alcaligenaceae	Bordetella	Bordetella hinzii	otu510	0	0	0	0	0	1	0	0	0	0	0	0	0	0	0	0	0
Proteobacteria	Betaproteobacteria	Burkholderiales	Alcaligenaceae	Bordetella	Bordetella holmesii	otu511	0	0	0	0	0	0	0	0	0	0	0	2	0	0	0	0	0
Proteobacteria	Betaproteobacteria	Burkholderiales	Alcaligenaceae	Bordetella	Unclassified Bordetella	otu512	0	0	0	0	0	0	0	0	0	0	0	0	0	2	0	1	0
Proteobacteria	Betaproteobacteria	Burkholderiales	Alcaligenaceae	Castellaniella	Unclassified Castellaniella	otu513	0	0	0	0	1	0	0	0	0	0	0	0	0	0	0	0	0
Proteobacteria	Betaproteobacteria	Burkholderiales	Alcaligenaceae	Derxia	Lautropia sp. TeTO	otu514	0	0	0	0	0	0	0	0	0	3	0	0	0	0	0	0	0
Proteobacteria	Betaproteobacteria	Burkholderiales	Alcaligenaceae	Kinetoplastibacterium	Unclassified Kinetoplastibacterium	otu515	2	0	0	0	0	0	0	0	0	0	0	0	0	0	0	0	0
Proteobacteria	Betaproteobacteria	Burkholderiales	Alcaligenaceae	Parasutterella	Unclassified Parasutterella	otu516	1	0	0	0	0	0	0	0	0	0	0	0	0	0	0	0	0
Proteobacteria	Betaproteobacteria	Burkholderiales	Alcaligenaceae	Pusillimonas	Pusillimonas sp. H11	otu517	0	0	0	0	1	0	0	0	0	0	0	0	0	1	0	0	0
Proteobacteria	Betaproteobacteria	Burkholderiales	Alcaligenaceae	Sutterella	Unclassified Sutterella	otu518	0	1	0	0	0	0	0	0	0	0	0	0	0	0	1	1	0
Proteobacteria	Betaproteobacteria	Burkholderiales	Alcaligenaceae	Unclassified Alcaligenaceae	Unclassified	otu519	10	0	0	0	0	0	0	4	0	0	0	0	0	19	1	0	0
Proteobacteria	Betaproteobacteria	Burkholderiales	Burkholderiaceae	Burkholderia	Burkholderia phenazinium	otu520	0	0	0	0	0	0	0	0	0	0	0	0	0	0	0	7	0
Proteobacteria	Betaproteobacteria	Burkholderiales	Burkholderiaceae	Burkholderia	Burkholderia sp. da-4	otu521	0	0	0	0	0	0	0	0	0	0	0	0	0	0	0	1	0
Proteobacteria	Betaproteobacteria	Burkholderiales	Burkholderiaceae	Burkholderia	Unclassified Burkholderia	otu522	1	1	2	0	2	2	2	6	0	0	7	3	0	1	0	443	9
Proteobacteria	Betaproteobacteria	Burkholderiales	Burkholderiaceae	Candidatus Tremblaya	Unclassified Candidatus Tremblaya	otu523	0	0	0	0	8	12	8	0	8	1	23	9	6	6	0	4	0
Proteobacteria	Betaproteobacteria	Burkholderiales	Burkholderiaceae	Chitinimonas	Unclassified Chitinimonas	otu524	0	0	0	0	0	0	0	0	0	0	0	1	0	0	0	0	0
Proteobacteria	Betaproteobacteria	Burkholderiales	Burkholderiaceae	Cupriavidus	Cupriavidus taiwanensis	otu525	0	0	0	0	0	0	1	0	0	0	0	0	2	0	2	0	0
Proteobacteria	Betaproteobacteria	Burkholderiales	Burkholderiaceae	Cupriavidus	Unclassified Cupriavidus	otu526	0	1	0	0	0	1	2	2	1	0	0	0	6	1	11	1	3
Proteobacteria	Betaproteobacteria	Burkholderiales	Burkholderiaceae	Limnobacter	Limnobacter sp. e8	otu527	0	0	0	0	0	0	0	0	1	0	0	0	0	0	0	0	0
Proteobacteria	Betaproteobacteria	Burkholderiales	Burkholderiaceae	Limnobacter	Unclassified Limnobacter	otu528	0	1	6	0	14	1	2	2	21	2	14	27	2	1	1	1	1
Proteobacteria	Betaproteobacteria	Burkholderiales	Burkholderiaceae	Ralstonia	Ralstonia solanacearum	otu529	0	0	0	0	0	0	0	0	0	0	0	0	0	0	2	10	0
Proteobacteria	Betaproteobacteria	Burkholderiales	Burkholderiaceae	Ralstonia	Unclassified Ralstonia	otu530	0	0	0	0	0	0	0	0	0	0	0	1	2	0	0	6	1
Proteobacteria	Betaproteobacteria	Burkholderiales	Burkholderiaceae	Unclassified Burkholderiaceae	Unclassified	otu531	1	0	1	0	3	0	3	0	1	1	0	4	2	0	3	39	0
Proteobacteria	Betaproteobacteria	Burkholderiales	Comamonadaceae	Acidovorax	Acidovorax sp. BSB421	otu532	0	0	0	0	0	0	0	0	0	0	1	4	0	0	0	0	0
Proteobacteria	Betaproteobacteria	Burkholderiales	Comamonadaceae	Acidovorax	Acidovorax sp. S4	otu533	0	0	0	0	0	1	0	0	0	0	0	0	0	0	0	0	0
Proteobacteria	Betaproteobacteria	Burkholderiales	Comamonadaceae	Acidovorax	Acidovorax valerianellae	otu534	0	0	0	0	0	0	0	0	0	0	0	5	0	0	0	0	0
Proteobacteria	Betaproteobacteria	Burkholderiales	Comamonadaceae	Acidovorax	Unclassified Acidovorax	otu535	0	1	0	0	7	6	0	1	14	2	0	17	0	0	0	0	0
Proteobacteria	Betaproteobacteria	Burkholderiales	Comamonadaceae	Alicycliphilus	Acidovorax sp. NII-0922	otu536	0	0	0	0	0	0	0	0	0	0	1	0	0	0	0	0	0
Proteobacteria	Betaproteobacteria	Burkholderiales	Comamonadaceae	Alicycliphilus	Unclassified Alicycliphilus	otu537	0	0	0	0	0	1	0	0	1	0	0	0	1	0	0	0	0
Proteobacteria	Betaproteobacteria	Burkholderiales	Comamonadaceae	Alicycliphilus	bacterium rJ12	otu538	0	0	0	0	1	1	0	0	0	2	0	1	0	0	0	0	0
Proteobacteria	Betaproteobacteria	Burkholderiales	Comamonadaceae	Aquabacterium	Aquabacterium fontiphilum	otu539	0	0	0	0	0	0	0	0	0	0	0	1	0	0	0	0	0
Proteobacteria	Betaproteobacteria	Burkholderiales	Comamonadaceae	Aquabacterium	Aquabacterium sp. HL-16	otu540	0	0	0	0	0	0	0	0	0	0	0	1	0	0	0	0	0
Proteobacteria	Betaproteobacteria	Burkholderiales	Comamonadaceae	Aquabacterium	Unclassified Aquabacterium	otu541	1	1	0	0	0	0	0	1	0	1	0	9	0	2	1	0	0
Proteobacteria	Betaproteobacteria	Burkholderiales	Comamonadaceae	Aquabacterium	bacterium 10RO1	otu542	0	0	0	0	0	0	0	0	0	0	0	2	0	0	0	0	0
Proteobacteria	Betaproteobacteria	Burkholderiales	Comamonadaceae	Aquabacterium	beta proteobacterium IMCC1721	otu543	0	0	0	0	1	0	0	0	0	0	0	0	0	0	0	0	0
Proteobacteria	Betaproteobacteria	Burkholderiales	Comamonadaceae	Azohydromonas	Unclassified Azohydromonas	otu544	0	0	0	0	0	0	0	0	0	0	0	0	0	0	1	0	0
Proteobacteria	Betaproteobacteria	Burkholderiales	Comamonadaceae	Comamonas	Comamonas sp. CY 01	otu545	0	0	0	0	0	0	0	0	0	0	0	1	0	0	0	0	0
Proteobacteria	Betaproteobacteria	Burkholderiales	Comamonadaceae	Comamonas	Comamonas sp. JMC-UBL 27	otu546	1	0	0	0	0	0	0	0	0	0	0	0	0	0	0	0	0
Proteobacteria	Betaproteobacteria	Burkholderiales	Comamonadaceae	Comamonas	Comamonas sp. NT2B	otu547	0	0	0	0	0	0	0	0	0	0	0	1	0	0	0	0	0
Proteobacteria	Betaproteobacteria	Burkholderiales	Comamonadaceae	Comamonas	Comamonas sp. SFCD1	otu548	0	0	0	0	1	0	0	0	0	0	0	0	0	0	0	0	0
Proteobacteria	Betaproteobacteria	Burkholderiales	Comamonadaceae	Comamonas	Unclassified Comamonas	otu549	4	2	0	0	2	2	0	0	1	3	26	42	2	2	0	0	1
Proteobacteria	Betaproteobacteria	Burkholderiales	Comamonadaceae	Curvibacter	Curvibacter lanceolatus	otu550	0	0	0	0	0	0	0	0	0	0	5	57	0	0	0	0	0
Proteobacteria	Betaproteobacteria	Burkholderiales	Comamonadaceae	Delftia	Delftia sp. RF-93	otu551	0	0	0	0	0	0	0	0	0	0	0	1	0	0	0	0	0
Proteobacteria	Betaproteobacteria	Burkholderiales	Comamonadaceae	Delftia	Unclassified Delftia	otu552	0	0	0	0	1	1	0	1	0	1	5	64	1	0	0	1	0
Proteobacteria	Betaproteobacteria	Burkholderiales	Comamonadaceae	Diaphorobacter	Diaphorobacter sp. TPD-1	otu553	0	0	0	0	0	0	0	0	1	0	0	0	0	0	0	0	0
Proteobacteria	Betaproteobacteria	Burkholderiales	Comamonadaceae	Diaphorobacter	Unclassified Diaphorobacter	otu554	0	0	0	0	0	0	0	0	2	1	0	1	0	0	0	0	0
Proteobacteria	Betaproteobacteria	Burkholderiales	Comamonadaceae	Hydrogenophaga	Chaetosphaeridium globosum	otu555	0	0	0	0	0	0	0	0	0	0	0	1	0	0	0	0	0
Proteobacteria	Betaproteobacteria	Burkholderiales	Comamonadaceae	Hydrogenophaga	Unclassified Hydrogenophaga	otu556	0	0	0	0	0	0	0	1	0	0	0	0	0	0	0	0	0
Proteobacteria	Betaproteobacteria	Burkholderiales	Comamonadaceae	Ideonella	Unclassified Ideonella	otu557	0	0	1	0	0	0	0	0	0	0	0	0	0	0	0	0	0
Proteobacteria	Betaproteobacteria	Burkholderiales	Comamonadaceae	Leptothrix	Leptothrix mobilis	otu558	0	0	0	0	0	0	0	0	0	0	0	1	0	0	0	0	0
Proteobacteria	Betaproteobacteria	Burkholderiales	Comamonadaceae	Leptothrix	Unclassified Leptothrix	otu559	0	0	0	0	0	0	0	0	0	0	0	1	0	0	0	0	1
Proteobacteria	Betaproteobacteria	Burkholderiales	Comamonadaceae	Methylibium	Unclassified Methylibium	otu560	0	0	1	0	0	0	0	0	0	0	0	0	0	0	0	0	0
Proteobacteria	Betaproteobacteria	Burkholderiales	Comamonadaceae	Pelomonas	Unclassified Pelomonas	otu561	0	1	2	0	0	0	0	0	0	0	1	30	0	0	0	0	0
Proteobacteria	Betaproteobacteria	Burkholderiales	Comamonadaceae	Pelomonas	bacterium MNFS-9	otu562	0	0	0	0	0	0	0	0	0	0	0	5	0	0	0	0	0
Proteobacteria	Betaproteobacteria	Burkholderiales	Comamonadaceae	Ramlibacter	Unclassified Ramlibacter	otu563	0	0	0	0	0	0	0	0	0	0	2	14	0	0	0	0	0
Proteobacteria	Betaproteobacteria	Burkholderiales	Comamonadaceae	Rhizobacter	Unclassified Rhizobacter	otu564	0	0	0	0	0	0	0	5	0	0	0	1	0	0	0	0	0
Proteobacteria	Betaproteobacteria	Burkholderiales	Comamonadaceae	Roseateles	Unclassified Roseateles	otu565	0	0	0	0	0	0	0	1	0	0	0	0	0	0	0	1	0
Proteobacteria	Betaproteobacteria	Burkholderiales	Comamonadaceae	Schlegelella	Unclassified Schlegelella	otu566	0	0	0	0	0	1	1	0	0	0	0	0	0	0	2	0	0
Proteobacteria	Betaproteobacteria	Burkholderiales	Comamonadaceae	Simplicispira	Simplicispira metamorpha	otu567	0	0	0	0	1	0	0	0	0	0	0	0	0	0	0	0	0
Proteobacteria	Betaproteobacteria	Burkholderiales	Comamonadaceae	Sphaerotilus	Unclassified Sphaerotilus	otu568	0	0	0	0	0	0	2	0	0	0	0	0	0	0	0	0	0
Proteobacteria	Betaproteobacteria	Burkholderiales	Comamonadaceae	Tepidimonas	Unclassified Tepidimonas	otu569	2	0	0	0	2	3	2	1	11	5	0	0	0	1	6	1	2
Proteobacteria	Betaproteobacteria	Burkholderiales	Comamonadaceae	Unclassified Comamonadaceae	Unclassified	otu570	9	13	5	2	56	43	11	25	69	72	92	961	13	3	14	4	8
Proteobacteria	Betaproteobacteria	Burkholderiales	Comamonadaceae	Variovorax	Acidovorax sp. NIO-51	otu571	0	0	0	0	0	0	9	0	0	0	0	2	2	0	0	0	0
Proteobacteria	Betaproteobacteria	Burkholderiales	Comamonadaceae	Variovorax	Unclassified Variovorax	otu572	0	0	0	0	0	0	0	0	0	0	0	1	0	0	0	1	0
Proteobacteria	Betaproteobacteria	Burkholderiales	Comamonadaceae	Variovorax	Variovorax soli	otu573	0	0	0	0	0	0	0	0	0	0	1	0	0	0	0	0	0
Proteobacteria	Betaproteobacteria	Burkholderiales	Family Incertae Sedis	Thiomonas	Unclassified Thiomonas	otu574	0	2	2	0	2	2	0	0	0	0	0	0	0	0	0	0	0
Proteobacteria	Betaproteobacteria	Burkholderiales	Oxalobacteraceae	Herbaspirillum	Unclassified Herbaspirillum	otu575	1	1	0	0	0	0	0	1	0	0	0	0	0	0	0	1	2
Proteobacteria	Betaproteobacteria	Burkholderiales	Oxalobacteraceae	Massilia	Massilia sp. G1-14	otu576	0	0	0	0	0	0	0	1	0	0	0	0	0	0	0	0	0
Proteobacteria	Betaproteobacteria	Burkholderiales	Oxalobacteraceae	Massilia	Massilia timonae	otu577	0	0	0	0	0	0	0	0	0	0	0	0	0	0	0	0	1
Proteobacteria	Betaproteobacteria	Burkholderiales	Oxalobacteraceae	Massilia	Unclassified Massilia	otu578	0	4	0	0	2	0	4	11	0	0	0	2	0	0	1	0	1
Proteobacteria	Betaproteobacteria	Burkholderiales	Oxalobacteraceae	Unclassified Oxalobacteraceae	Unclassified	otu579	3	1	3	1	3	0	8	13	1	0	1	1	0	0	1	0	0
Proteobacteria	Betaproteobacteria	Burkholderiales	Unclassified Burkholderiales	Unclassified	Unclassified	otu580	7	4	19	3	6	6	0	4	10	12	6	46	0	6	9	5	7
Chloroflexi	Caldilineae	Caldilineales	Caldilineaceae	Caldilinea	Chloroflexi bacterium ET1	otu581	0	0	0	0	1	0	0	2	0	0	0	0	0	0	0	0	0
Chloroflexi	Caldilineae	Caldilineales	Caldilineaceae	Caldilinea	Unclassified Caldilinea	otu582	0	0	1	0	1	2	0	5	0	0	0	0	1	0	0	1	0
Proteobacteria	Epsilonproteobacteria	Campylobacterales	Campylobacteraceae	Arcobacter	Arcobacter butzleri RM4018	otu583	5	0	0	0	0	0	2	3	0	0	0	0	1	0	0	1	0
Proteobacteria	Epsilonproteobacteria	Campylobacterales	Campylobacteraceae	Arcobacter	Arcobacter defluvii	otu584	0	1	0	0	0	0	0	0	0	0	0	0	0	0	0	0	0
Proteobacteria	Epsilonproteobacteria	Campylobacterales	Campylobacteraceae	Arcobacter	Arcobacter nitrofigilis DSM 7299	otu585	0	0	0	0	0	0	0	2	0	0	0	0	0	0	0	0	0
Proteobacteria	Epsilonproteobacteria	Campylobacterales	Campylobacteraceae	Arcobacter	Arcobacter sp. BSs20195	otu586	0	0	0	0	0	0	0	1	0	0	0	0	0	0	0	0	0
Proteobacteria	Epsilonproteobacteria	Campylobacterales	Campylobacteraceae	Arcobacter	Arcobacter sp. D1a1	otu587	1	0	0	0	0	0	0	0	0	0	0	0	0	0	0	0	0
Proteobacteria	Epsilonproteobacteria	Campylobacterales	Campylobacteraceae	Arcobacter	Arcobacter sp. KTSW-4	otu588	0	1	0	0	0	0	2	0	0	0	0	0	0	0	0	0	0
Proteobacteria	Epsilonproteobacteria	Campylobacterales	Campylobacteraceae	Arcobacter	Arcobacter sp. L	otu589	0	1	0	0	0	0	0	0	0	0	0	0	0	0	0	0	0
Proteobacteria	Epsilonproteobacteria	Campylobacterales	Campylobacteraceae	Arcobacter	Arcobacter sp. R-28314	otu590	5	7	0	0	0	0	0	0	0	0	0	0	0	0	0	0	0
Proteobacteria	Epsilonproteobacteria	Campylobacterales	Campylobacteraceae	Arcobacter	Arcobacter sp. UDC316	otu591	1	1	0	0	0	0	2	4	0	0	0	0	0	0	0	2	3
Proteobacteria	Epsilonproteobacteria	Campylobacterales	Campylobacteraceae	Arcobacter	Arcobacter sp. UDC415	otu592	1	2	0	0	0	1	10	27	0	0	0	0	9	2	0	6	5
Proteobacteria	Epsilonproteobacteria	Campylobacterales	Campylobacteraceae	Arcobacter	Arcobacter sp. sw026	otu593	4	10	0	0	1	0	0	0	0	0	0	0	0	0	0	0	0
Proteobacteria	Epsilonproteobacteria	Campylobacterales	Campylobacteraceae	Arcobacter	Arcobacter sp. sw028	otu594	1	1	0	0	0	0	0	0	0	0	0	0	1	0	0	0	0
Proteobacteria	Epsilonproteobacteria	Campylobacterales	Campylobacteraceae	Arcobacter	Arcobacter trophiarum	otu595	0	0	0	0	0	0	0	0	0	0	0	0	0	0	0	0	1
Proteobacteria	Epsilonproteobacteria	Campylobacterales	Campylobacteraceae	Arcobacter	Unclassified Arcobacter	otu596	98	153	1	0	6	2	151	157	1	2	1	1	72	3	1	104	44
Proteobacteria	Epsilonproteobacteria	Campylobacterales	Campylobacteraceae	Arcobacter	bacterium A2	otu597	2	0	0	0	0	0	1	0	0	0	0	0	0	0	0	0	0
Proteobacteria	Epsilonproteobacteria	Campylobacterales	Campylobacteraceae	Arcobacter	endosymbiotic eubacteria	otu598	0	2	0	0	0	1	12	7	0	0	0	0	6	0	1	4	1
Proteobacteria	Epsilonproteobacteria	Campylobacterales	Campylobacteraceae	Arcobacter	epsilon proteobacterium Oy-M7	otu599	1	1	0	0	0	0	0	0	0	0	0	0	0	0	0	0	0
Proteobacteria	Epsilonproteobacteria	Campylobacterales	Campylobacteraceae	Campylobacter	Unclassified Campylobacter	otu600	0	0	0	0	1	0	4	0	0	0	0	1	0	0	0	0	0
Proteobacteria	Epsilonproteobacteria	Campylobacterales	Campylobacteraceae	Sulfurospirillum	Sulfurospirillum sp. C6	otu601	2	2	0	0	0	0	0	0	0	0	0	0	0	0	0	0	0
Proteobacteria	Epsilonproteobacteria	Campylobacterales	Campylobacteraceae	Sulfurospirillum	Unclassified Sulfurospirillum	otu602	3	3	0	0	0	0	0	0	0	0	0	0	0	0	0	0	0
Proteobacteria	Epsilonproteobacteria	Campylobacterales	Campylobacteraceae	Sulfurospirillum	arsenate-reducing bacterium NP4	otu603	1	0	0	0	0	0	0	0	0	0	0	0	0	0	0	0	0
Proteobacteria	Epsilonproteobacteria	Campylobacterales	Campylobacteraceae	Unclassified Campylobacteraceae	Unclassified	otu604	15	8	0	0	0	0	1	1	0	0	0	0	1	0	0	0	0
Proteobacteria	Epsilonproteobacteria	Campylobacterales	Helicobacteraceae	Helicobacter	Unclassified Helicobacter	otu605	2	1	0	0	4	6	1	0	1	0	0	1	0	4	0	0	1
Proteobacteria	Epsilonproteobacteria	Campylobacterales	Helicobacteraceae	Sulfurimonas	Sulfurimonas autotrophica DSM 16294	otu606	0	0	0	0	1	0	0	0	0	0	0	0	0	0	0	0	0
Proteobacteria	Epsilonproteobacteria	Campylobacterales	Helicobacteraceae	Sulfurimonas	Sulfurimonas sp. GD1	otu607	0	0	0	0	1	2	0	0	0	0	0	0	0	0	0	0	0
Proteobacteria	Epsilonproteobacteria	Campylobacterales	Helicobacteraceae	Sulfurimonas	Unclassified Sulfurimonas	otu608	3	0	1	0	16	38	8	0	6	0	0	0	0	0	0	1	2
Proteobacteria	Epsilonproteobacteria	Campylobacterales	Helicobacteraceae	Sulfurimonas	hydrothermal vent eubacterium PVB_OTU_6	otu609	0	0	0	0	3	1	5	0	1	0	0	0	0	0	0	0	0
Proteobacteria	Epsilonproteobacteria	Campylobacterales	Helicobacteraceae	Sulfurovum	Unclassified Sulfurovum	otu610	0	0	0	0	0	0	1	1	0	0	0	0	0	0	0	0	0
Proteobacteria	Epsilonproteobacteria	Campylobacterales	Helicobacteraceae	Unclassified Helicobacteraceae	Unclassified	otu611	1	0	1	0	0	2	2	0	1	0	0	1	0	0	0	0	0
Proteobacteria	Epsilonproteobacteria	Campylobacterales	Helicobacteraceae	Wolinella	Unclassified Wolinella	otu612	0	0	0	0	0	0	1	0	0	0	0	0	0	0	0	0	0
Proteobacteria	Epsilonproteobacteria	Campylobacterales	Unclassified Campylobacterales	Unclassified	Unclassified	otu613	1	2	1	1	0	2	3	3	3	0	1	3	1	1	0	0	2
Acidobacteria	Acidobacteria	Candidatus Chloracidobacterium	Acidobacteria bacterium IGE-018	Unclassified Acidobacteria bacterium IGE-018	Unclassified	otu614	3	0	0	0	0	0	0	0	0	0	0	0	0	0	0	0	0
Tenericutes	Mollicutes	Candidatus Phytoplasma	Unclassified Candidatus Phytoplasma	Unclassified	Unclassified	otu615	1	2	0	0	0	0	0	18	0	0	0	0	1	0	0	0	0
Acidobacteria	Acidobacteria	Candidatus Solibacter	Unclassified Candidatus Solibacter	Unclassified	Unclassified	otu616	0	0	0	0	0	2	4	7	1	0	0	0	1	2	0	0	0
Proteobacteria	Gammaproteobacteria	Cardiobacteriales	Cardiobacteriaceae	Cardiobacterium	Cardiobacterium hominis ATCC 15826	otu617	0	0	0	0	0	0	0	0	0	1	0	0	0	0	0	0	0
Proteobacteria	Gammaproteobacteria	Cardiobacteriales	Cardiobacteriaceae	Cardiobacterium	Cardiobacterium valvarum	otu618	1	0	0	0	0	0	5	0	0	0	0	0	0	1	1	0	0
Proteobacteria	Gammaproteobacteria	Cardiobacteriales	Cardiobacteriaceae	Cardiobacterium	Unclassified Cardiobacterium	otu619	8	2	13	1	1	0	0	0	0	0	0	0	1	0	0	0	0
Proteobacteria	Gammaproteobacteria	Cardiobacteriales	Cardiobacteriaceae	Dichelobacter	Unclassified Dichelobacter	otu620	1	0	1	0	0	0	0	0	0	0	0	0	0	0	0	0	0
Proteobacteria	Gammaproteobacteria	Cardiobacteriales	Cardiobacteriaceae	Suttonella	Unclassified Suttonella	otu621	5	1	0	0	0	0	0	0	0	0	0	0	0	0	0	0	0
Proteobacteria	Gammaproteobacteria	Cardiobacteriales	Cardiobacteriaceae	Unclassified Cardiobacteriaceae	Unclassified	otu622	11	1	13	0	1	0	0	0	0	0	0	0	0	0	0	0	0
Proteobacteria	Alphaproteobacteria	Caulobacterales	Caulobacteraceae	Amorphus	Amorphus coralli	otu623	0	0	0	0	0	0	1	0	0	0	0	0	0	0	0	0	0
Proteobacteria	Alphaproteobacteria	Caulobacterales	Caulobacteraceae	Amorphus	Amorphus sp. YIM D10	otu624	0	0	0	0	0	0	1	2	0	0	0	0	1	0	0	0	0
Proteobacteria	Alphaproteobacteria	Caulobacterales	Caulobacteraceae	Amorphus	Unclassified Amorphus	otu625	0	0	0	0	0	0	1	0	0	0	0	0	0	0	0	0	0
Proteobacteria	Alphaproteobacteria	Caulobacterales	Caulobacteraceae	Asticcacaulis	Asticcacaulis excentricus CB 48	otu626	0	0	0	0	0	0	0	0	0	1	1	0	0	0	0	0	0
Proteobacteria	Alphaproteobacteria	Caulobacterales	Caulobacteraceae	Asticcacaulis	Unclassified Asticcacaulis	otu627	2	2	3	0	0	0	0	3	0	0	1	0	1	0	1	0	0
Proteobacteria	Alphaproteobacteria	Caulobacterales	Caulobacteraceae	Brevundimonas	Brevundimonas sp. A12.1	otu628	0	0	0	0	0	0	0	0	0	0	1	0	0	0	0	0	0
Proteobacteria	Alphaproteobacteria	Caulobacterales	Caulobacteraceae	Brevundimonas	Brevundimonas sp. F3	otu629	0	0	0	0	0	0	1	0	0	0	0	0	0	0	0	0	0
Proteobacteria	Alphaproteobacteria	Caulobacterales	Caulobacteraceae	Brevundimonas	Brevundimonas sp. SNA47	otu630	0	0	0	0	0	0	0	0	0	0	1	0	0	0	0	0	0
Proteobacteria	Alphaproteobacteria	Caulobacterales	Caulobacteraceae	Brevundimonas	Brevundimonas sp. cf19	otu631	0	0	0	0	0	0	0	0	0	0	2	0	0	0	0	0	0
Proteobacteria	Alphaproteobacteria	Caulobacterales	Caulobacteraceae	Brevundimonas	Brevundimonas terrae	otu632	0	1	0	0	0	0	0	0	0	0	0	0	0	0	0	0	0
Proteobacteria	Alphaproteobacteria	Caulobacterales	Caulobacteraceae	Brevundimonas	Unclassified Brevundimonas	otu633	9	3	18	0	24	27	47	6	17	5	198	109	9	8	8	23	6
Proteobacteria	Alphaproteobacteria	Caulobacterales	Caulobacteraceae	Brevundimonas	alpha proteobacterium HRT34	otu634	0	0	0	0	0	0	1	0	0	0	0	0	0	0	0	0	0
Proteobacteria	Alphaproteobacteria	Caulobacterales	Caulobacteraceae	Caulobacter	Caulobacter crescentus NA1000	otu635	0	0	0	0	0	0	0	0	0	1	0	0	0	0	0	0	0
Proteobacteria	Alphaproteobacteria	Caulobacterales	Caulobacteraceae	Caulobacter	Caulobacter sp. A19	otu636	0	0	0	0	0	0	2	0	0	0	0	0	0	0	1	0	0
Proteobacteria	Alphaproteobacteria	Caulobacterales	Caulobacteraceae	Caulobacter	Caulobacter vibrioides	otu637	0	0	0	0	0	0	0	0	0	0	1	0	0	0	0	0	0
Proteobacteria	Alphaproteobacteria	Caulobacterales	Caulobacteraceae	Caulobacter	Unclassified Caulobacter	otu638	2	3	1	0	2	2	15	13	0	0	4	4	0	2	4	10	3
Proteobacteria	Alphaproteobacteria	Caulobacterales	Caulobacteraceae	Phenylobacterium	Afipia genosp. 14	otu639	0	0	0	0	0	0	1	0	0	0	0	0	0	0	0	0	0
Proteobacteria	Alphaproteobacteria	Caulobacterales	Caulobacteraceae	Phenylobacterium	Phenylobacterium falsum	otu640	0	0	0	0	8	1	0	0	1	1	0	0	0	1	0	0	0
Proteobacteria	Alphaproteobacteria	Caulobacterales	Caulobacteraceae	Phenylobacterium	Phenylobacterium sp. 1.11185	otu641	0	0	0	0	0	0	0	0	0	0	0	1	0	0	0	0	0
Proteobacteria	Alphaproteobacteria	Caulobacterales	Caulobacteraceae	Phenylobacterium	Phenylobacterium sp. 2PR54-19	otu642	3	1	0	0	1	0	11	6	0	0	0	1	9	3	5	0	3
Proteobacteria	Alphaproteobacteria	Caulobacterales	Caulobacteraceae	Phenylobacterium	Unclassified Phenylobacterium	otu643	4	2	1	0	15	7	6	11	13	15	2	2	1	6	2	4	0
Proteobacteria	Alphaproteobacteria	Caulobacterales	Caulobacteraceae	Unclassified Caulobacteraceae	Unclassified	otu644	13	4	4	1	14	14	52	24	19	36	83	40	7	14	10	22	11
Proteobacteria	Alphaproteobacteria	Caulobacterales	Hyphomonadaceae	Hellea	Unclassified Hellea	otu645	1	0	0	0	3	2	4	2	1	0	2	1	4	1	1	0	5
Proteobacteria	Alphaproteobacteria	Caulobacterales	Hyphomonadaceae	Henriciella	Caulobacter sp. IW1-2CT	otu646	3	0	0	0	0	0	0	0	1	0	0	0	1	0	0	0	0
Proteobacteria	Alphaproteobacteria	Caulobacterales	Hyphomonadaceae	Henriciella	Caulobacter sp. MCS23	otu647	4	1	1	0	2	0	7	4	3	4	2	7	2	3	3	3	2
Proteobacteria	Alphaproteobacteria	Caulobacterales	Hyphomonadaceae	Henriciella	Henriciella aquimarina	otu648	10	20	0	0	7	2	5	4	1	0	0	0	2	1	2	3	20
Proteobacteria	Alphaproteobacteria	Caulobacterales	Hyphomonadaceae	Henriciella	Henriciella litoralis	otu649	1	0	1	0	0	1	0	0	0	1	0	0	0	0	0	0	0
Proteobacteria	Alphaproteobacteria	Caulobacterales	Hyphomonadaceae	Henriciella	Unclassified Henriciella	otu650	311	210	37	7	64	36	251	73	58	120	39	152	125	70	58	34	37
Proteobacteria	Alphaproteobacteria	Caulobacterales	Hyphomonadaceae	Hirschia	Hirschia baltica	otu651	0	0	0	0	0	0	1	0	0	0	0	0	0	0	1	0	0
Proteobacteria	Alphaproteobacteria	Caulobacterales	Hyphomonadaceae	Hirschia	Hirschia baltica ATCC 49814	otu652	0	0	0	0	0	0	0	0	0	0	0	0	0	0	0	0	1
Proteobacteria	Alphaproteobacteria	Caulobacterales	Hyphomonadaceae	Hirschia	Unclassified Hirschia	otu653	0	0	0	0	0	0	0	0	0	0	0	1	1	0	0	0	0
Proteobacteria	Alphaproteobacteria	Caulobacterales	Hyphomonadaceae	Hyphomonas	Hyphomonas hirschiana	otu654	10	1	0	0	0	0	0	0	0	0	0	0	1	1	1	0	2
Proteobacteria	Alphaproteobacteria	Caulobacterales	Hyphomonadaceae	Hyphomonas	Hyphomonas jannaschiana	otu655	2	1	0	0	4	1	2	0	4	4	1	2	4	2	1	0	2
Proteobacteria	Alphaproteobacteria	Caulobacterales	Hyphomonadaceae	Hyphomonas	Hyphomonas johnsonii	otu656	1	3	0	0	0	0	0	1	0	2	0	0	5	0	0	2	7
Proteobacteria	Alphaproteobacteria	Caulobacterales	Hyphomonadaceae	Hyphomonas	Hyphomonas neptunium ATCC 15444	otu657	0	1	0	0	0	0	0	0	0	0	0	0	1	0	0	0	0
Proteobacteria	Alphaproteobacteria	Caulobacterales	Hyphomonadaceae	Hyphomonas	Hyphomonas sp. USC2	otu658	4	0	0	0	1	2	3	0	1	0	0	1	2	2	0	0	0
Proteobacteria	Alphaproteobacteria	Caulobacterales	Hyphomonadaceae	Hyphomonas	Hyphomonas taiwanensis	otu659	0	0	0	0	0	0	0	0	0	0	0	0	0	1	0	0	0
Proteobacteria	Alphaproteobacteria	Caulobacterales	Hyphomonadaceae	Hyphomonas	Unclassified Hyphomonas	otu660	267	295	8	0	43	36	132	61	31	82	9	17	179	161	160	66	107
Proteobacteria	Alphaproteobacteria	Caulobacterales	Hyphomonadaceae	Maricaulis	Maricaulis indicus	otu661	0	0	0	0	0	0	1	0	0	0	0	0	0	0	0	0	0
Proteobacteria	Alphaproteobacteria	Caulobacterales	Hyphomonadaceae	Maricaulis	Maricaulis maris MCS10	otu662	0	0	0	0	0	0	1	1	0	0	0	0	1	1	0	0	0
Proteobacteria	Alphaproteobacteria	Caulobacterales	Hyphomonadaceae	Maricaulis	Maricaulis parjimensis	otu663	3	1	1	0	0	0	1	0	0	0	0	0	0	0	1	0	0
Proteobacteria	Alphaproteobacteria	Caulobacterales	Hyphomonadaceae	Maricaulis	Maricaulis salignorans	otu664	0	0	0	0	0	0	0	0	0	0	0	0	1	0	0	0	0
Proteobacteria	Alphaproteobacteria	Caulobacterales	Hyphomonadaceae	Maricaulis	Maricaulis virginensis	otu665	0	0	0	0	0	0	1	0	0	0	0	0	0	0	1	0	0
Proteobacteria	Alphaproteobacteria	Caulobacterales	Hyphomonadaceae	Maricaulis	Unclassified Maricaulis	otu666	143	80	24	2	15	38	109	67	37	44	10	25	207	67	83	43	96
Proteobacteria	Alphaproteobacteria	Caulobacterales	Hyphomonadaceae	Maricaulis	alpha proteobacterium GMD21C01	otu667	1	3	0	0	0	0	0	0	0	0	0	0	0	0	0	0	0
Proteobacteria	Alphaproteobacteria	Caulobacterales	Hyphomonadaceae	Maricaulis	bacterium 2D703	otu668	0	0	0	0	0	0	0	0	1	0	0	0	0	0	0	0	1
Proteobacteria	Alphaproteobacteria	Caulobacterales	Hyphomonadaceae	Oceanicaulis	Caulobacter sp.	otu669	0	1	0	1	2	0	3	157	5	12	1	1	0	0	0	1	60
Proteobacteria	Alphaproteobacteria	Caulobacterales	Hyphomonadaceae	Oceanicaulis	Oceanicaulis alexandrii	otu670	0	0	0	0	0	0	0	0	0	0	0	0	0	2	1	1	0
Proteobacteria	Alphaproteobacteria	Caulobacterales	Hyphomonadaceae	Oceanicaulis	Oceanicaulis sp. DG1237	otu671	0	0	0	0	0	0	0	0	0	0	1	0	1	1	0	0	0
Proteobacteria	Alphaproteobacteria	Caulobacterales	Hyphomonadaceae	Oceanicaulis	Oceanicaulis sp. DG1255	otu672	0	0	0	0	0	0	0	0	0	0	0	1	1	1	0	1	0
Proteobacteria	Alphaproteobacteria	Caulobacterales	Hyphomonadaceae	Oceanicaulis	Oceanicaulis sp. HTCC2633	otu673	1	0	0	0	0	2	5	3	6	8	0	0	3	0	0	2	2
Proteobacteria	Alphaproteobacteria	Caulobacterales	Hyphomonadaceae	Oceanicaulis	Unclassified Oceanicaulis	otu674	17	6	6	0	27	39	114	44	97	209	6	21	48	46	17	22	63
Proteobacteria	Alphaproteobacteria	Caulobacterales	Hyphomonadaceae	Ponticaulis	Ponticaulis koreensis DSM 19734	otu675	122	77	2	0	16	10	68	17	13	17	3	12	167	330	178	143	526
Proteobacteria	Alphaproteobacteria	Caulobacterales	Hyphomonadaceae	Ponticaulis	Unclassified Ponticaulis	otu676	3	0	0	0	0	0	0	0	0	0	0	0	0	0	0	0	1
Proteobacteria	Alphaproteobacteria	Caulobacterales	Hyphomonadaceae	Unclassified Hyphomonadaceae	Unclassified	otu677	670	659	41	5	78	67	369	252	63	130	44	109	409	597	467	249	893
Proteobacteria	Alphaproteobacteria	Caulobacterales	Unclassified Caulobacterales	Unclassified	Unclassified	otu678	12	0	1	0	0	0	1	21	2	3	0	2	1	2	3	2	11
Chlamydiae	Chlamydiae	Chlamydiales	Chlamydiaceae	Chlamydophila	Unclassified Chlamydophila	otu679	0	0	5	0	2	2	6	1	0	0	1	0	1	0	0	1	0
Chlamydiae	Chlamydiae	Chlamydiales	Chlamydiaceae	Unclassified Chlamydiaceae	Unclassified	otu680	0	0	0	1	0	0	4	0	1	0	0	0	0	0	0	0	0
Chlamydiae	Chlamydiae	Chlamydiales	Family Incertae Sedis	Criblamydia	Estrella lausannensis	otu681	0	0	0	0	0	0	0	0	1	2	0	0	0	0	0	0	0
Chlamydiae	Chlamydiae	Chlamydiales	Family Incertae Sedis	Criblamydia	Unclassified Criblamydia	otu682	0	0	0	0	1	1	3	2	1	2	0	0	0	0	0	0	0
Chlamydiae	Chlamydiae	Chlamydiales	Parachlamydiaceae	Candidatus Metachlamydia	Parachlamydiaceae bacterium KV	otu683	0	0	0	0	0	0	0	0	0	2	0	0	0	0	0	0	0
Chlamydiae	Chlamydiae	Chlamydiales	Parachlamydiaceae	Candidatus Metachlamydia	Unclassified Candidatus Metachlamydia	otu684	0	0	0	0	0	0	0	0	0	0	0	0	0	0	0	0	1
Chlamydiae	Chlamydiae	Chlamydiales	Parachlamydiaceae	Candidatus Protochlamydia	Candidatus Protochlamydia amoebophila UWE25	otu685	0	0	0	0	0	0	0	0	0	7	0	0	0	0	0	0	0
Chlamydiae	Chlamydiae	Chlamydiales	Parachlamydiaceae	Candidatus Protochlamydia	Candidatus Protochlamydia sp. cvE14	otu686	0	0	0	0	0	0	0	0	0	3	0	0	0	0	0	0	0
Chlamydiae	Chlamydiae	Chlamydiales	Parachlamydiaceae	Candidatus Protochlamydia	Protochlamydia naegleriophila	otu687	0	0	0	0	0	0	0	0	0	4	0	0	0	0	0	0	0
Chlamydiae	Chlamydiae	Chlamydiales	Parachlamydiaceae	Candidatus Protochlamydia	Unclassified Candidatus Protochlamydia	otu688	0	0	1	0	0	0	0	0	1	37	1	0	1	0	0	0	3
Chlamydiae	Chlamydiae	Chlamydiales	Parachlamydiaceae	Neochlamydia	Neochlamydia hartmannellae	otu689	0	0	0	0	0	0	0	0	0	1	0	0	0	0	0	0	0
Chlamydiae	Chlamydiae	Chlamydiales	Parachlamydiaceae	Neochlamydia	Unclassified Neochlamydia	otu690	1	0	0	0	0	0	0	0	0	0	0	0	0	0	0	0	0
Chlamydiae	Chlamydiae	Chlamydiales	Parachlamydiaceae	Parachlamydia	Parachlamydia acanthamoebae	otu691	0	0	0	0	0	0	0	0	0	1	0	0	0	0	0	0	0
Chlamydiae	Chlamydiae	Chlamydiales	Parachlamydiaceae	Parachlamydia	Parachlamydia acanthamoebae UV-7	otu692	0	0	0	0	0	0	0	0	0	4	0	0	0	0	0	0	0
Chlamydiae	Chlamydiae	Chlamydiales	Parachlamydiaceae	Parachlamydia	Unclassified Parachlamydia	otu693	1	0	4	0	3	3	0	2	3	21	0	1	1	0	1	3	1
Chlamydiae	Chlamydiae	Chlamydiales	Parachlamydiaceae	Unclassified Parachlamydiaceae	Unclassified	otu694	4	0	2	0	1	0	1	1	16	317	6	0	1	0	2	4	2
Chlamydiae	Chlamydiae	Chlamydiales	Simkaniaceae	Candidatus Fritschea	Candidatus Fritschea eriococci	otu695	0	0	0	0	0	0	1	0	0	0	0	0	0	1	0	1	0
Chlamydiae	Chlamydiae	Chlamydiales	Simkaniaceae	Candidatus Rhabdochlamydia	Unclassified Candidatus Rhabdochlamydia	otu696	0	0	0	0	0	0	0	0	0	1	0	0	1	0	0	0	2
Chlamydiae	Chlamydiae	Chlamydiales	Simkaniaceae	Simkania	Simkania negevensis Z	otu697	0	0	1	0	0	0	0	2	0	0	1	0	0	0	1	0	5
Chlamydiae	Chlamydiae	Chlamydiales	Simkaniaceae	Unclassified Simkaniaceae	Unclassified	otu698	1	0	0	0	2	1	0	3	0	0	1	0	0	0	0	0	0
Chlamydiae	Chlamydiae	Chlamydiales	Unclassified Chlamydiales	Unclassified	Unclassified	otu699	3	4	16	5	20	16	51	22	12	257	8	5	10	4	3	11	18
Chlamydiae	Chlamydiae	Chlamydiales	Waddliaceae	Waddlia	Unclassified Waddlia	otu700	0	0	3	0	1	0	1	3	1	0	1	0	0	1	0	1	0
Chlamydiae	Chlamydiae	Chlamydiales	Waddliaceae	Waddlia	Waddlia sp. G817	otu701	0	0	0	0	1	0	0	0	0	1	0	0	0	0	0	0	0
Chlamydiae	Chlamydiae	Chlamydiales	cvE6	Chlamydiales	Unclassified Chlamydiales	otu702	0	0	0	0	0	0	0	0	0	0	0	0	1	0	0	0	0
Chlorobi	Chlorobia	Chlorobiales	Chlorobiaceae	Chlorobium	Chlorobium phaeobacteroides BS1	otu703	0	0	0	0	1	0	0	0	0	0	0	0	0	0	0	0	0
Chlorobi	Chlorobia	Chlorobiales	Chlorobiaceae	Chlorobium	Unclassified Chlorobium	otu704	3	0	0	0	0	0	0	0	0	0	0	0	0	0	0	0	0
Chlorobi	Chlorobia	Chlorobiales	Chlorobiaceae	Prosthecochloris	Unclassified Prosthecochloris	otu705	2	0	0	0	0	0	0	0	1	1	0	0	0	0	0	0	0
Chlorobi	Chlorobia	Chlorobiales	Chlorobiaceae	Unclassified Chlorobiaceae	Unclassified	otu706	11	3	29	0	8	13	13	0	7	0	10	4	5	0	0	2	0
Chlorobi	Chlorobia	Chlorobiales	OPB56	Chlorobi	Chlorobi bacterium canine oral taxon 312	otu707	0	0	3	0	0	0	0	0	0	0	0	0	0	0	0	0	0
Chlorobi	Chlorobia	Chlorobiales	OPB56	Chlorobi	Unclassified Chlorobi	otu708	0	0	0	0	0	0	1	0	0	0	0	0	0	0	0	0	0
Chloroflexi	Chloroflexi	Chloroflexales	Candidatus Chlorothrix	Candidatus	Candidatus Chlorothrix halophila	otu709	0	0	0	0	0	1	0	0	0	0	0	0	0	0	0	0	0
Chloroflexi	Chloroflexi	Chloroflexales	Chloroflexaceae	Chloroflexus	Unclassified Chloroflexus	otu710	0	0	0	0	0	2	2	1	1	0	1	0	1	0	0	0	0
Chloroflexi	Chloroflexi	Chloroflexales	Chloroflexaceae	Roseiflexus	Unclassified Roseiflexus	otu711	0	0	0	0	1	3	0	0	0	0	1	0	0	0	0	0	0
Chloroflexi	Chloroflexi	Chloroflexales	Chloroflexaceae	Roseiflexus	green non-sulfur bacterium B1-5	otu712	0	0	0	0	0	0	0	1	0	0	0	0	0	0	0	0	0
Chloroflexi	Chloroflexi	Chloroflexales	Chloroflexaceae	Unclassified Chloroflexaceae	Unclassified	otu713	0	0	0	0	2	2	3	0	0	0	0	0	0	0	0	0	0
Chloroflexi	Chloroflexi	Chloroflexales	Oscillochloridaceae	Oscillochloris	Unclassified Oscillochloris	otu714	0	0	0	0	0	0	0	0	0	0	0	0	0	1	0	0	0
Chloroflexi	Chloroflexi	Chloroflexales	Unclassified Chloroflexales	Unclassified	Unclassified	otu715	0	0	0	0	2	8	4	1	2	0	1	0	0	0	0	0	1
Proteobacteria	Gammaproteobacteria	Chromatiales	Chromatiaceae	Allochromatium	Unclassified Allochromatium	otu716	16	4	18	0	8	11	16	12	5	5	2	0	1	0	1	3	0
Proteobacteria	Gammaproteobacteria	Chromatiales	Chromatiaceae	Halochromatium	Halochromatium glycolicum	otu717	0	0	0	0	0	0	0	2	0	0	0	0	0	1	0	0	0
Proteobacteria	Gammaproteobacteria	Chromatiales	Chromatiaceae	Halochromatium	Halochromatium sp. ShNLb02	otu718	0	0	0	0	0	0	0	1	0	0	0	0	0	0	0	0	0
Proteobacteria	Gammaproteobacteria	Chromatiales	Chromatiaceae	Halochromatium	Unclassified Halochromatium	otu719	0	0	0	0	0	0	2	0	0	0	0	0	0	0	0	0	0
Proteobacteria	Gammaproteobacteria	Chromatiales	Chromatiaceae	Lamprocystis	proteobacterium Thd2	otu720	0	0	0	0	1	0	0	0	1	0	0	0	0	0	0	0	0
Proteobacteria	Gammaproteobacteria	Chromatiales	Chromatiaceae	Marichromatium	Marichromatium gracile	otu721	0	0	0	0	3	0	0	4	0	0	0	0	0	0	0	0	0
Proteobacteria	Gammaproteobacteria	Chromatiales	Chromatiaceae	Marichromatium	Marichromatium indicum	otu722	0	0	0	0	0	0	0	0	0	0	0	0	0	0	0	0	1
Proteobacteria	Gammaproteobacteria	Chromatiales	Chromatiaceae	Marichromatium	Unclassified Marichromatium	otu723	0	2	1	0	1	1	8	25	2	32	2	1	2	0	0	0	0
Proteobacteria	Gammaproteobacteria	Chromatiales	Chromatiaceae	Nitrosococcus	Nitrosococcus oceani	otu724	0	0	0	0	1	0	1	0	0	0	1	0	0	0	0	1	0
Proteobacteria	Gammaproteobacteria	Chromatiales	Chromatiaceae	Nitrosococcus	Unclassified Nitrosococcus	otu725	0	0	7	0	9	1	0	0	1	0	0	0	0	2	0	1	2
Proteobacteria	Gammaproteobacteria	Chromatiales	Chromatiaceae	Rheinheimera	Bacillus firmus	otu726	1	0	0	0	0	0	0	0	6	0	2	0	0	0	0	0	0
Proteobacteria	Gammaproteobacteria	Chromatiales	Chromatiaceae	Rheinheimera	Rheinheimera aquimaris	otu727	0	0	0	0	0	1	0	0	4	0	1	0	0	0	0	0	0
Proteobacteria	Gammaproteobacteria	Chromatiales	Chromatiaceae	Rheinheimera	Rheinheimera sp. E407-8	otu728	0	0	0	0	0	0	0	0	0	1	0	0	0	0	0	0	0
Proteobacteria	Gammaproteobacteria	Chromatiales	Chromatiaceae	Rheinheimera	Unclassified Rheinheimera	otu729	3	1	2	0	30	12	6	9	185	82	10	27	0	4	1	3	1
Proteobacteria	Gammaproteobacteria	Chromatiales	Chromatiaceae	Thiocapsa	Thiocapsa imhoffii	otu730	0	0	0	0	0	1	0	0	0	0	0	0	0	0	0	0	0
Proteobacteria	Gammaproteobacteria	Chromatiales	Chromatiaceae	Thiocapsa	Thiocapsa marina	otu731	0	0	0	0	0	0	0	1	0	0	0	0	0	0	0	0	0
Proteobacteria	Gammaproteobacteria	Chromatiales	Chromatiaceae	Thiocapsa	Unclassified Thiocapsa	otu732	3	0	3	0	0	0	0	2	0	0	0	2	3	1	0	1	0
Proteobacteria	Gammaproteobacteria	Chromatiales	Chromatiaceae	Thiococcus	Thiococcus pfennigii	otu733	0	0	2	0	0	0	0	0	0	0	0	0	0	0	0	0	0
Proteobacteria	Gammaproteobacteria	Chromatiales	Chromatiaceae	Thiococcus	Unclassified Thiococcus	otu734	1	0	2	0	0	0	2	0	0	0	0	0	0	0	0	0	0
Proteobacteria	Gammaproteobacteria	Chromatiales	Chromatiaceae	Thiocystis	Thiocystis violacea	otu735	0	0	0	0	0	1	0	0	0	1	0	0	0	0	0	0	0
Proteobacteria	Gammaproteobacteria	Chromatiales	Chromatiaceae	Thiocystis	Unclassified Thiocystis	otu736	0	0	0	0	0	0	0	0	0	0	0	0	0	1	0	0	0
Proteobacteria	Gammaproteobacteria	Chromatiales	Chromatiaceae	Thiohalobacter	gamma proteobacterium HRh1	otu737	0	1	0	0	0	0	1	1	0	0	0	0	0	0	0	1	1
Proteobacteria	Gammaproteobacteria	Chromatiales	Chromatiaceae	Thiorhodococcus	Thiorhodococcus bheemlicus	otu738	0	0	0	0	0	0	3	0	0	0	0	0	0	0	0	0	0
Proteobacteria	Gammaproteobacteria	Chromatiales	Chromatiaceae	Thiorhodococcus	Unclassified Thiorhodococcus	otu739	0	0	0	0	1	0	0	0	0	0	0	0	0	0	0	0	0
Proteobacteria	Gammaproteobacteria	Chromatiales	Chromatiaceae	Thiorhodovibrio	Thiorhodovibrio sp. 970	otu740	0	0	0	0	0	0	0	1	0	0	0	0	0	0	1	0	0
Proteobacteria	Gammaproteobacteria	Chromatiales	Chromatiaceae	Unclassified Chromatiaceae	Unclassified	otu741	21	6	9	0	7	15	17	7	6	0	3	5	10	10	11	4	7
Proteobacteria	Gammaproteobacteria	Chromatiales	Ectothiorhodospiraceae	Alkalilimnicola	Unclassified Alkalilimnicola	otu742	9	0	0	0	0	0	0	9	0	0	0	0	0	0	0	0	0
Proteobacteria	Gammaproteobacteria	Chromatiales	Ectothiorhodospiraceae	Alkalispirillum	Unclassified Alkalispirillum	otu743	1	0	0	0	0	0	0	0	0	0	0	0	0	0	0	0	0
Proteobacteria	Gammaproteobacteria	Chromatiales	Ectothiorhodospiraceae	Arhodomonas	Arhodomonas sp. 50B226a_1	otu744	0	1	0	0	0	0	4	3	0	0	0	0	3	1	0	0	1
Proteobacteria	Gammaproteobacteria	Chromatiales	Ectothiorhodospiraceae	Ectothiorhodospira	Ectothiorhodospira sp. B7-7	otu745	0	0	0	0	0	0	0	0	0	0	0	0	0	0	1	0	0
Proteobacteria	Gammaproteobacteria	Chromatiales	Ectothiorhodospiraceae	Ectothiorhodospira	Ectothiorhodospira sp. JA741	otu746	0	0	0	0	0	0	0	0	0	0	0	0	2	0	0	1	1
Proteobacteria	Gammaproteobacteria	Chromatiales	Ectothiorhodospiraceae	Ectothiorhodospira	Ectothiorhodospira sp. PHS-1	otu747	0	1	0	0	0	0	3	0	0	0	0	0	4	1	0	1	0
Proteobacteria	Gammaproteobacteria	Chromatiales	Ectothiorhodospiraceae	Ectothiorhodospira	Unclassified Ectothiorhodospira	otu748	2	0	1	0	4	4	2	4	2	0	3	9	6	1	1	5	4
Proteobacteria	Gammaproteobacteria	Chromatiales	Ectothiorhodospiraceae	Halorhodospira	Halorhodospira halophila SL1	otu749	0	0	0	0	0	0	0	0	0	0	0	0	1	0	0	0	0
Proteobacteria	Gammaproteobacteria	Chromatiales	Ectothiorhodospiraceae	Halorhodospira	Unclassified Halorhodospira	otu750	0	0	1	0	2	0	0	1	0	0	0	0	0	0	0	1	0
Proteobacteria	Gammaproteobacteria	Chromatiales	Ectothiorhodospiraceae	Natronocella	Natronocella acetinitrilica	otu751	0	0	0	0	2	0	0	0	2	3	0	1	0	1	1	0	0
Proteobacteria	Gammaproteobacteria	Chromatiales	Ectothiorhodospiraceae	Nitrococcus	Nitrococcus mobilis	otu752	0	1	0	0	2	0	0	0	0	0	0	0	0	0	0	0	0
Proteobacteria	Gammaproteobacteria	Chromatiales	Ectothiorhodospiraceae	Nitrococcus	Unclassified Nitrococcus	otu753	1	0	1	0	1	0	0	2	0	0	0	0	0	0	0	0	0
Proteobacteria	Gammaproteobacteria	Chromatiales	Ectothiorhodospiraceae	Thioalkalispira	Unclassified Thioalkalispira	otu754	0	0	0	0	0	0	0	0	1	0	0	0	0	0	0	0	0
Proteobacteria	Gammaproteobacteria	Chromatiales	Ectothiorhodospiraceae	Thioalkalivibrio	Thioalkalivibrio denitrificans	otu755	0	0	0	0	3	1	3	0	1	0	22	24	4	4	0	1	0
Proteobacteria	Gammaproteobacteria	Chromatiales	Ectothiorhodospiraceae	Thioalkalivibrio	Thioalkalivibrio paradoxus	otu756	0	0	0	0	0	0	7	0	0	0	0	0	0	0	0	0	0
Proteobacteria	Gammaproteobacteria	Chromatiales	Ectothiorhodospiraceae	Thioalkalivibrio	Thioalkalivibrio sp. ALBR6	otu757	0	0	1	0	0	0	0	0	0	0	0	0	0	0	0	0	0
Proteobacteria	Gammaproteobacteria	Chromatiales	Ectothiorhodospiraceae	Thioalkalivibrio	Thioalkalivibrio sp. ALR20	otu758	0	0	0	0	0	0	0	0	0	0	1	0	0	0	0	0	0
Proteobacteria	Gammaproteobacteria	Chromatiales	Ectothiorhodospiraceae	Thioalkalivibrio	Thioalkalivibrio thiocyanoxidans ARh 4	otu759	0	0	0	0	0	0	0	1	0	1	0	0	0	0	0	0	0
Proteobacteria	Gammaproteobacteria	Chromatiales	Ectothiorhodospiraceae	Thioalkalivibrio	Unclassified Thioalkalivibrio	otu760	24	4	19	0	4	8	7	3	1	0	0	0	1	0	0	1	17
Proteobacteria	Gammaproteobacteria	Chromatiales	Ectothiorhodospiraceae	Thiohalospira	Thiohalospira alkaliphila	otu761	2	2	2	0	0	1	0	0	0	0	0	0	0	0	1	0	0
Proteobacteria	Gammaproteobacteria	Chromatiales	Ectothiorhodospiraceae	Thiohalospira	Thiohalospira halophila	otu762	1	0	0	0	0	0	2	0	0	0	0	0	0	0	0	0	0
Proteobacteria	Gammaproteobacteria	Chromatiales	Ectothiorhodospiraceae	Thiohalospira	Unclassified Thiohalospira	otu763	5	0	1	0	0	0	0	1	0	0	0	0	0	1	0	0	0
Proteobacteria	Gammaproteobacteria	Chromatiales	Ectothiorhodospiraceae	Thiorhodospira	Thiorhodospira sibirica ATCC 700588	otu764	0	0	0	0	0	0	0	0	0	0	0	0	0	0	3	1	0
Proteobacteria	Gammaproteobacteria	Chromatiales	Ectothiorhodospiraceae	Thiorhodospira	Thiorhodospira sp. SLG	otu765	0	0	0	0	0	0	0	0	1	0	0	0	0	0	0	0	0
Proteobacteria	Gammaproteobacteria	Chromatiales	Ectothiorhodospiraceae	Thiorhodospira	Unclassified Thiorhodospira	otu766	1	0	0	0	1	0	0	0	0	0	0	0	0	0	0	0	0
Proteobacteria	Gammaproteobacteria	Chromatiales	Ectothiorhodospiraceae	Unclassified Ectothiorhodospiraceae	Unclassified	otu767	44	10	43	2	27	6	80	32	2	5	3	7	27	2	1	6	11
Proteobacteria	Gammaproteobacteria	Chromatiales	Granulosicoccaceae	Granulosicoccus	Granulosicoccus sp. ZS4-22	otu768	0	0	0	0	0	0	1	0	0	0	0	0	0	0	0	0	0
Proteobacteria	Gammaproteobacteria	Chromatiales	Granulosicoccaceae	Granulosicoccus	Unclassified Granulosicoccus	otu769	0	0	1	0	2	2	0	0	0	0	0	0	0	0	0	0	0
Proteobacteria	Gammaproteobacteria	Chromatiales	Granulosicoccaceae	Unclassified Granulosicoccaceae	Unclassified	otu770	1	0	0	0	0	0	0	0	0	0	0	0	0	0	0	0	0
Proteobacteria	Gammaproteobacteria	Chromatiales	Halothiobacillaceae	Halothiobacillus	Halothiobacillus hydrothermalis	otu771	0	0	0	0	0	0	0	1	0	0	0	0	0	0	0	0	0
Proteobacteria	Gammaproteobacteria	Chromatiales	Halothiobacillaceae	Halothiobacillus	Halothiobacillus neapolitanus	otu772	0	0	0	0	1	3	7	3	0	0	0	1	14	5	4	4	4
Proteobacteria	Gammaproteobacteria	Chromatiales	Halothiobacillaceae	Halothiobacillus	Halothiobacillus sp. NP37	otu773	1	0	0	0	0	2	0	1	0	0	0	1	4	5	0	0	0
Proteobacteria	Gammaproteobacteria	Chromatiales	Halothiobacillaceae	Halothiobacillus	Unclassified Halothiobacillus	otu774	3	2	6	0	2	0	72	12	7	2	1	5	30	12	7	3	7
Proteobacteria	Gammaproteobacteria	Chromatiales	Halothiobacillaceae	Thioalkalibacter	Thioalkalibacter halophilus	otu775	0	0	1	1	0	0	1	2	0	0	1	1	1	0	2	7	0
Proteobacteria	Gammaproteobacteria	Chromatiales	Unclassified Chromatiales	Unclassified	Unclassified	otu776	19	1	12	0	18	15	121	35	10	23	8	4	32	8	9	4	9
Verrucomicrobia	Spartobacteria	Chthoniobacterales	Chthoniobacteraceae	Chthoniobacter	bacterium Ellin509	otu777	0	0	1	0	0	0	0	0	0	0	0	0	0	0	0	0	0
Verrucomicrobia	Spartobacteria	Chthoniobacterales	FukuN18 freshwater group	Spartobacteria	Spartobacteria bacterium Gsoil 144	otu778	1	0	0	0	0	0	0	0	0	0	0	0	0	0	0	0	0
Verrucomicrobia	Spartobacteria	Chthoniobacterales	FukuN18 freshwater group	Spartobacteria	Unclassified Spartobacteria	otu779	1	0	0	0	0	0	0	0	0	0	0	0	0	0	0	0	0
Verrucomicrobia	Spartobacteria	Chthoniobacterales	Xiphinematobacteraceae	Candidatus Xiphinematobacter	Unclassified Candidatus Xiphinematobacter	otu780	0	0	0	0	0	0	0	1	0	0	0	0	0	0	0	0	0
Armatimonadetes	Chthonomonadetes	Chthonomonadales	Chthonomonadaceae	Chthonomonas	Unclassified Chthonomonas	otu781	1	0	0	0	0	0	0	0	0	0	0	0	0	0	0	0	0
Firmicutes	Clostridia	Clostridiales	Caldicoprobacteraceae	Caldicoprobacter	Acetomicrobium faecale	otu782	0	0	0	0	0	0	2	0	0	0	0	0	6	6	1	1	6
Firmicutes	Clostridia	Clostridiales	Caldicoprobacteraceae	Caldicoprobacter	Unclassified Caldicoprobacter	otu783	0	0	2	0	3	0	0	0	1	0	1	1	1	4	0	1	3
Firmicutes	Clostridia	Clostridiales	Caldicoprobacteraceae	Unclassified Caldicoprobacteraceae	Unclassified	otu784	2	0	0	0	1	0	0	0	0	0	0	0	0	0	0	0	0
Firmicutes	Clostridia	Clostridiales	Christensenellaceae	Christensenella	Christensenella minuta	otu785	0	0	0	0	0	0	0	0	0	0	0	0	0	0	0	0	1
Firmicutes	Clostridia	Clostridiales	Clostridiaceae bacterium UBM1-4	Unclassified Clostridiaceae bacterium UBM1-4	Unclassified	otu786	1	0	0	0	0	0	0	0	0	0	0	0	0	0	0	0	0
Firmicutes	Clostridia	Clostridiales	Clostridiaceae	Alkaliphilus	Unclassified Alkaliphilus	otu787	0	0	1	0	4	1	0	1	0	0	1	0	0	0	0	0	0
Firmicutes	Clostridia	Clostridiales	Clostridiaceae	Anoxynatronum	Unclassified Anoxynatronum	otu788	0	0	0	0	0	0	0	0	0	0	0	1	0	0	0	0	0
Firmicutes	Clostridia	Clostridiales	Clostridiaceae	Caloramator	Unclassified Caloramator	otu789	0	0	0	0	0	0	0	0	1	0	0	0	0	0	0	1	0
Firmicutes	Clostridia	Clostridiales	Clostridiaceae	Caloranaerobacter	Unclassified Caloranaerobacter	otu790	0	0	0	0	0	0	0	0	0	0	1	0	0	0	0	0	0
Firmicutes	Clostridia	Clostridiales	Clostridiaceae	Candidatus Arthromitus	Unclassified Candidatus Arthromitus	otu791	0	0	0	0	0	0	0	0	0	0	1	0	0	0	0	0	0
Firmicutes	Clostridia	Clostridiales	Clostridiaceae	Clostridiisalibacter	Unclassified Clostridiisalibacter	otu792	0	0	1	0	0	1	0	0	0	0	0	0	0	0	0	0	0
Firmicutes	Clostridia	Clostridiales	Clostridiaceae	Clostridium	Clostridium aceticum	otu793	0	0	0	0	1	0	0	0	0	0	0	0	0	0	0	0	0
Firmicutes	Clostridia	Clostridiales	Clostridiaceae	Clostridium	Clostridium sp. SW002	otu794	0	0	0	0	0	0	0	0	0	0	3	0	0	0	0	0	0
Firmicutes	Clostridia	Clostridiales	Clostridiaceae	Clostridium	Eubacterium multiforme	otu795	0	0	0	0	0	0	0	0	0	0	0	0	1	0	0	0	0
Firmicutes	Clostridia	Clostridiales	Clostridiaceae	Clostridium	Unclassified Clostridium	otu796	2	4	1	1	12	1	5	18	4	47	1	5	1	0	3	0	3
Firmicutes	Clostridia	Clostridiales	Clostridiaceae	Proteiniclasticum	Unclassified Proteiniclasticum	otu797	4	1	0	0	0	0	0	0	0	0	0	0	0	0	0	0	0
Firmicutes	Clostridia	Clostridiales	Clostridiaceae	Thermohalobacter	Unclassified Thermohalobacter	otu798	0	0	0	0	0	0	0	0	0	0	0	0	0	1	0	0	0
Firmicutes	Clostridia	Clostridiales	Clostridiaceae	Unclassified Clostridiaceae	Unclassified	otu799	4	2	1	0	1	2	2	1	4	2	2	0	1	0	0	0	1
Firmicutes	Clostridia	Clostridiales	Eubacteriaceae	Acetobacterium	Unclassified Acetobacterium	otu800	0	0	0	0	0	0	0	0	0	0	1	0	0	0	0	0	0
Firmicutes	Clostridia	Clostridiales	Eubacteriaceae	Alkalibacter	Unclassified Alkalibacter	otu801	0	0	0	0	0	0	0	0	0	0	0	0	0	0	1	0	0
Firmicutes	Clostridia	Clostridiales	Eubacteriaceae	Anaerofustis	Unclassified Anaerofustis	otu802	0	0	0	0	1	0	0	2	0	0	0	0	0	0	0	0	0
Firmicutes	Clostridia	Clostridiales	Eubacteriaceae	Eubacterium	Eubacterium barkeri	otu803	0	0	0	0	1	0	1	0	0	0	0	0	0	1	0	0	0
Firmicutes	Clostridia	Clostridiales	Eubacteriaceae	Unclassified Eubacteriaceae	Unclassified	otu804	0	1	0	0	0	0	1	2	0	0	0	0	0	0	0	0	0
Firmicutes	Clostridia	Clostridiales	Family XI Incertae Sedis	Anaerococcus	Anaerococcus prevotii DSM 20548	otu805	0	0	0	0	0	0	0	0	0	0	0	1	0	0	0	0	0
Firmicutes	Clostridia	Clostridiales	Family XI Incertae Sedis	Anaerococcus	Anaerococcus sp. 8405254	otu806	0	0	0	0	0	0	0	0	0	0	0	0	1	0	0	0	0
Firmicutes	Clostridia	Clostridiales	Family XI Incertae Sedis	Anaerococcus	Unclassified Anaerococcus	otu807	1	0	0	0	0	0	1	0	0	8	2	1	0	0	0	0	2
Firmicutes	Clostridia	Clostridiales	Family XI Incertae Sedis	Finegoldia	Sporobacterium sp. WAL 1855D	otu808	1	0	0	0	0	0	0	0	0	0	0	0	0	0	0	0	0
Firmicutes	Clostridia	Clostridiales	Family XI Incertae Sedis	Finegoldia	Unclassified Finegoldia	otu809	0	0	1	0	0	0	0	0	0	0	1	3	1	0	0	0	0
Firmicutes	Clostridia	Clostridiales	Family XI Incertae Sedis	Gallicola	Unclassified Gallicola	otu810	0	0	0	0	0	0	0	0	0	0	0	0	1	0	0	0	0
Firmicutes	Clostridia	Clostridiales	Family XI Incertae Sedis	Helcococcus	Unclassified Helcococcus	otu811	2	0	1	0	4	1	0	0	0	0	1	0	0	0	0	0	0
Firmicutes	Clostridia	Clostridiales	Family XI Incertae Sedis	Incertae Sedis	Unclassified Incertae Sedis	otu812	0	0	3	0	1	0	0	0	0	0	5	1	0	1	0	0	0
Firmicutes	Clostridia	Clostridiales	Family XI Incertae Sedis	Peptoniphilus	Peptoniphilus harei	otu813	0	0	0	0	1	0	0	0	0	0	0	0	0	0	0	0	0
Firmicutes	Clostridia	Clostridiales	Family XI Incertae Sedis	Peptoniphilus	Peptoniphilus sp. 1-13	otu814	0	0	0	0	0	0	0	0	0	1	0	0	0	0	0	0	0
Firmicutes	Clostridia	Clostridiales	Family XI Incertae Sedis	Peptoniphilus	Unclassified Peptoniphilus	otu815	6	0	2	2	5	3	3	2	4	2	0	1	2	0	0	0	4
Firmicutes	Clostridia	Clostridiales	Family XI Incertae Sedis	Sedimentibacter	Unclassified Sedimentibacter	otu816	0	1	0	0	0	0	0	1	0	0	1	0	0	0	0	0	0
Firmicutes	Clostridia	Clostridiales	Family XI Incertae Sedis	Tepidimicrobium	Unclassified Tepidimicrobium	otu817	0	0	0	0	0	1	0	0	0	0	0	0	0	0	0	0	0
Firmicutes	Clostridia	Clostridiales	Family XI Incertae Sedis	Tissierella	Tissierella creatinophila	otu818	1	1	0	0	0	0	0	0	0	0	0	0	0	0	0	0	0
Firmicutes	Clostridia	Clostridiales	Family XI Incertae Sedis	Tissierella	Unclassified Tissierella	otu819	0	3	0	0	0	1	0	0	0	0	0	2	3	0	0	0	0
Firmicutes	Clostridia	Clostridiales	Family XI Incertae Sedis	Unclassified Family XI Incertae Sedis	Unclassified	otu820	23	1	5	0	4	2	0	1	1	2	1	1	0	1	0	0	0
Firmicutes	Clostridia	Clostridiales	Family XII Incertae Sedis	Fusibacter	Fusibacter sp. BELH1	otu821	1	0	0	0	0	0	0	0	0	0	0	0	0	0	0	0	0
Firmicutes	Clostridia	Clostridiales	Family XII Incertae Sedis	Fusibacter	Peptostreptococcaceae bacterium canine oral taxon 065	otu822	0	1	0	0	0	0	0	0	0	0	0	0	0	0	0	0	0
Firmicutes	Clostridia	Clostridiales	Family XII Incertae Sedis	Fusibacter	Unclassified Fusibacter	otu823	0	0	0	0	1	0	0	0	0	0	2	0	0	0	0	0	0
Firmicutes	Clostridia	Clostridiales	Family XII Incertae Sedis	Guggenheimella	Tindallia sp. Mic8c12	otu824	0	1	0	0	0	0	0	0	0	0	0	0	0	0	0	0	0
Firmicutes	Clostridia	Clostridiales	Family XII Incertae Sedis	Unclassified Family XII Incertae Sedis	Unclassified	otu825	0	0	0	0	0	0	0	0	0	0	0	2	0	0	0	0	0
Firmicutes	Clostridia	Clostridiales	Family XIII Incertae Sedis	Anaerovorax	Clostridium aminobutyricum	otu826	0	2	0	0	0	0	0	0	0	0	0	0	0	0	0	0	0
Firmicutes	Clostridia	Clostridiales	Family XIII Incertae Sedis	Incertae Sedis	Eubacterium saphenum ATCC 49989	otu827	0	0	0	0	0	0	0	0	0	2	0	0	0	0	0	0	0
Firmicutes	Clostridia	Clostridiales	Family XIII Incertae Sedis	Incertae Sedis	Peptostreptococcaceae bacterium canine oral taxon 074	otu828	0	0	0	0	0	1	0	0	0	0	0	0	0	0	0	0	0
Firmicutes	Clostridia	Clostridiales	Family XIII Incertae Sedis	Incertae Sedis	Unclassified Incertae Sedis	otu829	0	0	2	0	0	1	0	0	0	0	0	0	0	0	0	0	0
Firmicutes	Clostridia	Clostridiales	Family XIII Incertae Sedis	Peptostreptococcaceae	Peptostreptococcaceae bacterium canine oral taxon 124	otu830	0	0	0	0	2	0	0	0	0	0	0	0	0	0	0	0	0
Firmicutes	Clostridia	Clostridiales	Family XIII Incertae Sedis	Unclassified Family XIII Incertae Sedis	Unclassified	otu831	0	2	0	0	0	1	1	0	0	0	0	0	0	0	0	0	0
Firmicutes	Clostridia	Clostridiales	Family XIV Incertae Sedis	Unclassified Family XIV Incertae Sedis	Unclassified	otu832	1	0	0	0	0	0	0	0	0	0	0	0	0	0	0	0	0
Firmicutes	Clostridia	Clostridiales	Family XVI Incertae Sedis	Carboxydocella	Unclassified Carboxydocella	otu833	0	0	0	0	1	3	5	0	0	0	2	0	0	0	0	0	0
Firmicutes	Clostridia	Clostridiales	Family XVII Incertae Sedis	Sulfobacillus	Unclassified Sulfobacillus	otu834	0	0	0	0	0	0	0	2	0	0	0	0	0	0	0	0	0
Firmicutes	Clostridia	Clostridiales	Family XVII Incertae Sedis	Thermaerobacter	Unclassified Thermaerobacter	otu835	0	0	0	0	0	4	3	1	0	0	5	3	0	0	0	0	0
Firmicutes	Clostridia	Clostridiales	Family XVII Incertae Sedis	Unclassified Family XVII Incertae Sedis	Unclassified	otu836	0	0	0	0	0	0	0	1	0	0	0	0	0	0	0	0	0
Firmicutes	Clostridia	Clostridiales	Family XVIII Incertae Sedis	Symbiobacterium	Unclassified Symbiobacterium	otu837	0	0	0	0	1	8	11	1	6	0	0	1	1	0	0	0	0
Firmicutes	Clostridia	Clostridiales	Family XVIII Incertae Sedis	Unclassified Family XVIII Incertae Sedis	Unclassified	otu838	0	0	0	0	6	9	7	0	5	0	9	6	0	1	0	2	0
Firmicutes	Clostridia	Clostridiales	Gracilibacteraceae	Gracilibacter	Unclassified Gracilibacter	otu839	0	0	0	0	0	4	0	0	0	0	1	0	0	0	0	0	0
Firmicutes	Clostridia	Clostridiales	Gracilibacteraceae	Lutispora	Unclassified Lutispora	otu840	0	0	0	0	0	0	0	1	0	0	0	0	0	0	0	0	0
Firmicutes	Clostridia	Clostridiales	Gracilibacteraceae	Unclassified Gracilibacteraceae	Unclassified	otu841	0	0	0	0	0	0	1	0	0	0	0	0	0	0	0	0	0
Firmicutes	Clostridia	Clostridiales	Lachnospiraceae	Anaerostipes	Eubacterium hadrum	otu842	1	2	0	0	0	0	0	0	0	0	0	0	0	0	0	0	0
Firmicutes	Clostridia	Clostridiales	Lachnospiraceae	Anaerostipes	Unclassified Anaerostipes	otu843	1	4	0	0	0	0	0	0	0	0	0	2	0	0	0	0	0
Firmicutes	Clostridia	Clostridiales	Lachnospiraceae	Blautia	Blautia stercoris	otu844	1	0	0	0	0	0	0	0	0	0	0	0	0	0	0	0	0
Firmicutes	Clostridia	Clostridiales	Lachnospiraceae	Blautia	Clostridiales bacterium A2-162	otu845	0	1	0	0	0	0	0	0	0	0	0	0	1	0	1	0	0
Firmicutes	Clostridia	Clostridiales	Lachnospiraceae	Blautia	Ruminococcus sp. DJF_VR52	otu846	1	0	0	0	0	0	0	0	0	0	0	0	0	0	0	0	0
Firmicutes	Clostridia	Clostridiales	Lachnospiraceae	Blautia	Ruminococcus sp. DJF_VR70k1	otu847	0	0	0	0	0	0	0	0	0	0	0	0	0	0	1	1	0
Firmicutes	Clostridia	Clostridiales	Lachnospiraceae	Blautia	Ruminococcus sp. YE58	otu848	0	1	0	0	0	0	0	0	0	0	0	0	0	0	0	0	0
Firmicutes	Clostridia	Clostridiales	Lachnospiraceae	Blautia	Unclassified Blautia	otu849	12	15	0	0	0	0	0	0	0	1	0	0	1	2	1	2	1
Firmicutes	Clostridia	Clostridiales	Lachnospiraceae	Butyrivibrio	Unclassified Butyrivibrio	otu850	0	0	0	0	0	0	0	0	0	0	0	0	0	0	1	0	0
Firmicutes	Clostridia	Clostridiales	Lachnospiraceae	Catonella	Catonella morbi	otu851	0	0	0	0	0	0	0	0	2	0	0	0	0	0	0	0	0
Firmicutes	Clostridia	Clostridiales	Lachnospiraceae	Catonella	Unclassified Catonella	otu852	1	0	0	0	0	1	1	0	0	0	0	0	0	0	0	1	0
Firmicutes	Clostridia	Clostridiales	Lachnospiraceae	Cellulosilyticum	Clostridium lentocellum DSM 5427	otu853	0	1	0	0	0	0	0	0	0	0	0	0	0	0	0	0	0
Firmicutes	Clostridia	Clostridiales	Lachnospiraceae	Cellulosilyticum	Unclassified Cellulosilyticum	otu854	2	0	0	0	4	3	0	1	3	2	0	0	0	0	0	0	0
Firmicutes	Clostridia	Clostridiales	Lachnospiraceae	Clostridiales	Unclassified Clostridiales	otu855	0	0	1	0	0	0	0	0	0	0	0	0	0	0	0	0	0
Firmicutes	Clostridia	Clostridiales	Lachnospiraceae	Coprococcus	Clostridium sp. ID5	otu856	0	1	0	0	0	0	0	0	0	0	0	0	0	0	0	0	0
Firmicutes	Clostridia	Clostridiales	Lachnospiraceae	Coprococcus	Coprococcus catus	otu857	1	0	0	0	0	0	0	0	0	0	0	0	0	0	0	0	0
Firmicutes	Clostridia	Clostridiales	Lachnospiraceae	Coprococcus	Coprococcus eutactus	otu858	1	0	0	0	0	0	0	0	0	0	0	0	0	0	0	1	0
Firmicutes	Clostridia	Clostridiales	Lachnospiraceae	Coprococcus	Lachnospiraceae bacterium DJF_CP64	otu859	1	0	0	0	0	0	0	0	0	0	0	0	0	0	0	0	0
Firmicutes	Clostridia	Clostridiales	Lachnospiraceae	Coprococcus	Unclassified Coprococcus	otu860	1	1	0	0	0	0	1	0	0	0	0	0	0	0	0	0	1
Firmicutes	Clostridia	Clostridiales	Lachnospiraceae	Dorea	Unclassified Dorea	otu861	2	2	0	0	0	0	0	0	0	0	0	0	0	0	0	0	0
Firmicutes	Clostridia	Clostridiales	Lachnospiraceae	Epulopiscium	Unclassified Epulopiscium	otu862	0	0	0	0	0	0	0	5	0	0	0	0	0	0	0	0	0
Firmicutes	Clostridia	Clostridiales	Lachnospiraceae	Hespellia	Hespellia porcina	otu863	1	0	0	0	0	0	0	0	0	0	0	0	0	0	0	0	0
Firmicutes	Clostridia	Clostridiales	Lachnospiraceae	Hespellia	Hespellia stercorisuis	otu864	0	0	0	0	0	0	0	0	0	0	0	0	0	1	0	0	0
Firmicutes	Clostridia	Clostridiales	Lachnospiraceae	Incertae Sedis	Clostridiaceae bacterium SH021	otu865	0	0	0	0	0	0	0	0	0	0	0	0	0	1	0	0	0
Firmicutes	Clostridia	Clostridiales	Lachnospiraceae	Incertae Sedis	Clostridiales bacterium DJF_RP51	otu866	0	1	0	0	0	0	0	0	0	0	0	0	0	1	0	1	0
Firmicutes	Clostridia	Clostridiales	Lachnospiraceae	Incertae Sedis	Clostridium aldenense	otu867	0	0	0	0	0	0	0	0	0	0	0	0	0	0	1	0	0
Firmicutes	Clostridia	Clostridiales	Lachnospiraceae	Incertae Sedis	Clostridium hathewayi	otu868	0	0	0	0	0	0	0	0	0	0	0	0	0	0	0	1	0
Firmicutes	Clostridia	Clostridiales	Lachnospiraceae	Incertae Sedis	Clostridium propionicum	otu869	0	0	0	0	0	0	0	0	0	1	0	0	0	0	0	0	0
Firmicutes	Clostridia	Clostridiales	Lachnospiraceae	Incertae Sedis	Clostridium sp. ID11	otu870	1	0	0	0	0	0	0	0	0	0	0	0	0	0	0	0	0
Firmicutes	Clostridia	Clostridiales	Lachnospiraceae	Incertae Sedis	Clostridium sp. NT-2	otu871	0	0	0	0	0	0	1	0	0	0	0	0	0	0	0	0	0
Firmicutes	Clostridia	Clostridiales	Lachnospiraceae	Incertae Sedis	Eubacterium eligens ATCC 27750	otu872	3	0	0	0	0	0	0	0	0	0	0	0	0	1	3	4	5
Firmicutes	Clostridia	Clostridiales	Lachnospiraceae	Incertae Sedis	Eubacterium fissicatena	otu873	0	1	0	0	0	0	0	0	0	0	0	0	0	0	0	0	0
Firmicutes	Clostridia	Clostridiales	Lachnospiraceae	Incertae Sedis	Eubacterium hallii	otu874	0	0	0	0	0	0	0	0	0	0	0	0	0	1	0	1	0
Firmicutes	Clostridia	Clostridiales	Lachnospiraceae	Incertae Sedis	Eubacterium rangiferina	otu875	0	0	0	0	0	0	0	0	0	0	0	0	0	1	0	0	0
Firmicutes	Clostridia	Clostridiales	Lachnospiraceae	Incertae Sedis	Ruminococcus lactaris ATCC 29176	otu876	0	1	0	0	0	0	0	0	0	0	0	0	0	0	0	0	0
Firmicutes	Clostridia	Clostridiales	Lachnospiraceae	Incertae Sedis	Unclassified Incertae Sedis	otu877	21	13	1	0	1	1	1	3	4	1	1	0	4	12	6	2	8
Firmicutes	Clostridia	Clostridiales	Lachnospiraceae	Incertae Sedis	butyrate-producing bacterium A2-166	otu878	0	0	0	0	0	0	0	0	0	0	0	0	0	2	2	2	4
Firmicutes	Clostridia	Clostridiales	Lachnospiraceae	Incertae Sedis	butyrate-producing bacterium Ph07AW01	otu879	1	3	0	0	0	0	0	0	0	0	0	0	1	0	0	0	0
Firmicutes	Clostridia	Clostridiales	Lachnospiraceae	Lachnospira	Lactobacillus rogosae	otu880	11	21	0	0	0	0	0	0	0	0	0	0	0	2	4	1	5
Firmicutes	Clostridia	Clostridiales	Lachnospiraceae	Marvinbryantia	Lachnospiraceae bacterium DJF_VR44	otu881	0	0	0	0	0	0	0	0	0	0	0	0	0	1	0	0	0
Firmicutes	Clostridia	Clostridiales	Lachnospiraceae	Marvinbryantia	Unclassified Marvinbryantia	otu882	1	0	0	0	0	0	0	0	0	0	0	0	0	0	0	0	0
Firmicutes	Clostridia	Clostridiales	Lachnospiraceae	Pseudobutyrivibrio	Eubacteriaceae bacterium DJF_CR57k1	otu883	1	0	0	0	0	0	0	0	0	0	0	0	0	0	2	0	1
Firmicutes	Clostridia	Clostridiales	Lachnospiraceae	Pseudobutyrivibrio	Eubacterium rectale	otu884	2	0	0	0	0	0	0	0	0	0	0	0	0	1	0	1	0
Firmicutes	Clostridia	Clostridiales	Lachnospiraceae	Pseudobutyrivibrio	Lachnobacterium sp. wal 14165	otu885	0	0	0	0	0	0	0	0	0	0	0	0	0	0	0	1	0
Firmicutes	Clostridia	Clostridiales	Lachnospiraceae	Pseudobutyrivibrio	Unclassified Pseudobutyrivibrio	otu886	5	5	0	0	0	0	0	1	1	0	3	5	0	3	3	1	4
Firmicutes	Clostridia	Clostridiales	Lachnospiraceae	Pseudobutyrivibrio	bacterium YE62	otu887	0	1	0	0	0	0	0	0	0	0	0	0	0	0	0	0	0
Firmicutes	Clostridia	Clostridiales	Lachnospiraceae	Roseburia	Roseburia hominis A2-183	otu888	1	0	0	0	0	0	0	0	0	0	0	0	0	0	0	0	0
Firmicutes	Clostridia	Clostridiales	Lachnospiraceae	Roseburia	Roseburia inulinivorans	otu889	0	5	0	0	0	0	0	0	0	0	0	0	0	0	1	0	1
Firmicutes	Clostridia	Clostridiales	Lachnospiraceae	Roseburia	Unclassified Roseburia	otu890	36	35	0	0	0	0	0	0	0	0	0	0	0	8	4	4	6
Firmicutes	Clostridia	Clostridiales	Lachnospiraceae	Roseburia	butyrate-producing bacterium PH07BW10	otu891	1	0	0	0	0	0	0	0	0	0	0	0	0	0	0	0	0
Firmicutes	Clostridia	Clostridiales	Lachnospiraceae	Shuttleworthia	Shuttleworthia satelles DSM 14600	otu892	0	1	0	0	0	0	0	0	0	0	0	0	0	0	0	0	0
Firmicutes	Clostridia	Clostridiales	Lachnospiraceae	Shuttleworthia	Unclassified Shuttleworthia	otu893	0	0	0	0	3	4	2	1	0	0	1	0	1	0	0	1	1
Firmicutes	Clostridia	Clostridiales	Lachnospiraceae	Unclassified Lachnospiraceae	Unclassified	otu894	116	126	0	0	4	2	7	12	0	0	3	2	4	37	42	51	49
Firmicutes	Clostridia	Clostridiales	Peptococcaceae	Dehalobacterium	Unclassified Dehalobacterium	otu895	0	0	0	0	0	0	0	0	0	0	0	0	0	0	0	1	0
Firmicutes	Clostridia	Clostridiales	Peptococcaceae	Desulfitibacter	Unclassified Desulfitibacter	otu896	0	0	0	0	0	1	0	0	0	0	0	0	0	0	0	0	0
Firmicutes	Clostridia	Clostridiales	Peptococcaceae	Desulfitobacterium	Unclassified Desulfitobacterium	otu897	0	0	0	0	0	0	0	0	1	0	0	0	0	0	0	0	0
Firmicutes	Clostridia	Clostridiales	Peptococcaceae	Desulfosporosinus	Unclassified Desulfosporosinus	otu898	0	0	0	2	1	4	2	0	1	0	6	1	1	0	0	1	0
Firmicutes	Clostridia	Clostridiales	Peptococcaceae	Desulfotomaculum	Desulfotomaculum kuznetsovii	otu899	0	0	0	0	0	0	0	0	1	0	0	0	0	0	0	0	0
Firmicutes	Clostridia	Clostridiales	Peptococcaceae	Desulfotomaculum	Unclassified Desulfotomaculum	otu900	2	0	3	0	3	13	14	5	12	1	9	3	5	1	0	1	0
Firmicutes	Clostridia	Clostridiales	Peptococcaceae	Desulfurispora	Desulfurispora thermophila	otu901	0	0	0	0	1	0	0	0	0	0	1	0	0	0	0	0	0
Firmicutes	Clostridia	Clostridiales	Peptococcaceae	Desulfurispora	Unclassified Desulfurispora	otu902	0	0	0	0	0	2	0	0	1	0	1	0	0	0	0	0	0
Firmicutes	Clostridia	Clostridiales	Peptococcaceae	Desulfurispora	sulfate-reducing bacterium R-AcetonA170	otu903	0	0	0	0	0	0	1	0	0	0	0	0	0	0	0	0	0
Firmicutes	Clostridia	Clostridiales	Peptococcaceae	Pelotomaculum	Unclassified Pelotomaculum	otu904	0	0	1	0	0	1	2	0	1	0	0	0	0	0	0	0	0
Firmicutes	Clostridia	Clostridiales	Peptococcaceae	Peptococcus	Peptococcus sp. oral taxon 167	otu905	0	0	0	0	0	0	0	0	0	1	0	0	0	0	0	0	0
Firmicutes	Clostridia	Clostridiales	Peptococcaceae	Thermincola	Unclassified Thermincola	otu906	0	0	0	0	0	2	0	0	0	0	0	0	0	0	0	0	0
Firmicutes	Clostridia	Clostridiales	Peptococcaceae	Unclassified Peptococcaceae	Unclassified	otu907	4	2	3	0	1	4	5	3	2	1	2	2	6	2	1	4	0
Firmicutes	Clostridia	Clostridiales	Peptostreptococcaceae	Incertae Sedis	Unclassified Incertae Sedis	otu908	7	13	11	0	15	16	3	2	2	0	11	16	3	5	1	2	0
Firmicutes	Clostridia	Clostridiales	Peptostreptococcaceae	Incertae Sedis	[Clostridium] paradoxum	otu909	0	0	0	0	0	1	0	0	0	0	0	0	0	0	0	0	0
Firmicutes	Clostridia	Clostridiales	Peptostreptococcaceae	Peptostreptococcus	Unclassified Peptostreptococcus	otu910	2	0	0	0	0	0	1	0	0	0	0	0	0	0	0	0	0
Firmicutes	Clostridia	Clostridiales	Peptostreptococcaceae	Proteocatella	Proteocatella sphenisci	otu911	1	0	0	0	0	1	0	0	0	0	0	0	0	0	0	0	0
Firmicutes	Clostridia	Clostridiales	Peptostreptococcaceae	Unclassified Peptostreptococcaceae	Unclassified	otu912	3	0	15	1	5	6	2	0	2	0	11	10	2	3	0	1	0
Firmicutes	Clostridia	Clostridiales	Ruminococcaceae	Anaerotruncus	Unclassified Anaerotruncus	otu913	0	0	0	0	0	0	2	0	0	0	2	1	3	0	0	0	0
Firmicutes	Clostridia	Clostridiales	Ruminococcaceae	Faecalibacterium	Clostridiaceae bacterium DJF_VR09	otu914	1	0	0	0	0	0	0	0	0	0	0	0	0	0	0	0	0
Firmicutes	Clostridia	Clostridiales	Ruminococcaceae	Faecalibacterium	Faecalibacterium prausnitzii	otu915	11	7	0	0	0	0	0	0	0	0	0	0	1	0	2	1	2
Firmicutes	Clostridia	Clostridiales	Ruminococcaceae	Faecalibacterium	Unclassified Faecalibacterium	otu916	34	18	0	0	0	0	0	2	0	0	0	0	2	6	7	6	1
Firmicutes	Clostridia	Clostridiales	Ruminococcaceae	Fastidiosipila	Unclassified Fastidiosipila	otu917	0	0	0	0	0	0	0	0	0	0	1	0	0	0	0	0	0
Firmicutes	Clostridia	Clostridiales	Ruminococcaceae	Flavonifractor	Clostridiales bacterium 30-4c	otu918	0	0	0	0	0	0	0	0	0	0	0	0	0	0	0	1	0
Firmicutes	Clostridia	Clostridiales	Ruminococcaceae	Flavonifractor	Unclassified Flavonifractor	otu919	0	0	0	0	0	0	0	0	0	0	0	0	0	1	0	0	0
Firmicutes	Clostridia	Clostridiales	Ruminococcaceae	Incertae Sedis	Clostridium sp. strain Z6	otu920	1	0	0	0	0	0	0	0	0	0	0	0	0	0	0	0	0
Firmicutes	Clostridia	Clostridiales	Ruminococcaceae	Incertae Sedis	Eubacterium siraeum DSM 15702	otu921	0	0	0	0	0	0	0	0	0	0	0	0	0	0	0	0	2
Firmicutes	Clostridia	Clostridiales	Ruminococcaceae	Incertae Sedis	Unclassified Incertae Sedis	otu922	4	4	0	1	2	7	5	1	0	0	0	2	0	1	5	3	2
Firmicutes	Clostridia	Clostridiales	Ruminococcaceae	Incertae Sedis	anaerobic bacterium Glu3	otu923	1	0	0	0	0	0	0	0	0	0	0	0	0	0	0	0	0
Firmicutes	Clostridia	Clostridiales	Ruminococcaceae	Oscillibacter	Lactobacillales bacterium DJF_B280	otu924	0	1	0	0	0	0	0	0	0	0	0	0	0	0	0	1	0
Firmicutes	Clostridia	Clostridiales	Ruminococcaceae	Oscillibacter	Unclassified Oscillibacter	otu925	3	6	2	0	0	0	0	0	0	0	0	0	0	3	2	2	0
Firmicutes	Clostridia	Clostridiales	Ruminococcaceae	Pseudoflavonifractor	Unclassified Pseudoflavonifractor	otu926	0	0	0	0	0	0	0	0	1	0	0	0	0	0	0	0	0
Firmicutes	Clostridia	Clostridiales	Ruminococcaceae	Ruminococcus	Clostridiaceae bacterium DJF_VR76	otu927	0	0	0	0	0	0	0	0	0	0	0	0	0	0	0	1	1
Firmicutes	Clostridia	Clostridiales	Ruminococcaceae	Ruminococcus	Clostridium sp.	otu928	0	2	0	0	0	0	0	0	0	0	0	0	0	0	0	0	0
Firmicutes	Clostridia	Clostridiales	Ruminococcaceae	Ruminococcus	Ruminococcus albus 7	otu929	0	2	0	0	0	0	0	0	0	0	0	0	0	0	0	0	1
Firmicutes	Clostridia	Clostridiales	Ruminococcaceae	Ruminococcus	Ruminococcus bromii L2-63	otu930	3	0	0	0	0	0	0	0	0	0	0	0	0	0	1	0	0
Firmicutes	Clostridia	Clostridiales	Ruminococcaceae	Ruminococcus	Ruminococcus callidus	otu931	0	3	0	0	0	0	1	0	0	0	0	0	1	0	0	0	0
Firmicutes	Clostridia	Clostridiales	Ruminococcaceae	Ruminococcus	Ruminococcus flavefaciens	otu932	0	0	0	0	0	0	0	0	0	0	0	2	0	0	0	0	0
Firmicutes	Clostridia	Clostridiales	Ruminococcaceae	Ruminococcus	Unclassified Ruminococcus	otu933	6	5	2	0	6	20	6	12	12	0	41	30	14	16	2	2	3
Firmicutes	Clostridia	Clostridiales	Ruminococcaceae	Ruminococcus	rumen bacterium NK4A95	otu934	1	0	0	0	0	0	0	0	0	0	0	0	0	1	0	0	0
Firmicutes	Clostridia	Clostridiales	Ruminococcaceae	Saccharofermentans	Unclassified Saccharofermentans	otu935	0	0	0	0	0	0	1	0	0	0	0	1	0	0	0	0	0
Firmicutes	Clostridia	Clostridiales	Ruminococcaceae	Sporobacter	Unclassified Sporobacter	otu936	0	0	0	0	0	0	0	1	0	0	0	0	0	0	0	0	0
Firmicutes	Clostridia	Clostridiales	Ruminococcaceae	Subdoligranulum	Subdoligranulum sp. DJF_VR33k2	otu937	1	0	0	0	0	0	0	0	0	0	0	0	0	0	0	0	0
Firmicutes	Clostridia	Clostridiales	Ruminococcaceae	Subdoligranulum	Unclassified Subdoligranulum	otu938	6	2	0	0	0	0	0	0	0	0	0	0	0	1	2	1	1
Firmicutes	Clostridia	Clostridiales	Ruminococcaceae	Unclassified Ruminococcaceae	Unclassified	otu939	49	28	1	0	3	6	6	6	6	0	8	7	6	9	8	12	10
Firmicutes	Clostridia	Clostridiales	Syntrophomonadaceae	Dethiobacter	Dethiobacter alkaliphilus AHT 1	otu940	0	0	0	0	1	0	0	0	0	0	0	0	0	0	0	0	0
Firmicutes	Clostridia	Clostridiales	Syntrophomonadaceae	Dethiobacter	Unclassified Dethiobacter	otu941	1	0	1	0	0	0	0	0	0	0	0	0	0	0	0	0	0
Firmicutes	Clostridia	Clostridiales	Syntrophomonadaceae	Syntrophomonas	Syntrophomonas palmitatica	otu942	0	0	0	1	0	0	0	0	0	0	0	0	0	0	0	0	0
Firmicutes	Clostridia	Clostridiales	Syntrophomonadaceae	Syntrophomonas	Syntrophomonas wolfei subsp. wolfei str. Goettingen	otu943	0	0	0	0	1	0	0	0	0	0	1	5	0	0	0	1	0
Firmicutes	Clostridia	Clostridiales	Syntrophomonadaceae	Syntrophomonas	Unclassified Syntrophomonas	otu944	1	0	0	0	7	1	6	0	3	0	5	8	1	0	0	2	0
Firmicutes	Clostridia	Clostridiales	Syntrophomonadaceae	Syntrophothermus	Unclassified Syntrophothermus	otu945	0	0	0	0	0	1	0	0	0	0	0	0	0	0	0	0	0
Firmicutes	Clostridia	Clostridiales	Syntrophomonadaceae	Unclassified Syntrophomonadaceae	Unclassified	otu946	1	0	0	0	0	4	1	0	3	0	0	1	0	0	0	0	0
Firmicutes	Clostridia	Clostridiales	Unclassified Clostridiales	Unclassified	Unclassified	otu947	30	33	27	4	56	65	58	40	48	6	50	44	20	9	6	26	7
Firmicutes	Clostridia	Clostridiales	Veillonellaceae	Acetonema	Unclassified Acetonema	otu948	0	0	0	0	0	1	0	0	0	0	0	0	0	0	0	0	0
Firmicutes	Clostridia	Clostridiales	Veillonellaceae	Acidaminococcus	Unclassified Acidaminococcus	otu949	13	0	0	0	0	1	0	0	0	0	0	0	0	0	0	0	0
Firmicutes	Clostridia	Clostridiales	Veillonellaceae	Allisonella	Allisonella histaminiformans	otu950	0	1	0	0	0	0	0	0	0	0	0	0	0	0	0	0	0
Firmicutes	Clostridia	Clostridiales	Veillonellaceae	Anaerosinus	Anaerosinus glycerini	otu951	2	0	0	0	0	0	0	0	0	0	0	0	0	0	0	0	0
Firmicutes	Clostridia	Clostridiales	Veillonellaceae	Anaerovibrio	Unclassified Anaerovibrio	otu952	0	0	0	0	0	3	0	0	0	0	0	0	0	0	0	0	0
Firmicutes	Clostridia	Clostridiales	Veillonellaceae	Dialister	Unclassified Dialister	otu953	3	1	1	0	0	0	0	0	0	0	0	0	0	2	1	0	0
Firmicutes	Clostridia	Clostridiales	Veillonellaceae	Megamonas	Megamonas funiformis	otu954	1	0	0	0	0	0	0	0	0	0	0	0	0	0	0	0	0
Firmicutes	Clostridia	Clostridiales	Veillonellaceae	Megamonas	Megamonas funiformis YIT 11815	otu955	1	0	0	0	0	0	0	0	0	0	0	0	0	0	0	0	0
Firmicutes	Clostridia	Clostridiales	Veillonellaceae	Megamonas	Megamonas rupellensis	otu956	1	0	0	0	0	0	0	0	0	0	0	0	0	0	0	0	0
Firmicutes	Clostridia	Clostridiales	Veillonellaceae	Megamonas	Unclassified Megamonas	otu957	14	11	1	0	1	0	0	0	0	1	0	0	0	6	3	3	3
Firmicutes	Clostridia	Clostridiales	Veillonellaceae	Megasphaera	Unclassified Megasphaera	otu958	0	2	0	0	0	0	0	0	0	0	0	0	0	2	0	1	1
Firmicutes	Clostridia	Clostridiales	Veillonellaceae	Mitsuokella	Unclassified Mitsuokella	otu959	0	0	0	0	2	3	0	0	1	0	0	0	0	0	0	0	0
Firmicutes	Clostridia	Clostridiales	Veillonellaceae	Negativicoccus	Unclassified Negativicoccus	otu960	0	0	0	0	1	0	0	0	0	0	0	0	0	0	0	0	0
Firmicutes	Clostridia	Clostridiales	Veillonellaceae	Pectinatus	Pectinatus sp. TY	otu961	0	0	0	0	0	0	0	0	0	0	0	0	1	0	0	0	0
Firmicutes	Clostridia	Clostridiales	Veillonellaceae	Pectinatus	Unclassified Pectinatus	otu962	0	0	0	0	0	2	0	0	0	0	0	2	0	0	0	1	0
Firmicutes	Clostridia	Clostridiales	Veillonellaceae	Pelosinus	Unclassified Pelosinus	otu963	0	0	0	0	1	0	0	0	1	1	5	3	1	0	0	1	1
Firmicutes	Clostridia	Clostridiales	Veillonellaceae	Phascolarctobacterium	Phascolarctobacterium faecium	otu964	2	0	0	0	0	0	0	0	0	0	0	0	1	0	0	0	0
Firmicutes	Clostridia	Clostridiales	Veillonellaceae	Phascolarctobacterium	Phascolarctobacterium sp. canine oral taxon 149	otu965	1	0	0	0	0	0	0	0	0	0	0	0	0	0	0	0	0
Firmicutes	Clostridia	Clostridiales	Veillonellaceae	Phascolarctobacterium	Phascolarctobacterium succinatutens YIT 12067	otu966	0	0	0	0	0	1	0	0	0	0	0	0	0	0	0	0	0
Firmicutes	Clostridia	Clostridiales	Veillonellaceae	Phascolarctobacterium	Unclassified Phascolarctobacterium	otu967	0	1	0	0	0	0	1	0	0	0	0	0	0	2	1	2	0
Firmicutes	Clostridia	Clostridiales	Veillonellaceae	Quinella	Quinella ovalis	otu968	0	0	0	0	1	1	1	0	0	0	1	0	1	0	0	0	0
Firmicutes	Clostridia	Clostridiales	Veillonellaceae	Selenomonas	Selenomonas ruminantium	otu969	0	0	0	0	0	0	0	0	0	0	0	0	0	0	0	0	1
Firmicutes	Clostridia	Clostridiales	Veillonellaceae	Selenomonas	Unclassified Selenomonas	otu970	2	1	1	0	1	3	2	1	3	26	0	0	1	1	3	0	69
Firmicutes	Clostridia	Clostridiales	Veillonellaceae	Sporomusa	Unclassified Sporomusa	otu971	0	1	0	0	0	0	0	0	0	0	0	0	0	0	0	0	0
Firmicutes	Clostridia	Clostridiales	Veillonellaceae	Thermosinus	Unclassified Thermosinus	otu972	0	0	0	0	1	0	0	0	0	0	1	0	0	0	0	0	0
Firmicutes	Clostridia	Clostridiales	Veillonellaceae	Unclassified Veillonellaceae	Unclassified	otu973	15	12	0	0	6	6	8	1	5	4	6	6	5	3	6	10	27
Firmicutes	Clostridia	Clostridiales	Veillonellaceae	Veillonella	Unclassified Veillonella	otu974	2	0	0	0	0	0	0	0	0	1	3	2	3	5	7	1	4
Firmicutes	Clostridia	Clostridiales	Veillonellaceae	Veillonella	Veillonella atypica	otu975	0	0	0	0	0	0	0	0	0	0	0	0	0	0	1	0	0
Firmicutes	Clostridia	Clostridiales	Veillonellaceae	Veillonella	Veillonella sp. S101	otu976	0	0	0	0	0	0	0	0	0	0	0	0	0	1	0	0	0
Firmicutes	Clostridia	Clostridiales	Veillonellaceae	Zymophilus	Unclassified Zymophilus	otu977	0	0	0	0	0	0	0	0	0	0	1	0	0	0	0	0	0
Actinobacteria	Coriobacteriia	Coriobacteriales	Coriobacteriaceae	Atopobium	Atopobium sp. DMCT15023	otu978	0	0	2	0	0	0	0	0	0	0	0	0	0	0	0	0	0
Actinobacteria	Coriobacteriia	Coriobacteriales	Coriobacteriaceae	Atopobium	Unclassified Atopobium	otu979	1	3	5	0	3	2	0	0	0	0	0	1	0	0	1	0	0
Actinobacteria	Coriobacteriia	Coriobacteriales	Coriobacteriaceae	Collinsella	Collinsella aerofaciens	otu980	5	5	0	0	0	0	0	0	0	0	0	0	0	0	0	0	0
Actinobacteria	Coriobacteriia	Coriobacteriales	Coriobacteriaceae	Collinsella	Unclassified Collinsella	otu981	7	3	0	0	0	0	0	0	0	0	0	0	0	0	0	0	0
Actinobacteria	Coriobacteriia	Coriobacteriales	Coriobacteriaceae	Unclassified Coriobacteriaceae	Unclassified	otu982	16	0	5	0	0	4	3	0	1	0	1	0	0	1	0	0	0
Actinobacteria	Actinobacteria	Corynebacteriales	Corynebacteriaceae	Corynebacterium	Corynebacterium amycolatum	otu983	0	0	0	0	0	0	0	0	0	0	0	0	0	0	0	0	1
Actinobacteria	Actinobacteria	Corynebacteriales	Corynebacteriaceae	Corynebacterium	Corynebacterium confusum	otu984	0	0	0	0	0	0	0	0	0	0	0	1	0	0	0	0	0
Actinobacteria	Actinobacteria	Corynebacteriales	Corynebacteriaceae	Corynebacterium	Corynebacterium diphtheriae	otu985	0	0	0	0	0	0	0	1	0	0	0	0	0	0	0	0	0
Actinobacteria	Actinobacteria	Corynebacteriales	Corynebacteriaceae	Corynebacterium	Corynebacterium glutamicum ATCC 13032	otu986	0	0	0	0	0	0	0	2	0	0	0	0	0	0	0	0	0
Actinobacteria	Actinobacteria	Corynebacteriales	Corynebacteriaceae	Corynebacterium	Corynebacterium imitans	otu987	0	0	0	0	0	0	0	2	0	0	0	0	1	0	0	0	0
Actinobacteria	Actinobacteria	Corynebacteriales	Corynebacteriaceae	Corynebacterium	Corynebacterium jeikeium K411	otu988	0	0	0	0	1	0	0	0	0	0	0	0	0	0	0	0	0
Actinobacteria	Actinobacteria	Corynebacteriales	Corynebacteriaceae	Corynebacterium	Corynebacterium pilosum	otu989	0	0	0	0	0	0	1	0	0	0	0	0	0	0	0	0	0
Actinobacteria	Actinobacteria	Corynebacteriales	Corynebacteriaceae	Corynebacterium	Corynebacterium resistens DSM 45100	otu990	0	0	0	0	0	1	0	0	0	0	0	0	0	0	0	0	0
Actinobacteria	Actinobacteria	Corynebacteriales	Corynebacteriaceae	Corynebacterium	Corynebacterium sp.	otu991	0	0	0	0	0	0	0	0	0	0	0	0	0	0	0	0	1
Actinobacteria	Actinobacteria	Corynebacteriales	Corynebacteriaceae	Corynebacterium	Corynebacterium suicordis	otu992	0	0	0	0	0	0	0	1	0	0	0	0	0	0	0	0	0
Actinobacteria	Actinobacteria	Corynebacteriales	Corynebacteriaceae	Corynebacterium	Corynebacterium tuberculostearicum	otu993	1	2	0	0	2	3	5	4	3	4	3	4	2	1	3	0	5
Actinobacteria	Actinobacteria	Corynebacteriales	Corynebacteriaceae	Corynebacterium	Corynebacterium variabile DSM 44702	otu994	0	0	0	0	0	0	1	0	0	0	0	0	1	0	1	0	1
Actinobacteria	Actinobacteria	Corynebacteriales	Corynebacteriaceae	Corynebacterium	Unclassified Corynebacterium	otu995	1	5	2	0	7	11	20	31	10	29	12	21	6	5	10	3	21
Actinobacteria	Actinobacteria	Corynebacteriales	Corynebacteriaceae	Unclassified Corynebacteriaceae	Unclassified	otu996	20	0	0	0	1	1	0	0	0	0	0	0	0	0	0	0	0
Actinobacteria	Actinobacteria	Corynebacteriales	Dietziaceae	Dietzia	Dietzia sp. MV04-01	otu997	0	0	0	0	0	0	0	0	0	0	1	0	0	0	0	0	0
Actinobacteria	Actinobacteria	Corynebacteriales	Dietziaceae	Dietzia	Unclassified Dietzia	otu998	2	1	0	0	3	2	42	193	3	20	1	2	6	2	5	1	3
Actinobacteria	Actinobacteria	Corynebacteriales	Mycobacteriaceae	Mycobacterium	Mycobacterium chlorophenolicum	otu999	0	0	0	0	1	2	0	4	0	2	0	2	2	0	0	0	2
Actinobacteria	Actinobacteria	Corynebacteriales	Mycobacteriaceae	Mycobacterium	Mycobacterium novocastrense	otu1000	0	0	0	0	0	1	0	0	0	1	1	0	0	0	0	0	0
Actinobacteria	Actinobacteria	Corynebacteriales	Mycobacteriaceae	Mycobacterium	Mycobacterium poriferae	otu1001	0	0	0	0	2	0	0	2	1	1	0	0	0	1	2	0	1
Actinobacteria	Actinobacteria	Corynebacteriales	Mycobacteriaceae	Mycobacterium	Mycobacterium smegmatis	otu1002	0	0	0	0	0	0	0	1	1	0	0	1	0	0	0	0	0
Actinobacteria	Actinobacteria	Corynebacteriales	Mycobacteriaceae	Mycobacterium	Mycobacterium sp.	otu1003	5	0	0	0	3	2	4	15	1	3	0	5	2	3	2	1	3
Actinobacteria	Actinobacteria	Corynebacteriales	Mycobacteriaceae	Mycobacterium	Mycobacterium sp. 01-Gi-005	otu1004	0	0	0	0	0	0	0	0	0	2	0	0	1	0	0	0	0
Actinobacteria	Actinobacteria	Corynebacteriales	Mycobacteriaceae	Mycobacterium	Mycobacterium sp. 05-Be-043	otu1005	0	0	0	0	0	0	0	0	0	0	0	2	0	0	0	0	2
Actinobacteria	Actinobacteria	Corynebacteriales	Mycobacteriaceae	Mycobacterium	Mycobacterium sp. CNJ879 PL04	otu1006	0	0	0	0	0	0	0	0	0	0	0	0	1	0	0	0	0
Actinobacteria	Actinobacteria	Corynebacteriales	Mycobacteriaceae	Mycobacterium	Mycobacterium wolinskyi	otu1007	0	0	0	0	1	0	0	0	0	0	0	0	0	0	0	0	0
Actinobacteria	Actinobacteria	Corynebacteriales	Mycobacteriaceae	Mycobacterium	Unclassified Mycobacterium	otu1008	112	16	14	41	136	138	141	612	42	318	16	330	98	119	169	73	235
Actinobacteria	Actinobacteria	Corynebacteriales	Mycobacteriaceae	Unclassified Mycobacteriaceae	Unclassified	otu1009	0	0	1	0	3	2	0	0	0	0	1	0	0	0	0	0	0
Actinobacteria	Actinobacteria	Corynebacteriales	Nocardiaceae	Gordonia	Gordonia polyisoprenivorans	otu1010	0	0	0	0	0	1	0	0	0	0	0	0	0	0	0	0	0
Actinobacteria	Actinobacteria	Corynebacteriales	Nocardiaceae	Gordonia	Gordonia sp. IFM 10703	otu1011	0	0	0	0	1	0	0	0	0	1	0	0	0	0	0	0	0
Actinobacteria	Actinobacteria	Corynebacteriales	Nocardiaceae	Gordonia	Gordonia sputi	otu1012	0	0	0	0	1	0	0	0	0	1	0	0	0	0	1	0	0
Actinobacteria	Actinobacteria	Corynebacteriales	Nocardiaceae	Gordonia	Unclassified Gordonia	otu1013	0	1	0	0	26	58	3	1	9	39	3	7	0	1	8	0	3
Actinobacteria	Actinobacteria	Corynebacteriales	Nocardiaceae	Nocardia	Unclassified Nocardia	otu1014	0	0	1	0	1	3	2	3	23	25	9	6	6	2	36	2	15
Actinobacteria	Actinobacteria	Corynebacteriales	Nocardiaceae	Rhodococcus	Rhodococcus fascians	otu1015	1	1	0	1	0	0	0	0	0	0	0	1	0	3	4	0	0
Actinobacteria	Actinobacteria	Corynebacteriales	Nocardiaceae	Rhodococcus	Rhodococcus sp.	otu1016	0	0	0	0	0	0	0	1	0	0	0	0	0	0	0	0	0
Actinobacteria	Actinobacteria	Corynebacteriales	Nocardiaceae	Rhodococcus	Unclassified Rhodococcus	otu1017	50	9	1	6	1	0	2	0	7	3	0	8	2	84	71	5	23
Actinobacteria	Actinobacteria	Corynebacteriales	Nocardiaceae	Unclassified Nocardiaceae	Unclassified	otu1018	8	1	5	0	6	8	4	6	1	12	5	10	2	7	4	1	9
Actinobacteria	Actinobacteria	Corynebacteriales	Segniliparaceae	Segniliparus	Unclassified Segniliparus	otu1019	0	0	0	0	0	0	1	0	0	0	0	0	0	0	0	0	0
Actinobacteria	Actinobacteria	Corynebacteriales	Unclassified Corynebacteriales	Unclassified	Unclassified	otu1020	47	10	8	13	59	59	88	235	17	89	6	114	28	67	112	31	71
Bacteroidetes	Cytophagia	Cytophagales	Cyclobacteriaceae	Algoriphagus	Algoriphagus aquimarinus	otu1021	0	0	0	0	0	0	0	0	0	1	0	0	0	0	0	0	0
Bacteroidetes	Cytophagia	Cytophagales	Cyclobacteriaceae	Algoriphagus	Algoriphagus ratkowskyi	otu1022	0	0	0	0	0	0	0	0	0	0	0	0	0	1	0	0	0
Bacteroidetes	Cytophagia	Cytophagales	Cyclobacteriaceae	Algoriphagus	Algoriphagus sp. 12C11	otu1023	0	0	0	0	0	0	0	1	3	1	0	0	0	0	0	0	1
Bacteroidetes	Cytophagia	Cytophagales	Cyclobacteriaceae	Algoriphagus	Unclassified Algoriphagus	otu1024	17	1	5	0	2	1	2	14	2	18	29	11	2	7	0	0	4
Bacteroidetes	Cytophagia	Cytophagales	Cyclobacteriaceae	Cyclobacterium	Cyclobacterium lianum	otu1025	0	0	0	0	0	0	1	2	0	0	0	0	0	0	0	0	0
Bacteroidetes	Cytophagia	Cytophagales	Cyclobacteriaceae	Cyclobacterium	Cyclobacterium marinum DSM 745	otu1026	0	0	0	0	0	0	0	0	0	0	0	0	2	0	0	0	0
Bacteroidetes	Cytophagia	Cytophagales	Cyclobacteriaceae	Cyclobacterium	Unclassified Cyclobacterium	otu1027	2	1	0	0	0	0	6	12	1	2	1	2	29	0	0	0	2
Bacteroidetes	Cytophagia	Cytophagales	Cyclobacteriaceae	Echinicola	Echinicola vietnamensis	otu1028	0	1	0	0	0	0	0	0	0	0	0	0	0	0	0	0	0
Bacteroidetes	Cytophagia	Cytophagales	Cyclobacteriaceae	Echinicola	Unclassified Echinicola	otu1029	3	0	5	0	0	0	0	0	0	1	0	0	0	0	0	0	0
Bacteroidetes	Cytophagia	Cytophagales	Cyclobacteriaceae	Fontibacter	Unclassified Fontibacter	otu1030	1	0	0	0	1	0	0	0	0	0	0	0	0	0	0	0	0
Bacteroidetes	Cytophagia	Cytophagales	Cyclobacteriaceae	Unclassified Cyclobacteriaceae	Unclassified	otu1031	6	1	4	0	0	4	3	8	1	6	4	3	1	2	0	0	2
Bacteroidetes	Cytophagia	Cytophagales	Cytophagaceae	Adhaeribacter	Unclassified Adhaeribacter	otu1032	5	0	12	0	1	0	1	3	0	0	0	0	1	0	0	0	0
Bacteroidetes	Cytophagia	Cytophagales	Cytophagaceae	Arcicella	Unclassified Arcicella	otu1033	2	0	2	0	1	0	0	1	0	0	0	0	1	0	0	0	0
Bacteroidetes	Cytophagia	Cytophagales	Cytophagaceae	Cytophaga	Unclassified Cytophaga	otu1034	0	2	5	0	0	0	2	0	0	0	0	0	0	0	2	0	0
Bacteroidetes	Cytophagia	Cytophagales	Cytophagaceae	Dyadobacter	Unclassified Dyadobacter	otu1035	7	1	0	0	0	1	0	2	0	0	0	0	0	3	0	0	0
Bacteroidetes	Cytophagia	Cytophagales	Cytophagaceae	Flexibacter	Bacteroidetes bacterium ONB11	otu1036	0	0	0	0	0	0	0	0	0	0	0	0	0	0	0	0	1
Bacteroidetes	Cytophagia	Cytophagales	Cytophagaceae	Flexibacter	Flexibacter litoralis	otu1037	0	1	0	0	0	0	0	0	5	1	0	1	0	0	0	0	1
Bacteroidetes	Cytophagia	Cytophagales	Cytophagaceae	Flexibacter	Flexibacter roseolus	otu1038	0	0	0	0	0	0	1	0	0	0	0	0	0	0	0	0	0
Bacteroidetes	Cytophagia	Cytophagales	Cytophagaceae	Flexibacter	Unclassified Flexibacter	otu1039	0	0	4	0	0	0	2	0	0	0	0	2	0	2	0	0	0
Bacteroidetes	Cytophagia	Cytophagales	Cytophagaceae	Hymenobacter	Flexibacteraceae bacterium 1351	otu1040	0	0	0	0	0	0	0	0	0	0	0	0	0	0	1	0	0
Bacteroidetes	Cytophagia	Cytophagales	Cytophagaceae	Hymenobacter	Unclassified Hymenobacter	otu1041	1	2	1	0	0	4	0	0	0	0	1	2	0	0	0	0	0
Bacteroidetes	Cytophagia	Cytophagales	Cytophagaceae	Leadbetterella	Bacteroidetes bacterium SED4	otu1042	0	0	0	0	0	0	2	0	0	0	0	0	2	0	0	0	0
Bacteroidetes	Cytophagia	Cytophagales	Cytophagaceae	Leadbetterella	Leadbetterella sp. HME6675	otu1043	0	0	0	0	0	0	2	0	0	0	0	0	2	0	0	0	0
Bacteroidetes	Cytophagia	Cytophagales	Cytophagaceae	Leadbetterella	Unclassified Leadbetterella	otu1044	0	0	0	0	0	0	1	1	0	0	0	0	1	1	0	0	0
Bacteroidetes	Cytophagia	Cytophagales	Cytophagaceae	Meniscus	Unclassified Meniscus	otu1045	1	0	0	0	0	0	0	0	0	0	0	0	0	0	0	0	0
Bacteroidetes	Cytophagia	Cytophagales	Cytophagaceae	Pontibacter	Pontibacter actiniarum	otu1046	0	0	0	0	0	0	0	0	0	0	0	0	0	0	1	0	0
Bacteroidetes	Cytophagia	Cytophagales	Cytophagaceae	Pontibacter	Pontibacter salisaro	otu1047	0	0	2	0	0	0	0	0	0	0	0	0	0	0	0	0	0
Bacteroidetes	Cytophagia	Cytophagales	Cytophagaceae	Pontibacter	Pontibacter sp. IMTB-1969	otu1048	0	0	0	0	0	0	1	0	0	0	0	0	0	0	0	0	0
Bacteroidetes	Cytophagia	Cytophagales	Cytophagaceae	Pontibacter	Unclassified Pontibacter	otu1049	0	0	0	0	0	0	1	1	2	0	3	0	0	0	0	1	0
Bacteroidetes	Cytophagia	Cytophagales	Cytophagaceae	Runella	Unclassified Runella	otu1050	1	0	0	0	0	0	0	1	0	0	0	0	0	0	0	0	0
Bacteroidetes	Cytophagia	Cytophagales	Cytophagaceae	Spirosoma	Unclassified Spirosoma	otu1051	0	0	0	0	0	0	0	0	0	0	0	2	0	0	0	0	0
Bacteroidetes	Cytophagia	Cytophagales	Cytophagaceae	Sporocytophaga	Sporocytophaga sp. 4v	otu1052	0	0	0	0	0	0	0	1	0	0	0	0	0	0	0	0	0
Bacteroidetes	Cytophagia	Cytophagales	Cytophagaceae	Sporocytophaga	Sporocytophaga sp. JL-01	otu1053	0	0	0	0	0	0	0	2	0	0	0	0	0	0	0	0	0
Bacteroidetes	Cytophagia	Cytophagales	Cytophagaceae	Unclassified Cytophagaceae	Unclassified	otu1054	7	1	10	0	1	3	6	3	1	0	0	2	1	0	1	0	1
Bacteroidetes	Cytophagia	Cytophagales	Flammeovirgaceae	Ekhidna	Ekhidna sp. JLT2002	otu1055	0	0	2	0	0	0	0	0	0	0	0	0	1	0	0	0	0
Bacteroidetes	Cytophagia	Cytophagales	Flammeovirgaceae	Ekhidna	Flexibacteraceae bacterium Kor	otu1056	1	1	0	0	0	0	0	1	0	0	0	0	2	0	2	0	0
Bacteroidetes	Cytophagia	Cytophagales	Flammeovirgaceae	Ekhidna	Unclassified Ekhidna	otu1057	3	0	0	0	0	0	0	0	0	0	0	0	1	0	1	0	1
Bacteroidetes	Cytophagia	Cytophagales	Flammeovirgaceae	Fabibacter	Bacteroidetes bacterium PM13	otu1058	1	0	0	0	2	0	10	1	0	0	0	0	1	0	1	0	0
Bacteroidetes	Cytophagia	Cytophagales	Flammeovirgaceae	Fabibacter	Fabibacter halotolerans	otu1059	0	0	0	0	0	0	2	1	0	0	0	0	10	0	0	1	0
Bacteroidetes	Cytophagia	Cytophagales	Flammeovirgaceae	Fabibacter	bacterium DG1129	otu1060	0	1	0	0	0	0	0	0	0	0	0	0	0	0	0	0	0
Bacteroidetes	Cytophagia	Cytophagales	Flammeovirgaceae	Flammeovirga	Flammeovirga sp. aga24	otu1061	3	0	0	0	0	0	0	0	0	0	0	0	0	0	0	0	0
Bacteroidetes	Cytophagia	Cytophagales	Flammeovirgaceae	Flammeovirga	Unclassified Flammeovirga	otu1062	1	0	0	0	0	0	0	0	0	0	0	0	0	0	0	0	0
Bacteroidetes	Cytophagia	Cytophagales	Flammeovirgaceae	Flexithrix	Flexithrix dorotheae	otu1063	0	1	0	0	0	0	2	0	0	0	0	0	0	0	0	0	0
Bacteroidetes	Cytophagia	Cytophagales	Flammeovirgaceae	Flexithrix	Unclassified Flexithrix	otu1064	0	0	0	0	0	0	2	0	0	1	0	0	1	0	2	0	1
Bacteroidetes	Cytophagia	Cytophagales	Flammeovirgaceae	Fulvivirga	Marivirga tractuosa	otu1065	0	1	0	0	0	0	0	1	0	0	0	0	0	0	0	0	0
Bacteroidetes	Cytophagia	Cytophagales	Flammeovirgaceae	Fulvivirga	Unclassified Fulvivirga	otu1066	0	0	1	0	0	0	4	1	0	0	0	1	0	0	4	0	0
Bacteroidetes	Cytophagia	Cytophagales	Flammeovirgaceae	Marinoscillum	Flexibacteraceae bacterium MOLA 120	otu1067	0	0	0	0	0	0	2	5	0	0	0	0	0	0	0	0	0
Bacteroidetes	Cytophagia	Cytophagales	Flammeovirgaceae	Marinoscillum	Marinoscillum furvescens	otu1068	1	0	0	0	0	0	1	4	0	0	0	0	0	0	1	0	0
Bacteroidetes	Cytophagia	Cytophagales	Flammeovirgaceae	Marinoscillum	Marinoscillum pacificum	otu1069	1	0	0	0	2	0	8	4	0	0	0	0	13	3	0	0	3
Bacteroidetes	Cytophagia	Cytophagales	Flammeovirgaceae	Marinoscillum	Marinoscillum sp. SJP7	otu1070	1	0	0	0	1	0	0	2	5	0	1	0	1	0	0	2	2
Bacteroidetes	Cytophagia	Cytophagales	Flammeovirgaceae	Marinoscillum	Microscilla sp. DG946	otu1071	0	0	0	0	0	1	0	0	0	0	0	0	0	0	0	0	0
Bacteroidetes	Cytophagia	Cytophagales	Flammeovirgaceae	Marinoscillum	Unclassified Marinoscillum	otu1072	7	1	6	1	4	5	20	11	3	3	2	4	15	1	2	2	10
Bacteroidetes	Cytophagia	Cytophagales	Flammeovirgaceae	Marinoscillum	bacterium DG873	otu1073	0	0	0	0	0	0	4	37	0	0	9	0	4	0	5	2	2
Bacteroidetes	Cytophagia	Cytophagales	Flammeovirgaceae	Marivirga	Flexibacter group bacterium LA48	otu1074	0	0	0	0	3	3	1	5	1	0	0	1	2	1	0	0	6
Bacteroidetes	Cytophagia	Cytophagales	Flammeovirgaceae	Marivirga	Marivirga sp. JLT2000	otu1075	1	0	0	0	4	2	0	0	0	0	0	0	1	0	0	1	2
Bacteroidetes	Cytophagia	Cytophagales	Flammeovirgaceae	Marivirga	Marivirga tractuosa DSM 4126	otu1076	0	0	0	0	1	1	1	3	0	0	0	0	1	0	0	0	1
Bacteroidetes	Cytophagia	Cytophagales	Flammeovirgaceae	Marivirga	Unclassified Marivirga	otu1077	3	6	5	1	46	62	32	22	2	0	6	6	50	4	17	11	65
Bacteroidetes	Cytophagia	Cytophagales	Flammeovirgaceae	Persicobacter	Aureibacter tunicatorum	otu1078	0	0	0	0	0	0	1	2	0	0	0	0	0	0	0	0	0
Bacteroidetes	Cytophagia	Cytophagales	Flammeovirgaceae	Persicobacter	Persicobacter diffluens	otu1079	0	0	0	0	0	0	0	0	0	0	1	2	0	0	0	0	0
Bacteroidetes	Cytophagia	Cytophagales	Flammeovirgaceae	Persicobacter	Unclassified Persicobacter	otu1080	3	1	2	0	2	0	0	0	0	0	0	2	0	0	1	0	1
Bacteroidetes	Cytophagia	Cytophagales	Flammeovirgaceae	Porifericola	Porifericola rhodea	otu1081	0	0	0	0	0	0	0	0	0	0	0	0	1	0	0	0	0
Bacteroidetes	Cytophagia	Cytophagales	Flammeovirgaceae	Reichenbachiella	Bacteroidetes bacterium O-014	otu1082	0	0	0	0	0	0	2	0	0	0	0	0	0	0	0	0	0
Bacteroidetes	Cytophagia	Cytophagales	Flammeovirgaceae	Reichenbachiella	Microscilla sp. Nano 1	otu1083	0	0	0	0	0	0	2	10	0	0	0	0	1	0	0	0	1
Bacteroidetes	Cytophagia	Cytophagales	Flammeovirgaceae	Reichenbachiella	Reichenbachiella agariperforans	otu1084	0	0	0	0	0	0	0	0	0	0	0	0	0	0	0	2	0
Bacteroidetes	Cytophagia	Cytophagales	Flammeovirgaceae	Reichenbachiella	Reichenbachiella sp. YMK	otu1085	0	0	0	0	0	0	0	1	0	0	0	0	0	0	0	0	0
Bacteroidetes	Cytophagia	Cytophagales	Flammeovirgaceae	Reichenbachiella	Unclassified Reichenbachiella	otu1086	0	0	0	0	0	0	1	1	0	0	0	0	0	0	0	0	0
Bacteroidetes	Cytophagia	Cytophagales	Flammeovirgaceae	Roseivirga	Roseivirga sp. F8	otu1087	0	0	0	0	0	0	5	0	0	0	0	0	0	0	0	0	0
Bacteroidetes	Cytophagia	Cytophagales	Flammeovirgaceae	Roseivirga	Roseivirga spongicola	otu1088	0	0	0	0	0	0	0	0	0	0	0	0	0	0	0	1	0
Bacteroidetes	Cytophagia	Cytophagales	Flammeovirgaceae	Roseivirga	Unclassified Roseivirga	otu1089	0	0	1	0	0	0	26	2	0	1	2	1	4	2	0	1	0
Bacteroidetes	Cytophagia	Cytophagales	Flammeovirgaceae	Tunicatimonas	Tunicatimonas pelagia	otu1090	0	0	0	0	0	0	0	0	0	2	0	0	2	0	0	0	0
Bacteroidetes	Cytophagia	Cytophagales	Flammeovirgaceae	Tunicatimonas	Unclassified Tunicatimonas	otu1091	0	0	0	0	0	0	0	0	0	0	0	0	1	0	0	0	0
Bacteroidetes	Cytophagia	Cytophagales	Flammeovirgaceae	Unclassified Flammeovirgaceae	Unclassified	otu1092	50	22	85	3	25	25	151	151	17	2	21	34	169	19	35	29	35
Bacteroidetes	Cytophagia	Cytophagales	Unclassified Cytophagales	Unclassified	Unclassified	otu1093	37	7	62	2	18	13	47	51	7	5	11	16	29	11	16	9	20
Acidobacteria	Acidobacteria	DA023	Unclassified DA023	Unclassified	Unclassified	otu1094	0	0	0	0	85	137	72	3	32	0	16	15	3	4	1	6	0
Deferribacteres	Deferribacteres	Deferribacterales	Deferribacteraceae	Deferribacter	Unclassified Deferribacter	otu1095	0	0	0	0	1	1	0	0	1	0	0	0	0	0	0	0	0
Deferribacteres	Deferribacteres	Deferribacterales	Deferribacteraceae	Denitrovibrio	Unclassified Denitrovibrio	otu1096	1	0	0	0	0	0	0	0	0	0	0	0	0	0	0	0	0
Deferribacteres	Deferribacteres	Deferribacterales	Deferribacteraceae	Mucispirillum	Mucispirillum sp. 69	otu1097	0	0	0	0	5	11	3	0	3	0	15	8	2	6	0	2	1
Deferribacteres	Deferribacteres	Deferribacterales	Deferribacteraceae	Mucispirillum	Unclassified Mucispirillum	otu1098	0	0	0	0	1	0	0	0	0	0	0	0	0	0	0	0	0
Deferribacteres	Deferribacteres	Deferribacterales	Deferribacteraceae	Unclassified Deferribacteraceae	Unclassified	otu1099	4	0	0	0	0	0	0	0	0	0	0	0	0	0	0	0	0
Deferribacteres	Deferribacteres	Deferribacterales	Family Incertae Sedis	Caldithrix	Caldithrix abyssi	otu1100	0	0	0	0	0	0	0	1	0	0	0	0	0	0	0	0	0
Deferribacteres	Deferribacteres	Deferribacterales	Family Incertae Sedis	Caldithrix	Unclassified Caldithrix	otu1101	0	0	0	0	0	1	0	3	0	0	0	0	0	0	0	0	0
Deferribacteres	Deferribacteres	Deferribacterales	Unclassified Deferribacterales	Unclassified	Unclassified	otu1102	0	0	0	0	0	0	0	0	0	0	1	0	0	0	0	0	0
Deinococcus-Thermus	Deinococci	Deinococcales	Deinococcaceae	Deinococcus	Deinococcus aquaticus	otu1103	0	0	0	0	0	0	0	0	0	0	0	0	0	0	0	1	0
Deinococcus-Thermus	Deinococci	Deinococcales	Deinococcaceae	Deinococcus	Deinococcus sp. WGR700	otu1104	0	0	0	0	0	0	1	0	0	0	0	0	0	0	0	0	0
Deinococcus-Thermus	Deinococci	Deinococcales	Deinococcaceae	Deinococcus	Deinococcus sp. YIM 75723	otu1105	0	0	0	0	0	0	0	0	0	1	0	0	0	0	0	0	0
Deinococcus-Thermus	Deinococci	Deinococcales	Deinococcaceae	Deinococcus	Deinococcus yunweiensis	otu1106	0	0	0	0	0	0	0	0	0	0	0	0	0	0	0	0	1
Deinococcus-Thermus	Deinococci	Deinococcales	Deinococcaceae	Deinococcus	Unclassified Deinococcus	otu1107	3	2	8	1	6	21	12	12	6	12	2	8	3	1	2	1	4
Deinococcus-Thermus	Deinococci	Deinococcales	Deinococcaceae	Deinococcus	bacterium EA10-N-19	otu1108	0	0	0	0	0	1	0	0	0	0	0	0	0	0	0	0	0
Deinococcus-Thermus	Deinococci	Deinococcales	Deinococcaceae	Unclassified Deinococcaceae	Unclassified	otu1109	0	0	0	0	0	1	0	0	2	16	0	0	0	0	0	0	0
Deinococcus-Thermus	Deinococci	Deinococcales	Trueperaceae	Truepera	Truepera radiovictrix DSM 17093	otu1110	0	0	0	0	0	0	0	1	0	0	0	0	0	0	0	0	0
Deinococcus-Thermus	Deinococci	Deinococcales	Trueperaceae	Truepera	Unclassified Truepera	otu1111	0	0	0	0	0	0	0	1	0	0	0	0	0	0	0	0	0
Deinococcus-Thermus	Deinococci	Deinococcales	Unclassified Deinococcales	Unclassified	Unclassified	otu1112	0	0	0	0	0	0	0	3	0	0	0	0	0	0	0	0	0
Proteobacteria	Deltaproteobacteria	Desulfarculales	Desulfarculaceae	Desulfarculus	Desulfarculus baarsii DSM 2075	otu1113	0	0	0	0	0	0	0	0	1	0	1	0	0	0	0	0	0
Proteobacteria	Deltaproteobacteria	Desulfarculales	Desulfarculaceae	Desulfarculus	Unclassified Desulfarculus	otu1114	0	0	0	0	0	0	1	0	0	0	0	0	0	0	0	0	0
Proteobacteria	Deltaproteobacteria	Desulfobacterales	Desulfobacteraceae	Desulfatiferula	Unclassified Desulfatiferula	otu1115	0	0	1	0	0	0	0	1	0	0	0	0	0	0	0	0	0
Proteobacteria	Deltaproteobacteria	Desulfobacterales	Desulfobacteraceae	Desulfobacter	Unclassified Desulfobacter	otu1116	3	3	4	2	0	2	3	0	0	0	0	0	0	0	0	0	0
Proteobacteria	Deltaproteobacteria	Desulfobacterales	Desulfobacteraceae	Desulfobacter	delta proteobacterium WN	otu1117	1	0	0	0	0	0	0	0	0	0	0	0	0	0	0	0	0
Proteobacteria	Deltaproteobacteria	Desulfobacterales	Desulfobacteraceae	Desulfobacterium	Unclassified Desulfobacterium	otu1118	0	3	1	0	0	0	1	0	0	3	1	0	1	0	0	0	0
Proteobacteria	Deltaproteobacteria	Desulfobacterales	Desulfobacteraceae	Desulfobacula	Desulfobacula toluolica	otu1119	0	0	1	0	0	0	0	0	0	0	0	0	0	0	0	0	0
Proteobacteria	Deltaproteobacteria	Desulfobacterales	Desulfobacteraceae	Desulfobacula	Unclassified Desulfobacula	otu1120	2	0	0	0	0	0	0	0	3	0	0	1	0	1	0	1	0
Proteobacteria	Deltaproteobacteria	Desulfobacterales	Desulfobacteraceae	Desulfobotulus	Desulfobotulus sapovorans	otu1121	0	0	0	0	1	0	0	0	1	0	0	0	0	0	0	0	0
Proteobacteria	Deltaproteobacteria	Desulfobacterales	Desulfobacteraceae	Desulfobotulus	Unclassified Desulfobotulus	otu1122	0	0	0	0	2	0	0	0	1	0	0	0	0	0	0	0	0
Proteobacteria	Deltaproteobacteria	Desulfobacterales	Desulfobacteraceae	Desulfococcus	Desulfococcus oleovorans Hxd3	otu1123	0	0	0	0	0	0	1	0	0	0	0	0	0	0	0	0	0
Proteobacteria	Deltaproteobacteria	Desulfobacterales	Desulfobacteraceae	Desulfococcus	Unclassified Desulfococcus	otu1124	1	0	0	0	0	0	0	0	0	0	0	0	0	0	0	0	1
Proteobacteria	Deltaproteobacteria	Desulfobacterales	Desulfobacteraceae	Desulfofrigus	Unclassified Desulfofrigus	otu1125	1	0	0	0	2	3	0	0	1	0	0	0	0	0	0	0	0
Proteobacteria	Deltaproteobacteria	Desulfobacterales	Desulfobacteraceae	Desulfonema	Desulfonema limicola	otu1126	0	0	0	0	0	0	0	0	0	2	0	0	0	0	0	0	0
Proteobacteria	Deltaproteobacteria	Desulfobacterales	Desulfobacteraceae	Desulfonema	Unclassified Desulfonema	otu1127	0	0	0	0	0	0	0	0	0	0	0	0	0	0	1	0	0
Proteobacteria	Deltaproteobacteria	Desulfobacterales	Desulfobacteraceae	Desulfosalsimonas	Desulfobacteraceae bacterium APT2	otu1128	0	0	0	1	0	0	0	0	0	0	0	0	0	0	0	0	1
Proteobacteria	Deltaproteobacteria	Desulfobacterales	Desulfobacteraceae	Desulfosalsimonas	Unclassified Desulfosalsimonas	otu1129	0	0	0	0	0	1	0	0	0	0	0	0	0	0	0	0	0
Proteobacteria	Deltaproteobacteria	Desulfobacterales	Desulfobacteraceae	Desulfosarcina	Desulfosarcina cetonica	otu1130	0	0	0	0	0	0	0	0	0	0	0	4	0	0	0	0	0
Proteobacteria	Deltaproteobacteria	Desulfobacterales	Desulfobacteraceae	Desulfosarcina	Unclassified Desulfosarcina	otu1131	0	0	2	0	3	5	7	0	7	0	1	3	0	0	0	0	0
Proteobacteria	Deltaproteobacteria	Desulfobacterales	Desulfobacteraceae	Desulfospira	Desulfospira joergensenii	otu1132	0	0	1	1	0	0	0	0	0	0	0	0	0	0	0	0	0
Proteobacteria	Deltaproteobacteria	Desulfobacterales	Desulfobacteraceae	SEEP-SRB1	Unclassified SEEP-SRB1	otu1133	0	0	0	0	0	1	0	0	0	0	0	0	0	0	0	0	0
Proteobacteria	Deltaproteobacteria	Desulfobacterales	Desulfobacteraceae	Unclassified Desulfobacteraceae	Unclassified	otu1134	3	6	15	6	10	5	11	9	4	4	9	13	3	4	3	4	4
Proteobacteria	Deltaproteobacteria	Desulfobacterales	Desulfobulbaceae	Desulfobulbus	Unclassified Desulfobulbus	otu1135	0	2	0	0	1	0	5	0	1	1	1	1	1	1	0	0	2
Proteobacteria	Deltaproteobacteria	Desulfobacterales	Desulfobulbaceae	Desulfocapsa	Unclassified Desulfocapsa	otu1136	0	0	0	0	0	0	0	0	0	0	0	0	1	0	0	0	2
Proteobacteria	Deltaproteobacteria	Desulfobacterales	Desulfobulbaceae	Desulfofustis	Unclassified Desulfofustis	otu1137	0	0	0	0	0	0	0	1	0	0	0	0	0	0	0	0	0
Proteobacteria	Deltaproteobacteria	Desulfobacterales	Desulfobulbaceae	Desulfopila	Unclassified Desulfopila	otu1138	0	0	0	0	0	1	0	0	1	0	2	2	0	0	0	0	0
Proteobacteria	Deltaproteobacteria	Desulfobacterales	Desulfobulbaceae	Desulfopila	delta proteobacterium JS_SRB250Lac	otu1139	0	0	0	0	0	0	0	0	0	2	0	0	0	0	0	0	0
Proteobacteria	Deltaproteobacteria	Desulfobacterales	Desulfobulbaceae	Desulfotalea	Desulfotalea sp. SFA4	otu1140	0	0	0	0	0	0	1	0	0	0	0	0	0	0	0	0	2
Proteobacteria	Deltaproteobacteria	Desulfobacterales	Desulfobulbaceae	Desulfotalea	Unclassified Desulfotalea	otu1141	3	0	1	0	3	3	2	0	2	1	1	0	0	0	0	0	1
Proteobacteria	Deltaproteobacteria	Desulfobacterales	Desulfobulbaceae	Desulfurivibrio	Desulfurivibrio alkaliphilus AHT2	otu1142	0	0	0	0	0	0	0	0	0	0	0	0	0	0	0	0	1
Proteobacteria	Deltaproteobacteria	Desulfobacterales	Desulfobulbaceae	Desulfurivibrio	delta proteobacterium MLMS-1	otu1143	0	0	0	0	0	0	0	0	0	0	0	0	1	0	0	0	0
Proteobacteria	Deltaproteobacteria	Desulfobacterales	Desulfobulbaceae	Unclassified Desulfobulbaceae	Unclassified	otu1144	1	0	5	2	9	10	3	1	2	14	0	0	4	0	1	2	7
Proteobacteria	Deltaproteobacteria	Desulfobacterales	Nitrospinaceae	Candidatus Entotheonella	Unclassified Candidatus Entotheonella	otu1145	0	0	0	0	1	0	0	0	0	0	0	0	0	0	0	0	0
Proteobacteria	Deltaproteobacteria	Desulfobacterales	Nitrospinaceae	Nitrospina	Nitrospina sp. 3005	otu1146	0	0	0	0	5	6	2	0	2	0	4	4	0	1	0	0	0
Proteobacteria	Deltaproteobacteria	Desulfobacterales	Nitrospinaceae	Nitrospina	Unclassified Nitrospina	otu1147	0	0	0	0	2	7	3	0	1	0	0	0	0	0	0	0	0
Proteobacteria	Deltaproteobacteria	Desulfobacterales	Unclassified Desulfobacterales	Unclassified	Unclassified	otu1148	1	1	3	0	9	4	1	1	0	0	0	1	1	0	1	1	0
Proteobacteria	Deltaproteobacteria	Desulfovibrionales	Desulfohalobiaceae	Desulfohalobium	Desulfohalobium retbaense DSM 5692	otu1149	0	0	0	0	0	0	0	0	0	1	0	0	0	0	0	0	0
Proteobacteria	Deltaproteobacteria	Desulfovibrionales	Desulfohalobiaceae	Desulfonatronovibrio	Desulfonatronovibrio thiodismutans	otu1150	0	0	0	0	0	0	0	0	0	0	1	0	0	0	0	0	0
Proteobacteria	Deltaproteobacteria	Desulfovibrionales	Desulfohalobiaceae	Desulfonatronovibrio	Unclassified Desulfonatronovibrio	otu1151	0	0	0	0	1	0	0	0	0	1	0	0	0	2	0	0	0
Proteobacteria	Deltaproteobacteria	Desulfovibrionales	Desulfohalobiaceae	Desulfonauticus	Desulfonauticus submarinus	otu1152	0	0	1	0	0	0	0	0	0	0	0	0	0	0	0	0	0
Proteobacteria	Deltaproteobacteria	Desulfovibrionales	Desulfohalobiaceae	Desulfovermiculus	Unclassified Desulfovermiculus	otu1153	0	0	0	0	0	0	0	0	1	0	0	0	0	0	0	0	0
Proteobacteria	Deltaproteobacteria	Desulfovibrionales	Desulfohalobiaceae	Unclassified Desulfohalobiaceae	Unclassified	otu1154	3	0	2	0	0	0	1	0	0	0	1	0	0	0	0	0	1
Proteobacteria	Deltaproteobacteria	Desulfovibrionales	Desulfomicrobiaceae	Desulfomicrobium	Desulfomicrobium orale	otu1155	0	1	0	0	1	1	0	0	0	0	0	0	0	0	0	0	0
Proteobacteria	Deltaproteobacteria	Desulfovibrionales	Desulfomicrobiaceae	Desulfomicrobium	Unclassified Desulfomicrobium	otu1156	1	3	1	0	2	7	6	1	1	0	3	0	0	3	0	0	0
Proteobacteria	Deltaproteobacteria	Desulfovibrionales	Desulfonatronaceae	Desulfonatronum	Unclassified Desulfonatronum	otu1157	4	3	1	0	1	0	1	0	7	60	6	2	0	1	0	0	25
Proteobacteria	Deltaproteobacteria	Desulfovibrionales	Desulfonatronaceae	Unclassified Desulfonatronaceae	Unclassified	otu1158	1	0	0	0	0	0	0	0	0	2	1	0	1	0	0	0	0
Proteobacteria	Deltaproteobacteria	Desulfovibrionales	Desulfovibrionaceae	Bilophila	Bilophila wadsworthia	otu1159	0	0	0	0	0	0	0	0	0	0	0	0	0	0	0	0	1
Proteobacteria	Deltaproteobacteria	Desulfovibrionales	Desulfovibrionaceae	Desulfocurvus	Desulfovibrio ferrophilus	otu1160	0	0	0	0	0	0	0	1	0	3	0	0	0	0	1	0	1
Proteobacteria	Deltaproteobacteria	Desulfovibrionales	Desulfovibrionaceae	Desulfocurvus	Unclassified Desulfocurvus	otu1161	0	0	0	0	0	2	0	0	2	0	2	0	2	1	0	0	0
Proteobacteria	Deltaproteobacteria	Desulfovibrionales	Desulfovibrionaceae	Desulfovibrio	Desulfovibrio butyratiphilus	otu1162	0	0	0	0	5	1	3	0	1	0	8	11	0	4	0	1	0
Proteobacteria	Deltaproteobacteria	Desulfovibrionales	Desulfovibrionaceae	Desulfovibrio	Desulfovibrio fructosovorans JJ	otu1163	0	0	0	0	0	0	0	1	0	0	0	0	0	0	0	0	0
Proteobacteria	Deltaproteobacteria	Desulfovibrionales	Desulfovibrionaceae	Desulfovibrio	Desulfovibrio indonesiensis	otu1164	0	0	0	0	0	0	0	0	0	0	0	0	1	0	0	0	0
Proteobacteria	Deltaproteobacteria	Desulfovibrionales	Desulfovibrionaceae	Desulfovibrio	Desulfovibrio profundus	otu1165	0	1	0	0	0	0	0	0	0	0	0	0	0	0	0	0	0
Proteobacteria	Deltaproteobacteria	Desulfovibrionales	Desulfovibrionaceae	Desulfovibrio	Desulfovibrio sp. BG6	otu1166	0	0	0	0	0	0	1	0	0	0	0	0	0	0	0	0	0
Proteobacteria	Deltaproteobacteria	Desulfovibrionales	Desulfovibrionaceae	Desulfovibrio	Unclassified Desulfovibrio	otu1167	5	6	14	2	7	11	6	8	3	13	6	9	1	5	10	11	37
Proteobacteria	Deltaproteobacteria	Desulfovibrionales	Desulfovibrionaceae	Unclassified Desulfovibrionaceae	Unclassified	otu1168	4	0	2	0	0	6	6	2	0	0	11	10	7	3	2	6	3
Proteobacteria	Deltaproteobacteria	Desulfovibrionales	Unclassified Desulfovibrionales	Unclassified	Unclassified	otu1169	3	3	3	0	9	13	13	2	7	91	62	43	25	22	2	7	87
Proteobacteria	Deltaproteobacteria	Desulfurellales	Desulfurellaceae	Desulfurella	Desulfurella acetivorans	otu1170	0	0	0	0	0	3	0	0	0	0	0	0	0	0	0	0	0
Proteobacteria	Deltaproteobacteria	Desulfurellales	Desulfurellaceae	Desulfurella	Unclassified Desulfurella	otu1171	1	0	0	0	0	1	0	0	0	0	0	0	0	0	0	0	0
Proteobacteria	Deltaproteobacteria	Desulfurellales	Desulfurellaceae	Hippea	Unclassified Hippea	otu1172	0	0	0	0	10	14	8	11	12	0	25	25	13	9	1	9	1
Proteobacteria	Deltaproteobacteria	Desulfurellales	Desulfurellaceae	Unclassified Desulfurellaceae	Unclassified	otu1173	3	0	1	1	4	11	4	1	12	1	28	21	5	4	0	2	1
Proteobacteria	Deltaproteobacteria	Desulfurellales	Unclassified Desulfurellales	Unclassified	Unclassified	otu1174	0	0	0	0	0	0	0	0	0	0	2	0	0	0	0	0	0
Proteobacteria	Deltaproteobacteria	Desulfuromonadales	BVA18	Geobacter	Unclassified Geobacter	otu1175	0	0	0	0	0	0	1	0	0	0	0	0	0	0	0	0	0
Proteobacteria	Deltaproteobacteria	Desulfuromonadales	BVA18	Unclassified BVA18	Unclassified	otu1176	1	0	0	0	0	0	0	0	0	0	0	0	0	0	0	0	0
Proteobacteria	Deltaproteobacteria	Desulfuromonadales	Desulfuromonadaceae	Desulfuromonas	Desulfuromonas acetexigens	otu1177	0	0	0	2	0	0	0	0	0	0	0	0	0	0	0	0	0
Proteobacteria	Deltaproteobacteria	Desulfuromonadales	Desulfuromonadaceae	Desulfuromonas	Desulfuromonas acetoxidans DSM 684	otu1178	0	0	0	0	0	1	0	0	0	0	0	0	0	1	0	0	0
Proteobacteria	Deltaproteobacteria	Desulfuromonadales	Desulfuromonadaceae	Desulfuromonas	Desulfuromonas michiganensis	otu1179	0	0	0	0	0	0	2	0	0	0	0	0	0	0	0	0	0
Proteobacteria	Deltaproteobacteria	Desulfuromonadales	Desulfuromonadaceae	Desulfuromonas	Desulfuromonas svalbardensis	otu1180	0	0	0	0	0	0	1	0	0	0	0	0	0	0	0	0	0
Proteobacteria	Deltaproteobacteria	Desulfuromonadales	Desulfuromonadaceae	Desulfuromonas	Desulfuromonas thiophila	otu1181	0	0	0	0	0	1	2	0	1	0	0	0	0	0	0	0	0
Proteobacteria	Deltaproteobacteria	Desulfuromonadales	Desulfuromonadaceae	Desulfuromonas	Unclassified Desulfuromonas	otu1182	2	0	1	0	12	15	6	0	2	0	1	0	1	0	0	0	0
Proteobacteria	Deltaproteobacteria	Desulfuromonadales	Desulfuromonadaceae	Desulfuromusa	Desulfuromusa ferrireducens	otu1183	0	0	0	0	0	0	1	0	0	0	0	0	0	0	0	0	0
Proteobacteria	Deltaproteobacteria	Desulfuromonadales	Desulfuromonadaceae	Desulfuromusa	Unclassified Desulfuromusa	otu1184	0	0	1	0	1	0	2	0	0	0	0	0	0	0	0	0	0
Proteobacteria	Deltaproteobacteria	Desulfuromonadales	Desulfuromonadaceae	Pelobacter	Pelobacter acetylenicus	otu1185	0	0	0	0	0	0	0	0	0	0	0	1	0	0	0	0	0
Proteobacteria	Deltaproteobacteria	Desulfuromonadales	Desulfuromonadaceae	Pelobacter	Pelobacter seleniigenes	otu1186	0	0	0	0	0	1	0	0	0	0	0	1	0	0	0	0	0
Proteobacteria	Deltaproteobacteria	Desulfuromonadales	Desulfuromonadaceae	Pelobacter	Unclassified Pelobacter	otu1187	2	5	1	0	3	1	9	4	1	6	0	1	1	0	1	3	3
Proteobacteria	Deltaproteobacteria	Desulfuromonadales	Desulfuromonadaceae	Unclassified Desulfuromonadaceae	Unclassified	otu1188	6	6	12	1	9	4	52	9	5	0	3	5	8	1	0	1	1
Proteobacteria	Deltaproteobacteria	Desulfuromonadales	GR-WP33-58	Deltaproteobacteria	Unclassified Deltaproteobacteria	otu1189	0	0	1	0	0	0	0	0	0	0	0	0	0	0	0	0	0
Proteobacteria	Deltaproteobacteria	Desulfuromonadales	GR-WP33-58	delta proteobacterium GMD14H09	Unclassified delta proteobacterium GMD14H09	otu1190	4	0	0	0	0	0	0	0	0	1	0	0	0	0	1	0	0
Proteobacteria	Deltaproteobacteria	Desulfuromonadales	Geobacteraceae	Geoalkalibacter	Desulfuromonas alkaliphilus	otu1191	0	0	0	0	2	0	0	0	0	0	0	0	0	0	0	0	0
Proteobacteria	Deltaproteobacteria	Desulfuromonadales	Geobacteraceae	Geoalkalibacter	Unclassified Geoalkalibacter	otu1192	0	0	0	0	0	2	3	0	0	0	0	0	0	0	0	0	0
Proteobacteria	Deltaproteobacteria	Desulfuromonadales	Geobacteraceae	Geobacter	Geobacter bemidjiensis Bem	otu1193	0	0	0	0	0	0	0	4	0	0	0	0	0	0	0	0	0
Proteobacteria	Deltaproteobacteria	Desulfuromonadales	Geobacteraceae	Geobacter	Geobacter metallireducens GS-15	otu1194	0	0	0	0	0	0	1	0	0	0	0	0	0	0	0	0	0
Proteobacteria	Deltaproteobacteria	Desulfuromonadales	Geobacteraceae	Geobacter	Geobacter sp. M18	otu1195	0	0	0	0	1	0	0	0	0	0	0	0	0	0	0	0	0
Proteobacteria	Deltaproteobacteria	Desulfuromonadales	Geobacteraceae	Geobacter	Geobacter sp. Ply4	otu1196	0	0	0	0	1	3	1	0	0	0	0	1	0	0	0	0	0
Proteobacteria	Deltaproteobacteria	Desulfuromonadales	Geobacteraceae	Geobacter	Unclassified Geobacter	otu1197	8	1	8	1	18	22	18	6	31	17	26	10	14	3	3	8	40
Proteobacteria	Deltaproteobacteria	Desulfuromonadales	Geobacteraceae	Geobacter	anaerobic syntrophic bacterium NE23-3	otu1198	0	0	0	0	0	0	0	0	1	0	0	0	0	0	0	0	0
Proteobacteria	Deltaproteobacteria	Desulfuromonadales	Geobacteraceae	Geopsychrobacter	Geopsychrobacter electrodiphilus	otu1199	0	0	1	0	0	1	0	0	0	0	0	0	0	0	0	0	0
Proteobacteria	Deltaproteobacteria	Desulfuromonadales	Geobacteraceae	Geothermobacter	Unclassified Geothermobacter	otu1200	0	0	0	0	1	0	0	0	0	0	0	0	0	0	0	0	0
Proteobacteria	Deltaproteobacteria	Desulfuromonadales	Geobacteraceae	Unclassified Geobacteraceae	Unclassified	otu1201	5	1	1	0	0	3	2	0	1	1	9	6	1	2	0	1	17
Proteobacteria	Deltaproteobacteria	Desulfuromonadales	JN18-A94-J	Geobacteraceae	Unclassified Geobacteraceae	otu1202	0	0	1	0	0	0	0	0	0	0	0	0	0	0	0	0	0
Proteobacteria	Deltaproteobacteria	Desulfuromonadales	Sva1033	Pelobacter	Unclassified Pelobacter	otu1203	0	0	5	0	0	0	1	0	0	0	0	0	0	0	0	0	0
Proteobacteria	Deltaproteobacteria	Desulfuromonadales	Unclassified Desulfuromonadales	Unclassified	Unclassified	otu1204	17	25	34	3	37	48	71	20	25	29	16	17	16	5	11	16	27
Dictyoglomi	Dictyoglomia	Dictyoglomales	Dictyoglomaceae	Dictyoglomus	Dictyoglomus sp. TC38	otu1205	0	0	0	0	1	0	0	0	0	0	0	0	0	0	0	0	0
Dictyoglomi	Dictyoglomia	Dictyoglomales	Dictyoglomaceae	Dictyoglomus	Dictyoglomus thermophilum	otu1206	0	0	0	0	0	0	0	0	1	0	0	0	0	0	0	0	0
Dictyoglomi	Dictyoglomia	Dictyoglomales	Dictyoglomaceae	Dictyoglomus	Unclassified Dictyoglomus	otu1207	0	0	0	0	9	35	18	0	9	0	14	16	4	4	0	1	0
Dictyoglomi	Dictyoglomia	Dictyoglomales	Dictyoglomaceae	Unclassified Dictyoglomaceae	Unclassified	otu1208	0	0	0	0	0	1	1	0	0	0	0	0	0	0	0	0	0
Proteobacteria	Gammaproteobacteria	Enterobacteriales	Enterobacteriaceae	Buchnera	Buchnera aphidicola	otu1209	0	0	1	0	1	0	1	0	0	0	0	0	0	0	0	0	0
Proteobacteria	Gammaproteobacteria	Enterobacteriales	Enterobacteriaceae	Buchnera	Unclassified Buchnera	otu1210	1	0	6	0	0	0	0	1	3	0	0	0	0	1	0	0	0
Proteobacteria	Gammaproteobacteria	Enterobacteriales	Enterobacteriaceae	Candidatus Baumannia	Unclassified Candidatus Baumannia	otu1211	0	0	0	0	1	0	0	0	1	1	0	0	0	0	0	0	0
Proteobacteria	Gammaproteobacteria	Enterobacteriales	Enterobacteriaceae	Candidatus Blochmannia	Candidatus Blochmannia ulcerosus	otu1212	0	0	1	0	0	0	0	0	0	0	0	0	0	0	0	0	0
Proteobacteria	Gammaproteobacteria	Enterobacteriales	Enterobacteriaceae	Candidatus Blochmannia	Unclassified Candidatus Blochmannia	otu1213	1	0	1	1	0	0	0	0	0	0	0	0	0	0	0	0	0
Proteobacteria	Gammaproteobacteria	Enterobacteriales	Enterobacteriaceae	Candidatus Carsonella	Candidatus Carsonella ruddii	otu1214	0	0	0	1	3	2	2	0	2	5	2	0	1	0	0	0	0
Proteobacteria	Gammaproteobacteria	Enterobacteriales	Enterobacteriaceae	Candidatus Carsonella	Unclassified Candidatus Carsonella	otu1215	0	2	0	0	3	0	2	5	65	72	26	12	18	21	122	4	49
Proteobacteria	Gammaproteobacteria	Enterobacteriales	Enterobacteriaceae	Candidatus Stammerula	Unclassified Candidatus Stammerula	otu1216	4	0	0	0	0	0	0	0	0	0	0	0	0	0	0	0	0
Proteobacteria	Gammaproteobacteria	Enterobacteriales	Enterobacteriaceae	Cronobacter	Cronobacter turicensis z3032	otu1217	8	5	7	0	12	24	26	16	14	29	29	27	25	20	10	7	18
Proteobacteria	Gammaproteobacteria	Enterobacteriales	Enterobacteriaceae	Cronobacter	Unclassified Cronobacter	otu1218	0	0	1	0	1	0	1	0	0	0	1	0	0	0	0	0	0
Proteobacteria	Gammaproteobacteria	Enterobacteriales	Enterobacteriaceae	Dickeya	Unclassified Dickeya	otu1219	1	0	0	0	0	0	0	0	0	0	0	0	0	0	0	0	0
Proteobacteria	Gammaproteobacteria	Enterobacteriales	Enterobacteriaceae	Edwardsiella	Unclassified Edwardsiella	otu1220	0	1	0	3	1	0	2	1	0	0	0	0	0	3	0	12	2
Proteobacteria	Gammaproteobacteria	Enterobacteriales	Enterobacteriaceae	Enterobacter	Enterobacter hormaechei	otu1221	0	0	0	0	0	0	0	0	1	0	0	0	0	0	0	0	0
Proteobacteria	Gammaproteobacteria	Enterobacteriales	Enterobacteriaceae	Enterobacter	Unclassified Enterobacter	otu1222	0	0	0	0	0	0	0	0	0	0	0	0	0	0	0	0	1
Proteobacteria	Gammaproteobacteria	Enterobacteriales	Enterobacteriaceae	Erwinia	Erwinia tasmaniensis	otu1223	2	1	1	0	0	2	0	6	0	5	2	0	21	1	3	3	10
Proteobacteria	Gammaproteobacteria	Enterobacteriales	Enterobacteriaceae	Erwinia	Unclassified Erwinia	otu1224	0	0	0	0	0	0	0	0	0	0	0	0	0	0	1	0	0
Proteobacteria	Gammaproteobacteria	Enterobacteriales	Enterobacteriaceae	Escherichia-Shigella	Shigella flexneri 2002017	otu1225	0	0	0	0	0	0	0	0	0	0	1	0	0	0	0	0	0
Proteobacteria	Gammaproteobacteria	Enterobacteriales	Enterobacteriaceae	Escherichia-Shigella	Unclassified Escherichia-Shigella	otu1226	25	13	5	6	23	20	9	20	23	20	38	21	61	20	38	18	47
Proteobacteria	Gammaproteobacteria	Enterobacteriales	Enterobacteriaceae	Klebsiella	Klebsiella oxytoca KCTC 1686	otu1227	0	0	0	0	0	0	0	0	0	0	0	1	0	0	0	0	0
Proteobacteria	Gammaproteobacteria	Enterobacteriales	Enterobacteriaceae	Klebsiella	Klebsiella pneumoniae	otu1228	0	0	0	0	0	0	0	0	0	1	0	0	0	2	0	2	3
Proteobacteria	Gammaproteobacteria	Enterobacteriales	Enterobacteriaceae	Klebsiella	Klebsiella sp. VITC1	otu1229	0	0	0	0	0	0	0	0	0	0	0	0	1	1	0	0	3
Proteobacteria	Gammaproteobacteria	Enterobacteriales	Enterobacteriaceae	Klebsiella	Klebsiella sp. Y1	otu1230	0	0	0	0	0	0	0	0	0	0	0	0	0	2	0	0	2
Proteobacteria	Gammaproteobacteria	Enterobacteriales	Enterobacteriaceae	Klebsiella	Unclassified Klebsiella	otu1231	2	0	1	0	0	0	0	0	2	0	0	0	0	0	0	0	0
Proteobacteria	Gammaproteobacteria	Enterobacteriales	Enterobacteriaceae	Lonsdalea	Unclassified Lonsdalea	otu1232	0	0	0	0	0	0	0	0	0	0	0	0	0	0	0	0	1
Proteobacteria	Gammaproteobacteria	Enterobacteriales	Enterobacteriaceae	Pantoea	Unclassified Pantoea	otu1233	0	0	0	0	0	0	1	0	0	2	0	1	0	0	0	0	0
Proteobacteria	Gammaproteobacteria	Enterobacteriales	Enterobacteriaceae	Pectobacterium	Pectobacterium atrosepticum SCRI1043	otu1234	0	0	0	0	0	0	1	0	0	0	0	0	0	0	0	0	0
Proteobacteria	Gammaproteobacteria	Enterobacteriales	Enterobacteriaceae	Proteus	Unclassified Proteus	otu1235	1	1	3	0	0	0	0	0	1	1	0	0	1	0	0	0	0
Proteobacteria	Gammaproteobacteria	Enterobacteriales	Enterobacteriaceae	Providencia	Unclassified Providencia	otu1236	1	0	0	1	0	0	0	0	0	0	0	0	0	0	0	0	0
Proteobacteria	Gammaproteobacteria	Enterobacteriales	Enterobacteriaceae	Salmonella	Unclassified Salmonella	otu1237	0	0	0	0	0	0	0	9	0	0	0	0	2	1	5	6	28
Proteobacteria	Gammaproteobacteria	Enterobacteriales	Enterobacteriaceae	Serratia	Unclassified Serratia	otu1238	1	1	0	0	1	0	0	0	1	0	0	0	2	0	0	0	0
Proteobacteria	Gammaproteobacteria	Enterobacteriales	Enterobacteriaceae	Tatumella	Unclassified Tatumella	otu1239	1	0	0	0	0	0	0	1	0	0	0	0	0	0	2	0	9
Proteobacteria	Gammaproteobacteria	Enterobacteriales	Enterobacteriaceae	Trabulsiella	Salmonella sp. Co9936	otu1240	0	0	0	0	0	0	0	0	0	0	0	0	0	0	0	0	3
Proteobacteria	Gammaproteobacteria	Enterobacteriales	Enterobacteriaceae	Trabulsiella	Unclassified Trabulsiella	otu1241	0	0	0	0	0	0	0	0	0	9	0	0	0	0	0	0	10
Proteobacteria	Gammaproteobacteria	Enterobacteriales	Enterobacteriaceae	Unclassified Enterobacteriaceae	Unclassified	otu1242	65	38	25	8	66	68	63	93	81	93	101	55	123	101	137	75	348
Proteobacteria	Gammaproteobacteria	Enterobacteriales	Enterobacteriaceae	Xenorhabdus	Unclassified Xenorhabdus	otu1243	1	1	0	0	0	0	0	0	0	0	0	0	0	0	0	0	0
Proteobacteria	Gammaproteobacteria	Enterobacteriales	Enterobacteriaceae	Xenorhabdus	Xenorhabdus nematophila	otu1244	0	0	0	0	0	0	0	1	0	0	0	0	0	0	0	0	0
Proteobacteria	Gammaproteobacteria	Enterobacteriales	Enterobacteriaceae	Yersinia	Unclassified Yersinia	otu1245	0	0	0	0	0	1	0	0	0	0	0	0	0	0	0	0	0
Proteobacteria	Gammaproteobacteria	Enterobacteriales	Enterobacteriaceae	Yersinia	Yersinia enterocolitica subsp. palearctica Y11	otu1246	0	1	0	0	0	0	0	0	0	0	0	0	0	0	0	0	0
Proteobacteria	Gammaproteobacteria	Enterobacteriales	Unclassified Enterobacteriales	Unclassified	Unclassified	otu1247	0	1	0	0	1	0	0	0	0	0	0	0	0	0	0	0	0
Tenericutes	Mollicutes	Entomoplasmatales	Spiroplasmataceae	Spiroplasma	Unclassified Spiroplasma	otu1248	0	0	1	0	0	0	0	0	0	1	1	1	0	0	0	1	1
Tenericutes	Mollicutes	Entomoplasmatales	Spiroplasmataceae	Unclassified Spiroplasmataceae	Unclassified	otu1249	0	0	0	0	0	0	4	2	0	0	1	0	3	2	2	0	12
Tenericutes	Mollicutes	Entomoplasmatales	Unclassified Entomoplasmatales	Unclassified	Unclassified	otu1250	0	0	0	0	0	0	0	0	0	0	1	0	0	0	0	0	0
Firmicutes	Erysipelotrichi	Erysipelotrichales	Erysipelotrichaceae	Catenibacterium	Unclassified Catenibacterium	otu1251	2	5	0	0	0	0	0	0	0	0	0	0	0	0	1	0	0
Firmicutes	Erysipelotrichi	Erysipelotrichales	Erysipelotrichaceae	Erysipelothrix	Erysipelotrichaceae bacterium canine oral taxon 381	otu1252	0	1	0	0	0	0	0	0	0	0	0	0	0	0	0	0	0
Firmicutes	Erysipelotrichi	Erysipelotrichales	Erysipelotrichaceae	Erysipelothrix	Unclassified Erysipelothrix	otu1253	0	0	0	0	3	1	0	0	1	0	0	0	0	0	0	0	0
Firmicutes	Erysipelotrichi	Erysipelotrichales	Erysipelotrichaceae	Incertae Sedis	Eubacterium biforme DSM 3989	otu1254	1	0	0	0	0	0	0	0	0	0	0	0	1	0	0	0	0
Firmicutes	Erysipelotrichi	Erysipelotrichales	Erysipelotrichaceae	Incertae Sedis	Unclassified Incertae Sedis	otu1255	5	3	2	0	0	0	0	1	1	1	0	0	0	0	2	0	1
Firmicutes	Erysipelotrichi	Erysipelotrichales	Erysipelotrichaceae	Turicibacter	Turicibacter sanguinis	otu1256	0	3	0	0	1	0	0	0	0	0	0	0	0	0	3	0	0
Firmicutes	Erysipelotrichi	Erysipelotrichales	Erysipelotrichaceae	Turicibacter	Unclassified Turicibacter	otu1257	0	0	0	0	1	0	0	0	0	0	0	0	0	0	0	0	0
Firmicutes	Erysipelotrichi	Erysipelotrichales	Erysipelotrichaceae	Unclassified Erysipelotrichaceae	Unclassified	otu1258	2	2	0	0	0	0	0	0	0	0	0	0	0	0	0	2	0
Actinobacteria	Nitriliruptoria	Euzebyales	Euzebyaceae	Euzebya	Actinobacteria bacterium canine oral taxon 376	otu1259	0	0	0	0	0	0	1	0	1	0	0	0	0	0	0	0	0
Actinobacteria	Nitriliruptoria	Euzebyales	Euzebyaceae	Euzebya	Euzebya tangerina	otu1260	3	0	0	0	2	1	34	2	3	3	0	0	5	2	4	1	4
Actinobacteria	Nitriliruptoria	Euzebyales	Euzebyaceae	Euzebya	Unclassified Euzebya	otu1261	0	0	6	0	1	0	0	0	0	0	2	0	0	1	1	0	0
Fibrobacteres	Fibrobacteria	Fibrobacterales	Fibrobacteraceae	Fibrobacter	Fibrobacter sp.	otu1262	0	0	0	0	0	0	0	0	0	0	1	0	1	0	0	0	0
Fibrobacteres	Fibrobacteria	Fibrobacterales	Fibrobacteraceae	Fibrobacter	Unclassified Fibrobacter	otu1263	0	1	6	0	3	2	5	0	3	0	8	15	5	2	0	2	0
Fibrobacteres	Fibrobacteria	Fibrobacterales	termite gut group	haloalkaliphilic bacterium ACht6-1	Unclassified haloalkaliphilic bacterium ACht6-1	otu1264	0	0	2	0	0	0	0	0	0	0	0	0	0	0	0	0	0
Bacteroidetes	Flavobacteria	Flavobacteriales	Blattabacteriaceae	Blattabacterium	Unclassified Blattabacterium	otu1265	0	0	1	0	0	0	0	0	0	0	0	0	0	0	0	0	0
Bacteroidetes	Flavobacteria	Flavobacteriales	Blattabacteriaceae	Candidatus Sulcia	Candidatus Sulcia muelleri	otu1266	0	0	1	2	0	0	0	0	0	0	0	0	0	0	0	0	0
Bacteroidetes	Flavobacteria	Flavobacteriales	Blattabacteriaceae	Candidatus Sulcia	Unclassified Candidatus Sulcia	otu1267	0	0	0	0	0	0	0	2	0	0	0	0	0	0	0	0	1
Bacteroidetes	Flavobacteria	Flavobacteriales	Blattabacteriaceae	Unclassified Blattabacteriaceae	Unclassified	otu1268	0	0	0	0	0	0	0	1	0	0	0	0	0	0	0	0	0
Bacteroidetes	Flavobacteria	Flavobacteriales	Cryomorphaceae	Brumimicrobium	Brumimicrobium mesophilum	otu1269	0	0	0	0	0	0	0	0	0	0	0	0	0	0	0	0	1
Bacteroidetes	Flavobacteria	Flavobacteriales	Cryomorphaceae	Crocinitomix	Crocinitomix catalasitica	otu1270	0	0	0	0	0	0	0	0	1	0	0	0	0	0	1	0	1
Bacteroidetes	Flavobacteria	Flavobacteriales	Cryomorphaceae	Cryomorpha	Cryomorpha ignava	otu1271	0	2	1	0	0	0	0	0	0	0	0	1	0	0	0	0	0
Bacteroidetes	Flavobacteria	Flavobacteriales	Cryomorphaceae	Fluviicola	Fluviicola sp. NBRC 101268	otu1272	0	0	0	0	0	0	0	0	0	0	0	0	0	1	0	0	0
Bacteroidetes	Flavobacteria	Flavobacteriales	Cryomorphaceae	Fluviicola	Fluviicola taffensis DSM 16823	otu1273	0	0	0	0	0	0	0	0	0	0	3	0	0	0	0	0	0
Bacteroidetes	Flavobacteria	Flavobacteriales	Cryomorphaceae	Fluviicola	Unclassified Fluviicola	otu1274	3	1	0	1	0	0	0	0	0	0	2	0	0	0	0	0	0
Bacteroidetes	Flavobacteria	Flavobacteriales	Cryomorphaceae	Lishizhenia	Unclassified Lishizhenia	otu1275	1	0	0	0	0	0	0	0	0	0	0	0	0	0	0	0	0
Bacteroidetes	Flavobacteria	Flavobacteriales	Cryomorphaceae	Owenweeksia	Owenweeksia hongkongensis	otu1276	1	0	1	0	1	0	0	0	0	0	0	0	3	0	0	0	0
Bacteroidetes	Flavobacteria	Flavobacteriales	Cryomorphaceae	Owenweeksia	Unclassified Owenweeksia	otu1277	26	2	14	2	3	3	11	8	1	6	11	4	7	4	1	1	4
Bacteroidetes	Flavobacteria	Flavobacteriales	Cryomorphaceae	Owenweeksia	bacterium DG890	otu1278	0	1	1	0	3	1	6	14	0	0	0	1	1	0	0	0	0
Bacteroidetes	Flavobacteria	Flavobacteriales	Cryomorphaceae	Unclassified Cryomorphaceae	Unclassified	otu1279	22	6	15	2	6	4	1	16	4	4	9	3	4	3	7	6	0
Bacteroidetes	Flavobacteria	Flavobacteriales	Cryomorphaceae	Wandonia	Unclassified Wandonia	otu1280	1	0	1	0	0	0	0	0	0	0	0	0	0	0	0	0	0
Bacteroidetes	Flavobacteria	Flavobacteriales	Cryomorphaceae	Wandonia	Wandonia haliotis	otu1281	2	0	2	0	0	0	0	0	0	2	0	0	0	0	0	0	0
Bacteroidetes	Flavobacteria	Flavobacteriales	Flavobacteriaceae	Actibacter	Actibacter sediminis	otu1282	1	0	0	0	0	0	0	0	0	0	0	0	0	0	0	0	0
Bacteroidetes	Flavobacteria	Flavobacteriales	Flavobacteriaceae	Actibacter	Flavobacteriaceae bacterium DGP-25	otu1283	1	1	0	0	0	0	0	0	0	0	0	0	0	0	0	0	0
Bacteroidetes	Flavobacteria	Flavobacteriales	Flavobacteriaceae	Actibacter	Flavobacteriaceae bacterium JC2493	otu1284	3	0	1	0	1	0	0	0	0	0	1	0	0	0	0	0	0
Bacteroidetes	Flavobacteria	Flavobacteriales	Flavobacteriaceae	Aequorivita	Unclassified Aequorivita	otu1285	0	0	0	0	0	0	0	0	0	0	2	0	0	0	0	0	0
Bacteroidetes	Flavobacteria	Flavobacteriales	Flavobacteriaceae	Aestuariicola	Aestuariicola saemankumensis	otu1286	1	0	0	0	0	0	0	0	0	0	0	0	0	0	0	0	0
Bacteroidetes	Flavobacteria	Flavobacteriales	Flavobacteriaceae	Algibacter	Algibacter lectus	otu1287	0	1	1	0	0	0	0	0	0	0	4	2	1	0	0	0	0
Bacteroidetes	Flavobacteria	Flavobacteriales	Flavobacteriaceae	Algibacter	Cytophaga sp. IAJ15	otu1288	0	0	0	0	0	0	0	1	0	0	0	0	0	0	0	0	0
Bacteroidetes	Flavobacteria	Flavobacteriales	Flavobacteriaceae	Algibacter	Flaviramulus sp. KLE1226	otu1289	0	0	0	0	0	0	0	0	0	0	0	1	0	0	0	0	0
Bacteroidetes	Flavobacteria	Flavobacteriales	Flavobacteriaceae	Algibacter	Psychroserpens sp. 18III/A01/061	otu1290	3	1	1	0	0	0	0	0	0	0	0	0	0	0	0	0	0
Bacteroidetes	Flavobacteria	Flavobacteriales	Flavobacteriaceae	Algibacter	Unclassified Algibacter	otu1291	0	0	0	0	0	0	0	0	0	0	2	4	2	1	1	1	1
Bacteroidetes	Flavobacteria	Flavobacteriales	Flavobacteriaceae	Aquimarina	Aquimarina brevivitae	otu1292	0	0	0	0	0	0	0	0	0	0	0	0	2	0	0	0	1
Bacteroidetes	Flavobacteria	Flavobacteriales	Flavobacteriaceae	Aquimarina	Aquimarina litoralis	otu1293	0	1	0	0	0	0	0	0	0	0	0	0	0	0	0	0	0
Bacteroidetes	Flavobacteria	Flavobacteriales	Flavobacteriaceae	Aquimarina	Aquimarina sp. sw024	otu1294	1	0	0	0	0	0	0	0	0	0	0	0	0	0	0	0	0
Bacteroidetes	Flavobacteria	Flavobacteriales	Flavobacteriaceae	Aquimarina	Unclassified Aquimarina	otu1295	26	8	10	0	1	2	0	0	1	3	2	2	0	0	0	0	0
Bacteroidetes	Flavobacteria	Flavobacteriales	Flavobacteriaceae	Arenibacter	Unclassified Arenibacter	otu1296	0	0	0	0	0	0	2	2	0	2	0	1	1	0	0	0	0
Bacteroidetes	Flavobacteria	Flavobacteriales	Flavobacteriaceae	Bacteroidetes	Bacteroidetes bacterium GMDsbM5	otu1297	0	0	0	0	0	2	0	0	0	0	0	0	0	0	0	0	0
Bacteroidetes	Flavobacteria	Flavobacteriales	Flavobacteriaceae	Bergeyella	Bergeyella sp. AF14	otu1298	0	1	0	0	0	0	0	0	0	0	0	0	0	0	0	0	0
Bacteroidetes	Flavobacteria	Flavobacteriales	Flavobacteriaceae	Bizionia	Bizionia argentinensis	otu1299	1	0	0	0	0	0	0	0	0	0	0	0	0	1	0	0	0
Bacteroidetes	Flavobacteria	Flavobacteriales	Flavobacteriaceae	Bizionia	Bizionia myxarmorum	otu1300	0	2	1	0	0	0	0	0	0	0	0	0	0	0	0	0	0
Bacteroidetes	Flavobacteria	Flavobacteriales	Flavobacteriaceae	Bizionia	Bizionia paragorgiae	otu1301	0	2	3	0	0	0	0	0	0	0	0	0	0	0	0	0	0
Bacteroidetes	Flavobacteria	Flavobacteriales	Flavobacteriaceae	Bizionia	Bizionia sp. KMM 6177	otu1302	0	0	1	0	0	0	0	0	0	0	0	0	1	0	0	0	0
Bacteroidetes	Flavobacteria	Flavobacteriales	Flavobacteriaceae	Bizionia	Bizionia sp. NF1-21	otu1303	0	0	0	0	0	0	0	0	0	0	1	0	0	0	0	0	0
Bacteroidetes	Flavobacteria	Flavobacteriales	Flavobacteriaceae	Bizionia	Unclassified Bizionia	otu1304	6	2	8	0	0	0	0	0	0	0	0	0	0	0	0	0	0
Bacteroidetes	Flavobacteria	Flavobacteriales	Flavobacteriaceae	Capnocytophaga	Capnocytophaga gingivalis	otu1305	0	0	0	0	0	0	0	1	0	0	0	0	0	0	0	0	0
Bacteroidetes	Flavobacteria	Flavobacteriales	Flavobacteriaceae	Capnocytophaga	Unclassified Capnocytophaga	otu1306	0	0	12	1	0	0	0	4	2	3	1	0	9	0	0	0	1
Bacteroidetes	Flavobacteria	Flavobacteriales	Flavobacteriaceae	Cellulophaga	Cellulophaga algicola DSM 14237	otu1307	0	0	0	0	0	0	1	0	0	0	0	0	0	0	0	0	0
Bacteroidetes	Flavobacteria	Flavobacteriales	Flavobacteriaceae	Cellulophaga	Unclassified Cellulophaga	otu1308	2	0	0	0	0	0	0	0	0	0	0	0	2	0	0	0	0
Bacteroidetes	Flavobacteria	Flavobacteriales	Flavobacteriaceae	Cellulophaga	bacterium QM5	otu1309	1	0	0	0	0	0	0	0	0	0	0	0	0	0	0	0	0
Bacteroidetes	Flavobacteria	Flavobacteriales	Flavobacteriaceae	Chryseobacterium	Unclassified Chryseobacterium	otu1310	13	3	0	1	5	1	1	4	0	2	1	5	15	0	3	0	7
Bacteroidetes	Flavobacteria	Flavobacteriales	Flavobacteriaceae	Cloacibacterium	Flavobacteriaceae bacterium RB5-M2	otu1311	1	0	0	0	0	0	0	0	0	0	0	0	0	0	0	0	0
Bacteroidetes	Flavobacteria	Flavobacteriales	Flavobacteriaceae	Cloacibacterium	Unclassified Cloacibacterium	otu1312	1	1	0	0	0	0	0	0	1	0	0	0	0	0	0	0	0
Bacteroidetes	Flavobacteria	Flavobacteriales	Flavobacteriaceae	Coenonia	Coenonia anatina	otu1313	0	0	0	0	0	0	1	0	0	0	0	0	0	0	0	0	0
Bacteroidetes	Flavobacteria	Flavobacteriales	Flavobacteriaceae	Croceibacter	Croceibacter atlanticus HTCC2559	otu1314	0	0	0	0	0	0	0	1	0	0	0	0	0	0	0	0	0
Bacteroidetes	Flavobacteria	Flavobacteriales	Flavobacteriaceae	Croceitalea	Mesoflavibacter zeaxanthinifaciens S86	otu1315	0	1	0	0	2	0	0	0	0	0	0	0	0	0	0	0	0
Bacteroidetes	Flavobacteria	Flavobacteriales	Flavobacteriaceae	Croceitalea	Unclassified Croceitalea	otu1316	0	0	1	0	0	0	0	0	0	0	0	0	2	0	0	0	0
Bacteroidetes	Flavobacteria	Flavobacteriales	Flavobacteriaceae	Elizabethkingia	Elizabethkingia meningoseptica	otu1317	0	0	0	0	0	0	1	0	0	0	0	0	0	0	0	0	0
Bacteroidetes	Flavobacteria	Flavobacteriales	Flavobacteriaceae	Flagellimonas	Flavobacteriaceae bacterium A9	otu1318	0	1	0	0	0	0	0	0	0	0	0	0	0	0	0	0	0
Bacteroidetes	Flavobacteria	Flavobacteriales	Flavobacteriaceae	Flaviramulus	Flaviramulus sp. KLE1227	otu1319	0	2	0	0	0	0	0	0	0	0	0	0	0	0	0	0	0
Bacteroidetes	Flavobacteria	Flavobacteriales	Flavobacteriaceae	Flaviramulus	Pontirhabdus sp. KYW560	otu1320	0	0	0	0	2	0	0	0	0	0	1	3	1	0	0	0	0
Bacteroidetes	Flavobacteria	Flavobacteriales	Flavobacteriaceae	Flaviramulus	Unclassified Flaviramulus	otu1321	3	0	0	0	0	0	0	0	0	0	0	0	0	0	0	0	0
Bacteroidetes	Flavobacteria	Flavobacteriales	Flavobacteriaceae	Flavobacteriaceae	Flavobacteriaceae bacterium MEBiC05063	otu1322	0	0	0	0	0	0	0	0	0	0	8	6	9	7	1	1	1
Bacteroidetes	Flavobacteria	Flavobacteriales	Flavobacteriaceae	Flavobacterium	Antarctic bacterium R-7666	otu1323	0	0	0	0	0	0	0	0	0	0	0	1	0	0	0	0	0
Bacteroidetes	Flavobacteria	Flavobacteriales	Flavobacteriaceae	Flavobacterium	Capnocytophaga sp. canine oral taxon 339	otu1324	0	0	0	0	0	0	0	0	0	0	0	0	4	0	0	0	0
Bacteroidetes	Flavobacteria	Flavobacteriales	Flavobacteriaceae	Flavobacterium	Cytophaga sp. SA1	otu1325	0	0	0	0	0	0	1	0	0	0	0	0	0	0	0	0	0
Bacteroidetes	Flavobacteria	Flavobacteriales	Flavobacteriaceae	Flavobacterium	Flavobacterium caeni	otu1326	0	0	0	0	5	1	0	0	0	0	0	0	0	0	0	0	0
Bacteroidetes	Flavobacteria	Flavobacteriales	Flavobacteriaceae	Flavobacterium	Flavobacterium columnare ATCC 49512	otu1327	1	1	0	0	0	0	0	0	2	0	0	0	2	0	0	0	0
Bacteroidetes	Flavobacteria	Flavobacteriales	Flavobacteriaceae	Flavobacterium	Flavobacterium johnsoniae UW101	otu1328	0	0	3	0	1	0	0	0	1	0	0	1	0	0	0	0	0
Bacteroidetes	Flavobacteria	Flavobacteriales	Flavobacteriaceae	Flavobacterium	Flavobacterium psychrophilum	otu1329	2	0	0	0	0	0	0	0	0	0	0	0	0	0	0	0	0
Bacteroidetes	Flavobacteria	Flavobacteriales	Flavobacteriaceae	Flavobacterium	Flavobacterium psychrophilum JIP02/86	otu1330	0	1	1	0	0	0	0	0	1	7	3	3	1	0	1	0	0
Bacteroidetes	Flavobacteria	Flavobacteriales	Flavobacteriaceae	Flavobacterium	Flavobacterium sp. JD9	otu1331	0	0	0	1	0	0	0	0	0	0	0	0	0	0	0	0	0
Bacteroidetes	Flavobacteria	Flavobacteriales	Flavobacteriaceae	Flavobacterium	Flavobacterium sp. NBRC 101627	otu1332	1	0	0	0	0	0	0	0	0	0	0	0	0	0	0	0	0
Bacteroidetes	Flavobacteria	Flavobacteriales	Flavobacteriaceae	Flavobacterium	Flavobacterium sp. NW20	otu1333	0	0	0	0	0	0	1	0	0	0	0	0	0	0	0	0	0
Bacteroidetes	Flavobacteria	Flavobacteriales	Flavobacteriaceae	Flavobacterium	Flavobacterium sp. WG2	otu1334	2	0	0	0	0	0	0	0	0	0	0	0	0	0	0	0	0
Bacteroidetes	Flavobacteria	Flavobacteriales	Flavobacteriaceae	Flavobacterium	Unclassified Flavobacterium	otu1335	88	20	69	11	18	5	14	9	2	1	10	11	70	8	2	1	0
Bacteroidetes	Flavobacteria	Flavobacteriales	Flavobacteriaceae	Flavobacterium	bacterium DOAN6/4	otu1336	0	0	0	0	0	0	0	0	0	0	3	2	0	3	0	0	0
Bacteroidetes	Flavobacteria	Flavobacteriales	Flavobacteriaceae	Flavobacterium	bacterium SM3-6	otu1337	0	0	1	0	0	0	0	0	0	0	0	0	0	0	0	0	0
Bacteroidetes	Flavobacteria	Flavobacteriales	Flavobacteriaceae	Formosa	Unclassified Formosa	otu1338	0	1	0	0	0	0	0	0	0	0	0	0	0	0	1	0	0
Bacteroidetes	Flavobacteria	Flavobacteriales	Flavobacteriaceae	Gaetbulibacter	Gaetbulibacter saemankumensis	otu1339	1	0	0	0	0	0	0	0	0	0	0	0	0	0	0	0	0
Bacteroidetes	Flavobacteria	Flavobacteriales	Flavobacteriaceae	Gaetbulibacter	Gaetbulibacter sp. D1-y4	otu1340	1	0	0	2	0	0	0	0	0	0	0	1	0	0	0	0	0
Bacteroidetes	Flavobacteria	Flavobacteriales	Flavobacteriaceae	Galbibacter	Galbibacter sp. T-9	otu1341	0	0	0	0	0	0	0	0	0	0	0	0	1	0	0	0	0
Bacteroidetes	Flavobacteria	Flavobacteriales	Flavobacteriaceae	Gelidibacter	Gelidibacter algens	otu1342	0	0	3	0	0	0	0	0	0	0	0	0	0	0	0	0	0
Bacteroidetes	Flavobacteria	Flavobacteriales	Flavobacteriaceae	Gelidibacter	Gelidibacter salicanalis	otu1343	4	3	4	0	2	0	0	0	0	0	0	0	1	0	0	0	0
Bacteroidetes	Flavobacteria	Flavobacteriales	Flavobacteriaceae	Gelidibacter	Subsaxibacter sp. ZS4-19	otu1344	1	0	0	0	0	0	0	0	0	5	1	0	1	0	0	0	0
Bacteroidetes	Flavobacteria	Flavobacteriales	Flavobacteriaceae	Gillisia	Gillisia sp. R-36928	otu1345	0	0	0	0	0	0	0	0	0	0	0	0	2	0	0	0	0
Bacteroidetes	Flavobacteria	Flavobacteriales	Flavobacteriaceae	Gillisia	Gillisia sp. ZS3-9	otu1346	0	0	0	0	0	0	3	0	0	0	0	0	0	0	0	0	0
Bacteroidetes	Flavobacteria	Flavobacteriales	Flavobacteriaceae	Gillisia	Gillisia sp. ZS4-6	otu1347	0	0	0	0	0	0	0	0	0	0	0	0	1	0	0	0	0
Bacteroidetes	Flavobacteria	Flavobacteriales	Flavobacteriaceae	Gillisia	Unclassified Gillisia	otu1348	1	0	0	0	0	0	0	3	0	0	0	0	0	0	0	0	0
Bacteroidetes	Flavobacteria	Flavobacteriales	Flavobacteriaceae	Gillisia	subglacial outflow bacterium BF04_CF-1a	otu1349	1	0	0	0	0	0	0	0	0	0	0	0	0	0	0	0	0
Bacteroidetes	Flavobacteria	Flavobacteriales	Flavobacteriaceae	Gilvibacter	Flavobacteria bacterium SG-13	otu1350	1	0	3	0	1	0	0	0	0	0	0	0	0	0	0	0	0
Bacteroidetes	Flavobacteria	Flavobacteriales	Flavobacteriaceae	Gilvibacter	Gilvibacter sediminis	otu1351	0	0	0	0	0	2	0	0	0	0	0	0	0	0	0	0	0
Bacteroidetes	Flavobacteria	Flavobacteriales	Flavobacteriaceae	Gilvibacter	Gilvibacter sp. SZ-19	otu1352	0	2	0	0	0	0	0	0	0	0	0	0	0	0	0	0	0
Bacteroidetes	Flavobacteria	Flavobacteriales	Flavobacteriaceae	Gilvibacter	Unclassified Gilvibacter	otu1353	0	2	0	0	0	0	0	0	0	0	0	0	0	0	0	0	0
Bacteroidetes	Flavobacteria	Flavobacteriales	Flavobacteriaceae	Gramella	Gramella echinicola	otu1354	0	0	0	0	1	0	1	0	2	1	0	1	0	0	0	0	0
Bacteroidetes	Flavobacteria	Flavobacteriales	Flavobacteriaceae	Gramella	Gramella forsetii KT0803	otu1355	0	0	0	0	2	1	0	0	0	0	0	1	0	0	0	0	0
Bacteroidetes	Flavobacteria	Flavobacteriales	Flavobacteriaceae	Gramella	Gramella portivictoriae	otu1356	0	0	0	0	1	0	0	0	0	0	0	0	0	0	0	0	0
Bacteroidetes	Flavobacteria	Flavobacteriales	Flavobacteriaceae	Gramella	Gramella sp. HMD3159	otu1357	0	0	0	0	1	1	1	0	3	2	2	0	1	0	0	0	0
Bacteroidetes	Flavobacteria	Flavobacteriales	Flavobacteriaceae	Gramella	Gramella sp. NBRC 101326	otu1358	0	1	0	0	3	0	2	0	0	0	4	3	0	0	0	0	0
Bacteroidetes	Flavobacteria	Flavobacteriales	Flavobacteriaceae	Gramella	Gramella sp. RA5-111	otu1359	0	0	0	0	1	2	0	0	0	0	1	0	0	0	0	0	0
Bacteroidetes	Flavobacteria	Flavobacteriales	Flavobacteriaceae	Gramella	Unclassified Gramella	otu1360	1	1	0	0	14	22	4	6	5	3	21	11	5	6	0	0	1
Bacteroidetes	Flavobacteria	Flavobacteriales	Flavobacteriaceae	Gramella	marine bacterium KMM 6048	otu1361	0	0	0	0	0	0	0	0	0	0	1	0	0	0	0	0	0
Bacteroidetes	Flavobacteria	Flavobacteriales	Flavobacteriaceae	Hyunsoonleella	Cytophaga sp. CR23e	otu1362	1	2	0	0	0	0	0	0	0	0	1	0	0	0	0	0	0
Bacteroidetes	Flavobacteria	Flavobacteriales	Flavobacteriaceae	Hyunsoonleella	Flavococcus chejuensis	otu1363	0	0	0	0	0	0	1	0	0	0	0	0	0	0	0	0	0
Bacteroidetes	Flavobacteria	Flavobacteriales	Flavobacteriaceae	Hyunsoonleella	Hyunsoonleella sp. sw033	otu1364	1	0	0	0	0	0	0	0	0	0	0	0	0	0	0	0	0
Bacteroidetes	Flavobacteria	Flavobacteriales	Flavobacteriaceae	Jejuia	Unclassified Jejuia	otu1365	4	0	0	0	0	0	0	0	0	0	0	0	0	0	0	0	0
Bacteroidetes	Flavobacteria	Flavobacteriales	Flavobacteriaceae	Joostella	Joostella atrarenae	otu1366	0	0	0	0	0	0	0	0	0	0	0	0	2	0	0	0	0
Bacteroidetes	Flavobacteria	Flavobacteriales	Flavobacteriaceae	Kordia	Kordia algicida OT-1	otu1367	0	0	6	0	0	2	0	0	0	0	0	0	0	0	0	1	0
Bacteroidetes	Flavobacteria	Flavobacteriales	Flavobacteriaceae	Kordia	Unclassified Kordia	otu1368	5	1	7	0	0	0	0	0	0	0	0	0	22	0	1	0	0
Bacteroidetes	Flavobacteria	Flavobacteriales	Flavobacteriaceae	Kordia	marine bacterium K9-13	otu1369	0	0	0	0	0	0	0	0	0	0	0	1	0	0	0	0	0
Bacteroidetes	Flavobacteria	Flavobacteriales	Flavobacteriaceae	Lacinutrix	Lacinutrix sp. MEBiC01653	otu1370	1	0	0	0	0	0	0	0	0	0	0	0	0	0	0	0	0
Bacteroidetes	Flavobacteria	Flavobacteriales	Flavobacteriaceae	Lacinutrix	Psychroserpens sp. 5m80	otu1371	0	1	0	0	0	0	0	0	0	0	0	0	0	0	0	0	0
Bacteroidetes	Flavobacteria	Flavobacteriales	Flavobacteriaceae	Leeuwenhoekiella	Cytophaga sp. 'BSD S1 22'	otu1372	0	0	0	0	1	3	2	0	0	4	3	4	0	0	0	0	0
Bacteroidetes	Flavobacteria	Flavobacteriales	Flavobacteriaceae	Leeuwenhoekiella	Leeuwenhoekiella aequorea	otu1373	0	0	0	0	0	0	0	0	0	0	0	0	1	0	0	0	0
Bacteroidetes	Flavobacteria	Flavobacteriales	Flavobacteriaceae	Leeuwenhoekiella	Leeuwenhoekiella blandensis MED217	otu1374	1	1	0	0	2	0	1	0	5	5	5	4	2	2	0	0	0
Bacteroidetes	Flavobacteria	Flavobacteriales	Flavobacteriaceae	Leeuwenhoekiella	Leeuwenhoekiella marinoflava	otu1375	0	0	0	0	0	0	0	0	0	0	2	1	1	0	0	0	0
Bacteroidetes	Flavobacteria	Flavobacteriales	Flavobacteriaceae	Leeuwenhoekiella	Unclassified Leeuwenhoekiella	otu1376	4	0	2	1	2	19	10	1	24	49	51	45	17	5	0	7	1
Bacteroidetes	Flavobacteria	Flavobacteriales	Flavobacteriaceae	Leptobacterium	Leptobacterium flavescens	otu1377	0	1	0	0	0	0	0	0	0	0	0	0	0	0	0	0	0
Bacteroidetes	Flavobacteria	Flavobacteriales	Flavobacteriaceae	Lutibacter	Unclassified Lutibacter	otu1378	1	0	0	0	0	0	0	0	0	0	0	0	0	0	0	0	0
Bacteroidetes	Flavobacteria	Flavobacteriales	Flavobacteriaceae	Lutibacter	marine bacterium K20-20	otu1379	0	1	0	0	0	0	0	0	0	0	0	0	0	0	0	0	0
Bacteroidetes	Flavobacteria	Flavobacteriales	Flavobacteriaceae	Maribacter	Maribacter polysiphoniae	otu1380	0	1	0	0	0	0	0	0	0	0	0	0	0	0	0	0	0
Bacteroidetes	Flavobacteria	Flavobacteriales	Flavobacteriaceae	Maribacter	Unclassified Maribacter	otu1381	0	0	0	0	2	1	3	0	1	1	0	1	13	0	0	0	1
Bacteroidetes	Flavobacteria	Flavobacteriales	Flavobacteriaceae	Marixanthomonas	Aureimonas pelagi	otu1382	0	0	0	0	2	0	1	0	1	0	0	0	1	1	0	0	0
Bacteroidetes	Flavobacteria	Flavobacteriales	Flavobacteriaceae	Marixanthomonas	Bacteroidetes bacterium GMD16C10	otu1383	0	0	0	0	0	0	0	0	0	0	0	0	1	0	0	0	0
Bacteroidetes	Flavobacteria	Flavobacteriales	Flavobacteriaceae	Marixanthomonas	Flavobacteria bacterium S1-66	otu1384	0	0	0	0	0	0	0	0	0	0	0	0	0	0	0	0	1
Bacteroidetes	Flavobacteria	Flavobacteriales	Flavobacteriaceae	Marixanthomonas	Marixanthomonas ophiurae	otu1385	4	3	1	0	0	0	0	0	0	0	0	0	0	0	0	0	0
Bacteroidetes	Flavobacteria	Flavobacteriales	Flavobacteriaceae	Marixanthomonas	Unclassified Marixanthomonas	otu1386	0	0	0	0	1	0	0	0	0	0	0	0	0	0	0	0	0
Bacteroidetes	Flavobacteria	Flavobacteriales	Flavobacteriaceae	Meridianimaribacter	Coccinimonas marina	otu1387	1	0	1	0	0	0	0	0	0	0	0	0	0	0	0	0	0
Bacteroidetes	Flavobacteria	Flavobacteriales	Flavobacteriaceae	Meridianimaribacter	Gaetbulibacter sp. NH57N	otu1388	1	0	0	0	0	0	0	0	0	0	1	0	0	0	0	0	0
Bacteroidetes	Flavobacteria	Flavobacteriales	Flavobacteriaceae	Meridianimaribacter	Sediminibacter sp. KYW39	otu1389	0	0	0	0	0	0	0	0	0	1	0	0	1	0	0	0	0
Bacteroidetes	Flavobacteria	Flavobacteriales	Flavobacteriaceae	Mesoflavibacter	Formosa sp. PmeaMuc9	otu1390	0	0	0	0	0	0	0	0	0	2	1	2	2	0	0	0	0
Bacteroidetes	Flavobacteria	Flavobacteriales	Flavobacteriaceae	Mesoflavibacter	Mesoflavibacter zeaxanthinifaciens	otu1391	0	0	0	0	0	0	0	0	1	0	0	0	0	0	0	0	0
Bacteroidetes	Flavobacteria	Flavobacteriales	Flavobacteriaceae	Mesoflavibacter	Unclassified Mesoflavibacter	otu1392	8	3	21	0	9	6	2	0	69	373	126	127	43	49	67	9	39
Bacteroidetes	Flavobacteria	Flavobacteriales	Flavobacteriaceae	Mesoflavibacter	bacterium 3D706	otu1393	1	0	1	0	0	0	0	0	0	2	0	0	0	1	1	0	1
Bacteroidetes	Flavobacteria	Flavobacteriales	Flavobacteriaceae	Mesoflavibacter	marine bacterium SCRIPPS_413	otu1394	3	0	0	0	0	0	0	0	1	12	2	4	3	0	0	0	0
Bacteroidetes	Flavobacteria	Flavobacteriales	Flavobacteriaceae	Mesonia	Flavobacteriaceae bacterium GJ16	otu1395	2	0	2	0	2	0	0	0	0	0	0	0	0	0	0	0	0
Bacteroidetes	Flavobacteria	Flavobacteriales	Flavobacteriaceae	Mesonia	Mesonia mobilis	otu1396	1	0	0	0	14	13	2	0	6	0	4	2	1	0	0	0	0
Bacteroidetes	Flavobacteria	Flavobacteriales	Flavobacteriaceae	Mesonia	Mesonia sp. MDSW-25	otu1397	0	0	0	0	0	0	0	0	0	0	2	0	0	0	0	0	0
Bacteroidetes	Flavobacteria	Flavobacteriales	Flavobacteriaceae	Mesonia	Mesonia sp. T-y2	otu1398	0	0	0	0	0	0	0	0	0	0	1	0	0	0	0	0	0
Bacteroidetes	Flavobacteria	Flavobacteriales	Flavobacteriaceae	Mesonia	Unclassified Mesonia	otu1399	7	1	2	0	15	15	0	0	5	2	9	2	2	1	0	1	0
Bacteroidetes	Flavobacteria	Flavobacteriales	Flavobacteriaceae	Muricauda	Bacteroidetes bacterium JS5	otu1400	1	1	0	0	0	0	0	0	0	0	0	0	0	0	0	0	0
Bacteroidetes	Flavobacteria	Flavobacteriales	Flavobacteriaceae	Muricauda	Muricauda aquimarina	otu1401	0	0	1	0	1	0	0	0	0	1	2	0	0	0	0	0	0
Bacteroidetes	Flavobacteria	Flavobacteriales	Flavobacteriaceae	Muricauda	Muricauda flavescens	otu1402	0	0	0	0	0	0	0	0	0	1	0	0	0	0	0	0	0
Bacteroidetes	Flavobacteria	Flavobacteriales	Flavobacteriaceae	Muricauda	Muricauda lutimaris	otu1403	0	0	0	0	0	0	0	0	0	0	0	0	0	0	0	1	0
Bacteroidetes	Flavobacteria	Flavobacteriales	Flavobacteriaceae	Muricauda	Muricauda ruestringensis DSM 13258	otu1404	0	0	0	0	1	0	0	1	0	1	0	0	1	0	0	1	1
Bacteroidetes	Flavobacteria	Flavobacteriales	Flavobacteriaceae	Muricauda	Muricauda sp. 2PR55-3	otu1405	0	0	2	0	3	1	0	0	1	1	0	1	1	0	0	0	0
Bacteroidetes	Flavobacteria	Flavobacteriales	Flavobacteriaceae	Muricauda	Muricauda sp. 3IX/A02/243	otu1406	0	0	0	0	0	0	0	1	0	0	0	0	0	0	0	0	0
Bacteroidetes	Flavobacteria	Flavobacteriales	Flavobacteriaceae	Muricauda	Muricauda sp. 7IX/A01/155	otu1407	0	0	0	0	0	0	0	0	0	0	1	0	0	0	0	0	0
Bacteroidetes	Flavobacteria	Flavobacteriales	Flavobacteriaceae	Muricauda	Muricauda sp. AR-22	otu1408	1	0	2	0	0	0	0	0	0	0	0	0	0	0	0	0	0
Bacteroidetes	Flavobacteria	Flavobacteriales	Flavobacteriaceae	Muricauda	Muricauda sp. BB-My12	otu1409	1	0	0	0	0	0	0	0	0	0	0	0	0	0	0	0	1
Bacteroidetes	Flavobacteria	Flavobacteriales	Flavobacteriaceae	Muricauda	Muricauda sp. DG1233	otu1410	1	0	0	0	0	0	0	0	0	0	0	0	1	0	0	2	0
Bacteroidetes	Flavobacteria	Flavobacteriales	Flavobacteriaceae	Muricauda	Muricauda sp. MOLA 110	otu1411	0	0	0	0	0	0	0	0	0	3	2	0	1	0	0	0	0
Bacteroidetes	Flavobacteria	Flavobacteriales	Flavobacteriaceae	Muricauda	Unclassified Muricauda	otu1412	31	8	87	13	49	52	56	87	60	357	195	40	362	25	53	55	54
Bacteroidetes	Flavobacteria	Flavobacteriales	Flavobacteriaceae	Muricauda	bacterium A16s	otu1413	1	1	0	0	1	1	1	0	1	1	0	0	5	1	0	0	1
Bacteroidetes	Flavobacteria	Flavobacteriales	Flavobacteriaceae	Myroides	Myroides odoratimimus	otu1414	0	0	0	0	0	1	0	0	0	0	0	0	3	0	1	0	0
Bacteroidetes	Flavobacteria	Flavobacteriales	Flavobacteriaceae	Myroides	Myroides sp. JS-08	otu1415	0	1	0	0	0	0	0	0	0	0	1	0	0	0	0	0	0
Bacteroidetes	Flavobacteria	Flavobacteriales	Flavobacteriaceae	Myroides	Myroides sp. KB31	otu1416	0	0	0	0	0	0	0	0	0	0	1	0	0	0	0	0	0
Bacteroidetes	Flavobacteria	Flavobacteriales	Flavobacteriaceae	Myroides	Myroides sp. M09-0166	otu1417	1	0	0	0	0	0	0	0	0	0	0	0	0	0	0	0	0
Bacteroidetes	Flavobacteria	Flavobacteriales	Flavobacteriaceae	Myroides	Unclassified Myroides	otu1418	1	1	4	0	1	1	1	0	0	3	1	0	5	0	0	0	1
Bacteroidetes	Flavobacteria	Flavobacteriales	Flavobacteriaceae	NS2b marine group	Flavobacteriaceae bacterium KMM 6217	otu1419	2	0	1	0	1	0	0	0	0	0	0	0	0	0	0	0	0
Bacteroidetes	Flavobacteria	Flavobacteriales	Flavobacteriaceae	NS2b marine group	marine bacterium CON-A2	otu1420	7	3	0	1	0	0	0	0	0	0	0	1	0	0	0	0	0
Bacteroidetes	Flavobacteria	Flavobacteriales	Flavobacteriaceae	NS3a marine group	Aureimarina marisflavi	otu1421	0	0	3	0	0	0	0	0	0	0	0	0	0	0	0	0	0
Bacteroidetes	Flavobacteria	Flavobacteriales	Flavobacteriaceae	Nonlabens	Nonlabens tegetincola	otu1422	1	2	1	0	0	0	0	0	0	0	0	0	0	0	0	0	0
Bacteroidetes	Flavobacteria	Flavobacteriales	Flavobacteriaceae	Olleya	Olleya sp. KOPRI 25579	otu1423	0	0	0	0	0	0	0	0	0	0	1	0	0	0	0	0	0
Bacteroidetes	Flavobacteria	Flavobacteriales	Flavobacteriaceae	Olleya	Olleya sp. VCSA23	otu1424	0	0	0	0	0	0	0	0	0	0	0	0	0	0	0	0	1
Bacteroidetes	Flavobacteria	Flavobacteriales	Flavobacteriaceae	Olleya	Unclassified Olleya	otu1425	1	0	1	0	1	0	0	0	0	0	0	0	0	0	0	0	0
Bacteroidetes	Flavobacteria	Flavobacteriales	Flavobacteriaceae	Persicivirga	Persicivirga xylanidelens	otu1426	0	0	0	0	1	0	0	2	0	0	0	0	0	0	0	0	0
Bacteroidetes	Flavobacteria	Flavobacteriales	Flavobacteriaceae	Persicivirga	Unclassified Persicivirga	otu1427	0	0	0	0	0	0	1	0	0	0	1	1	14	0	0	0	0
Bacteroidetes	Flavobacteria	Flavobacteriales	Flavobacteriaceae	Polaribacter	Flavobacteria bacterium Yb011	otu1428	0	0	0	0	0	0	0	0	0	0	2	0	0	0	0	0	0
Bacteroidetes	Flavobacteria	Flavobacteriales	Flavobacteriaceae	Polaribacter	Polaribacter sp. J15-9	otu1429	0	0	0	0	0	0	0	0	0	0	0	0	1	1	0	0	0
Bacteroidetes	Flavobacteria	Flavobacteriales	Flavobacteriaceae	Polaribacter	Polaribacter sp. JO18	otu1430	0	0	0	0	1	0	0	0	0	0	0	0	0	0	0	0	0
Bacteroidetes	Flavobacteria	Flavobacteriales	Flavobacteriaceae	Polaribacter	Unclassified Polaribacter	otu1431	22	6	17	2	3	1	2	4	1	0	6	7	2	1	1	4	1
Bacteroidetes	Flavobacteria	Flavobacteriales	Flavobacteriaceae	Polaribacter	sponge bacterium Zo9	otu1432	0	0	1	0	0	0	0	0	0	0	0	0	0	0	0	0	0
Bacteroidetes	Flavobacteria	Flavobacteriales	Flavobacteriaceae	Psychroflexus	Psychroflexus sp. WS 4520	otu1433	0	2	0	0	0	0	0	0	0	0	0	0	1	0	0	0	0
Bacteroidetes	Flavobacteria	Flavobacteriales	Flavobacteriaceae	Psychroflexus	Psychroflexus torquis ATCC 700755	otu1434	0	0	0	0	0	0	1	2	0	0	0	1	5	1	2	2	1
Bacteroidetes	Flavobacteria	Flavobacteriales	Flavobacteriaceae	Psychroflexus	Unclassified Psychroflexus	otu1435	0	0	1	0	0	0	0	0	0	0	0	0	0	0	0	0	0
Bacteroidetes	Flavobacteria	Flavobacteriales	Flavobacteriaceae	Psychroserpens	Psychroserpens burtonensis	otu1436	1	0	0	0	0	0	0	0	0	0	0	0	0	0	0	0	0
Bacteroidetes	Flavobacteria	Flavobacteriales	Flavobacteriaceae	Psychroserpens	Psychroserpens mesophilus	otu1437	0	0	0	0	0	0	0	0	0	0	1	0	2	0	0	0	0
Bacteroidetes	Flavobacteria	Flavobacteriales	Flavobacteriaceae	Psychroserpens	Psychroserpens sp. F051-1	otu1438	0	0	0	0	0	0	0	0	0	0	0	0	5	0	0	0	0
Bacteroidetes	Flavobacteria	Flavobacteriales	Flavobacteriaceae	Psychroserpens	Unclassified Psychroserpens	otu1439	2	0	7	0	0	0	0	0	0	0	0	0	0	0	0	0	0
Bacteroidetes	Flavobacteria	Flavobacteriales	Flavobacteriaceae	Psychroserpens	Winogradskyella sp. K7-7	otu1440	0	0	0	0	0	0	0	0	0	0	0	0	1	0	0	0	0
Bacteroidetes	Flavobacteria	Flavobacteriales	Flavobacteriaceae	Riemerella	Riemerella sp. IPDH 98/90	otu1441	0	0	0	0	0	0	0	0	0	0	0	0	2	0	0	0	0
Bacteroidetes	Flavobacteria	Flavobacteriales	Flavobacteriaceae	Riemerella	Unclassified Riemerella	otu1442	0	0	2	0	0	0	0	1	0	0	0	0	1	0	0	0	0
Bacteroidetes	Flavobacteria	Flavobacteriales	Flavobacteriaceae	Robiginitalea	Unclassified Robiginitalea	otu1443	0	0	0	0	0	1	1	3	0	2	4	2	9	0	3	3	0
Bacteroidetes	Flavobacteria	Flavobacteriales	Flavobacteriaceae	Salegentibacter	Flavobacterium sp. V4.BE.50	otu1444	0	0	0	0	2	0	0	0	0	0	0	0	0	0	0	0	0
Bacteroidetes	Flavobacteria	Flavobacteriales	Flavobacteriaceae	Salegentibacter	Salegentibacter agarivorans	otu1445	0	0	0	0	0	0	0	1	0	0	0	0	0	0	0	0	0
Bacteroidetes	Flavobacteria	Flavobacteriales	Flavobacteriaceae	Salegentibacter	Salegentibacter holothuriorum	otu1446	0	0	0	0	0	0	0	0	0	0	1	0	0	0	0	0	0
Bacteroidetes	Flavobacteria	Flavobacteriales	Flavobacteriaceae	Salegentibacter	Salegentibacter mishustinae	otu1447	0	0	0	0	5	0	0	0	0	0	0	0	0	0	0	0	0
Bacteroidetes	Flavobacteria	Flavobacteriales	Flavobacteriaceae	Salegentibacter	Unclassified Salegentibacter	otu1448	0	0	0	0	131	10	6	66	1	1	2	8	0	0	2	0	0
Bacteroidetes	Flavobacteria	Flavobacteriales	Flavobacteriaceae	Salinimicrobium	Flavobacteriaceae bacterium UDC353	otu1449	0	0	0	0	0	0	0	0	0	0	0	2	0	0	0	0	0
Bacteroidetes	Flavobacteria	Flavobacteriales	Flavobacteriaceae	Salinimicrobium	Unclassified Salinimicrobium	otu1450	0	0	0	0	0	0	0	0	0	0	0	0	1	0	0	0	0
Bacteroidetes	Flavobacteria	Flavobacteriales	Flavobacteriaceae	Sandarakinotalea	Sandarakinotalea sediminis	otu1451	0	1	0	0	0	0	0	0	0	0	0	0	0	0	0	0	0
Bacteroidetes	Flavobacteria	Flavobacteriales	Flavobacteriaceae	Sediminibacter	Formosa crassostrea	otu1452	0	0	1	0	0	0	0	0	0	0	0	0	0	0	0	0	0
Bacteroidetes	Flavobacteria	Flavobacteriales	Flavobacteriaceae	Sediminibacter	Sediminibacter furfurosus	otu1453	0	0	0	0	0	0	0	1	0	0	0	0	0	0	0	0	0
Bacteroidetes	Flavobacteria	Flavobacteriales	Flavobacteriaceae	Stenothermobacter	Unclassified Stenothermobacter	otu1454	0	0	0	0	0	0	0	0	0	1	0	0	0	0	0	0	0
Bacteroidetes	Flavobacteria	Flavobacteriales	Flavobacteriaceae	Tamlana	Tamlana agarivorans	otu1455	0	0	0	0	0	0	0	0	0	1	0	0	0	0	0	0	0
Bacteroidetes	Flavobacteria	Flavobacteriales	Flavobacteriaceae	Tamlana	Tamlana sp. ZJU HZ22	otu1456	0	0	0	0	0	0	0	0	0	1	0	2	1	0	0	0	0
Bacteroidetes	Flavobacteria	Flavobacteriales	Flavobacteriaceae	Tamlana	Unclassified Tamlana	otu1457	2	0	1	0	0	0	0	0	0	0	1	2	1	0	0	0	1
Bacteroidetes	Flavobacteria	Flavobacteriales	Flavobacteriaceae	Tenacibaculum	Cytophaga sp. IAJ12	otu1458	0	1	0	0	0	0	0	0	0	0	0	0	0	0	0	0	0
Bacteroidetes	Flavobacteria	Flavobacteriales	Flavobacteriaceae	Tenacibaculum	Tenacibaculum gallaicum	otu1459	0	0	0	0	0	0	0	0	0	0	0	0	0	1	0	0	0
Bacteroidetes	Flavobacteria	Flavobacteriales	Flavobacteriaceae	Tenacibaculum	Tenacibaculum maritimum	otu1460	0	0	0	0	1	0	0	0	0	0	0	1	0	0	0	0	0
Bacteroidetes	Flavobacteria	Flavobacteriales	Flavobacteriaceae	Tenacibaculum	Tenacibaculum sp. MM07	otu1461	0	0	0	1	0	0	0	0	0	0	0	0	0	0	0	0	0
Bacteroidetes	Flavobacteria	Flavobacteriales	Flavobacteriaceae	Tenacibaculum	Tenacibaculum sp. SC-28	otu1462	0	0	0	0	2	0	0	0	0	0	0	0	0	0	0	0	0
Bacteroidetes	Flavobacteria	Flavobacteriales	Flavobacteriaceae	Tenacibaculum	Unclassified Tenacibaculum	otu1463	14	7	7	2	7	3	4	1	1	6	1	3	7	2	0	3	1
Bacteroidetes	Flavobacteria	Flavobacteriales	Flavobacteriaceae	Tenacibaculum	bacterium CWISO4	otu1464	0	0	5	6	2	0	0	0	0	0	0	0	0	1	0	0	0
Bacteroidetes	Flavobacteria	Flavobacteriales	Flavobacteriaceae	Ulvibacter	Bacteroidetes bacterium GMD16C04	otu1465	0	0	1	0	0	0	0	0	0	0	0	0	0	0	0	0	0
Bacteroidetes	Flavobacteria	Flavobacteriales	Flavobacteriaceae	Ulvibacter	Ulvibacter antarcticus	otu1466	0	0	1	0	0	0	0	0	0	0	0	0	0	0	0	0	0
Bacteroidetes	Flavobacteria	Flavobacteriales	Flavobacteriaceae	Unclassified Flavobacteriaceae	Unclassified	otu1467	1164	468	1010	86	716	401	178	211	413	1281	848	697	1241	177	226	123	188
Bacteroidetes	Flavobacteria	Flavobacteriales	Flavobacteriaceae	Vitellibacter	Unclassified Vitellibacter	otu1468	0	0	0	2	9	6	0	0	1	6	0	3	0	0	2	0	0
Bacteroidetes	Flavobacteria	Flavobacteriales	Flavobacteriaceae	Vitellibacter	Vitellibacter sp. 2-4	otu1469	0	0	0	0	0	0	0	0	0	0	1	0	0	0	0	0	0
Bacteroidetes	Flavobacteria	Flavobacteriales	Flavobacteriaceae	Vitellibacter	Vitellibacter sp. ERDBT O	otu1470	0	0	0	0	0	1	0	0	0	0	0	0	0	0	0	0	0
Bacteroidetes	Flavobacteria	Flavobacteriales	Flavobacteriaceae	Wautersiella	Unclassified Wautersiella	otu1471	0	0	0	0	0	0	0	0	0	0	0	0	1	0	1	0	0
Bacteroidetes	Flavobacteria	Flavobacteriales	Flavobacteriaceae	Weeksella	Unclassified Weeksella	otu1472	0	0	1	0	0	0	0	0	0	0	0	0	0	0	0	0	0
Bacteroidetes	Flavobacteria	Flavobacteriales	Flavobacteriaceae	Winogradskyella	Coccinimonas marina	otu1473	0	0	0	0	0	0	0	0	0	2	0	0	0	0	0	0	0
Bacteroidetes	Flavobacteria	Flavobacteriales	Flavobacteriaceae	Winogradskyella	Flavobacteriaceae bacterium FA64	otu1474	0	1	0	0	0	0	0	0	0	0	0	0	0	0	0	0	0
Bacteroidetes	Flavobacteria	Flavobacteriales	Flavobacteriaceae	Winogradskyella	Flavobacterium sp. NK107	otu1475	1	0	0	0	0	0	0	0	1	0	0	0	0	3	0	2	0
Bacteroidetes	Flavobacteria	Flavobacteriales	Flavobacteriaceae	Winogradskyella	Unclassified Winogradskyella	otu1476	23	5	5	0	4	1	0	0	6	39	1	5	2	4	1	5	0
Bacteroidetes	Flavobacteria	Flavobacteriales	Flavobacteriaceae	Winogradskyella	Winogradskyella poriferorum	otu1477	0	0	0	0	0	0	0	0	0	1	0	0	0	0	2	0	0
Bacteroidetes	Flavobacteria	Flavobacteriales	Flavobacteriaceae	Winogradskyella	Winogradskyella rapida	otu1478	0	0	0	0	0	0	0	0	0	1	0	0	0	0	0	0	0
Bacteroidetes	Flavobacteria	Flavobacteriales	Flavobacteriaceae	Winogradskyella	Winogradskyella sp. DPG-24	otu1479	0	0	0	0	0	0	0	0	0	3	0	0	1	0	0	0	0
Bacteroidetes	Flavobacteria	Flavobacteriales	Flavobacteriaceae	Winogradskyella	Winogradskyella sp. EC29	otu1480	2	0	0	0	0	0	0	0	0	1	0	0	0	0	0	0	0
Bacteroidetes	Flavobacteria	Flavobacteriales	Flavobacteriaceae	Winogradskyella	Winogradskyella sp. PC-8	otu1481	0	0	0	0	0	0	0	0	0	1	0	0	0	0	1	0	0
Bacteroidetes	Flavobacteria	Flavobacteriales	Flavobacteriaceae	Winogradskyella	Winogradskyella sp. RS-3	otu1482	1	0	0	0	3	0	0	0	0	0	0	0	0	0	0	0	0
Bacteroidetes	Flavobacteria	Flavobacteriales	Flavobacteriaceae	Zeaxanthinibacter	Unclassified Zeaxanthinibacter	otu1483	1	0	0	0	0	0	0	0	0	0	0	0	0	0	0	0	0
Bacteroidetes	Flavobacteria	Flavobacteriales	Flavobacteriaceae	Zhouia	Zhouia amylolytica	otu1484	0	0	1	0	0	0	0	0	0	0	0	0	3	0	0	0	0
Bacteroidetes	Flavobacteria	Flavobacteriales	Flavobacteriaceae	Zobellia	Cytophaga sp. cu1i-10	otu1485	0	0	0	0	0	0	0	0	0	1	0	0	0	0	0	0	0
Bacteroidetes	Flavobacteria	Flavobacteriales	Flavobacteriaceae	Zobellia	Unclassified Zobellia	otu1486	0	0	0	0	0	0	3	0	0	2	0	0	3	3	0	0	4
Bacteroidetes	Flavobacteria	Flavobacteriales	Flavobacteriaceae	Zunongwangia	Sufflavibacter maritimus	otu1487	0	0	0	0	0	0	0	0	0	0	0	2	0	0	0	0	0
Bacteroidetes	Flavobacteria	Flavobacteriales	Flavobacteriaceae	Zunongwangia	Unclassified Zunongwangia	otu1488	0	0	0	0	10	28	5	0	16	1	3	15	55	0	0	1	0
Bacteroidetes	Flavobacteria	Flavobacteriales	Flavobacteriaceae	Zunongwangia	Zunongwangia profunda SM-A87	otu1489	2	0	2	0	2	0	0	0	0	0	1	0	0	0	0	0	0
Bacteroidetes	Flavobacteria	Flavobacteriales	Unclassified Flavobacteriales	Unclassified	Unclassified	otu1490	91	46	104	6	24	12	26	40	18	47	57	45	45	7	5	11	4
Actinobacteria	Actinobacteria	Frankiales	Cryptosporangiaceae	Fodinicola	Fodinicola sp. HKI 0511	otu1491	0	0	0	0	0	1	0	0	0	0	0	0	0	0	0	0	0
Actinobacteria	Actinobacteria	Frankiales	Frankiaceae	Frankia	Actinomycetales bacterium Gsoil 1621	otu1492	2	0	0	0	0	0	0	0	0	0	0	0	0	0	0	0	0
Actinobacteria	Actinobacteria	Frankiales	Frankiaceae	Frankia	Unclassified Frankia	otu1493	0	1	0	1	1	0	0	9	2	0	1	1	0	0	0	0	0
Actinobacteria	Actinobacteria	Frankiales	Geodermatophilaceae	Blastococcus	Unclassified Blastococcus	otu1494	0	0	0	0	0	0	4	3	0	0	0	1	0	0	0	0	4
Actinobacteria	Actinobacteria	Frankiales	Geodermatophilaceae	Unclassified Geodermatophilaceae	Unclassified	otu1495	0	0	0	0	2	1	0	4	0	1	0	0	0	0	0	0	1
Actinobacteria	Actinobacteria	Frankiales	Unclassified Frankiales	Unclassified	Unclassified	otu1496	0	0	0	0	2	0	0	1	1	0	0	0	0	1	0	0	0
Fusobacteria	Fusobacteria	Fusobacteriales	Fusobacteriaceae	Cetobacterium	Unclassified Cetobacterium	otu1497	0	0	0	0	0	0	0	0	0	0	0	0	0	0	0	0	1
Fusobacteria	Fusobacteria	Fusobacteriales	Fusobacteriaceae	Fusobacterium	Fusobacterium perfoetens	otu1498	0	1	0	0	0	0	0	0	0	0	0	0	0	0	0	0	0
Fusobacteria	Fusobacteria	Fusobacteriales	Fusobacteriaceae	Fusobacterium	Unclassified Fusobacterium	otu1499	17	3	14	0	4	0	1	0	0	5	1	0	1	4	0	3	2
Fusobacteria	Fusobacteria	Fusobacteriales	Fusobacteriaceae	Unclassified Fusobacteriaceae	Unclassified	otu1500	0	2	0	0	2	0	0	0	0	0	0	0	0	0	0	0	0
Fusobacteria	Fusobacteria	Fusobacteriales	Leptotrichiaceae	Leptotrichia	Leptotrichia sp. canine oral taxon 319	otu1501	0	0	0	0	0	1	0	0	0	0	0	1	0	0	0	0	0
Fusobacteria	Fusobacteria	Fusobacteriales	Leptotrichiaceae	Leptotrichia	Leptotrichia wadei	otu1502	0	0	0	0	0	0	0	0	0	0	0	1	0	0	0	0	0
Fusobacteria	Fusobacteria	Fusobacteriales	Leptotrichiaceae	Leptotrichia	Unclassified Leptotrichia	otu1503	0	1	0	0	1	0	1	0	0	1	0	0	1	1	0	1	0
Fusobacteria	Fusobacteria	Fusobacteriales	Leptotrichiaceae	Sneathia	[Leptotrichia] amnionii	otu1504	0	0	0	0	0	0	0	0	0	0	0	0	0	0	0	0	1
Fusobacteria	Fusobacteria	Fusobacteriales	Leptotrichiaceae	Unclassified Leptotrichiaceae	Unclassified	otu1505	0	0	0	0	0	0	0	0	0	0	0	0	0	0	0	0	1
Fusobacteria	Fusobacteria	Fusobacteriales	Unclassified Fusobacteriales	Unclassified	Unclassified	otu1506	0	1	0	0	0	0	0	0	0	0	0	0	0	0	0	0	0
Actinobacteria	Thermoleophilia	Gaiellales	Gaiellaceae	Gaiella	Gaiella occulta	otu1507	2	0	0	0	0	2	0	1	0	0	0	0	0	0	0	0	0
Actinobacteria	Thermoleophilia	Gaiellales	Gaiellaceae	Gaiella	Unclassified Gaiella	otu1508	0	0	0	0	0	2	0	0	0	0	0	0	0	0	0	0	0
Gemmatimonadetes	Gemmatimonadetes	Gemmatimonadales	Gemmatimonadaceae	Gemmatimonas	Unclassified Gemmatimonas	otu1509	1	0	0	0	2	1	3	1	1	0	1	1	0	1	0	0	0
Gemmatimonadetes	Gemmatimonadetes	Gemmatimonadales	Gemmatimonadaceae	Gemmatimonas	bacterium Ellin5290	otu1510	0	0	0	0	0	0	0	0	0	0	1	0	0	0	0	0	0
Firmicutes	Clostridia	Halanaerobiales	64K2	Candidatus	Candidatus Poribacteria sp. WGA-A3	otu1511	0	0	0	0	3	8	0	0	3	0	0	0	0	0	0	0	0
Firmicutes	Clostridia	Halanaerobiales	64K2	Candidatus	Unclassified Candidatus	otu1512	1	0	0	0	0	2	0	2	1	0	0	0	0	0	0	0	0
Firmicutes	Clostridia	Halanaerobiales	Halanaerobiaceae	Halanaerobium	Unclassified Halanaerobium	otu1513	0	0	0	0	0	3	0	0	0	0	1	0	0	0	0	0	0
Firmicutes	Clostridia	Halanaerobiales	Halanaerobiaceae	Halocella	Unclassified Halocella	otu1514	0	0	0	0	0	0	0	0	0	0	0	0	0	0	1	1	1
Firmicutes	Clostridia	Halanaerobiales	Halanaerobiaceae	Halothermothrix	Unclassified Halothermothrix	otu1515	0	0	0	0	1	0	0	10	0	0	1	1	2	0	0	0	0
Firmicutes	Clostridia	Halanaerobiales	Halanaerobiaceae	Unclassified Halanaerobiaceae	Unclassified	otu1516	0	0	0	0	0	1	0	6	0	0	0	0	0	0	0	1	0
Firmicutes	Clostridia	Halanaerobiales	Halobacteroidaceae	Acetohalobium	Unclassified Acetohalobium	otu1517	0	0	0	0	0	0	0	1	0	0	0	0	0	0	0	0	0
Firmicutes	Clostridia	Halanaerobiales	Halobacteroidaceae	Halanaerobacter	Halanaerobacter salinarius	otu1518	0	0	0	0	0	0	2	0	0	0	0	0	0	0	0	0	0
Firmicutes	Clostridia	Halanaerobiales	Halobacteroidaceae	Orenia	Unclassified Orenia	otu1519	0	0	0	0	0	0	1	0	0	0	1	1	0	1	0	0	1
Firmicutes	Clostridia	Halanaerobiales	Halobacteroidaceae	Unclassified Halobacteroidaceae	Unclassified	otu1520	0	0	0	0	1	9	9	2	2	0	28	22	9	4	0	4	0
Chloroflexi	Chloroflexi	Herpetosiphonales	Herpetosiphonaceae	Herpetosiphon	Herpetosiphon aurantiacus DSM 785	otu1521	0	0	0	0	0	1	1	2	0	0	0	0	0	0	0	0	0
Chloroflexi	Chloroflexi	Herpetosiphonales	Herpetosiphonaceae	Herpetosiphon	Unclassified Herpetosiphon	otu1522	0	0	0	0	4	0	2	2	4	0	3	3	0	0	0	0	0
Chloroflexi	Chloroflexi	Herpetosiphonales	Herpetosiphonaceae	Unclassified Herpetosiphonaceae	Unclassified	otu1523	0	0	0	0	1	0	0	0	0	0	0	0	0	0	0	0	0
Acidobacteria	Holophagae	Holophagales	Holophagaceae	Geothrix	Unclassified Geothrix	otu1524	0	0	0	0	1	0	0	0	0	0	0	0	0	0	0	0	0
Proteobacteria	Betaproteobacteria	Hydrogenophilales	Hydrogenophilaceae	Hydrogenophilus	Unclassified Hydrogenophilus	otu1525	7	0	1	0	0	0	0	0	0	1	0	0	0	0	0	0	0
Proteobacteria	Betaproteobacteria	Hydrogenophilales	Hydrogenophilaceae	Thiobacillus	Thiobacillus prosperus	otu1526	1	0	1	1	0	0	2	0	0	0	0	0	0	0	0	0	0
Proteobacteria	Betaproteobacteria	Hydrogenophilales	Hydrogenophilaceae	Thiobacillus	Unclassified Thiobacillus	otu1527	0	0	0	0	0	0	4	0	0	0	0	0	2	0	2	0	2
Proteobacteria	Betaproteobacteria	Hydrogenophilales	Hydrogenophilaceae	Unclassified Hydrogenophilaceae	Unclassified	otu1528	5	1	9	0	0	0	0	0	0	1	0	0	3	0	3	1	1
Chlorobi	Ignavibacteria	Ignavibacteriales	IheB3-7	Melioribacter	Melioribacter roseus	otu1529	0	0	1	0	0	0	1	0	2	0	0	0	0	0	0	0	0
Actinobacteria	Actinobacteria	Kineosporiales	Kineosporiaceae	Kineococcus	Kineococcus-like bacterium AS2964	otu1530	0	0	0	0	0	0	1	0	0	0	0	0	0	0	0	0	0
Actinobacteria	Actinobacteria	Kineosporiales	Kineosporiaceae	Kineococcus	Unclassified Kineococcus	otu1531	0	0	0	0	0	0	1	0	0	0	2	1	0	0	0	0	0
Actinobacteria	Actinobacteria	Kineosporiales	Kineosporiaceae	Kineosporia	Unclassified Kineosporia	otu1532	0	0	0	0	0	1	0	0	0	0	0	0	0	0	1	0	1
Actinobacteria	Actinobacteria	Kineosporiales	Kineosporiaceae	Pseudokineococcus	Unclassified Pseudokineococcus	otu1533	0	0	0	0	0	0	0	1	0	0	0	0	0	0	0	0	0
Actinobacteria	Actinobacteria	Kineosporiales	Kineosporiaceae	Unclassified Kineosporiaceae	Unclassified	otu1534	0	0	0	0	0	3	0	1	1	0	0	1	0	0	0	0	0
Proteobacteria	Alphaproteobacteria	Kordiimonadales	Kordiimonadaceae	Kordiimonas	Kordiimonas gwangyangensis	otu1535	0	0	1	0	0	0	0	0	0	1	0	2	0	1	0	0	0
Proteobacteria	Alphaproteobacteria	Kordiimonadales	Kordiimonadaceae	Kordiimonas	Unclassified Kordiimonas	otu1536	36	0	7	0	4	1	0	1	1	0	0	0	1	3	1	0	8
Proteobacteria	Alphaproteobacteria	Kordiimonadales	Kordiimonadaceae	Kordiimonas	alpha proteobacterium DG1293	otu1537	0	0	2	0	0	2	2	0	0	0	0	4	0	0	0	0	0
Chloroflexi	Ktedonobacteria	Ktedonobacterales	Ktedonobacteraceae	Ktedonobacter	Unclassified Ktedonobacter	otu1538	0	0	0	0	8	4	2	5	3	0	1	3	0	0	0	1	0
Chloroflexi	Ktedonobacteria	Ktedonobacterales	Ktedonobacteraceae	Unclassified Ktedonobacteraceae	Unclassified	otu1539	0	0	0	0	1	2	0	0	0	0	1	0	1	1	0	0	0
Chloroflexi	Ktedonobacteria	Ktedonobacterales	Thermosporotrichaceae	Thermosporothrix	Unclassified Thermosporothrix	otu1540	0	0	0	0	0	1	2	1	1	0	0	0	0	0	0	0	0
Chloroflexi	Ktedonobacteria	Ktedonobacterales	Unclassified Ktedonobacterales	Unclassified	Unclassified	otu1541	0	0	0	0	1	3	0	1	0	0	0	0	1	0	0	0	0
Firmicutes	Bacilli	Lactobacillales	Aerococcaceae	Aerococcus	Unclassified Aerococcus	otu1542	6	5	1	0	4	0	11	18	3	9	2	6	7	2	8	4	3
Firmicutes	Bacilli	Lactobacillales	Aerococcaceae	Dolosicoccus	Dolosicoccus paucivorans	otu1543	0	0	1	0	0	0	0	0	0	0	0	0	0	0	0	0	0
Firmicutes	Bacilli	Lactobacillales	Aerococcaceae	Dolosicoccus	Unclassified Dolosicoccus	otu1544	0	0	2	1	0	0	0	0	0	0	0	0	0	0	0	0	0
Firmicutes	Bacilli	Lactobacillales	Aerococcaceae	Facklamia	Unclassified Facklamia	otu1545	0	0	0	0	1	0	0	0	0	0	0	0	0	0	0	0	0
Firmicutes	Bacilli	Lactobacillales	Aerococcaceae	Unclassified Aerococcaceae	Unclassified	otu1546	1	1	0	0	2	0	0	1	0	2	2	0	2	0	0	0	0
Firmicutes	Bacilli	Lactobacillales	Carnobacteriaceae	Alkalibacterium	Unclassified Alkalibacterium	otu1547	0	0	0	0	0	1	0	0	3	0	0	1	0	0	0	0	0
Firmicutes	Bacilli	Lactobacillales	Carnobacteriaceae	Carnobacterium	Carnobacterium maltaromaticum	otu1548	0	0	0	0	0	0	1	0	0	0	0	0	0	0	0	0	0
Firmicutes	Bacilli	Lactobacillales	Carnobacteriaceae	Granulicatella	Unclassified Granulicatella	otu1549	0	0	0	0	0	0	0	0	0	2	0	0	0	0	0	1	0
Firmicutes	Bacilli	Lactobacillales	Carnobacteriaceae	Marinilactibacillus	Unclassified Marinilactibacillus	otu1550	0	0	2	0	0	0	1	0	0	0	1	0	0	1	0	1	0
Firmicutes	Bacilli	Lactobacillales	Carnobacteriaceae	Trichococcus	Unclassified Trichococcus	otu1551	0	0	0	0	0	1	0	0	1	0	0	0	0	0	0	1	0
Firmicutes	Bacilli	Lactobacillales	Carnobacteriaceae	Unclassified Carnobacteriaceae	Unclassified	otu1552	0	1	0	0	1	0	1	2	0	0	1	1	0	0	0	0	2
Firmicutes	Bacilli	Lactobacillales	Enterococcaceae	Enterococcus	Unclassified Enterococcus	otu1553	1	0	0	0	1	0	0	0	0	0	0	0	3	0	0	0	0
Firmicutes	Bacilli	Lactobacillales	Enterococcaceae	Unclassified Enterococcaceae	Unclassified	otu1554	0	0	4	0	0	0	0	0	0	0	0	0	0	0	0	0	0
Firmicutes	Bacilli	Lactobacillales	Lactobacillaceae	Lactobacillus	Apis mellifera	otu1555	0	1	7	0	2	2	0	0	0	0	0	0	2	0	0	1	0
Firmicutes	Bacilli	Lactobacillales	Lactobacillaceae	Lactobacillus	Lactobacillus farciminis	otu1556	1	0	0	0	0	0	0	0	0	0	0	0	0	0	0	0	0
Firmicutes	Bacilli	Lactobacillales	Lactobacillaceae	Lactobacillus	Lactobacillus lindneri	otu1557	0	0	0	0	0	0	0	0	1	0	0	0	0	0	0	0	0
Firmicutes	Bacilli	Lactobacillales	Lactobacillaceae	Lactobacillus	Lactobacillus pentosus	otu1558	0	0	0	0	0	0	0	0	1	0	1	0	0	1	0	0	0
Firmicutes	Bacilli	Lactobacillales	Lactobacillaceae	Lactobacillus	Lactobacillus plantarum subsp. plantarum ST-III	otu1559	0	0	0	0	0	0	0	0	0	0	1	0	0	0	0	0	0
Firmicutes	Bacilli	Lactobacillales	Lactobacillaceae	Lactobacillus	Lactobacillus salivarius	otu1560	0	0	0	0	1	0	0	0	0	0	0	0	0	0	0	0	0
Firmicutes	Bacilli	Lactobacillales	Lactobacillaceae	Lactobacillus	Unclassified Lactobacillus	otu1561	3	5	22	3	16	18	21	14	9	2	65	53	35	20	4	16	7
Firmicutes	Bacilli	Lactobacillales	Lactobacillaceae	Pediococcus	Unclassified Pediococcus	otu1562	1	0	0	0	0	0	0	0	0	0	0	0	0	0	0	0	0
Firmicutes	Bacilli	Lactobacillales	Lactobacillaceae	Unclassified Lactobacillaceae	Unclassified	otu1563	2	0	5	0	7	9	3	16	5	0	19	19	15	2	0	4	0
Firmicutes	Bacilli	Lactobacillales	Leuconostocaceae	Fructobacillus	Unclassified Fructobacillus	otu1564	0	0	2	0	1	2	0	0	0	0	0	0	0	0	0	0	0
Firmicutes	Bacilli	Lactobacillales	Leuconostocaceae	Leuconostoc	Leuconostoc carnosum	otu1565	0	0	10	0	2	1	0	0	0	0	0	0	2	0	0	0	0
Firmicutes	Bacilli	Lactobacillales	Leuconostocaceae	Leuconostoc	Leuconostoc fallax	otu1566	0	0	0	0	0	0	0	0	0	0	1	0	0	0	0	0	0
Firmicutes	Bacilli	Lactobacillales	Leuconostocaceae	Leuconostoc	Unclassified Leuconostoc	otu1567	2	0	7	0	4	1	4	0	1	0	1	3	3	2	1	2	0
Firmicutes	Bacilli	Lactobacillales	Leuconostocaceae	Oenococcus	Unclassified Oenococcus	otu1568	0	0	1	0	0	0	0	0	0	0	0	0	0	0	0	0	0
Firmicutes	Bacilli	Lactobacillales	Leuconostocaceae	Unclassified Leuconostocaceae	Unclassified	otu1569	2	0	0	0	4	3	0	0	0	0	1	0	0	0	0	0	0
Firmicutes	Bacilli	Lactobacillales	Leuconostocaceae	Weissella	Unclassified Weissella	otu1570	2	0	2	0	0	2	0	0	0	0	0	0	0	0	0	0	0
Firmicutes	Bacilli	Lactobacillales	Streptococcaceae	Lactococcus	Unclassified Lactococcus	otu1571	0	1	0	0	0	1	0	0	0	1	0	0	0	0	0	0	0
Firmicutes	Bacilli	Lactobacillales	Streptococcaceae	Streptococcus	Streptococcus oralis	otu1572	0	0	0	0	0	0	0	0	0	2	0	1	0	0	0	0	0
Firmicutes	Bacilli	Lactobacillales	Streptococcaceae	Streptococcus	Streptococcus ovis	otu1573	0	0	0	0	0	0	0	0	0	1	0	0	0	0	0	0	0
Firmicutes	Bacilli	Lactobacillales	Streptococcaceae	Streptococcus	Streptococcus pneumoniae	otu1574	0	0	0	0	0	0	0	0	0	1	0	0	0	0	0	0	0
Firmicutes	Bacilli	Lactobacillales	Streptococcaceae	Streptococcus	Streptococcus pyogenes	otu1575	0	0	0	0	0	0	0	0	0	2	0	0	0	0	0	0	0
Firmicutes	Bacilli	Lactobacillales	Streptococcaceae	Streptococcus	Streptococcus salivarius subsp. thermophilus	otu1576	1	1	0	0	0	0	1	0	0	2	0	1	0	1	1	0	0
Firmicutes	Bacilli	Lactobacillales	Streptococcaceae	Streptococcus	Streptococcus sinensis	otu1577	0	0	0	0	0	0	1	0	0	0	0	0	0	0	0	0	0
Firmicutes	Bacilli	Lactobacillales	Streptococcaceae	Streptococcus	Streptococcus sp. canine oral taxon 279	otu1578	0	0	0	0	0	0	0	0	0	0	0	0	0	0	0	0	1
Firmicutes	Bacilli	Lactobacillales	Streptococcaceae	Streptococcus	Unclassified Streptococcus	otu1579	1	5	0	0	4	6	3	5	5	376	2	21	2	1	1	0	3
Firmicutes	Bacilli	Lactobacillales	Streptococcaceae	Unclassified Streptococcaceae	Unclassified	otu1580	0	0	0	0	0	0	0	0	0	0	0	0	0	1	1	1	0
Firmicutes	Bacilli	Lactobacillales	Unclassified Lactobacillales	Unclassified	Unclassified	otu1581	2	4	3	0	9	7	2	2	12	13	1	3	1	4	2	4	1
Proteobacteria	Gammaproteobacteria	Legionellales	Coxiellaceae	Aquicella	Unclassified Aquicella	otu1582	0	0	0	0	0	0	4	1	0	0	0	0	0	0	0	0	0
Proteobacteria	Gammaproteobacteria	Legionellales	Coxiellaceae	Coxiella	Coxiella burnetii	otu1583	0	0	1	0	2	0	0	0	0	0	0	0	0	0	0	0	0
Proteobacteria	Gammaproteobacteria	Legionellales	Coxiellaceae	Coxiella	Legionella sp. HB09011	otu1584	1	0	3	0	1	0	0	0	0	2	0	0	0	0	0	1	0
Proteobacteria	Gammaproteobacteria	Legionellales	Coxiellaceae	Coxiella	Unclassified Coxiella	otu1585	23	0	29	0	10	10	5	10	3	3	1	12	1	2	2	1	0
Proteobacteria	Gammaproteobacteria	Legionellales	Coxiellaceae	Rickettsiella	Rickettsiella grylli	otu1586	0	0	0	0	0	0	0	0	0	1	0	0	0	0	0	0	0
Proteobacteria	Gammaproteobacteria	Legionellales	Coxiellaceae	Rickettsiella	Unclassified Rickettsiella	otu1587	0	0	0	0	0	0	0	0	0	0	0	0	0	1	0	0	0
Proteobacteria	Gammaproteobacteria	Legionellales	Coxiellaceae	Unclassified Coxiellaceae	Unclassified	otu1588	0	0	2	0	0	0	2	0	0	0	0	2	0	0	0	0	0
Proteobacteria	Gammaproteobacteria	Legionellales	Legionellaceae	Legionella	Legionella adelaidensis	otu1589	0	0	0	0	0	0	0	0	0	0	0	0	0	0	0	1	0
Proteobacteria	Gammaproteobacteria	Legionellales	Legionellaceae	Legionella	Legionella brunensis	otu1590	0	1	0	0	0	0	0	0	0	0	0	0	0	0	0	0	0
Proteobacteria	Gammaproteobacteria	Legionellales	Legionellaceae	Legionella	Legionella jordanis	otu1591	0	0	1	0	0	0	0	0	0	0	0	0	0	0	0	0	0
Proteobacteria	Gammaproteobacteria	Legionellales	Legionellaceae	Legionella	Legionella longbeachae NSW150	otu1592	0	0	0	0	0	0	1	0	0	0	0	0	0	0	0	1	0
Proteobacteria	Gammaproteobacteria	Legionellales	Legionellaceae	Legionella	Legionella pneumophila 130b	otu1593	0	1	0	0	0	0	0	0	0	0	0	0	0	0	0	0	0
Proteobacteria	Gammaproteobacteria	Legionellales	Legionellaceae	Legionella	Legionella pneumophila str. Lens	otu1594	3	0	0	0	0	1	0	0	0	0	0	0	0	0	0	0	0
Proteobacteria	Gammaproteobacteria	Legionellales	Legionellaceae	Legionella	Legionella sp.	otu1595	0	0	2	0	0	0	0	0	0	0	0	0	0	0	0	0	0
Proteobacteria	Gammaproteobacteria	Legionellales	Legionellaceae	Legionella	Legionella sp. LegA	otu1596	0	0	1	0	0	0	0	0	0	0	1	0	0	0	0	0	0
Proteobacteria	Gammaproteobacteria	Legionellales	Legionellaceae	Legionella	Legionella sp. NML 93L054	otu1597	0	0	0	0	1	0	0	0	0	0	0	0	0	0	0	0	0
Proteobacteria	Gammaproteobacteria	Legionellales	Legionellaceae	Legionella	Unclassified Legionella	otu1598	85	8	67	3	33	18	7	10	8	4	7	20	23	25	5	4	17
Proteobacteria	Gammaproteobacteria	Legionellales	Legionellaceae	Unclassified Legionellaceae	Unclassified	otu1599	4	0	6	0	2	1	0	0	0	0	0	0	0	1	0	0	0
Proteobacteria	Gammaproteobacteria	Legionellales	Unclassified Legionellales	Unclassified	Unclassified	otu1600	0	0	0	0	0	0	0	1	0	0	0	0	0	1	0	0	2
Lentisphaerae	Lentisphaeria	Lentisphaerales	Lentisphaeraceae	Lentisphaera	Lentisphaera araneosa HTCC2155	otu1601	0	0	0	0	0	0	0	0	0	0	0	1	0	0	0	0	0
Lentisphaerae	Lentisphaeria	Lentisphaerales	Lentisphaeraceae	Lentisphaera	Unclassified Lentisphaera	otu1602	0	0	1	1	3	0	6	0	3	0	2	6	0	0	0	1	0
Lentisphaerae	Lentisphaeria	Lentisphaerales	Lentisphaeraceae	Unclassified Lentisphaeraceae	Unclassified	otu1603	0	0	0	0	0	0	0	0	0	0	1	0	1	0	0	0	0
Proteobacteria	CF2	magnetic coccus MP17	Unclassified magnetic coccus MP17	Unclassified	Unclassified	otu1604	0	0	0	0	0	0	0	0	0	0	1	0	0	0	0	0	0
Proteobacteria	Gammaproteobacteria	Methylococcales	Crenotrichaceae	Crenothrix	Clonothrix fusca	otu1605	0	0	0	0	0	0	1	0	0	0	0	0	0	0	0	0	0
Proteobacteria	Gammaproteobacteria	Methylococcales	Crenotrichaceae	Crenothrix	Unclassified Crenothrix	otu1606	0	0	0	0	0	0	0	0	0	0	0	0	2	0	0	0	0
Proteobacteria	Gammaproteobacteria	Methylococcales	ET-SHO	Methylococcaceae	Methylococcaceae bacterium ET-HIRO	otu1607	0	0	1	0	1	0	0	0	0	0	0	0	0	0	0	0	0
Proteobacteria	Gammaproteobacteria	Methylococcales	ET-SHO	Methylococcaceae	Unclassified Methylococcaceae	otu1608	12	0	0	0	0	1	0	0	0	0	0	1	1	0	0	0	0
Proteobacteria	Gammaproteobacteria	Methylococcales	Methylococcaceae	Methylobacter	Methylobacter psychrophilus	otu1609	0	0	0	0	0	1	0	0	0	0	0	0	0	0	0	0	0
Proteobacteria	Gammaproteobacteria	Methylococcales	Methylococcaceae	Methylobacter	Methylobacter sp. 5FB	otu1610	0	0	0	0	0	1	0	0	0	0	0	0	0	0	0	0	0
Proteobacteria	Gammaproteobacteria	Methylococcales	Methylococcaceae	Methylobacter	Methylobacter sp. T20	otu1611	0	0	0	0	0	0	0	1	0	0	0	0	0	0	0	0	0
Proteobacteria	Gammaproteobacteria	Methylococcales	Methylococcaceae	Methylobacter	Methylobacter tundripaludum	otu1612	0	0	0	0	0	0	1	0	0	0	0	0	0	0	0	0	0
Proteobacteria	Gammaproteobacteria	Methylococcales	Methylococcaceae	Methylobacter	Methylobacter whittenburyi	otu1613	0	0	0	0	0	0	0	0	0	0	0	0	2	0	0	0	0
Proteobacteria	Gammaproteobacteria	Methylococcales	Methylococcaceae	Methylobacter	Unclassified Methylobacter	otu1614	2	1	0	0	0	0	3	3	0	0	0	0	4	2	2	1	4
Proteobacteria	Gammaproteobacteria	Methylococcales	Methylococcaceae	Methylocaldum	Unclassified Methylocaldum	otu1615	0	0	2	0	2	0	0	0	0	0	1	0	1	0	0	1	0
Proteobacteria	Gammaproteobacteria	Methylococcales	Methylococcaceae	Methylocaldum	type I methanotrophic bacterium	otu1616	0	0	0	0	0	0	0	0	0	0	0	0	1	0	2	0	0
Proteobacteria	Gammaproteobacteria	Methylococcales	Methylococcaceae	Methylococcus	Methylococcus capsulatus	otu1617	0	0	0	0	0	1	0	0	0	0	0	0	0	0	0	0	0
Proteobacteria	Gammaproteobacteria	Methylococcales	Methylococcaceae	Methylococcus	Unclassified Methylococcus	otu1618	2	0	0	0	0	0	0	0	0	0	0	0	0	0	0	0	0
Proteobacteria	Gammaproteobacteria	Methylococcales	Methylococcaceae	Methylomicrobium	Methylomicrobium alcaliphilum	otu1619	0	0	0	0	0	1	0	0	0	0	0	0	0	0	0	0	0
Proteobacteria	Gammaproteobacteria	Methylococcales	Methylococcaceae	Methylomicrobium	Unclassified Methylomicrobium	otu1620	1	0	0	0	0	0	0	0	0	0	0	0	1	4	0	1	0
Proteobacteria	Gammaproteobacteria	Methylococcales	Methylococcaceae	Methylomonas	Methylomonas sp. Fw12E-Y	otu1621	0	0	0	0	1	1	0	0	0	0	0	0	0	0	0	0	0
Proteobacteria	Gammaproteobacteria	Methylococcales	Methylococcaceae	Methylomonas	Methylomonas sp. M5	otu1622	0	0	0	0	0	1	0	0	0	0	0	0	0	0	0	0	0
Proteobacteria	Gammaproteobacteria	Methylococcales	Methylococcaceae	Methylomonas	Unclassified Methylomonas	otu1623	6	0	0	0	0	0	0	1	0	0	1	0	0	0	0	0	0
Proteobacteria	Gammaproteobacteria	Methylococcales	Methylococcaceae	Methylosarcina	Methylococcus mobilis	otu1624	0	0	1	0	0	0	0	0	0	0	0	0	0	0	0	0	0
Proteobacteria	Gammaproteobacteria	Methylococcales	Methylococcaceae	Methylosarcina	Methylosarcina lacus	otu1625	0	0	0	0	0	0	0	0	1	0	0	0	0	0	0	0	0
Proteobacteria	Gammaproteobacteria	Methylococcales	Methylococcaceae	Methylosarcina	Unclassified Methylosarcina	otu1626	0	2	2	0	2	0	0	0	0	0	0	0	0	0	0	0	0
Proteobacteria	Gammaproteobacteria	Methylococcales	Methylococcaceae	Methylosoma	Unclassified Methylosoma	otu1627	1	0	0	0	0	0	0	0	0	0	0	0	0	0	0	0	0
Proteobacteria	Gammaproteobacteria	Methylococcales	Methylococcaceae	Methylothermus	Unclassified Methylothermus	otu1628	1	0	0	0	0	0	1	0	0	0	0	1	0	0	0	0	0
Proteobacteria	Gammaproteobacteria	Methylococcales	Methylococcaceae	Unclassified Methylococcaceae	Unclassified	otu1629	21	5	6	0	8	7	15	8	2	8	0	2	26	13	15	2	17
Proteobacteria	Gammaproteobacteria	Methylococcales	Unclassified Methylococcales	Unclassified	Unclassified	otu1630	9	2	14	1	5	2	1	1	2	0	1	3	0	0	1	2	2
Proteobacteria	Betaproteobacteria	Methylophilales	Methylophilaceae	Methylophilus	Methylophilus methylotrophus	otu1631	0	0	0	0	0	0	0	0	0	0	0	0	1	0	0	0	0
Proteobacteria	Betaproteobacteria	Methylophilales	Methylophilaceae	Methylophilus	Unclassified Methylophilus	otu1632	1	1	0	0	0	0	0	0	0	0	0	0	0	0	0	0	0
Proteobacteria	Betaproteobacteria	Methylophilales	Methylophilaceae	Unclassified Methylophilaceae	Unclassified	otu1633	0	1	0	0	0	0	0	1	0	0	0	0	0	0	0	0	0
Actinobacteria	Actinobacteria	Micrococcales	Bogoriellaceae	Bogoriella	Bogoriella caseolytica	otu1634	0	0	0	0	0	0	1	3	0	0	0	0	0	0	0	0	2
Actinobacteria	Actinobacteria	Micrococcales	Bogoriellaceae	Georgenia	Unclassified Georgenia	otu1635	0	0	0	0	0	0	1	4	0	0	0	1	0	1	0	0	0
Actinobacteria	Actinobacteria	Micrococcales	Bogoriellaceae	Unclassified Bogoriellaceae	Unclassified	otu1636	0	0	0	0	0	0	0	1	0	0	0	0	0	0	0	0	0
Actinobacteria	Actinobacteria	Micrococcales	Brevibacteriaceae	Brevibacterium	Unclassified Brevibacterium	otu1637	4	0	1	0	2	17	1	1	8	1	2	2	0	1	2	3	0
Actinobacteria	Actinobacteria	Micrococcales	Cellulomonadaceae	Actinotalea	Unclassified Actinotalea	otu1638	0	0	0	0	1	0	0	0	0	0	0	1	0	0	0	0	0
Actinobacteria	Actinobacteria	Micrococcales	Cellulomonadaceae	Cellulomonas	Cellulomonas cellasea	otu1639	1	0	0	0	0	0	0	0	0	0	0	0	0	0	0	0	0
Actinobacteria	Actinobacteria	Micrococcales	Cellulomonadaceae	Cellulomonas	Unclassified Cellulomonas	otu1640	0	0	0	0	1	0	0	0	0	0	0	0	0	0	0	0	0
Actinobacteria	Actinobacteria	Micrococcales	Cellulomonadaceae	Demequina	Demequina aestuarii	otu1641	0	0	0	0	0	0	0	2	0	0	0	0	0	0	0	0	0
Actinobacteria	Actinobacteria	Micrococcales	Cellulomonadaceae	Demequina	Demequina sp. AMV2	otu1642	0	0	0	0	1	0	0	0	0	0	0	0	0	0	0	0	0
Actinobacteria	Actinobacteria	Micrococcales	Cellulomonadaceae	Demequina	Unclassified Demequina	otu1643	0	1	0	0	3	1	1	17	1	0	0	2	8	2	3	2	2
Actinobacteria	Actinobacteria	Micrococcales	Cellulomonadaceae	Tropheryma	Unclassified Tropheryma	otu1644	0	0	0	0	1	0	0	0	1	0	3	2	0	0	0	0	0
Actinobacteria	Actinobacteria	Micrococcales	Cellulomonadaceae	Unclassified Cellulomonadaceae	Unclassified	otu1645	0	0	1	0	1	0	1	2	0	1	0	2	0	0	0	0	0
Actinobacteria	Actinobacteria	Micrococcales	Dermabacteraceae	Brachybacterium	Brachybacterium conglomeratum	otu1646	0	0	0	0	0	0	1	0	0	0	0	0	0	0	0	0	0
Actinobacteria	Actinobacteria	Micrococcales	Dermabacteraceae	Brachybacterium	Unclassified Brachybacterium	otu1647	11	3	1	0	0	0	51	101	1	2	1	3	3	0	4	0	3
Actinobacteria	Actinobacteria	Micrococcales	Dermabacteraceae	Unclassified Dermabacteraceae	Unclassified	otu1648	0	0	0	0	0	0	2	0	0	0	0	0	0	0	0	0	1
Actinobacteria	Actinobacteria	Micrococcales	Dermacoccaceae	Dermacoccus	Unclassified Dermacoccus	otu1649	0	0	0	0	0	0	1	0	0	0	0	0	0	0	0	0	0
Actinobacteria	Actinobacteria	Micrococcales	Dermacoccaceae	Kytococcus	Unclassified Kytococcus	otu1650	0	0	0	0	1	1	0	1	0	0	0	0	0	0	0	0	0
Actinobacteria	Actinobacteria	Micrococcales	Intrasporangiaceae	Janibacter	Unclassified Janibacter	otu1651	0	0	0	0	0	0	2	0	0	1	0	1	0	0	1	0	0
Actinobacteria	Actinobacteria	Micrococcales	Intrasporangiaceae	Knoellia	Unclassified Knoellia	otu1652	0	0	0	0	0	0	0	3	0	1	0	0	0	0	0	0	0
Actinobacteria	Actinobacteria	Micrococcales	Intrasporangiaceae	Ornithinimicrobium	Ornithinicoccus sp. TUT1233	otu1653	0	0	0	0	0	0	2	0	0	0	0	0	0	0	0	0	0
Actinobacteria	Actinobacteria	Micrococcales	Intrasporangiaceae	Ornithinimicrobium	Unclassified Ornithinimicrobium	otu1654	0	0	0	0	0	0	0	2	0	0	0	0	0	0	0	0	0
Actinobacteria	Actinobacteria	Micrococcales	Intrasporangiaceae	Phycicoccus	Nostocoida aromativora	otu1655	1	0	0	0	0	0	0	0	0	0	0	0	0	0	0	0	0
Actinobacteria	Actinobacteria	Micrococcales	Intrasporangiaceae	Phycicoccus	Unclassified Phycicoccus	otu1656	0	0	0	0	0	0	0	0	0	0	0	0	0	0	1	0	0
Actinobacteria	Actinobacteria	Micrococcales	Intrasporangiaceae	Serinicoccus	Unclassified Serinicoccus	otu1657	0	0	0	0	2	0	0	0	0	0	0	0	0	0	0	0	0
Actinobacteria	Actinobacteria	Micrococcales	Intrasporangiaceae	Terrabacter	Unclassified Terrabacter	otu1658	1	0	0	0	0	0	0	0	0	0	0	0	0	0	0	0	0
Actinobacteria	Actinobacteria	Micrococcales	Intrasporangiaceae	Terracoccus	Terracoccus luteus	otu1659	0	0	0	0	0	0	0	1	0	0	0	0	0	0	0	0	0
Actinobacteria	Actinobacteria	Micrococcales	Intrasporangiaceae	Tetrasphaera	Unclassified Tetrasphaera	otu1660	0	0	1	0	0	0	0	0	0	0	0	0	0	0	0	0	0
Actinobacteria	Actinobacteria	Micrococcales	Intrasporangiaceae	Unclassified Intrasporangiaceae	Unclassified	otu1661	9	0	3	0	0	1	7	14	1	0	1	2	0	3	2	1	1
Actinobacteria	Actinobacteria	Micrococcales	Microbacteriaceae	Agreia	Unclassified Agreia	otu1662	0	0	0	0	0	0	0	0	1	0	2	5	0	0	0	0	0
Actinobacteria	Actinobacteria	Micrococcales	Microbacteriaceae	Agrococcus	Agrococcus sp. LC018	otu1663	0	0	0	0	0	0	0	0	0	0	1	0	0	0	0	0	0
Actinobacteria	Actinobacteria	Micrococcales	Microbacteriaceae	Agrococcus	Agrococcus terreus	otu1664	0	0	0	0	0	0	0	0	0	0	1	0	0	0	0	0	0
Actinobacteria	Actinobacteria	Micrococcales	Microbacteriaceae	Agrococcus	Unclassified Agrococcus	otu1665	0	0	1	0	0	1	0	1	1	0	1	1	0	1	0	0	0
Actinobacteria	Actinobacteria	Micrococcales	Microbacteriaceae	Agromyces	Unclassified Agromyces	otu1666	2	0	0	0	0	1	0	0	0	0	0	0	1	0	0	1	1
Actinobacteria	Actinobacteria	Micrococcales	Microbacteriaceae	Clavibacter	Unclassified Clavibacter	otu1667	2	0	2	0	0	1	3	0	0	2	0	4	1	0	1	0	0
Actinobacteria	Actinobacteria	Micrococcales	Microbacteriaceae	Cryobacterium	Unclassified Cryobacterium	otu1668	0	0	0	0	1	0	0	0	0	0	0	0	0	0	0	0	0
Actinobacteria	Actinobacteria	Micrococcales	Microbacteriaceae	Curtobacterium	Unclassified Curtobacterium	otu1669	0	0	0	0	0	0	0	0	0	0	4	4	0	0	0	0	0
Actinobacteria	Actinobacteria	Micrococcales	Microbacteriaceae	Frigoribacterium	Frigoribacterium faeni	otu1670	0	0	0	0	0	0	0	0	0	0	0	0	1	1	0	0	0
Actinobacteria	Actinobacteria	Micrococcales	Microbacteriaceae	Frigoribacterium	Unclassified Frigoribacterium	otu1671	0	0	0	0	0	0	1	0	0	0	0	3	0	0	0	0	0
Actinobacteria	Actinobacteria	Micrococcales	Microbacteriaceae	Leifsonia	Leifsonia xyli	otu1672	0	0	0	0	0	0	2	0	0	0	0	3	0	0	0	0	0
Actinobacteria	Actinobacteria	Micrococcales	Microbacteriaceae	Leifsonia	Unclassified Leifsonia	otu1673	1	0	0	0	0	0	4	2	0	0	2	5	0	1	0	0	0
Actinobacteria	Actinobacteria	Micrococcales	Microbacteriaceae	Leucobacter	Leucobacter sp. F3-P9	otu1674	0	0	0	0	0	0	1	0	0	0	0	0	0	0	0	0	0
Actinobacteria	Actinobacteria	Micrococcales	Microbacteriaceae	Leucobacter	Unclassified Leucobacter	otu1675	0	1	0	0	0	0	0	2	0	0	0	0	0	1	0	0	0
Actinobacteria	Actinobacteria	Micrococcales	Microbacteriaceae	Marisediminicola	Unclassified Marisediminicola	otu1676	1	0	0	0	0	0	0	0	1	0	0	1	0	0	0	0	0
Actinobacteria	Actinobacteria	Micrococcales	Microbacteriaceae	Microbacterium	Microbacterium aquimaris	otu1677	0	0	0	0	1	1	0	0	0	0	0	0	0	0	0	0	0
Actinobacteria	Actinobacteria	Micrococcales	Microbacteriaceae	Microbacterium	Microbacterium laevaniformans	otu1678	0	0	0	0	0	0	0	0	0	0	0	0	0	1	0	0	0
Actinobacteria	Actinobacteria	Micrococcales	Microbacteriaceae	Microbacterium	Microbacterium sp. A15.4	otu1679	0	0	0	0	0	0	1	1	0	0	1	0	0	0	1	0	0
Actinobacteria	Actinobacteria	Micrococcales	Microbacteriaceae	Microbacterium	Microbacterium sp. OB44-1	otu1680	0	0	0	0	0	0	0	0	0	0	0	1	0	0	0	0	0
Actinobacteria	Actinobacteria	Micrococcales	Microbacteriaceae	Microbacterium	Microbacterium sp. SB22	otu1681	0	0	0	0	1	0	0	0	0	0	0	0	0	0	0	0	0
Actinobacteria	Actinobacteria	Micrococcales	Microbacteriaceae	Microbacterium	Microbacterium testaceum	otu1682	0	0	0	0	0	1	0	0	0	0	0	0	0	0	0	0	0
Actinobacteria	Actinobacteria	Micrococcales	Microbacteriaceae	Microbacterium	Unclassified Microbacterium	otu1683	64	13	1	1	135	107	192	77	78	6	34	70	720	131	30	55	30
Actinobacteria	Actinobacteria	Micrococcales	Microbacteriaceae	Microcella	Microcella putealis	otu1684	2	1	0	0	0	1	1	0	0	0	2	0	0	0	0	0	0
Actinobacteria	Actinobacteria	Micrococcales	Microbacteriaceae	Rathayibacter	Unclassified Rathayibacter	otu1685	1	0	0	0	0	0	0	0	0	0	0	0	0	0	0	0	0
Actinobacteria	Actinobacteria	Micrococcales	Microbacteriaceae	S24526	Leifsonia sp. KACC 13362	otu1686	0	0	0	0	0	0	1	0	0	0	0	0	0	0	0	0	0
Actinobacteria	Actinobacteria	Micrococcales	Microbacteriaceae	Salinibacterium	Agreia sp. CJ-G-TSA6	otu1687	0	0	0	0	0	0	0	0	0	0	0	0	1	0	0	0	0
Actinobacteria	Actinobacteria	Micrococcales	Microbacteriaceae	Salinibacterium	Unclassified Salinibacterium	otu1688	4	1	8	1	0	0	0	0	0	0	0	0	0	1	0	0	0
Actinobacteria	Actinobacteria	Micrococcales	Microbacteriaceae	Salinibacterium	actinobacterium R-36733	otu1689	1	0	0	0	0	0	0	0	0	0	0	0	1	0	0	0	0
Actinobacteria	Actinobacteria	Micrococcales	Microbacteriaceae	Schumannella	Schumannella luteola	otu1690	0	0	0	0	0	0	0	0	0	0	0	0	0	0	0	0	1
Actinobacteria	Actinobacteria	Micrococcales	Microbacteriaceae	Unclassified Microbacteriaceae	Unclassified	otu1691	167	109	20	5	47	46	153	141	14	28	228	45	84	57	138	29	142
Actinobacteria	Actinobacteria	Micrococcales	Microbacteriaceae	Yonghaparkia	Unclassified Yonghaparkia	otu1692	1	0	0	0	0	0	0	0	0	0	0	0	0	0	0	0	0
Actinobacteria	Actinobacteria	Micrococcales	Microbacteriaceae	Yonghaparkia	bacterium BAC205	otu1693	1	0	0	0	0	0	0	0	0	0	0	0	0	0	0	0	0
Actinobacteria	Actinobacteria	Micrococcales	Micrococcaceae	Arthrobacter	Arthrobacter oxydans	otu1694	0	0	0	0	0	0	0	1	0	0	0	0	0	0	0	0	0
Actinobacteria	Actinobacteria	Micrococcales	Micrococcaceae	Arthrobacter	Arthrobacter sanguinis	otu1695	0	0	0	0	1	3	0	0	0	0	1	0	0	0	0	0	0
Actinobacteria	Actinobacteria	Micrococcales	Micrococcaceae	Arthrobacter	Arthrobacter scleromae	otu1696	0	0	0	0	1	0	0	0	0	0	0	0	0	0	0	0	0
Actinobacteria	Actinobacteria	Micrococcales	Micrococcaceae	Arthrobacter	Unclassified Arthrobacter	otu1697	2	1	0	0	3	5	20	29	2	1	3	1	4	1	0	0	1
Actinobacteria	Actinobacteria	Micrococcales	Micrococcaceae	Citricoccus	Citricoccus alkalitolerans	otu1698	0	0	0	0	0	0	4	1	0	0	0	0	1	0	0	0	0
Actinobacteria	Actinobacteria	Micrococcales	Micrococcaceae	Citricoccus	Unclassified Citricoccus	otu1699	0	1	0	0	0	0	89	180	0	0	0	0	5	0	0	0	2
Actinobacteria	Actinobacteria	Micrococcales	Micrococcaceae	Kocuria	Kocuria rhizophila	otu1700	0	0	0	0	1	0	1	0	0	0	0	0	0	0	0	0	0
Actinobacteria	Actinobacteria	Micrococcales	Micrococcaceae	Kocuria	Unclassified Kocuria	otu1701	0	0	0	1	1	5	13	24	3	4	0	0	1	0	0	2	2
Actinobacteria	Actinobacteria	Micrococcales	Micrococcaceae	Micrococcus	Micrococcus lylae	otu1702	0	0	0	0	0	1	0	0	0	0	0	0	0	0	0	0	0
Actinobacteria	Actinobacteria	Micrococcales	Micrococcaceae	Micrococcus	Unclassified Micrococcus	otu1703	0	0	0	0	4	10	11	36	2	1	4	3	3	0	3	0	2
Actinobacteria	Actinobacteria	Micrococcales	Micrococcaceae	Nesterenkonia	Nesterenkonia sp. BSJ27	otu1704	0	0	0	0	1	0	0	0	0	0	0	0	0	0	0	0	0
Actinobacteria	Actinobacteria	Micrococcales	Micrococcaceae	Nesterenkonia	Unclassified Nesterenkonia	otu1705	0	0	2	0	0	0	1	12	0	0	0	0	0	0	1	0	3
Actinobacteria	Actinobacteria	Micrococcales	Micrococcaceae	Rothia	Unclassified Rothia	otu1706	0	0	0	0	0	2	2	1	0	44	0	1	0	0	0	1	1
Actinobacteria	Actinobacteria	Micrococcales	Micrococcaceae	Unclassified Micrococcaceae	Unclassified	otu1707	6	9	0	0	6	10	114	242	1	18	2	8	12	0	4	1	4
Actinobacteria	Actinobacteria	Micrococcales	Promicromonosporaceae	Promicromonospora	Promicromonospora sp. UTMC 792	otu1708	0	0	0	0	0	0	1	0	0	0	0	0	0	0	0	0	0
Actinobacteria	Actinobacteria	Micrococcales	Promicromonosporaceae	Promicromonospora	Unclassified Promicromonospora	otu1709	0	0	0	0	0	0	11	19	0	0	0	0	0	0	1	0	0
Actinobacteria	Actinobacteria	Micrococcales	Promicromonosporaceae	Unclassified Promicromonosporaceae	Unclassified	otu1710	0	0	0	0	0	0	2	2	0	0	0	0	0	0	0	0	0
Actinobacteria	Actinobacteria	Micrococcales	Sanguibacteraceae	Sanguibacter	Sanguibacter keddieii DSM 10542	otu1711	0	0	0	0	0	0	0	0	0	0	0	0	0	0	1	0	0
Actinobacteria	Actinobacteria	Micrococcales	Sanguibacteraceae	Sanguibacter	Sanguibacter sp. JC301	otu1712	0	0	0	0	0	0	0	0	0	1	0	1	0	0	0	0	0
Actinobacteria	Actinobacteria	Micrococcales	Sanguibacteraceae	Sanguibacter	Unclassified Sanguibacter	otu1713	0	0	0	0	0	0	0	1	0	0	0	0	0	0	0	0	0
Actinobacteria	Actinobacteria	Micrococcales	Unclassified Micrococcales	Unclassified	Unclassified	otu1714	21	8	9	0	10	21	84	154	12	17	22	17	26	14	11	5	15
Actinobacteria	Actinobacteria	Micromonosporales	Micromonosporaceae	Actinoplanes	Unclassified Actinoplanes	otu1715	0	1	0	0	0	0	0	0	0	0	0	0	0	1	0	0	0
Actinobacteria	Actinobacteria	Micromonosporales	Micromonosporaceae	Micromonospora	Unclassified Micromonospora	otu1716	0	1	0	0	0	2	4	0	0	0	3	6	1	2	1	4	2
Actinobacteria	Actinobacteria	Micromonosporales	Micromonosporaceae	Salinispora	Unclassified Salinispora	otu1717	0	0	1	0	0	0	0	0	0	0	1	0	0	0	0	0	0
Actinobacteria	Actinobacteria	Micromonosporales	Micromonosporaceae	Stackebrandtia	Micromonosporaceae bacterium YIM 65646	otu1718	0	0	4	0	1	0	0	0	0	0	0	0	0	0	0	0	0
Actinobacteria	Actinobacteria	Micromonosporales	Micromonosporaceae	Stackebrandtia	Unclassified Stackebrandtia	otu1719	4	0	0	0	0	0	0	0	0	0	0	0	0	0	0	0	0
Actinobacteria	Actinobacteria	Micromonosporales	Micromonosporaceae	Unclassified Micromonosporaceae	Unclassified	otu1720	19	1	4	0	1	1	27	10	10	12	25	25	7	7	11	9	11
Tenericutes	Mollicutes	Mycoplasmatales	Mycoplasmataceae	Mycoplasma	Unclassified Mycoplasma	otu1721	1	1	2	0	17	39	17	3	18	0	46	71	21	15	1	7	0
Tenericutes	Mollicutes	Mycoplasmatales	Mycoplasmataceae	Unclassified Mycoplasmataceae	Unclassified	otu1722	2	1	0	0	2	3	0	0	16	204	15	2	2	2	0	1	0
Proteobacteria	Deltaproteobacteria	Myxococcales	0319-6G20	Olavius	Unclassified Olavius	otu1723	2	0	0	0	0	0	0	0	0	0	0	0	0	0	0	0	15
Proteobacteria	Deltaproteobacteria	Myxococcales	0319-6G20	bacterium Shr3	Unclassified bacterium Shr3	otu1724	0	0	0	0	0	0	1	0	0	0	0	0	0	0	0	0	0
Proteobacteria	Deltaproteobacteria	Myxococcales	Cystobacteraceae	Anaeromyxobacter	Unclassified Anaeromyxobacter	otu1725	0	1	4	0	2	2	3	7	0	0	1	1	0	0	2	0	1
Proteobacteria	Deltaproteobacteria	Myxococcales	Cystobacteraceae	Angiococcus	Angiococcus disciformis	otu1726	0	0	0	0	0	0	0	0	0	1	0	0	0	1	0	0	0
Proteobacteria	Deltaproteobacteria	Myxococcales	Cystobacteraceae	Angiococcus	Unclassified Angiococcus	otu1727	0	0	0	0	1	2	0	1	1	2	2	0	1	0	0	0	0
Proteobacteria	Deltaproteobacteria	Myxococcales	Cystobacteraceae	Stigmatella	Stigmatella koreensis	otu1728	0	0	0	0	10	1	0	0	1	0	0	0	0	0	0	1	0
Proteobacteria	Deltaproteobacteria	Myxococcales	Cystobacteraceae	Stigmatella	Unclassified Stigmatella	otu1729	0	1	0	0	0	2	0	1	7	3	0	1	1	0	0	0	0
Proteobacteria	Deltaproteobacteria	Myxococcales	Cystobacteraceae	Unclassified Cystobacteraceae	Unclassified	otu1730	2	0	1	0	12	20	16	2	7	1	38	29	6	7	2	3	0
Proteobacteria	Deltaproteobacteria	Myxococcales	Cystobacterineae	Myxococcaceae	Myxococcaceae bacterium DSM 51032	otu1731	0	0	0	0	0	1	0	0	0	0	0	0	0	0	0	0	0
Proteobacteria	Deltaproteobacteria	Myxococcales	Haliangiaceae	Haliangium	Haliangium ochraceum	otu1732	0	0	0	0	0	0	0	0	0	0	1	0	0	0	0	0	0
Proteobacteria	Deltaproteobacteria	Myxococcales	Haliangiaceae	Haliangium	Kofleria flava	otu1733	0	0	0	0	0	0	0	0	0	0	1	1	0	0	0	0	1
Proteobacteria	Deltaproteobacteria	Myxococcales	Haliangiaceae	Haliangium	Unclassified Haliangium	otu1734	0	0	1	0	0	2	0	0	1	0	4	5	2	0	0	1	2
Proteobacteria	Deltaproteobacteria	Myxococcales	Haliangiaceae	Unclassified Haliangiaceae	Unclassified	otu1735	1	0	0	0	0	0	0	0	0	0	0	0	0	0	0	0	0
Proteobacteria	Deltaproteobacteria	Myxococcales	Myxococcaceae	Corallococcus	Unclassified Corallococcus	otu1736	0	0	0	0	0	1	0	0	0	0	0	0	0	0	0	0	0
Proteobacteria	Deltaproteobacteria	Myxococcales	Myxococcaceae	Myxococcus	Unclassified Myxococcus	otu1737	0	0	0	0	0	1	1	5	0	0	2	2	1	0	0	0	0
Proteobacteria	Deltaproteobacteria	Myxococcales	Myxococcaceae	Unclassified Myxococcaceae	Unclassified	otu1738	0	0	0	0	0	0	0	0	0	0	0	1	0	0	0	0	0
Proteobacteria	Deltaproteobacteria	Myxococcales	Nannocystaceae	Enhygromyxa	Enhygromyxa salina	otu1739	0	0	0	0	0	0	0	3	1	0	0	0	1	0	0	0	0
Proteobacteria	Deltaproteobacteria	Myxococcales	Nannocystaceae	Enhygromyxa	Unclassified Enhygromyxa	otu1740	0	0	0	0	0	0	0	2	0	0	0	0	0	0	0	0	0
Proteobacteria	Deltaproteobacteria	Myxococcales	Nannocystaceae	Nannocystis	Nannocystis exedens	otu1741	0	0	0	0	0	0	0	1	0	0	0	0	1	1	0	0	0
Proteobacteria	Deltaproteobacteria	Myxococcales	Nannocystaceae	Nannocystis	Unclassified Nannocystis	otu1742	0	1	0	0	0	1	1	0	0	0	0	0	1	0	1	0	6
Proteobacteria	Deltaproteobacteria	Myxococcales	Nannocystaceae	Nannocystis	myxobacterium SMH-27-4	otu1743	0	0	0	0	0	0	0	6	0	0	0	0	0	0	0	0	0
Proteobacteria	Deltaproteobacteria	Myxococcales	Nannocystaceae	Plesiocystis	Plesiocystis pacifica SIR-1	otu1744	0	0	0	0	0	0	1	4	0	0	0	0	2	0	0	0	1
Proteobacteria	Deltaproteobacteria	Myxococcales	Nannocystaceae	Unclassified Nannocystaceae	Unclassified	otu1745	1	3	0	0	0	6	19	108	0	0	1	0	18	2	16	4	54
Proteobacteria	Deltaproteobacteria	Myxococcales	Phaselicystidaceae	Phaselicystis	Chondromyces sp. canine oral taxon 128	otu1746	1	0	0	0	0	0	0	0	0	0	0	0	0	0	0	0	0
Proteobacteria	Deltaproteobacteria	Myxococcales	Phaselicystidaceae	Phaselicystis	Phaselicystis flava	otu1747	0	0	0	0	0	0	0	0	0	0	0	0	1	1	0	2	0
Proteobacteria	Deltaproteobacteria	Myxococcales	Phaselicystidaceae	Phaselicystis	myxobacterium AT1-01	otu1748	0	0	0	0	0	0	0	0	0	0	0	0	0	0	0	1	0
Proteobacteria	Deltaproteobacteria	Myxococcales	Polyangiaceae	Byssovorax	Sorangiineae bacterium SBNa008	otu1749	0	1	0	0	0	0	0	0	0	0	0	0	0	0	0	0	0
Proteobacteria	Deltaproteobacteria	Myxococcales	Polyangiaceae	Byssovorax	Unclassified Byssovorax	otu1750	1	0	1	0	0	0	0	0	0	0	0	0	0	0	0	0	0
Proteobacteria	Deltaproteobacteria	Myxococcales	Polyangiaceae	Chondromyces	Unclassified Chondromyces	otu1751	1	0	0	0	1	2	1	1	0	0	1	1	0	0	0	0	0
Proteobacteria	Deltaproteobacteria	Myxococcales	Polyangiaceae	Sorangium	Polyangium sp.	otu1752	0	0	0	0	0	0	0	1	0	0	0	0	0	0	0	0	0
Proteobacteria	Deltaproteobacteria	Myxococcales	Polyangiaceae	Sorangium	Sorangiineae bacterium 706	otu1753	0	1	0	0	0	0	0	0	0	0	0	0	0	0	0	0	0
Proteobacteria	Deltaproteobacteria	Myxococcales	Polyangiaceae	Sorangium	Sorangium cellulosum	otu1754	0	0	0	0	0	1	0	0	0	1	0	0	0	0	0	0	0
Proteobacteria	Deltaproteobacteria	Myxococcales	Polyangiaceae	Sorangium	Unclassified Sorangium	otu1755	0	0	0	0	1	2	10	1	0	0	0	0	0	0	0	0	0
Proteobacteria	Deltaproteobacteria	Myxococcales	Polyangiaceae	Sorangium	myxobacterium AT3-01	otu1756	0	0	0	0	0	0	0	0	0	0	0	0	0	0	0	2	0
Proteobacteria	Deltaproteobacteria	Myxococcales	Polyangiaceae	Unclassified Polyangiaceae	Unclassified	otu1757	1	1	1	3	5	4	3	9	2	1	1	3	9	0	4	1	7
Proteobacteria	Deltaproteobacteria	Myxococcales	Sandaracinaceae	Sandaracinus	Sandaracinus amylolyticus	otu1758	0	0	0	0	1	0	0	0	0	0	0	0	0	0	1	0	0
Proteobacteria	Deltaproteobacteria	Myxococcales	Sandaracinaceae	Sandaracinus	Unclassified Sandaracinus	otu1759	0	1	0	0	0	0	3	0	0	0	0	0	1	0	7	0	4
Proteobacteria	Deltaproteobacteria	Myxococcales	Sandaracinaceae	myxobacterium SIBN-17	Unclassified myxobacterium SIBN-17	otu1760	0	0	0	0	0	0	0	0	0	0	0	0	1	0	0	0	0
Proteobacteria	Deltaproteobacteria	Myxococcales	Unclassified Myxococcales	Unclassified	Unclassified	otu1761	6	13	15	9	22	28	23	22	13	12	16	13	13	6	15	2	24
Firmicutes	Clostridia	Natranaerobiales	Natranaerobiaceae	Natranaerobius	Natranaerobius trueperi	otu1762	0	0	0	0	0	0	1	0	0	0	0	0	0	1	0	0	0
Firmicutes	Clostridia	Natranaerobiales	Natranaerobiaceae	Natranaerobius	Unclassified Natranaerobius	otu1763	0	0	0	0	0	1	9	0	0	0	0	0	0	1	2	1	1
Firmicutes	Clostridia	Natranaerobiales	Natranaerobiaceae	Unclassified Natranaerobiaceae	Unclassified	otu1764	1	0	0	0	0	0	0	0	0	0	0	0	0	0	0	0	0
Proteobacteria	Epsilonproteobacteria	Nautiliales	Nautiliaceae	Caminibacter	Caminibacter mediatlanticus TB-2	otu1765	0	0	0	0	0	1	0	2	0	0	0	0	0	0	0	0	0
Proteobacteria	Epsilonproteobacteria	Nautiliales	Nautiliaceae	Caminibacter	Unclassified Caminibacter	otu1766	0	0	0	0	0	4	2	0	0	0	2	1	1	1	1	0	0
Proteobacteria	Epsilonproteobacteria	Nautiliales	Nautiliaceae	Nautilia	Nautilia nitratireducens	otu1767	0	0	0	0	1	0	0	0	0	0	0	0	0	0	0	0	0
Proteobacteria	Epsilonproteobacteria	Nautiliales	Nautiliaceae	Nautilia	Unclassified Nautilia	otu1768	0	0	0	0	0	0	0	0	0	0	0	0	1	0	0	0	0
Proteobacteria	Epsilonproteobacteria	Nautiliales	Nautiliaceae	Nitratiruptor	Unclassified Nitratiruptor	otu1769	0	0	0	0	0	0	0	0	0	0	0	0	0	1	1	0	0
Proteobacteria	Epsilonproteobacteria	Nautiliales	Nautiliaceae	Thioreductor	Thioreductor micantisoli	otu1770	0	0	0	0	0	0	0	1	0	0	0	0	0	0	0	1	0
Proteobacteria	Epsilonproteobacteria	Nautiliales	Nautiliaceae	Unclassified Nautiliaceae	Unclassified	otu1771	0	1	0	0	0	0	0	0	0	0	0	4	0	0	0	0	0
Proteobacteria	Betaproteobacteria	Neisseriales	Neisseriaceae	Aquaspirillum	Aquaspirillum putridiconchylium	otu1772	0	0	1	0	0	0	0	0	0	0	0	0	0	0	0	0	0
Proteobacteria	Betaproteobacteria	Neisseriales	Neisseriaceae	Aquaspirillum	Aquaspirillum serpens	otu1773	0	0	0	0	0	0	0	1	0	0	0	0	0	0	0	0	0
Proteobacteria	Betaproteobacteria	Neisseriales	Neisseriaceae	Chromobacterium	Chromobacterium sp. PHAs049	otu1774	1	0	0	0	0	0	0	0	0	0	0	0	0	0	0	0	0
Proteobacteria	Betaproteobacteria	Neisseriales	Neisseriaceae	Chromobacterium	Chromobacterium violaceum ATCC 12472	otu1775	1	0	0	0	0	0	0	0	0	0	0	0	0	0	0	0	0
Proteobacteria	Betaproteobacteria	Neisseriales	Neisseriaceae	Chromobacterium	Unclassified Chromobacterium	otu1776	0	0	0	0	0	0	0	0	0	0	1	0	0	0	0	0	0
Proteobacteria	Betaproteobacteria	Neisseriales	Neisseriaceae	Iodobacter	Unclassified Iodobacter	otu1777	1	1	1	0	1	0	0	0	0	0	0	0	0	0	0	0	0
Proteobacteria	Betaproteobacteria	Neisseriales	Neisseriaceae	Laribacter	Unclassified Laribacter	otu1778	1	0	0	0	0	0	0	0	0	0	0	0	0	0	0	0	0
Proteobacteria	Betaproteobacteria	Neisseriales	Neisseriaceae	Neisseria	Morococcus cerebrosus	otu1779	0	0	0	0	0	0	0	0	0	1	0	0	0	0	0	0	0
Proteobacteria	Betaproteobacteria	Neisseriales	Neisseriaceae	Neisseria	Neisseria sp. oral taxon 014 str. F0314	otu1780	0	0	0	0	0	0	0	0	0	2	0	0	0	0	0	0	0
Proteobacteria	Betaproteobacteria	Neisseriales	Neisseriaceae	Neisseria	Neisseria weaveri	otu1781	0	0	0	0	0	0	0	0	0	2	0	0	0	0	0	0	0
Proteobacteria	Betaproteobacteria	Neisseriales	Neisseriaceae	Neisseria	Unclassified Neisseria	otu1782	0	1	0	0	1	4	2	0	0	45	0	0	1	0	0	0	0
Proteobacteria	Betaproteobacteria	Neisseriales	Neisseriaceae	Unclassified Neisseriaceae	Unclassified	otu1783	2	7	0	0	1	1	0	2	3	18	2	1	3	0	2	2	0
Actinobacteria	Nitriliruptoria	Nitriliruptorales	Nitriliruptoraceae	Nitriliruptor	Nitriliruptor alkaliphilus	otu1784	1	0	0	0	0	0	2	6	0	0	0	3	0	0	0	1	0
Actinobacteria	Nitriliruptoria	Nitriliruptorales	Nitriliruptoraceae	Nitriliruptor	Unclassified Nitriliruptor	otu1785	1	0	2	0	0	1	1	1	0	0	0	0	0	0	0	2	1
Actinobacteria	Nitriliruptoria	Nitriliruptorales	Nitriliruptoraceae	Nitriliruptor	bacterium Chibacore 1500	otu1786	0	0	0	0	0	0	3	8	0	0	0	2	0	1	1	0	1
Proteobacteria	Betaproteobacteria	Nitrosomonadales	Gallionellaceae	Candidatus Nitrotoga	Candidatus Nitrotoga arctica	otu1787	0	0	0	0	0	0	0	0	0	0	1	0	0	0	0	0	0
Proteobacteria	Betaproteobacteria	Nitrosomonadales	Nitrosomonadaceae	Nitrosomonas	Unclassified Nitrosomonas	otu1788	0	0	0	0	0	1	0	0	0	0	0	0	0	0	0	0	0
Proteobacteria	Betaproteobacteria	Nitrosomonadales	Nitrosomonadaceae	Nitrosospira	Unclassified Nitrosospira	otu1789	0	0	0	0	0	0	0	1	0	0	4	3	2	1	2	0	0
Proteobacteria	Betaproteobacteria	Nitrosomonadales	Nitrosomonadaceae	Unclassified Nitrosomonadaceae	Unclassified	otu1790	0	0	0	0	0	0	0	0	0	0	0	1	0	0	0	0	0
Nitrospirae	Nitrospira	Nitrospirales	0319-6A21	NC10	NC10 bacterium 'Dutch sediment'	otu1791	0	0	0	0	0	0	0	0	0	0	1	0	0	0	0	0	0
Nitrospirae	Nitrospira	Nitrospirales	0319-6A21	NC10	Unclassified NC10	otu1792	0	0	0	0	1	0	0	0	1	0	0	0	0	0	0	0	0
Nitrospirae	Nitrospira	Nitrospirales	Nitrospiraceae	Leptospirillum	Unclassified Leptospirillum	otu1793	0	0	0	0	0	1	0	1	1	0	0	0	0	0	0	0	0
Nitrospirae	Nitrospira	Nitrospirales	Nitrospiraceae	Nitrospira	Nitrospira calida	otu1794	0	0	0	0	0	0	0	0	0	0	0	4	0	2	0	0	0
Nitrospirae	Nitrospira	Nitrospirales	Nitrospiraceae	Nitrospira	Nitrospira marina Nb-295	otu1795	0	0	0	0	0	0	0	0	0	0	3	8	2	0	0	2	0
Nitrospirae	Nitrospira	Nitrospirales	Nitrospiraceae	Nitrospira	Nitrospira sp.	otu1796	0	0	1	0	0	0	0	0	0	0	0	0	0	0	0	0	0
Nitrospirae	Nitrospira	Nitrospirales	Nitrospiraceae	Nitrospira	Unclassified Nitrospira	otu1797	0	0	0	0	2	2	1	1	0	1	17	37	13	6	0	2	0
Nitrospirae	Nitrospira	Nitrospirales	Nitrospiraceae	Thermodesulfovibrio	Nitrospira sp. SRI-237	otu1798	0	0	0	0	0	0	0	0	1	0	0	0	0	0	0	0	0
Nitrospirae	Nitrospira	Nitrospirales	Nitrospiraceae	Thermodesulfovibrio	Thermodesulfovibrio thiophilus	otu1799	0	0	0	0	2	0	0	0	0	0	0	0	0	0	0	0	0
Nitrospirae	Nitrospira	Nitrospirales	Nitrospiraceae	Thermodesulfovibrio	Unclassified Thermodesulfovibrio	otu1800	0	0	3	0	9	16	10	2	11	0	28	6	7	5	0	1	0
Nitrospirae	Nitrospira	Nitrospirales	Nitrospiraceae	Unclassified Nitrospiraceae	Unclassified	otu1801	0	0	0	0	0	0	0	0	3	0	1	2	0	0	0	0	0
Proteobacteria	Gammaproteobacteria	Oceanospirillales	Alcanivoracaceae	Alcanivorax	Alcanivoracaceae bacterium MOLA 388	otu1802	0	1	0	0	0	0	0	0	0	0	0	0	4	2	1	1	1
Proteobacteria	Gammaproteobacteria	Oceanospirillales	Alcanivoracaceae	Alcanivorax	Alcanivorax dieselolei	otu1803	0	0	0	0	0	1	0	0	0	0	0	0	0	0	0	0	0
Proteobacteria	Gammaproteobacteria	Oceanospirillales	Alcanivoracaceae	Alcanivorax	Alcanivorax hongdengensis	otu1804	0	0	0	0	1	3	2	0	0	1	0	2	1	0	0	3	0
Proteobacteria	Gammaproteobacteria	Oceanospirillales	Alcanivoracaceae	Alcanivorax	Alcanivorax jadensis	otu1805	0	0	0	0	0	0	0	0	0	0	1	0	0	0	0	0	0
Proteobacteria	Gammaproteobacteria	Oceanospirillales	Alcanivoracaceae	Alcanivorax	Alcanivorax sp. 7-C-7	otu1806	0	0	0	0	0	0	0	0	1	0	0	0	0	0	0	0	0
Proteobacteria	Gammaproteobacteria	Oceanospirillales	Alcanivoracaceae	Alcanivorax	Alcanivorax sp. AP.MSU10	otu1807	4	1	0	0	0	0	12	2	0	0	0	0	3	5	13	62	4
Proteobacteria	Gammaproteobacteria	Oceanospirillales	Alcanivoracaceae	Alcanivorax	Alcanivorax sp. Abu-1	otu1808	0	0	0	0	0	2	0	0	8	0	3	0	0	1	1	0	0
Proteobacteria	Gammaproteobacteria	Oceanospirillales	Alcanivoracaceae	Alcanivorax	Alcanivorax sp. DBTS2	otu1809	0	0	2	0	1	0	0	1	0	1	0	0	0	0	0	2	0
Proteobacteria	Gammaproteobacteria	Oceanospirillales	Alcanivoracaceae	Alcanivorax	Alcanivorax sp. EZ46	otu1810	1	0	0	0	0	0	1	8	0	0	0	0	5	3	3	12	5
Proteobacteria	Gammaproteobacteria	Oceanospirillales	Alcanivoracaceae	Alcanivorax	Alcanivorax sp. I4	otu1811	0	0	0	0	0	0	0	0	0	0	1	0	0	0	0	0	0
Proteobacteria	Gammaproteobacteria	Oceanospirillales	Alcanivoracaceae	Alcanivorax	Alcanivorax sp. M81SB	otu1812	0	0	0	0	0	1	0	0	0	0	0	0	0	0	0	0	0
Proteobacteria	Gammaproteobacteria	Oceanospirillales	Alcanivoracaceae	Alcanivorax	Alcanivorax sp. MN1	otu1813	1	0	0	0	1	0	0	2	26	2	4	3	0	2	1	1	1
Proteobacteria	Gammaproteobacteria	Oceanospirillales	Alcanivoracaceae	Alcanivorax	Alcanivorax sp. Mho1	otu1814	1	0	1	0	0	0	2	0	19	6	0	0	0	1	5	1	3
Proteobacteria	Gammaproteobacteria	Oceanospirillales	Alcanivoracaceae	Alcanivorax	Alcanivorax sp. OM-2	otu1815	0	0	0	0	0	0	0	0	1	0	0	0	0	0	0	0	0
Proteobacteria	Gammaproteobacteria	Oceanospirillales	Alcanivoracaceae	Alcanivorax	Alcanivorax sp. Oha-1	otu1816	0	0	0	0	0	0	0	0	1	0	0	0	0	0	0	0	0
Proteobacteria	Gammaproteobacteria	Oceanospirillales	Alcanivoracaceae	Alcanivorax	Alcanivorax sp. PA2	otu1817	0	0	0	0	0	0	0	0	1	0	0	0	0	0	0	0	0
Proteobacteria	Gammaproteobacteria	Oceanospirillales	Alcanivoracaceae	Alcanivorax	Alcanivorax sp. RHS-str.303	otu1818	0	0	0	0	1	1	0	0	0	0	0	0	0	0	0	0	0
Proteobacteria	Gammaproteobacteria	Oceanospirillales	Alcanivoracaceae	Alcanivorax	Alcanivorax sp. Tak-1	otu1819	1	1	0	0	0	0	0	0	0	0	1	0	0	0	0	0	0
Proteobacteria	Gammaproteobacteria	Oceanospirillales	Alcanivoracaceae	Alcanivorax	Alcanivorax sp. WA60	otu1820	0	0	0	0	0	2	0	0	5	2	1	1	0	0	0	0	0
Proteobacteria	Gammaproteobacteria	Oceanospirillales	Alcanivoracaceae	Alcanivorax	Alcanivorax venustensis	otu1821	0	0	0	0	0	0	1	0	1	0	0	0	0	0	0	0	0
Proteobacteria	Gammaproteobacteria	Oceanospirillales	Alcanivoracaceae	Alcanivorax	Unclassified Alcanivorax	otu1822	335	259	84	14	281	767	680	694	3953	1137	639	715	273	776	785	2740	465
Proteobacteria	Gammaproteobacteria	Oceanospirillales	Alcanivoracaceae	Kangiella	Kangiella koreensis DSM 16069	otu1823	0	0	1	0	0	0	3	0	0	0	0	0	0	0	0	0	0
Proteobacteria	Gammaproteobacteria	Oceanospirillales	Alcanivoracaceae	Kangiella	Kangiella sp. K17-13	otu1824	0	1	0	0	0	0	2	0	1	0	1	0	0	0	0	0	0
Proteobacteria	Gammaproteobacteria	Oceanospirillales	Alcanivoracaceae	Kangiella	Unclassified Kangiella	otu1825	1	1	4	0	0	0	1	2	2	2	1	0	0	5	1	2	0
Proteobacteria	Gammaproteobacteria	Oceanospirillales	Alcanivoracaceae	Unclassified Alcanivoracaceae	Unclassified	otu1826	4	0	8	0	1	0	0	3	0	0	1	0	1	3	6	4	13
Proteobacteria	Gammaproteobacteria	Oceanospirillales	Candidatus Ruthia	Candidatus	Candidatus Ruthia magnifica str. Cm	otu1827	0	0	0	0	0	2	0	1	0	0	19	9	6	3	0	1	6
Proteobacteria	Gammaproteobacteria	Oceanospirillales	Candidatus Ruthia	Candidatus	Unclassified Candidatus	otu1828	0	0	0	0	1	0	0	0	1	0	0	0	0	0	0	0	0
Proteobacteria	Gammaproteobacteria	Oceanospirillales	Candidatus Vesicomyosocius	Candidatus	Candidatus Vesicomyosocius okutanii HA	otu1829	0	0	0	0	2	2	1	0	2	0	2	1	0	0	0	0	0
Proteobacteria	Gammaproteobacteria	Oceanospirillales	Candidatus Vesicomyosocius	Candidatus	Unclassified Candidatus	otu1830	2	0	2	0	1	0	0	0	0	0	0	0	0	0	0	0	0
Proteobacteria	Gammaproteobacteria	Oceanospirillales	Candidatus Vesicomyosocius	Unclassified Candidatus Vesicomyosocius	Unclassified	otu1831	1	0	0	0	0	0	0	0	0	0	0	0	0	0	0	0	0
Proteobacteria	Gammaproteobacteria	Oceanospirillales	Hahellaceae	Endozoicomonas	Endozoicomonas montiporae CL-33	otu1832	0	0	0	0	0	0	0	0	0	0	0	0	1	0	0	0	0
Proteobacteria	Gammaproteobacteria	Oceanospirillales	Hahellaceae	Endozoicomonas	Spongiobacter sp. S2293	otu1833	0	0	0	0	1	0	0	0	0	0	0	0	0	0	0	0	0
Proteobacteria	Gammaproteobacteria	Oceanospirillales	Hahellaceae	Endozoicomonas	Unclassified Endozoicomonas	otu1834	1	0	0	0	0	0	1	0	0	0	1	1	0	0	0	0	0
Proteobacteria	Gammaproteobacteria	Oceanospirillales	Hahellaceae	Endozoicomonas	gamma proteobacterium MOLA 531	otu1835	0	0	0	0	0	0	0	0	0	0	0	0	2	1	0	0	0
Proteobacteria	Gammaproteobacteria	Oceanospirillales	Hahellaceae	Endozoicomonas	marine bacterium HEX311	otu1836	0	1	0	0	0	0	5	0	0	0	0	0	0	0	0	0	0
Proteobacteria	Gammaproteobacteria	Oceanospirillales	Hahellaceae	Hahella	Hahella antarctica	otu1837	0	0	0	0	0	0	1	0	0	0	0	0	0	0	0	0	0
Proteobacteria	Gammaproteobacteria	Oceanospirillales	Hahellaceae	Hahella	Hahella chejuensis KCTC 2396	otu1838	5	10	4	0	2	1	15	25	41	31	31	30	37	209	202	111	124
Proteobacteria	Gammaproteobacteria	Oceanospirillales	Hahellaceae	Hahella	Hahella ganghwensis	otu1839	0	0	0	0	0	0	0	0	0	0	0	0	1	0	1	1	7
Proteobacteria	Gammaproteobacteria	Oceanospirillales	Hahellaceae	Hahella	Unclassified Hahella	otu1840	4	1	3	0	0	0	0	3	0	0	0	0	1	2	0	1	0
Proteobacteria	Gammaproteobacteria	Oceanospirillales	Hahellaceae	Kistimonas	Kistimonas asteriae	otu1841	3	0	0	0	0	1	0	0	0	0	0	0	0	0	1	0	0
Proteobacteria	Gammaproteobacteria	Oceanospirillales	Hahellaceae	Unclassified Hahellaceae	Unclassified	otu1842	0	1	2	0	1	0	1	0	0	0	0	1	10	3	5	2	2
Proteobacteria	Gammaproteobacteria	Oceanospirillales	Hahellaceae	Zooshikella	Unclassified Zooshikella	otu1843	12	0	0	0	0	0	1	2	0	0	0	0	0	0	1	5	0
Proteobacteria	Gammaproteobacteria	Oceanospirillales	Halomonadaceae	Candidatus Portiera	Candidatus Portiera aleyrodidarum	otu1844	0	0	1	0	0	0	0	0	0	0	0	0	0	0	0	0	0
Proteobacteria	Gammaproteobacteria	Oceanospirillales	Halomonadaceae	Candidatus Portiera	Unclassified Candidatus Portiera	otu1845	1	0	6	0	2	0	0	0	0	0	0	0	0	0	0	0	0
Proteobacteria	Gammaproteobacteria	Oceanospirillales	Halomonadaceae	Carnimonas	Unclassified Carnimonas	otu1846	0	0	1	0	0	0	0	0	0	0	0	0	0	0	0	0	0
Proteobacteria	Gammaproteobacteria	Oceanospirillales	Halomonadaceae	Chromohalobacter	Chromohalobacter sp. LMC2-5	otu1847	1	0	0	0	9	11	4	0	0	0	10	3	86	0	0	0	0
Proteobacteria	Gammaproteobacteria	Oceanospirillales	Halomonadaceae	Chromohalobacter	Chromohalobacter sp. Sa10-2XX	otu1848	0	0	0	0	0	0	0	0	0	0	0	0	1	2	0	0	0
Proteobacteria	Gammaproteobacteria	Oceanospirillales	Halomonadaceae	Chromohalobacter	Unclassified Chromohalobacter	otu1849	6	3	8	1	6	16	11	8	0	1	15	18	85	17	11	7	12
Proteobacteria	Gammaproteobacteria	Oceanospirillales	Halomonadaceae	Cobetia	Halomonadaceae bacterium M48-7.2	otu1850	0	0	0	0	0	0	0	1	0	0	0	0	0	0	0	0	0
Proteobacteria	Gammaproteobacteria	Oceanospirillales	Halomonadaceae	Cobetia	Halomonas sp. 204Z-2	otu1851	0	0	0	0	0	0	1	0	0	0	0	0	0	0	0	0	0
Proteobacteria	Gammaproteobacteria	Oceanospirillales	Halomonadaceae	Cobetia	Unclassified Cobetia	otu1852	3	0	5	0	15	8	20	36	1	0	3	3	2	0	1	1	0
Proteobacteria	Gammaproteobacteria	Oceanospirillales	Halomonadaceae	Halomonas	Halomonas anticariensis	otu1853	0	0	0	0	0	0	0	4	0	0	0	0	0	0	0	0	0
Proteobacteria	Gammaproteobacteria	Oceanospirillales	Halomonadaceae	Halomonas	Halomonas aquamarina	otu1854	0	0	0	0	0	0	0	0	3	0	0	0	0	0	0	0	0
Proteobacteria	Gammaproteobacteria	Oceanospirillales	Halomonadaceae	Halomonas	Halomonas axialensis	otu1855	0	0	0	0	0	0	0	0	0	0	0	0	4	0	0	0	0
Proteobacteria	Gammaproteobacteria	Oceanospirillales	Halomonadaceae	Halomonas	Halomonas desiderata	otu1856	0	0	0	0	0	0	0	4	0	0	0	0	1	1	0	0	0
Proteobacteria	Gammaproteobacteria	Oceanospirillales	Halomonadaceae	Halomonas	Halomonas ilicicola	otu1857	0	1	0	0	0	0	0	0	0	0	0	0	0	0	0	0	0
Proteobacteria	Gammaproteobacteria	Oceanospirillales	Halomonadaceae	Halomonas	Halomonas meridiana	otu1858	0	0	0	0	0	0	0	1	0	0	0	0	0	0	0	0	0
Proteobacteria	Gammaproteobacteria	Oceanospirillales	Halomonadaceae	Halomonas	Halomonas pantelleriensis	otu1859	0	0	0	0	0	0	0	15	0	0	0	0	0	0	0	0	1
Proteobacteria	Gammaproteobacteria	Oceanospirillales	Halomonadaceae	Halomonas	Halomonas sp. 08EPH106	otu1860	0	0	0	0	0	0	0	1	0	0	0	0	0	0	0	0	0
Proteobacteria	Gammaproteobacteria	Oceanospirillales	Halomonadaceae	Halomonas	Halomonas sp. 70 JDE-2009	otu1861	0	0	0	0	0	0	0	6	0	0	0	0	0	0	0	0	0
Proteobacteria	Gammaproteobacteria	Oceanospirillales	Halomonadaceae	Halomonas	Halomonas sp. A-4	otu1862	0	0	1	0	0	0	0	0	0	0	0	0	0	0	0	0	0
Proteobacteria	Gammaproteobacteria	Oceanospirillales	Halomonadaceae	Halomonas	Halomonas sp. B12	otu1863	0	0	0	0	0	0	0	0	0	0	2	0	0	0	0	0	1
Proteobacteria	Gammaproteobacteria	Oceanospirillales	Halomonadaceae	Halomonas	Halomonas sp. C6	otu1864	0	0	0	0	0	0	0	0	0	0	0	0	1	0	0	0	0
Proteobacteria	Gammaproteobacteria	Oceanospirillales	Halomonadaceae	Halomonas	Halomonas sp. D39	otu1865	0	0	0	0	0	0	0	2	0	0	0	0	0	0	0	0	0
Proteobacteria	Gammaproteobacteria	Oceanospirillales	Halomonadaceae	Halomonas	Halomonas sp. GQ58	otu1866	0	0	0	0	0	0	1	11	0	0	0	0	0	0	0	0	2
Proteobacteria	Gammaproteobacteria	Oceanospirillales	Halomonadaceae	Halomonas	Halomonas sp. NY-2	otu1867	0	0	0	0	0	0	0	1	0	0	0	0	0	0	0	0	0
Proteobacteria	Gammaproteobacteria	Oceanospirillales	Halomonadaceae	Halomonas	Halomonas sp. OJ30	otu1868	0	0	0	0	0	0	0	0	1	0	0	0	0	0	0	1	0
Proteobacteria	Gammaproteobacteria	Oceanospirillales	Halomonadaceae	Halomonas	Halomonas sp. PEB01	otu1869	0	0	0	0	0	0	4	0	0	0	0	0	0	0	0	0	0
Proteobacteria	Gammaproteobacteria	Oceanospirillales	Halomonadaceae	Halomonas	Halomonas sp. PV1	otu1870	0	0	0	0	0	0	1	1	0	0	0	0	0	0	0	0	0
Proteobacteria	Gammaproteobacteria	Oceanospirillales	Halomonadaceae	Halomonas	Halomonas sp. QHL25	otu1871	0	0	1	0	0	0	0	0	0	0	0	0	0	0	0	0	0
Proteobacteria	Gammaproteobacteria	Oceanospirillales	Halomonadaceae	Halomonas	Halomonas sp. TD01	otu1872	0	0	0	0	0	0	0	0	0	0	0	0	0	0	0	1	0
Proteobacteria	Gammaproteobacteria	Oceanospirillales	Halomonadaceae	Halomonas	Halomonas sp. W51	otu1873	1	0	0	0	0	0	0	0	0	0	0	0	0	0	0	0	0
Proteobacteria	Gammaproteobacteria	Oceanospirillales	Halomonadaceae	Halomonas	Halomonas sp. ljh-38	otu1874	0	0	0	0	0	0	0	3	0	0	0	0	0	0	0	0	4
Proteobacteria	Gammaproteobacteria	Oceanospirillales	Halomonadaceae	Halomonas	Halomonas taeanensis	otu1875	0	0	0	0	0	0	0	2	0	0	0	0	0	0	0	0	0
Proteobacteria	Gammaproteobacteria	Oceanospirillales	Halomonadaceae	Halomonas	Halomonas titanicae	otu1876	0	0	0	0	0	0	0	1	0	0	0	0	0	0	0	0	0
Proteobacteria	Gammaproteobacteria	Oceanospirillales	Halomonadaceae	Halomonas	Halomonas variabilis	otu1877	1	1	0	0	0	0	3	7	0	0	1	0	2	3	0	1	0
Proteobacteria	Gammaproteobacteria	Oceanospirillales	Halomonadaceae	Halomonas	Halomonas ventosae	otu1878	0	0	0	0	0	0	0	0	1	0	0	0	0	0	0	0	0
Proteobacteria	Gammaproteobacteria	Oceanospirillales	Halomonadaceae	Halomonas	Unclassified Halomonas	otu1879	94	39	60	12	178	154	187	1376	175	122	422	255	616	46	28	34	212
Proteobacteria	Gammaproteobacteria	Oceanospirillales	Halomonadaceae	Halomonas	bacterium 19N1	otu1880	0	0	0	0	2	0	0	0	0	2	0	0	3	0	0	0	0
Proteobacteria	Gammaproteobacteria	Oceanospirillales	Halomonadaceae	Halomonas	bacterium 35E2	otu1881	0	0	0	0	0	1	0	0	0	0	0	0	0	0	0	0	0
Proteobacteria	Gammaproteobacteria	Oceanospirillales	Halomonadaceae	Halomonas	bacterium daSW.83	otu1882	0	0	0	0	0	0	0	0	2	0	0	0	0	0	0	0	0
Proteobacteria	Gammaproteobacteria	Oceanospirillales	Halomonadaceae	Halotalea	Halotalea alkalilenta	otu1883	0	0	1	0	0	0	0	0	0	0	0	0	0	0	0	0	0
Proteobacteria	Gammaproteobacteria	Oceanospirillales	Halomonadaceae	Halotalea	Unclassified Halotalea	otu1884	6	0	0	0	0	0	0	0	0	0	0	0	0	0	0	0	0
Proteobacteria	Gammaproteobacteria	Oceanospirillales	Halomonadaceae	Halovibrio	Halovibrio denitrificans	otu1885	0	0	0	0	0	0	0	4	0	0	0	0	0	0	0	0	0
Proteobacteria	Gammaproteobacteria	Oceanospirillales	Halomonadaceae	Halovibrio	Unclassified Halovibrio	otu1886	0	0	0	0	0	0	2	2	0	0	0	0	0	2	2	0	3
Proteobacteria	Gammaproteobacteria	Oceanospirillales	Halomonadaceae	Kushneria	Kushneria aurantia	otu1887	0	0	0	0	0	0	1	0	0	0	0	0	0	0	0	0	0
Proteobacteria	Gammaproteobacteria	Oceanospirillales	Halomonadaceae	Kushneria	Unclassified Kushneria	otu1888	0	0	1	0	0	2	0	8	1	0	1	5	0	0	17	0	21
Proteobacteria	Gammaproteobacteria	Oceanospirillales	Halomonadaceae	Salicola	Unclassified Salicola	otu1889	0	3	0	0	0	0	20	116	0	0	0	0	1	0	0	0	0
Proteobacteria	Gammaproteobacteria	Oceanospirillales	Halomonadaceae	Salinicola	Haererehalobacter sp. SO73	otu1890	0	0	0	0	2	0	0	0	0	0	0	0	0	0	0	0	0
Proteobacteria	Gammaproteobacteria	Oceanospirillales	Halomonadaceae	Salinicola	Halomonas sp. EB328	otu1891	0	0	0	0	0	0	0	0	1	0	0	0	1	0	0	0	0
Proteobacteria	Gammaproteobacteria	Oceanospirillales	Halomonadaceae	Salinicola	Salinicola halophilus	otu1892	0	0	0	0	0	0	0	0	0	0	0	0	1	1	12	5	3
Proteobacteria	Gammaproteobacteria	Oceanospirillales	Halomonadaceae	Salinicola	Salinicola salarius	otu1893	0	1	0	0	15	0	1	0	2	0	4	0	0	1	0	0	0
Proteobacteria	Gammaproteobacteria	Oceanospirillales	Halomonadaceae	Salinicola	Unclassified Salinicola	otu1894	22	13	3	0	269	9	9	3	34	0	70	24	7	3	0	0	1
Proteobacteria	Gammaproteobacteria	Oceanospirillales	Halomonadaceae	Unclassified Halomonadaceae	Unclassified	otu1895	37	23	45	0	111	48	68	498	17	6	105	57	312	96	136	79	151
Proteobacteria	Gammaproteobacteria	Oceanospirillales	Litoricolaceae	Litoricola	Litoricola marina	otu1896	0	0	1	0	0	0	0	0	0	0	0	0	0	0	0	0	0
Proteobacteria	Gammaproteobacteria	Oceanospirillales	Litoricolaceae	Litoricola	Unclassified Litoricola	otu1897	0	0	0	0	0	0	0	0	0	0	0	4	0	0	0	0	0
Proteobacteria	Gammaproteobacteria	Oceanospirillales	MBAE14	gamma proteobacterium TT-Y	Unclassified gamma proteobacterium TT-Y	otu1898	7	0	1	0	0	0	0	0	0	0	0	0	0	0	0	0	0
Proteobacteria	Gammaproteobacteria	Oceanospirillales	ML617.5J-3	gamma proteobacterium O-010	Unclassified gamma proteobacterium O-010	otu1899	4	1	5	0	1	0	0	0	0	0	0	0	1	0	0	0	0
Proteobacteria	Gammaproteobacteria	Oceanospirillales	OM182 clade	Unclassified OM182 clade	Unclassified	otu1900	1	0	0	0	1	0	0	0	0	0	0	0	0	0	0	0	0
Proteobacteria	Gammaproteobacteria	Oceanospirillales	OM182 clade	marine gamma proteobacterium HTCC2178	Unclassified marine gamma proteobacterium HTCC2178	otu1901	1	0	2	0	2	0	0	0	1	0	0	0	0	0	0	0	0
Proteobacteria	Gammaproteobacteria	Oceanospirillales	Oceanospirillaceae	Amphritea	Amphritea japonica	otu1902	0	0	0	0	0	0	0	0	0	0	0	0	0	0	0	0	1
Proteobacteria	Gammaproteobacteria	Oceanospirillales	Oceanospirillaceae	Amphritea	Amphritea sp. MA471	otu1903	0	0	0	0	0	0	0	0	0	0	0	0	0	0	0	0	1
Proteobacteria	Gammaproteobacteria	Oceanospirillales	Oceanospirillaceae	Amphritea	Amphritea sp. MA68	otu1904	0	0	0	0	0	1	2	1	0	0	0	0	0	0	0	0	0
Proteobacteria	Gammaproteobacteria	Oceanospirillales	Oceanospirillaceae	Amphritea	Amphritea sp. MEBiC05461T	otu1905	1	0	0	0	0	0	0	5	0	0	0	0	0	0	0	0	2
Proteobacteria	Gammaproteobacteria	Oceanospirillales	Oceanospirillaceae	Amphritea	Amphritea sp. SW2-3B	otu1906	0	0	0	0	0	0	4	0	0	0	0	0	2	1	0	1	0
Proteobacteria	Gammaproteobacteria	Oceanospirillales	Oceanospirillaceae	Amphritea	Unclassified Amphritea	otu1907	0	0	0	0	3	0	2	4	1	0	0	0	10	4	6	0	3
Proteobacteria	Gammaproteobacteria	Oceanospirillales	Oceanospirillaceae	Balneatrix	Balneatrix alpica	otu1908	2	0	0	0	1	0	0	0	0	0	0	0	0	2	7	2	2
Proteobacteria	Gammaproteobacteria	Oceanospirillales	Oceanospirillaceae	Balneatrix	Unclassified Balneatrix	otu1909	0	0	0	0	2	1	0	0	0	0	0	0	0	0	0	0	0
Proteobacteria	Gammaproteobacteria	Oceanospirillales	Oceanospirillaceae	Bermanella	Bermanella marisrubri	otu1910	0	1	0	0	2	2	2	4	2	1	1	0	1	7	8	7	5
Proteobacteria	Gammaproteobacteria	Oceanospirillales	Oceanospirillaceae	Bermanella	Bermanella sp. IAJ10	otu1911	0	0	0	0	0	0	0	0	0	0	0	0	0	0	1	1	1
Proteobacteria	Gammaproteobacteria	Oceanospirillales	Oceanospirillaceae	Marinobacterium	Marinobacterium jannaschii	otu1912	1	0	0	0	0	0	3	3	0	0	0	0	1	0	0	0	0
Proteobacteria	Gammaproteobacteria	Oceanospirillales	Oceanospirillaceae	Marinobacterium	Marinobacterium litorale	otu1913	2	0	1	0	0	0	1	0	0	0	0	0	1	1	1	4	0
Proteobacteria	Gammaproteobacteria	Oceanospirillales	Oceanospirillaceae	Marinobacterium	Marinobacterium rhizophilum	otu1914	0	0	0	0	0	0	0	0	0	0	0	0	0	0	0	1	0
Proteobacteria	Gammaproteobacteria	Oceanospirillales	Oceanospirillaceae	Marinobacterium	Marinobacterium sediminicola	otu1915	0	0	0	0	0	0	0	0	0	2	0	0	1	0	0	0	0
Proteobacteria	Gammaproteobacteria	Oceanospirillales	Oceanospirillaceae	Marinobacterium	Marinobacterium sp. AN9	otu1916	0	0	0	0	0	0	0	0	0	0	0	0	0	0	0	1	0
Proteobacteria	Gammaproteobacteria	Oceanospirillales	Oceanospirillaceae	Marinobacterium	Marinobacterium sp. AR-11	otu1917	0	0	0	0	0	0	0	0	0	0	0	0	1	0	0	0	0
Proteobacteria	Gammaproteobacteria	Oceanospirillales	Oceanospirillaceae	Marinobacterium	Marinobacterium sp. F19	otu1918	4	1	0	0	0	0	0	0	0	0	0	0	0	0	0	0	0
Proteobacteria	Gammaproteobacteria	Oceanospirillales	Oceanospirillaceae	Marinobacterium	Marinobacterium sp. RS-21	otu1919	0	0	0	0	0	0	0	0	0	0	0	0	0	0	0	1	0
Proteobacteria	Gammaproteobacteria	Oceanospirillales	Oceanospirillaceae	Marinobacterium	Marinobacterium stanieri	otu1920	0	0	0	0	0	2	0	0	0	1	0	1	1	0	0	0	0
Proteobacteria	Gammaproteobacteria	Oceanospirillales	Oceanospirillaceae	Marinobacterium	Nitrincola sp. J70	otu1921	0	0	0	0	0	0	1	1	0	0	0	0	0	0	0	3	2
Proteobacteria	Gammaproteobacteria	Oceanospirillales	Oceanospirillaceae	Marinobacterium	Unclassified Marinobacterium	otu1922	15	15	1	0	9	46	4	10	6	7	17	13	103	0	0	5	8
Proteobacteria	Gammaproteobacteria	Oceanospirillales	Oceanospirillaceae	Marinobacterium	gamma proteobacterium KTSW-6	otu1923	0	0	0	0	0	0	3	0	0	0	0	0	4	0	0	1	2
Proteobacteria	Gammaproteobacteria	Oceanospirillales	Oceanospirillaceae	Marinomonas	Marinomonas aquimarina	otu1924	0	0	0	0	0	0	0	1	0	0	0	0	0	1	0	0	1
Proteobacteria	Gammaproteobacteria	Oceanospirillales	Oceanospirillaceae	Marinomonas	Marinomonas balearica	otu1925	0	0	0	0	0	0	0	0	0	0	0	0	0	1	0	0	0
Proteobacteria	Gammaproteobacteria	Oceanospirillales	Oceanospirillaceae	Marinomonas	Marinomonas basaltis	otu1926	0	1	0	0	0	0	0	0	0	0	0	0	0	0	0	0	0
Proteobacteria	Gammaproteobacteria	Oceanospirillales	Oceanospirillaceae	Marinomonas	Marinomonas communis	otu1927	5	0	0	0	1	0	15	7	3	2	0	0	44	7	0	11	1
Proteobacteria	Gammaproteobacteria	Oceanospirillales	Oceanospirillaceae	Marinomonas	Marinomonas mediterranea MMB-1	otu1928	0	0	0	0	0	2	0	0	0	0	0	0	0	0	0	0	0
Proteobacteria	Gammaproteobacteria	Oceanospirillales	Oceanospirillaceae	Marinomonas	Marinomonas posidonica IVIA-Po-181	otu1929	0	1	0	0	0	0	0	0	0	0	0	0	0	0	0	0	0
Proteobacteria	Gammaproteobacteria	Oceanospirillales	Oceanospirillaceae	Marinomonas	Marinomonas sp. AN44	otu1930	0	0	0	1	0	0	0	0	0	0	0	0	0	0	0	0	0
Proteobacteria	Gammaproteobacteria	Oceanospirillales	Oceanospirillaceae	Marinomonas	Marinomonas sp. MWYL1	otu1931	2	10	1	0	1	1	41	25	1	0	0	0	18	38	24	297	17
Proteobacteria	Gammaproteobacteria	Oceanospirillales	Oceanospirillaceae	Marinomonas	Marinomonas sp. P111	otu1932	0	1	3	0	0	0	0	0	0	0	0	0	1	0	0	1	0
Proteobacteria	Gammaproteobacteria	Oceanospirillales	Oceanospirillaceae	Marinomonas	Marinomonas sp. PF1-3	otu1933	0	0	0	0	0	0	0	1	0	0	0	0	0	0	0	0	0
Proteobacteria	Gammaproteobacteria	Oceanospirillales	Oceanospirillaceae	Marinomonas	Marinomonas sp. SW3-1	otu1934	0	0	0	0	0	0	0	1	0	0	0	0	0	0	0	0	4
Proteobacteria	Gammaproteobacteria	Oceanospirillales	Oceanospirillaceae	Marinomonas	Marinomonas sp. Y5	otu1935	0	0	0	0	1	0	0	0	0	0	0	0	0	2	1	1	5
Proteobacteria	Gammaproteobacteria	Oceanospirillales	Oceanospirillaceae	Marinomonas	Marinomonas vaga	otu1936	0	0	0	0	0	0	0	0	1	0	0	0	0	0	0	0	0
Proteobacteria	Gammaproteobacteria	Oceanospirillales	Oceanospirillaceae	Marinomonas	Unclassified Marinomonas	otu1937	104	78	40	6	12	10	422	268	14	23	6	14	1116	285	136	846	81
Proteobacteria	Gammaproteobacteria	Oceanospirillales	Oceanospirillaceae	Marinospirillum	Unclassified Marinospirillum	otu1938	2	0	0	0	0	0	0	0	0	0	0	0	1	4	0	5	0
Proteobacteria	Gammaproteobacteria	Oceanospirillales	Oceanospirillaceae	Neptuniibacter	Alteromonadales bacterium 3tb13	otu1939	0	0	0	0	3	1	2	7	0	0	2	0	1	0	0	9	3
Proteobacteria	Gammaproteobacteria	Oceanospirillales	Oceanospirillaceae	Neptuniibacter	Neptuniibacter caesariensis	otu1940	7	1	0	0	1	0	7	22	0	0	0	0	19	8	2	4	36
Proteobacteria	Gammaproteobacteria	Oceanospirillales	Oceanospirillaceae	Neptuniibacter	Neptuniibacter sp. CAR-SF	otu1941	1	0	0	0	0	0	8	4	0	0	0	0	13	10	12	1	13
Proteobacteria	Gammaproteobacteria	Oceanospirillales	Oceanospirillaceae	Neptuniibacter	Neptuniibacter sp. KD355-21	otu1942	0	0	0	0	0	0	0	0	0	0	0	0	0	0	0	1	0
Proteobacteria	Gammaproteobacteria	Oceanospirillales	Oceanospirillaceae	Neptuniibacter	Neptuniibacter sp. antisso-13	otu1943	1	0	0	0	0	0	3	7	1	3	0	0	1	0	0	0	0
Proteobacteria	Gammaproteobacteria	Oceanospirillales	Oceanospirillaceae	Neptuniibacter	Unclassified Neptuniibacter	otu1944	19	7	3	0	0	0	123	69	0	0	0	0	144	75	15	59	72
Proteobacteria	Gammaproteobacteria	Oceanospirillales	Oceanospirillaceae	Neptuniibacter	bacterium IS6	otu1945	2	0	0	0	0	0	6	3	0	0	0	0	10	4	1	3	2
Proteobacteria	Gammaproteobacteria	Oceanospirillales	Oceanospirillaceae	Neptunomonas	Neptunomonas sp. BG09	otu1946	0	1	0	0	0	0	1	2	0	0	0	0	2	0	0	0	0
Proteobacteria	Gammaproteobacteria	Oceanospirillales	Oceanospirillaceae	Neptunomonas	Neptunomonas sp. LHW37	otu1947	1	1	1	0	1	5	0	8	4	45	15	3	7	0	0	1	2
Proteobacteria	Gammaproteobacteria	Oceanospirillales	Oceanospirillaceae	Neptunomonas	Neptunomonas sp. NF4-29	otu1948	0	0	0	0	0	0	0	0	0	0	1	0	1	0	0	0	0
Proteobacteria	Gammaproteobacteria	Oceanospirillales	Oceanospirillaceae	Neptunomonas	Neptunomonas sp. P10-2-4	otu1949	0	0	1	0	0	0	0	0	0	0	0	0	0	0	0	0	1
Proteobacteria	Gammaproteobacteria	Oceanospirillales	Oceanospirillaceae	Neptunomonas	Neptunomonas sp. S3-22	otu1950	0	0	0	0	0	1	0	0	0	5	0	0	0	0	0	0	0
Proteobacteria	Gammaproteobacteria	Oceanospirillales	Oceanospirillaceae	Neptunomonas	Unclassified Neptunomonas	otu1951	21	14	0	0	5	6	11	7	15	117	43	10	90	48	15	23	23
Proteobacteria	Gammaproteobacteria	Oceanospirillales	Oceanospirillaceae	Neptunomonas	gamma proteobacterium UMB3A	otu1952	5	3	0	0	0	0	0	4	0	3	0	0	19	4	4	10	8
Proteobacteria	Gammaproteobacteria	Oceanospirillales	Oceanospirillaceae	Nitrincola	Pseudomonas sp. 24	otu1953	0	0	0	0	1	0	0	0	0	0	0	0	0	0	0	0	0
Proteobacteria	Gammaproteobacteria	Oceanospirillales	Oceanospirillaceae	Nitrincola	Unclassified Nitrincola	otu1954	1	0	0	0	2	0	0	1	3	0	0	1	1	0	0	0	0
Proteobacteria	Gammaproteobacteria	Oceanospirillales	Oceanospirillaceae	Oceaniserpentilla	Oceaniserpentilla haliotis	otu1955	0	1	0	0	0	4	0	0	0	0	0	0	0	0	0	1	0
Proteobacteria	Gammaproteobacteria	Oceanospirillales	Oceanospirillaceae	Oceanobacter	Oceanobacter kriegii	otu1956	32	26	8	0	5	0	97	55	19	24	12	19	147	264	257	147	285
Proteobacteria	Gammaproteobacteria	Oceanospirillales	Oceanospirillaceae	Oceanobacter	Oleibacter marinus	otu1957	158	97	48	11	8	16	192	720	935	474	672	649	541	6742	6071	4505	3379
Proteobacteria	Gammaproteobacteria	Oceanospirillales	Oceanospirillaceae	Oceanobacter	Thalassolituus sp. H61	otu1958	2	0	0	0	0	0	0	2	0	0	0	0	4	4	0	2	5
Proteobacteria	Gammaproteobacteria	Oceanospirillales	Oceanospirillaceae	Oceanobacter	Unclassified Oceanobacter	otu1959	6	1	2	0	1	0	4	1	6	2	4	3	3	21	48	18	14
Proteobacteria	Gammaproteobacteria	Oceanospirillales	Oceanospirillaceae	Oceanospirillum	Oceanospirillum beijerinckii	otu1960	0	0	0	0	0	0	0	1	0	0	0	0	0	0	0	0	0
Proteobacteria	Gammaproteobacteria	Oceanospirillales	Oceanospirillaceae	Oceanospirillum	Oceanospirillum linum	otu1961	0	5	0	0	0	1	0	0	0	0	0	0	2	1	0	0	0
Proteobacteria	Gammaproteobacteria	Oceanospirillales	Oceanospirillaceae	Oceanospirillum	Oceanospirillum maris	otu1962	0	0	0	0	0	0	0	0	0	0	0	0	0	1	0	1	0
Proteobacteria	Gammaproteobacteria	Oceanospirillales	Oceanospirillaceae	Oceanospirillum	Oceanospirillum multiglobuliferum	otu1963	0	1	0	0	0	0	0	0	0	0	0	0	0	1	0	0	0
Proteobacteria	Gammaproteobacteria	Oceanospirillales	Oceanospirillaceae	Oceanospirillum	Unclassified Oceanospirillum	otu1964	3	28	0	0	1	2	5	19	1	1	0	0	8	0	4	1	93
Proteobacteria	Gammaproteobacteria	Oceanospirillales	Oceanospirillaceae	Oleispira	Oleispira sp. DFH11	otu1965	0	1	0	0	0	0	0	2	0	0	0	0	0	0	0	0	0
Proteobacteria	Gammaproteobacteria	Oceanospirillales	Oceanospirillaceae	Oleispira	Unclassified Oleispira	otu1966	4	0	0	0	0	0	0	0	0	0	0	0	0	0	0	0	0
Proteobacteria	Gammaproteobacteria	Oceanospirillales	Oceanospirillaceae	Pseudospirillum	Pseudospirillum japonicum	otu1967	0	0	0	0	0	0	1	4	0	0	0	0	0	2	1	0	16
Proteobacteria	Gammaproteobacteria	Oceanospirillales	Oceanospirillaceae	Pseudospirillum	Unclassified Pseudospirillum	otu1968	0	1	0	0	1	0	0	0	0	0	0	0	0	0	0	0	0
Proteobacteria	Gammaproteobacteria	Oceanospirillales	Oceanospirillaceae	Pseudospirillum	gamma proteobacterium DG1301	otu1969	10	9	11	2	2	1	6	51	2	0	10	7	1	2	4	2	0
Proteobacteria	Gammaproteobacteria	Oceanospirillales	Oceanospirillaceae	Reinekea	Reinekea aestuarii	otu1970	1	0	12	1	1	0	0	0	0	0	0	0	0	0	0	0	0
Proteobacteria	Gammaproteobacteria	Oceanospirillales	Oceanospirillaceae	Reinekea	Reinekea blandensis MED297	otu1971	0	0	0	0	0	0	0	0	0	0	0	0	0	0	1	0	0
Proteobacteria	Gammaproteobacteria	Oceanospirillales	Oceanospirillaceae	Reinekea	Reinekea sp. KLE1125	otu1972	0	1	0	0	0	0	1	0	0	0	0	0	0	0	0	0	0
Proteobacteria	Gammaproteobacteria	Oceanospirillales	Oceanospirillaceae	Reinekea	Unclassified Reinekea	otu1973	87	7	38	5	10	1	2	2	0	1	1	3	4	1	2	1	0
Proteobacteria	Gammaproteobacteria	Oceanospirillales	Oceanospirillaceae	Spongiispira	Spongiispira norvegica DSM 17749	otu1974	0	1	0	0	0	1	0	1	0	0	0	0	0	3	4	1	0
Proteobacteria	Gammaproteobacteria	Oceanospirillales	Oceanospirillaceae	Thalassolituus	Thalassolituus sp. IMCC1883	otu1975	14	8	3	1	5	9	9	41	58	16	29	31	44	331	302	221	254
Proteobacteria	Gammaproteobacteria	Oceanospirillales	Oceanospirillaceae	Unclassified Oceanospirillaceae	Unclassified	otu1976	385	305	187	24	67	82	724	1472	1476	1001	1136	1177	1581	11911	11516	8139	7435
Proteobacteria	Gammaproteobacteria	Oceanospirillales	Oleiphilaceae	Oleiphilus	Oleiphilus messinensis	otu1977	0	0	0	0	0	0	2	1	0	0	0	0	0	1	0	0	5
Proteobacteria	Gammaproteobacteria	Oceanospirillales	Oleiphilaceae	Oleiphilus	Unclassified Oleiphilus	otu1978	3	0	1	0	0	0	0	0	0	0	0	0	0	0	0	0	0
Proteobacteria	Gammaproteobacteria	Oceanospirillales	SUP05 cluster	bacterium G02etB01	Unclassified bacterium G02etB01	otu1979	3	0	0	0	0	1	0	0	0	0	0	1	0	0	0	0	0
Proteobacteria	Gammaproteobacteria	Oceanospirillales	Saccharospirillaceae	Saccharospirillum	Saccharospirillaceae bacterium kure	otu1980	0	1	1	0	0	0	0	0	0	0	0	0	0	0	0	0	0
Proteobacteria	Gammaproteobacteria	Oceanospirillales	Saccharospirillaceae	Saccharospirillum	Saccharospirillum impatiens	otu1981	0	0	0	0	0	0	1	0	0	0	0	0	1	3	2	0	0
Proteobacteria	Gammaproteobacteria	Oceanospirillales	Saccharospirillaceae	Saccharospirillum	Unclassified Saccharospirillum	otu1982	30	0	4	0	1	0	0	3	0	0	0	0	2	1	3	1	2
Proteobacteria	Gammaproteobacteria	Oceanospirillales	Unclassified Oceanospirillales	Unclassified	Unclassified	otu1983	272	100	178	8	47	63	306	640	411	212	286	275	387	2292	1958	2236	1527
Verrucomicrobia	Opitutae	Opitutales	Opitutaceae	Alterococcus	Alterococcus agarolyticus	otu1984	0	0	1	0	1	0	0	0	0	0	0	0	0	0	0	0	0
Verrucomicrobia	Opitutae	Opitutales	Opitutaceae	Opitutus	Opitutaceae bacterium TAV1	otu1985	0	0	0	0	0	0	1	0	1	0	0	0	0	0	0	0	0
Verrucomicrobia	Opitutae	Opitutales	Opitutaceae	Opitutus	Opitutus terrae PB90-1	otu1986	0	0	0	0	2	0	0	0	0	0	0	0	0	0	0	0	0
Verrucomicrobia	Opitutae	Opitutales	Opitutaceae	Opitutus	Unclassified Opitutus	otu1987	0	1	0	0	3	7	1	0	0	0	2	1	0	0	0	1	3
Verrucomicrobia	Opitutae	Opitutales	Opitutaceae	Opitutus	bacterium RS5A	otu1988	0	0	0	0	0	0	0	1	0	0	0	0	0	0	0	0	0
Verrucomicrobia	Opitutae	Opitutales	Opitutaceae	Unclassified Opitutaceae	Unclassified	otu1989	0	0	0	0	2	2	0	0	0	0	0	0	0	0	0	0	0
Bacteroidetes	Cytophagia	Order II Incertae Sedis	Rhodothermaceae	Rhodothermus	Unclassified Rhodothermus	otu1990	0	0	0	0	1	0	0	2	1	0	5	0	1	1	0	0	0
Bacteroidetes	Cytophagia	Order II Incertae Sedis	Rhodothermaceae	Rubricoccus	Rubricoccus marinus	otu1991	0	0	0	0	2	2	0	1	0	0	0	0	5	2	1	0	0
Bacteroidetes	Cytophagia	Order II Incertae Sedis	Rhodothermaceae	Salinibacter	Unclassified Salinibacter	otu1992	1	1	0	0	5	3	1	1	0	0	4	0	1	1	0	0	0
Bacteroidetes	Cytophagia	Order II Incertae Sedis	Rhodothermaceae	Unclassified Rhodothermaceae	Unclassified	otu1993	1	0	0	0	4	3	4	7	1	0	4	0	3	1	1	1	0
Bacteroidetes	Cytophagia	Order II Incertae Sedis	Unclassified Order II Incertae Sedis	Unclassified	Unclassified	otu1994	1	0	0	0	0	0	0	0	0	0	0	0	0	0	0	0	0
[truncated: 1,448 more rows]

## Sheet: phylum
phylum	F0_2016	P0_2016	F0_2017	P0_2017	F20.1_2017	F20.2_2017	F40_2016	P40_2016	F40_2017	P40_2017	F80.1_2017	F80.2_2017	F96_2016	F104_2016	P104_2016	F105_2016	P105_2016
Proteobacteria	42619	15558	23572	2269	35392	34245	40392	31154	39748	39700	44816	39062	49927	54469	45129	51536	50784
Cyanobacteria	13647	1705	9290	291	3257	282	200	104	145	11	289	280	336	90	23	66	22
Bacteroidetes	2296	946	1988	189	1401	925	1047	1769	763	2397	1664	1357	2704	665	930	590	794
Actinobacteria	1865	401	739	120	878	996	2199	3269	714	1123	1454	1918	1395	921	1320	462	1194
Firmicutes	845	538	375	39	568	704	1797	3506	436	624	643	648	430	322	283	296	369
Planctomycetes	302	261	119	56	125	171	320	1172	89	46	127	165	203	168	144	220	147
Verrucomicrobia	209	259	193	42	162	116	135	112	41	12	57	53	32	32	7	21	25
Chloroflexi	23	11	16	0	83	189	168	542	96	2	82	64	45	17	25	20	14
Chlamydiae	10	4	32	6	31	23	67	36	36	660	19	6	16	6	7	21	32
Others	208	51	109	6	260	446	290	263	212	287	294	291	180	119	51	96	60
Unclassified Bacteria	1226	401	1648	178	1979	2600	1843	1666	1427	1419	1700	1358	819	631	355	708	626

## Sheet: order
order	F0_2016	P0_2016	F0_2017	P0_2017	F20.1_2017	F20.2_2017	F40_2016	P40_2016	F40_2017	P40_2017	F80.1_2017	F80.2_2017	F96_2016	F104_2016	P104_2016	F105_2016	P105_2016
Alteromonadales	12184	7522	4238	781	18190	20754	19167	13538	15589	17660	22393	18941	26486	11666	8453	12056	20072
Oceanospirillales	1767	1090	797	86	1101	1291	3073	6334	7261	3253	3574	3339	5807	23271	21639	19653	14353
Rhodobacterales	2537	785	1229	217	2233	1754	3625	1754	4292	7188	6133	6300	2854	3613	1878	3705	3035
SubsectionI	13626	1681	9269	286	3238	247	172	57	113	8	236	232	319	81	19	61	19
Sphingomonadales	1276	279	355	187	853	557	1108	439	1938	3262	1514	2079	2170	1298	638	514	416
Pseudomonadales	664	370	771	132	282	256	463	374	3297	1194	4750	1737	573	401	812	1499	417
SAR11 clade	7694	322	4982	77	2121	553	427	43	273	13	214	152	237	57	12	53	13
Flavobacteriales	1646	640	1472	143	1105	626	358	494	659	2258	1436	1099	2044	320	387	241	321
Caulobacterales	1619	1375	149	16	326	287	1217	772	374	695	412	509	1194	1323	1009	631	1859
Rhizobiales	1849	326	754	64	538	363	1148	1285	385	361	514	436	822	762	442	274	340
Vibrionales	144	191	38	16	2642	3245	295	279	399	376	213	146	145	64	17	122	92
Rhodospirillales	1355	184	358	25	259	240	1411	385	183	144	247	168	1352	360	98	288	96
Bacillales	176	59	100	8	177	212	1367	3165	119	71	177	243	189	75	96	39	84
Others	4488	2131	2202	399	2657	3084	5249	7176	2917	4438	3592	4791	4148	3771	3632	3706	3983
Unclassified	12225	3180	11367	759	8414	7228	9378	7498	5908	5360	5740	5030	7747	10378	9142	11194	8967
