# Supplementary material for: Shift and Metabolic Potentials of Microbial Eukaryotic Communities Across the Full Depths of the Mariana Trench
Source: Front Microbiol. 2021 Jan 18;11:603692. doi: 10.3389/fmicb.2020.603692 (PMC7848797; doi:10.3389/fmicb.2020.603692)
Supplement: Supplementary file 3 [file Data_Sheet_3.xlsx]

## Sheet: taxonomy of contigs
This file contains taxonomic assignment of each contig. Data were generated from MetaEuk.
Sheets:
Taxonomy of contigs	Contains summary table of taxonomic information of contigs. Note that superphylum information of some contigs are missing and we manully assigned them to superphyla they belong (generating Figure S4A).
Information of each contig	Length and taxonomic assignment of each contig
Superphylum	Number of contigs
Alveolata	2794
Amoebozoa	1627
Apusozoa	17
Opisthokonta	3099
Excavata	186
Hacrobia	1095
Rhizaria	102
Stramenopiles	6461
Unclassified	28025
Total	43406

## Sheet: information of each contig
ID	length	level_1	level_2	level_3	level_4	level_5	level_6	level_7	level_8	level_9	level_10	level_11	level_12	level_13	level_14	level_15	level_16	level_17	level_18	level_19
F0_2016_metaeuk_out/taxResult_tax_per_contig.tsv:contig-119_117253	2926	d_Eukaryota	Alveolata	c_Dinophyceae	o_Gonyaulacales	f_Gonyaulacaceae	g_Alexandrium	s_Alexandrium tamarense
F0_2016_metaeuk_out/taxResult_tax_per_contig.tsv:contig-119_95881	330153	d_Eukaryota	Alveolata	p_Perkinsozoa	Perkinsea	o_Perkinsida	f_Perkinsidae	g_Perkinsus	s_Perkinsus chesapeaki
F0_2016_metaeuk_out/taxResult_tax_per_contig.tsv:contig-119_99406	2864	d_Eukaryota	Alveolata	c_Dinophyceae
F0_2016_metaeuk_out/taxResult_tax_per_contig.tsv:contig-119_131262	1333877	d_Eukaryota	Alveolata	c_Dinophyceae	o_Peridiniales	f_Endodiniaceae	g_Brandtodinium	s_Brandtodinium nutricula
F0_2016_metaeuk_out/taxResult_tax_per_contig.tsv:contig-119_97405	109239	d_Eukaryota	Alveolata	c_Dinophyceae	o_Gonyaulacales	f_Gonyaulacaceae	g_Alexandrium	s_Alexandrium margalefii
F0_2016_metaeuk_out/taxResult_tax_per_contig.tsv:contig-119_71916	864142	d_Eukaryota	Alveolata	p_Apicomplexa	c_Aconoidasida	o_Haemosporida	f_Plasmodiidae	g_Plasmodium	Plasmodium (Plasmodium)	s_Plasmodium ovale	Plasmodium ovale wallikeri
F0_2016_metaeuk_out/taxResult_tax_per_contig.tsv:contig-119_117918	1333877	d_Eukaryota	Alveolata	c_Dinophyceae	o_Peridiniales	f_Endodiniaceae	g_Brandtodinium	s_Brandtodinium nutricula
F0_2016_metaeuk_out/taxResult_tax_per_contig.tsv:contig-119_127999	2969	d_Eukaryota	Alveolata	c_Dinophyceae	o_Oxyrrhinales	f_Oxyrrhinaceae	g_Oxyrrhis	s_Oxyrrhis marina
F0_2016_metaeuk_out/taxResult_tax_per_contig.tsv:contig-119_76244	2864	d_Eukaryota	Alveolata	c_Dinophyceae
F0_2016_metaeuk_out/taxResult_tax_per_contig.tsv:contig-119_116537	864142	d_Eukaryota	Alveolata	p_Apicomplexa	c_Aconoidasida	o_Haemosporida	f_Plasmodiidae	g_Plasmodium	Plasmodium (Plasmodium)	s_Plasmodium ovale	Plasmodium ovale wallikeri
F0_2016_metaeuk_out/taxResult_tax_per_contig.tsv:contig-119_38127	40984	d_Eukaryota	Alveolata	c_Dinophyceae	o_Gonyaulacales
F0_2016_metaeuk_out/taxResult_tax_per_contig.tsv:contig-119_36581	2950	d_Eukaryota	Alveolata	c_Dinophyceae	o_Suessiales	f_Symbiodiniaceae	g_Symbiodinium	unclassified Symbiodinium	s_Symbiodinium sp.
F0_2016_metaeuk_out/taxResult_tax_per_contig.tsv:contig-119_71951	864142	d_Eukaryota	Alveolata	p_Apicomplexa	c_Aconoidasida	o_Haemosporida	f_Plasmodiidae	g_Plasmodium	Plasmodium (Plasmodium)	s_Plasmodium ovale	Plasmodium ovale wallikeri
F0_2016_metaeuk_out/taxResult_tax_per_contig.tsv:contig-119_83611	2926	d_Eukaryota	Alveolata	c_Dinophyceae	o_Gonyaulacales	f_Gonyaulacaceae	g_Alexandrium	s_Alexandrium tamarense
F0_2016_metaeuk_out/taxResult_tax_per_contig.tsv:contig-119_120592	2864	d_Eukaryota	Alveolata	c_Dinophyceae
F0_2016_metaeuk_out/taxResult_tax_per_contig.tsv:contig-119_129885	2864	d_Eukaryota	Alveolata	c_Dinophyceae
F0_2016_metaeuk_out/taxResult_tax_per_contig.tsv:contig-119_90295	40984	d_Eukaryota	Alveolata	c_Dinophyceae	o_Gonyaulacales
F0_2016_metaeuk_out/taxResult_tax_per_contig.tsv:contig-119_85034	43686	d_Eukaryota	Alveolata	c_Dinophyceae	o_Suessiales	f_Suessiaceae	g_Pelagodinium	s_Pelagodinium beii
F0_2016_metaeuk_out/taxResult_tax_per_contig.tsv:contig-119_104472	330153	d_Eukaryota	Alveolata	p_Perkinsozoa	Perkinsea	o_Perkinsida	f_Perkinsidae	g_Perkinsus	s_Perkinsus chesapeaki
F0_2016_metaeuk_out/taxResult_tax_per_contig.tsv:contig-119_131600	330153	d_Eukaryota	Alveolata	p_Perkinsozoa	Perkinsea	o_Perkinsida	f_Perkinsidae	g_Perkinsus	s_Perkinsus chesapeaki
F0_2016_metaeuk_out/taxResult_tax_per_contig.tsv:contig-119_114483	5878	d_Eukaryota	Alveolata	p_Ciliophora
F0_2016_metaeuk_out/taxResult_tax_per_contig.tsv:contig-119_45223	864142	d_Eukaryota	Alveolata	p_Apicomplexa	c_Aconoidasida	o_Haemosporida	f_Plasmodiidae	g_Plasmodium	Plasmodium (Plasmodium)	s_Plasmodium ovale	Plasmodium ovale wallikeri
F0_2017_metaeuk_out/taxResult_tax_per_contig.tsv:F0_k87_3573444_1_4070	110365	d_Eukaryota	Alveolata	p_Apicomplexa	c_Conoidasida	Gregarinasina	o_Eugregarinorida	f_Gregarinidae	g_Gregarina	s_Gregarina niphandrodes
F0_2017_metaeuk_out/taxResult_tax_per_contig.tsv:F0_k87_1521702_1_1168	2926	d_Eukaryota	Alveolata	c_Dinophyceae	o_Gonyaulacales	f_Gonyaulacaceae	g_Alexandrium	s_Alexandrium tamarense
F0_2017_metaeuk_out/taxResult_tax_per_contig.tsv:F0_k87_5509370_1_2060	2864	d_Eukaryota	Alveolata	c_Dinophyceae
F0_2017_metaeuk_out/taxResult_tax_per_contig.tsv:F0_k87_6873002_1_1435	2864	d_Eukaryota	Alveolata	c_Dinophyceae
F0_2017_metaeuk_out/taxResult_tax_per_contig.tsv:F0_k87_289569_1_1032	1333877	d_Eukaryota	Alveolata	c_Dinophyceae	o_Peridiniales	f_Endodiniaceae	g_Brandtodinium	s_Brandtodinium nutricula
F0_2017_metaeuk_out/taxResult_tax_per_contig.tsv:F0_k87_5494496_1_1761	2951	d_Eukaryota	Alveolata	c_Dinophyceae	o_Suessiales	f_Symbiodiniaceae	g_Symbiodinium	s_Symbiodinium microadriaticum
F0_2017_metaeuk_out/taxResult_tax_per_contig.tsv:F0_k87_2069363_1_3286	2926	d_Eukaryota	Alveolata	c_Dinophyceae	o_Gonyaulacales	f_Gonyaulacaceae	g_Alexandrium	s_Alexandrium tamarense
F0_2017_metaeuk_out/taxResult_tax_per_contig.tsv:F0_k87_2406975_1_1040	156230	d_Eukaryota	Alveolata	c_Dinophyceae	o_Gymnodiniales	f_Kareniaceae	g_Karenia	s_Karenia brevis
F0_2017_metaeuk_out/taxResult_tax_per_contig.tsv:F0_k87_1330577_1_1100	864142	d_Eukaryota	Alveolata	p_Apicomplexa	c_Aconoidasida	o_Haemosporida	f_Plasmodiidae	g_Plasmodium	Plasmodium (Plasmodium)	s_Plasmodium ovale	Plasmodium ovale wallikeri
F0_2017_metaeuk_out/taxResult_tax_per_contig.tsv:F0_k87_5552745_1_1010	5866	d_Eukaryota	Alveolata	p_Apicomplexa	c_Aconoidasida	o_Piroplasmida	f_Babesiidae	g_Babesia	s_Babesia bigemina
F0_2017_metaeuk_out/taxResult_tax_per_contig.tsv:F0_k87_3932357_1_1293	2951	d_Eukaryota	Alveolata	c_Dinophyceae	o_Suessiales	f_Symbiodiniaceae	g_Symbiodinium	s_Symbiodinium microadriaticum
F0_2017_metaeuk_out/taxResult_tax_per_contig.tsv:F0_k87_838733_1_1284	266149	d_Eukaryota	Alveolata	p_Ciliophora	Intramacronucleata	c_Oligohymenophorea	Scuticociliatia	o_Philasterida	f_Pseudocohnilembidae	g_Pseudocohnilembus	s_Pseudocohnilembus persalinus
F0_2017_metaeuk_out/taxResult_tax_per_contig.tsv:F0_k87_3981220_1_1418	2926	d_Eukaryota	Alveolata	c_Dinophyceae	o_Gonyaulacales	f_Gonyaulacaceae	g_Alexandrium	s_Alexandrium tamarense
F0_2017_metaeuk_out/taxResult_tax_per_contig.tsv:F0_k87_3401445_1_1036	39449	d_Eukaryota	Alveolata	c_Dinophyceae	o_Prorocentrales	f_Prorocentraceae	g_Prorocentrum	s_Prorocentrum minimum
F0_2017_metaeuk_out/taxResult_tax_per_contig.tsv:F0_k87_566317_1_1147	864142	d_Eukaryota	Alveolata	p_Apicomplexa	c_Aconoidasida	o_Haemosporida	f_Plasmodiidae	g_Plasmodium	Plasmodium (Plasmodium)	s_Plasmodium ovale	Plasmodium ovale wallikeri
F0_2017_metaeuk_out/taxResult_tax_per_contig.tsv:F0_k87_1725344_1_1028	156230	d_Eukaryota	Alveolata	c_Dinophyceae	o_Gymnodiniales	f_Kareniaceae	g_Karenia	s_Karenia brevis
F0_2017_metaeuk_out/taxResult_tax_per_contig.tsv:F0_k87_5852033_1_1074	2864	d_Eukaryota	Alveolata	c_Dinophyceae
F0_2017_metaeuk_out/taxResult_tax_per_contig.tsv:F0_k87_6153142_1_1874	2864	d_Eukaryota	Alveolata	c_Dinophyceae
F0_2017_metaeuk_out/taxResult_tax_per_contig.tsv:F0_k87_7150692_1_1259	407301	d_Eukaryota	Alveolata	c_Dinophyceae	o_Gymnodiniales	f_Kareniaceae	g_Karlodinium	s_Karlodinium veneficum
F0_2017_metaeuk_out/taxResult_tax_per_contig.tsv:F0_k87_2184614_1_1624	864142	d_Eukaryota	Alveolata	p_Apicomplexa	c_Aconoidasida	o_Haemosporida	f_Plasmodiidae	g_Plasmodium	Plasmodium (Plasmodium)	s_Plasmodium ovale	Plasmodium ovale wallikeri
F0_2017_metaeuk_out/taxResult_tax_per_contig.tsv:F0_k87_4526936_1_1314	39449	d_Eukaryota	Alveolata	c_Dinophyceae	o_Prorocentrales	f_Prorocentraceae	g_Prorocentrum	s_Prorocentrum minimum
F0_2017_metaeuk_out/taxResult_tax_per_contig.tsv:F0_k87_38226_1_1333	2969	d_Eukaryota	Alveolata	c_Dinophyceae	o_Oxyrrhinales	f_Oxyrrhinaceae	g_Oxyrrhis	s_Oxyrrhis marina
F0_2017_metaeuk_out/taxResult_tax_per_contig.tsv:F0_k87_7095381_1_1049	40984	d_Eukaryota	Alveolata	c_Dinophyceae	o_Gonyaulacales
F0_2017_metaeuk_out/taxResult_tax_per_contig.tsv:F0_k87_3211252_1_2144	864142	d_Eukaryota	Alveolata	p_Apicomplexa	c_Aconoidasida	o_Haemosporida	f_Plasmodiidae	g_Plasmodium	Plasmodium (Plasmodium)	s_Plasmodium ovale	Plasmodium ovale wallikeri
F0_2017_metaeuk_out/taxResult_tax_per_contig.tsv:F0_k87_2330341_1_1036	2926	d_Eukaryota	Alveolata	c_Dinophyceae	o_Gonyaulacales	f_Gonyaulacaceae	g_Alexandrium	s_Alexandrium tamarense
F0_2017_metaeuk_out/taxResult_tax_per_contig.tsv:F0_k87_1636463_1_2090	160621	d_Eukaryota	Alveolata	c_Dinophyceae	o_Gonyaulacales	g_Lingulodinium	s_Lingulodinium polyedra
F0_2017_metaeuk_out/taxResult_tax_per_contig.tsv:F0_k87_3405067_1_1420	2951	d_Eukaryota	Alveolata	c_Dinophyceae	o_Suessiales	f_Symbiodiniaceae	g_Symbiodinium	s_Symbiodinium microadriaticum
F0_2017_metaeuk_out/taxResult_tax_per_contig.tsv:F0_k87_2738757_1_2563	2864	d_Eukaryota	Alveolata	c_Dinophyceae
F0_2017_metaeuk_out/taxResult_tax_per_contig.tsv:F0_k87_1073133_1_2958	864142	d_Eukaryota	Alveolata	p_Apicomplexa	c_Aconoidasida	o_Haemosporida	f_Plasmodiidae	g_Plasmodium	Plasmodium (Plasmodium)	s_Plasmodium ovale	Plasmodium ovale wallikeri
F104_2016_metaeuk_out/taxResult_tax_per_contig.tsv:contig-119_53542	665100	d_Eukaryota	Alveolata	p_Ciliophora	Intramacronucleata	c_Litostomatea	Haptoria	o_Pleurostomatida	f_Litonotidae	g_Litonotus	s_Litonotus pictus
F104_2016_metaeuk_out/taxResult_tax_per_contig.tsv:contig-119_48421	2864	d_Eukaryota	Alveolata	c_Dinophyceae
F104_2016_metaeuk_out/taxResult_tax_per_contig.tsv:contig-119_76876	2864	d_Eukaryota	Alveolata	c_Dinophyceae
F104_2016_metaeuk_out/taxResult_tax_per_contig.tsv:contig-119_40112	2926	d_Eukaryota	Alveolata	c_Dinophyceae	o_Gonyaulacales	f_Gonyaulacaceae	g_Alexandrium	s_Alexandrium tamarense
F104_2016_metaeuk_out/taxResult_tax_per_contig.tsv:contig-119_41907	2864	d_Eukaryota	Alveolata	c_Dinophyceae
F104_2016_metaeuk_out/taxResult_tax_per_contig.tsv:contig-119_74147	2926	d_Eukaryota	Alveolata	c_Dinophyceae	o_Gonyaulacales	f_Gonyaulacaceae	g_Alexandrium	s_Alexandrium tamarense
F104_2016_metaeuk_out/taxResult_tax_per_contig.tsv:contig-119_76242	1169539	d_Eukaryota	Alveolata	Colpodellida	f_Vitrellaceae	g_Vitrella	s_Vitrella brassicaformis
F104_2016_metaeuk_out/taxResult_tax_per_contig.tsv:contig-119_73770	2926	d_Eukaryota	Alveolata	c_Dinophyceae	o_Gonyaulacales	f_Gonyaulacaceae	g_Alexandrium	s_Alexandrium tamarense
F104_2016_metaeuk_out/taxResult_tax_per_contig.tsv:contig-119_83358	5878	d_Eukaryota	Alveolata	p_Ciliophora
F104_2016_metaeuk_out/taxResult_tax_per_contig.tsv:contig-119_85671	2864	d_Eukaryota	Alveolata	c_Dinophyceae
F104_2016_metaeuk_out/taxResult_tax_per_contig.tsv:contig-119_88088	71861	d_Eukaryota	Alveolata	c_Dinophyceae	o_Thoracosphaerales	f_Thoracosphaeraceae	g_Scrippsiella	s_Scrippsiella trochoidea
F104_2016_metaeuk_out/taxResult_tax_per_contig.tsv:contig-119_64718	2969	d_Eukaryota	Alveolata	c_Dinophyceae	o_Oxyrrhinales	f_Oxyrrhinaceae	g_Oxyrrhis	s_Oxyrrhis marina
F104_2016_metaeuk_out/taxResult_tax_per_contig.tsv:contig-119_65067	2926	d_Eukaryota	Alveolata	c_Dinophyceae	o_Gonyaulacales	f_Gonyaulacaceae	g_Alexandrium	s_Alexandrium tamarense
F104_2016_metaeuk_out/taxResult_tax_per_contig.tsv:contig-119_79300	626734	d_Eukaryota	Alveolata	p_Ciliophora	Intramacronucleata	c_Spirotrichea	Choreotrichia	o_Tintinnida	f_Rhabdonellidae	g_Schmidingerella	s_Schmidingerella taraikaensis
F104_2016_metaeuk_out/taxResult_tax_per_contig.tsv:contig-119_74377	36767	d_Eukaryota	Alveolata	p_Ciliophora	Intramacronucleata	c_Spirotrichea	Hypotrichia	o_Euplotida	f_Euplotidae	g_Euplotes	s_Euplotes focardii
F104_2016_metaeuk_out/taxResult_tax_per_contig.tsv:contig-119_76790	1169539	d_Eukaryota	Alveolata	Colpodellida	f_Vitrellaceae	g_Vitrella	s_Vitrella brassicaformis
F104_2016_metaeuk_out/taxResult_tax_per_contig.tsv:contig-119_38478	2950	d_Eukaryota	Alveolata	c_Dinophyceae	o_Suessiales	f_Symbiodiniaceae	g_Symbiodinium	unclassified Symbiodinium	s_Symbiodinium sp.
F104_2016_metaeuk_out/taxResult_tax_per_contig.tsv:contig-119_36002	2926	d_Eukaryota	Alveolata	c_Dinophyceae	o_Gonyaulacales	f_Gonyaulacaceae	g_Alexandrium	s_Alexandrium tamarense
F104_2016_metaeuk_out/taxResult_tax_per_contig.tsv:contig-119_52877	2926	d_Eukaryota	Alveolata	c_Dinophyceae	o_Gonyaulacales	f_Gonyaulacaceae	g_Alexandrium	s_Alexandrium tamarense
F104_2016_metaeuk_out/taxResult_tax_per_contig.tsv:contig-119_88933	2864	d_Eukaryota	Alveolata	c_Dinophyceae
F104_2016_metaeuk_out/taxResult_tax_per_contig.tsv:contig-119_52461	71861	d_Eukaryota	Alveolata	c_Dinophyceae	o_Thoracosphaerales	f_Thoracosphaeraceae	g_Scrippsiella	s_Scrippsiella trochoidea
F104_2016_metaeuk_out/taxResult_tax_per_contig.tsv:contig-119_38904	2950	d_Eukaryota	Alveolata	c_Dinophyceae	o_Suessiales	f_Symbiodiniaceae	g_Symbiodinium	unclassified Symbiodinium	s_Symbiodinium sp.
F104_2016_metaeuk_out/taxResult_tax_per_contig.tsv:contig-119_85499	2864	d_Eukaryota	Alveolata	c_Dinophyceae
F104_2016_metaeuk_out/taxResult_tax_per_contig.tsv:contig-119_35659	2926	d_Eukaryota	Alveolata	c_Dinophyceae	o_Gonyaulacales	f_Gonyaulacaceae	g_Alexandrium	s_Alexandrium tamarense
F104_2016_metaeuk_out/taxResult_tax_per_contig.tsv:contig-119_70766	2926	d_Eukaryota	Alveolata	c_Dinophyceae	o_Gonyaulacales	f_Gonyaulacaceae	g_Alexandrium	s_Alexandrium tamarense
F104_2016_metaeuk_out/taxResult_tax_per_contig.tsv:contig-119_48475	2950	d_Eukaryota	Alveolata	c_Dinophyceae	o_Suessiales	f_Symbiodiniaceae	g_Symbiodinium	unclassified Symbiodinium	s_Symbiodinium sp.
F104_2016_metaeuk_out/taxResult_tax_per_contig.tsv:contig-119_60345	330153	d_Eukaryota	Alveolata	p_Perkinsozoa	Perkinsea	o_Perkinsida	f_Perkinsidae	g_Perkinsus	s_Perkinsus chesapeaki
F104_2016_metaeuk_out/taxResult_tax_per_contig.tsv:contig-119_78336	2950	d_Eukaryota	Alveolata	c_Dinophyceae	o_Suessiales	f_Symbiodiniaceae	g_Symbiodinium	unclassified Symbiodinium	s_Symbiodinium sp.
F104_2016_metaeuk_out/taxResult_tax_per_contig.tsv:contig-119_79418	89954	d_Eukaryota	Alveolata	c_Dinophyceae	o_Suessiales
F104_2016_metaeuk_out/taxResult_tax_per_contig.tsv:contig-119_88245	109239	d_Eukaryota	Alveolata	c_Dinophyceae	o_Gonyaulacales	f_Gonyaulacaceae	g_Alexandrium	s_Alexandrium margalefii
F104_2016_metaeuk_out/taxResult_tax_per_contig.tsv:contig-119_32767	2926	d_Eukaryota	Alveolata	c_Dinophyceae	o_Gonyaulacales	f_Gonyaulacaceae	g_Alexandrium	s_Alexandrium tamarense
F104_2016_metaeuk_out/taxResult_tax_per_contig.tsv:contig-119_59613	2864	d_Eukaryota	Alveolata	c_Dinophyceae
F104_2016_metaeuk_out/taxResult_tax_per_contig.tsv:contig-119_43762	2969	d_Eukaryota	Alveolata	c_Dinophyceae	o_Oxyrrhinales	f_Oxyrrhinaceae	g_Oxyrrhis	s_Oxyrrhis marina
F104_2016_metaeuk_out/taxResult_tax_per_contig.tsv:contig-119_86638	2864	d_Eukaryota	Alveolata	c_Dinophyceae
F104_2016_metaeuk_out/taxResult_tax_per_contig.tsv:contig-119_24525	160619	d_Eukaryota	Alveolata	c_Dinophyceae	o_Peridiniales	f_Kryptoperidiniaceae	g_Kryptoperidinium	s_Kryptoperidinium foliaceum
F104_2016_metaeuk_out/taxResult_tax_per_contig.tsv:contig-119_15605	2926	d_Eukaryota	Alveolata	c_Dinophyceae	o_Gonyaulacales	f_Gonyaulacaceae	g_Alexandrium	s_Alexandrium tamarense
F104_2016_metaeuk_out/taxResult_tax_per_contig.tsv:contig-119_35460	160619	d_Eukaryota	Alveolata	c_Dinophyceae	o_Peridiniales	f_Kryptoperidiniaceae	g_Kryptoperidinium	s_Kryptoperidinium foliaceum
F104_2016_metaeuk_out/taxResult_tax_per_contig.tsv:contig-119_54783	2864	d_Eukaryota	Alveolata	c_Dinophyceae
F104_2016_metaeuk_out/taxResult_tax_per_contig.tsv:contig-119_67239	2950	d_Eukaryota	Alveolata	c_Dinophyceae	o_Suessiales	f_Symbiodiniaceae	g_Symbiodinium	unclassified Symbiodinium	s_Symbiodinium sp.
F104_2016_metaeuk_out/taxResult_tax_per_contig.tsv:contig-119_52688	2926	d_Eukaryota	Alveolata	c_Dinophyceae	o_Gonyaulacales	f_Gonyaulacaceae	g_Alexandrium	s_Alexandrium tamarense
F104_2016_metaeuk_out/taxResult_tax_per_contig.tsv:contig-119_19158	160619	d_Eukaryota	Alveolata	c_Dinophyceae	o_Peridiniales	f_Kryptoperidiniaceae	g_Kryptoperidinium	s_Kryptoperidinium foliaceum
F104_2016_metaeuk_out/taxResult_tax_per_contig.tsv:contig-119_93956	2864	d_Eukaryota	Alveolata	c_Dinophyceae
F104_2016_metaeuk_out/taxResult_tax_per_contig.tsv:contig-119_79723	2864	d_Eukaryota	Alveolata	c_Dinophyceae
F104_2016_metaeuk_out/taxResult_tax_per_contig.tsv:contig-119_87976	2949	d_Eukaryota	Alveolata	c_Dinophyceae	o_Suessiales	f_Symbiodiniaceae	g_Symbiodinium
F104_2016_metaeuk_out/taxResult_tax_per_contig.tsv:contig-119_86250	5957	d_Eukaryota	Alveolata	p_Ciliophora	Postciliodesmatophora	c_Heterotrichea	o_Heterotrichida
F104_2016_metaeuk_out/taxResult_tax_per_contig.tsv:contig-119_25440	2926	d_Eukaryota	Alveolata	c_Dinophyceae	o_Gonyaulacales	f_Gonyaulacaceae	g_Alexandrium	s_Alexandrium tamarense
F104_2016_metaeuk_out/taxResult_tax_per_contig.tsv:contig-119_48142	626734	d_Eukaryota	Alveolata	p_Ciliophora	Intramacronucleata	c_Spirotrichea	Choreotrichia	o_Tintinnida	f_Rhabdonellidae	g_Schmidingerella	s_Schmidingerella taraikaensis
F104_2016_metaeuk_out/taxResult_tax_per_contig.tsv:contig-119_47480	2926	d_Eukaryota	Alveolata	c_Dinophyceae	o_Gonyaulacales	f_Gonyaulacaceae	g_Alexandrium	s_Alexandrium tamarense
F104_2016_metaeuk_out/taxResult_tax_per_contig.tsv:contig-119_19365	89954	d_Eukaryota	Alveolata	c_Dinophyceae	o_Suessiales
F104_2016_metaeuk_out/taxResult_tax_per_contig.tsv:contig-119_51463	2864	d_Eukaryota	Alveolata	c_Dinophyceae
F104_2016_metaeuk_out/taxResult_tax_per_contig.tsv:contig-119_58437	2926	d_Eukaryota	Alveolata	c_Dinophyceae	o_Gonyaulacales	f_Gonyaulacaceae	g_Alexandrium	s_Alexandrium tamarense
F104_2016_metaeuk_out/taxResult_tax_per_contig.tsv:contig-119_72846	2950	d_Eukaryota	Alveolata	c_Dinophyceae	o_Suessiales	f_Symbiodiniaceae	g_Symbiodinium	unclassified Symbiodinium	s_Symbiodinium sp.
F104_2016_metaeuk_out/taxResult_tax_per_contig.tsv:contig-119_58465	2926	d_Eukaryota	Alveolata	c_Dinophyceae	o_Gonyaulacales	f_Gonyaulacaceae	g_Alexandrium	s_Alexandrium tamarense
F104_2016_metaeuk_out/taxResult_tax_per_contig.tsv:contig-119_52945	2864	d_Eukaryota	Alveolata	c_Dinophyceae
F104_2016_metaeuk_out/taxResult_tax_per_contig.tsv:contig-119_59964	2950	d_Eukaryota	Alveolata	c_Dinophyceae	o_Suessiales	f_Symbiodiniaceae	g_Symbiodinium	unclassified Symbiodinium	s_Symbiodinium sp.
F104_2016_metaeuk_out/taxResult_tax_per_contig.tsv:contig-119_45898	2969	d_Eukaryota	Alveolata	c_Dinophyceae	o_Oxyrrhinales	f_Oxyrrhinaceae	g_Oxyrrhis	s_Oxyrrhis marina
F104_2016_metaeuk_out/taxResult_tax_per_contig.tsv:contig-119_18043	2864	d_Eukaryota	Alveolata	c_Dinophyceae
F104_2016_metaeuk_out/taxResult_tax_per_contig.tsv:contig-119_87596	5809	d_Eukaryota	Alveolata	p_Apicomplexa	c_Conoidasida	Coccidia	o_Eucoccidiorida	Eimeriorina	f_Sarcocystidae
F104_2016_metaeuk_out/taxResult_tax_per_contig.tsv:contig-119_90599	2864	d_Eukaryota	Alveolata	c_Dinophyceae
F104_2016_metaeuk_out/taxResult_tax_per_contig.tsv:contig-119_70618	5878	d_Eukaryota	Alveolata	p_Ciliophora
F104_2016_metaeuk_out/taxResult_tax_per_contig.tsv:contig-119_78639	5878	d_Eukaryota	Alveolata	p_Ciliophora
F104_2016_metaeuk_out/taxResult_tax_per_contig.tsv:contig-119_77909	2926	d_Eukaryota	Alveolata	c_Dinophyceae	o_Gonyaulacales	f_Gonyaulacaceae	g_Alexandrium	s_Alexandrium tamarense
F104_2016_metaeuk_out/taxResult_tax_per_contig.tsv:contig-119_76749	2950	d_Eukaryota	Alveolata	c_Dinophyceae	o_Suessiales	f_Symbiodiniaceae	g_Symbiodinium	unclassified Symbiodinium	s_Symbiodinium sp.
F104_2016_metaeuk_out/taxResult_tax_per_contig.tsv:contig-119_35180	2950	d_Eukaryota	Alveolata	c_Dinophyceae	o_Suessiales	f_Symbiodiniaceae	g_Symbiodinium	unclassified Symbiodinium	s_Symbiodinium sp.
F104_2016_metaeuk_out/taxResult_tax_per_contig.tsv:contig-119_65691	2916	d_Eukaryota	Alveolata	c_Dinophyceae	o_Gonyaulacales	f_Ceratiaceae	g_Tripos	s_Tripos fusus
F104_2016_metaeuk_out/taxResult_tax_per_contig.tsv:contig-119_81285	2969	d_Eukaryota	Alveolata	c_Dinophyceae	o_Oxyrrhinales	f_Oxyrrhinaceae	g_Oxyrrhis	s_Oxyrrhis marina
F104_2016_metaeuk_out/taxResult_tax_per_contig.tsv:contig-119_61268	2864	d_Eukaryota	Alveolata	c_Dinophyceae
F104_2016_metaeuk_out/taxResult_tax_per_contig.tsv:contig-119_78447	5878	d_Eukaryota	Alveolata	p_Ciliophora
F104_2016_metaeuk_out/taxResult_tax_per_contig.tsv:contig-119_80249	626734	d_Eukaryota	Alveolata	p_Ciliophora	Intramacronucleata	c_Spirotrichea	Choreotrichia	o_Tintinnida	f_Rhabdonellidae	g_Schmidingerella	s_Schmidingerella taraikaensis
F104_2016_metaeuk_out/taxResult_tax_per_contig.tsv:contig-119_53775	505693	d_Eukaryota	Alveolata	Colpodellida	f_Chromeraceae	g_Chromera	s_Chromera velia
F104_2016_metaeuk_out/taxResult_tax_per_contig.tsv:contig-119_88133	2864	d_Eukaryota	Alveolata	c_Dinophyceae
F104_2016_metaeuk_out/taxResult_tax_per_contig.tsv:contig-119_60675	2924	d_Eukaryota	Alveolata	c_Dinophyceae	o_Gonyaulacales	f_Gonyaulacaceae	g_Alexandrium
F104_2016_metaeuk_out/taxResult_tax_per_contig.tsv:contig-119_46448	2926	d_Eukaryota	Alveolata	c_Dinophyceae	o_Gonyaulacales	f_Gonyaulacaceae	g_Alexandrium	s_Alexandrium tamarense
F104_2016_metaeuk_out/taxResult_tax_per_contig.tsv:contig-119_91684	2950	d_Eukaryota	Alveolata	c_Dinophyceae	o_Suessiales	f_Symbiodiniaceae	g_Symbiodinium	unclassified Symbiodinium	s_Symbiodinium sp.
F104_2016_metaeuk_out/taxResult_tax_per_contig.tsv:contig-119_65128	89954	d_Eukaryota	Alveolata	c_Dinophyceae	o_Suessiales
F104_2016_metaeuk_out/taxResult_tax_per_contig.tsv:contig-119_86569	2926	d_Eukaryota	Alveolata	c_Dinophyceae	o_Gonyaulacales	f_Gonyaulacaceae	g_Alexandrium	s_Alexandrium tamarense
F104_2016_metaeuk_out/taxResult_tax_per_contig.tsv:contig-119_83319	47934	d_Eukaryota	Alveolata	c_Dinophyceae	o_Dinophysiales	f_Dinophysiaceae	g_Dinophysis	s_Dinophysis acuminata
F104_2016_metaeuk_out/taxResult_tax_per_contig.tsv:contig-119_85743	2864	d_Eukaryota	Alveolata	c_Dinophyceae
F104_2016_metaeuk_out/taxResult_tax_per_contig.tsv:contig-119_54046	2926	d_Eukaryota	Alveolata	c_Dinophyceae	o_Gonyaulacales	f_Gonyaulacaceae	g_Alexandrium	s_Alexandrium tamarense
F104_2016_metaeuk_out/taxResult_tax_per_contig.tsv:contig-119_72730	2926	d_Eukaryota	Alveolata	c_Dinophyceae	o_Gonyaulacales	f_Gonyaulacaceae	g_Alexandrium	s_Alexandrium tamarense
F104_2016_metaeuk_out/taxResult_tax_per_contig.tsv:contig-119_58486	626734	d_Eukaryota	Alveolata	p_Ciliophora	Intramacronucleata	c_Spirotrichea	Choreotrichia	o_Tintinnida	f_Rhabdonellidae	g_Schmidingerella	s_Schmidingerella taraikaensis
F104_2016_metaeuk_out/taxResult_tax_per_contig.tsv:contig-119_59757	693140	d_Eukaryota	Alveolata	p_Ciliophora	Intramacronucleata	c_Prostomatea	o_Prorodontida	f_Colepidae	g_Tiarina	s_Tiarina fusa
F104_2016_metaeuk_out/taxResult_tax_per_contig.tsv:contig-119_60721	268821	d_Eukaryota	Alveolata	c_Dinophyceae	o_Thoracosphaerales	f_Thoracosphaeraceae	g_Scrippsiella	s_Scrippsiella hangoei
F104_2016_metaeuk_out/taxResult_tax_per_contig.tsv:contig-119_66303	2926	d_Eukaryota	Alveolata	c_Dinophyceae	o_Gonyaulacales	f_Gonyaulacaceae	g_Alexandrium	s_Alexandrium tamarense
F104_2016_metaeuk_out/taxResult_tax_per_contig.tsv:contig-119_41043	2864	d_Eukaryota	Alveolata	c_Dinophyceae
F104_2016_metaeuk_out/taxResult_tax_per_contig.tsv:contig-119_70115	2864	d_Eukaryota	Alveolata	c_Dinophyceae
F104_2016_metaeuk_out/taxResult_tax_per_contig.tsv:contig-119_75327	626734	d_Eukaryota	Alveolata	p_Ciliophora	Intramacronucleata	c_Spirotrichea	Choreotrichia	o_Tintinnida	f_Rhabdonellidae	g_Schmidingerella	s_Schmidingerella taraikaensis
F104_2016_metaeuk_out/taxResult_tax_per_contig.tsv:contig-119_34525	2926	d_Eukaryota	Alveolata	c_Dinophyceae	o_Gonyaulacales	f_Gonyaulacaceae	g_Alexandrium	s_Alexandrium tamarense
F104_2016_metaeuk_out/taxResult_tax_per_contig.tsv:contig-119_50961	2926	d_Eukaryota	Alveolata	c_Dinophyceae	o_Gonyaulacales	f_Gonyaulacaceae	g_Alexandrium	s_Alexandrium tamarense
F104_2016_metaeuk_out/taxResult_tax_per_contig.tsv:contig-119_39909	2864	d_Eukaryota	Alveolata	c_Dinophyceae
F104_2016_metaeuk_out/taxResult_tax_per_contig.tsv:contig-119_82341	2950	d_Eukaryota	Alveolata	c_Dinophyceae	o_Suessiales	f_Symbiodiniaceae	g_Symbiodinium	unclassified Symbiodinium	s_Symbiodinium sp.
F104_2016_metaeuk_out/taxResult_tax_per_contig.tsv:contig-119_51684	2926	d_Eukaryota	Alveolata	c_Dinophyceae	o_Gonyaulacales	f_Gonyaulacaceae	g_Alexandrium	s_Alexandrium tamarense
F104_2016_metaeuk_out/taxResult_tax_per_contig.tsv:contig-119_90411	2864	d_Eukaryota	Alveolata	c_Dinophyceae
F104_2016_metaeuk_out/taxResult_tax_per_contig.tsv:contig-119_11694	2864	d_Eukaryota	Alveolata	c_Dinophyceae
F104_2016_metaeuk_out/taxResult_tax_per_contig.tsv:contig-119_30866	1333877	d_Eukaryota	Alveolata	c_Dinophyceae	o_Peridiniales	f_Endodiniaceae	g_Brandtodinium	s_Brandtodinium nutricula
F104_2016_metaeuk_out/taxResult_tax_per_contig.tsv:contig-119_26274	2926	d_Eukaryota	Alveolata	c_Dinophyceae	o_Gonyaulacales	f_Gonyaulacaceae	g_Alexandrium	s_Alexandrium tamarense
F104_2016_metaeuk_out/taxResult_tax_per_contig.tsv:contig-119_91356	54902	d_Eukaryota	Alveolata	c_Dinophyceae	o_Thoracosphaerales	f_Thoracosphaeraceae	g_Scrippsiella
F104_2016_metaeuk_out/taxResult_tax_per_contig.tsv:contig-119_90062	2864	d_Eukaryota	Alveolata	c_Dinophyceae
F104_2016_metaeuk_out/taxResult_tax_per_contig.tsv:contig-119_63527	1333877	d_Eukaryota	Alveolata	c_Dinophyceae	o_Peridiniales	f_Endodiniaceae	g_Brandtodinium	s_Brandtodinium nutricula
F105_2016_metaeuk_out/taxResult_tax_per_contig.tsv:contig-119_12006	2916	d_Eukaryota	Alveolata	c_Dinophyceae	o_Gonyaulacales	f_Ceratiaceae	g_Tripos	s_Tripos fusus
F105_2016_metaeuk_out/taxResult_tax_per_contig.tsv:contig-119_44515	2950	d_Eukaryota	Alveolata	c_Dinophyceae	o_Suessiales	f_Symbiodiniaceae	g_Symbiodinium	unclassified Symbiodinium	s_Symbiodinium sp.
F105_2016_metaeuk_out/taxResult_tax_per_contig.tsv:contig-119_45878	2926	d_Eukaryota	Alveolata	c_Dinophyceae	o_Gonyaulacales	f_Gonyaulacaceae	g_Alexandrium	s_Alexandrium tamarense
F105_2016_metaeuk_out/taxResult_tax_per_contig.tsv:contig-119_65093	1333877	d_Eukaryota	Alveolata	c_Dinophyceae	o_Peridiniales	f_Endodiniaceae	g_Brandtodinium	s_Brandtodinium nutricula
F105_2016_metaeuk_out/taxResult_tax_per_contig.tsv:contig-119_55408	2926	d_Eukaryota	Alveolata	c_Dinophyceae	o_Gonyaulacales	f_Gonyaulacaceae	g_Alexandrium	s_Alexandrium tamarense
F105_2016_metaeuk_out/taxResult_tax_per_contig.tsv:contig-119_58009	2864	d_Eukaryota	Alveolata	c_Dinophyceae
F105_2016_metaeuk_out/taxResult_tax_per_contig.tsv:contig-119_40218	864142	d_Eukaryota	Alveolata	p_Apicomplexa	c_Aconoidasida	o_Haemosporida	f_Plasmodiidae	g_Plasmodium	Plasmodium (Plasmodium)	s_Plasmodium ovale	Plasmodium ovale wallikeri
F105_2016_metaeuk_out/taxResult_tax_per_contig.tsv:contig-119_29115	109239	d_Eukaryota	Alveolata	c_Dinophyceae	o_Gonyaulacales	f_Gonyaulacaceae	g_Alexandrium	s_Alexandrium margalefii
F105_2016_metaeuk_out/taxResult_tax_per_contig.tsv:contig-119_26132	938130	d_Eukaryota	Alveolata	p_Ciliophora	Intramacronucleata	c_Colpodea	o_Cyrtolophosidida	f_Platyophryidae	g_Platyophrya	s_Platyophrya macrostoma
F105_2016_metaeuk_out/taxResult_tax_per_contig.tsv:contig-119_27367	39449	d_Eukaryota	Alveolata	c_Dinophyceae	o_Prorocentrales	f_Prorocentraceae	g_Prorocentrum	s_Prorocentrum minimum
F105_2016_metaeuk_out/taxResult_tax_per_contig.tsv:contig-119_41992	160619	d_Eukaryota	Alveolata	c_Dinophyceae	o_Peridiniales	f_Kryptoperidiniaceae	g_Kryptoperidinium	s_Kryptoperidinium foliaceum
F105_2016_metaeuk_out/taxResult_tax_per_contig.tsv:contig-119_30044	864142	d_Eukaryota	Alveolata	p_Apicomplexa	c_Aconoidasida	o_Haemosporida	f_Plasmodiidae	g_Plasmodium	Plasmodium (Plasmodium)	s_Plasmodium ovale	Plasmodium ovale wallikeri
F20.1_2017_metaeuk_out/taxResult_tax_per_contig.tsv:F2.1_k87_2509974_1_1531	2969	d_Eukaryota	Alveolata	c_Dinophyceae	o_Oxyrrhinales	f_Oxyrrhinaceae	g_Oxyrrhis	s_Oxyrrhis marina
F20.1_2017_metaeuk_out/taxResult_tax_per_contig.tsv:F2.1_k87_1415991_1_1030	39447	d_Eukaryota	Alveolata	c_Dinophyceae	o_Gymnodiniales	f_Gymnodiniaceae	g_Gymnodinium	s_Gymnodinium catenatum
F20.1_2017_metaeuk_out/taxResult_tax_per_contig.tsv:F2.1_k87_1847344_1_1106	864142	d_Eukaryota	Alveolata	p_Apicomplexa	c_Aconoidasida	o_Haemosporida	f_Plasmodiidae	g_Plasmodium	Plasmodium (Plasmodium)	s_Plasmodium ovale	Plasmodium ovale wallikeri
F20.1_2017_metaeuk_out/taxResult_tax_per_contig.tsv:F2.1_k87_2760277_1_1409	505693	d_Eukaryota	Alveolata	Colpodellida	f_Chromeraceae	g_Chromera	s_Chromera velia
F20.1_2017_metaeuk_out/taxResult_tax_per_contig.tsv:F2.1_k87_3201472_1_1019	864142	d_Eukaryota	Alveolata	p_Apicomplexa	c_Aconoidasida	o_Haemosporida	f_Plasmodiidae	g_Plasmodium	Plasmodium (Plasmodium)	s_Plasmodium ovale	Plasmodium ovale wallikeri
F20.1_2017_metaeuk_out/taxResult_tax_per_contig.tsv:F2.1_k87_95120_1_1891	693140	d_Eukaryota	Alveolata	p_Ciliophora	Intramacronucleata	c_Prostomatea	o_Prorodontida	f_Colepidae	g_Tiarina	s_Tiarina fusa
F20.1_2017_metaeuk_out/taxResult_tax_per_contig.tsv:F2.1_k87_2458774_1_1624	864142	d_Eukaryota	Alveolata	p_Apicomplexa	c_Aconoidasida	o_Haemosporida	f_Plasmodiidae	g_Plasmodium	Plasmodium (Plasmodium)	s_Plasmodium ovale	Plasmodium ovale wallikeri
F20.1_2017_metaeuk_out/taxResult_tax_per_contig.tsv:F2.1_k87_462465_1_1270	2926	d_Eukaryota	Alveolata	c_Dinophyceae	o_Gonyaulacales	f_Gonyaulacaceae	g_Alexandrium	s_Alexandrium tamarense
F20.1_2017_metaeuk_out/taxResult_tax_per_contig.tsv:F2.1_k87_1493147_1_1035	407301	d_Eukaryota	Alveolata	c_Dinophyceae	o_Gymnodiniales	f_Kareniaceae	g_Karlodinium	s_Karlodinium veneficum
F20.2_2017_metaeuk_out/taxResult_tax_per_contig.tsv:F2.2_k87_3228718_1_1047	2864	d_Eukaryota	Alveolata	c_Dinophyceae
F20.2_2017_metaeuk_out/taxResult_tax_per_contig.tsv:F2.2_k87_1107446_1_1919	864142	d_Eukaryota	Alveolata	p_Apicomplexa	c_Aconoidasida	o_Haemosporida	f_Plasmodiidae	g_Plasmodium	Plasmodium (Plasmodium)	s_Plasmodium ovale	Plasmodium ovale wallikeri
F20.2_2017_metaeuk_out/taxResult_tax_per_contig.tsv:F2.2_k87_2579997_1_1104	864142	d_Eukaryota	Alveolata	p_Apicomplexa	c_Aconoidasida	o_Haemosporida	f_Plasmodiidae	g_Plasmodium	Plasmodium (Plasmodium)	s_Plasmodium ovale	Plasmodium ovale wallikeri
F20.2_2017_metaeuk_out/taxResult_tax_per_contig.tsv:F2.2_k87_2625297_1_1244	133427	d_Eukaryota	Alveolata	c_Dinophyceae	o_Gonyaulacales	f_Gonyaulacaceae	g_Protoceratium	s_Protoceratium reticulatum
F20.2_2017_metaeuk_out/taxResult_tax_per_contig.tsv:F2.2_k87_1716020_1_1513	2950	d_Eukaryota	Alveolata	c_Dinophyceae	o_Suessiales	f_Symbiodiniaceae	g_Symbiodinium	unclassified Symbiodinium	s_Symbiodinium sp.
F20.2_2017_metaeuk_out/taxResult_tax_per_contig.tsv:F2.2_k87_2349778_1_1088	39449	d_Eukaryota	Alveolata	c_Dinophyceae	o_Prorocentrales	f_Prorocentraceae	g_Prorocentrum	s_Prorocentrum minimum
F20.2_2017_metaeuk_out/taxResult_tax_per_contig.tsv:F2.2_k87_218195_1_1929	864142	d_Eukaryota	Alveolata	p_Apicomplexa	c_Aconoidasida	o_Haemosporida	f_Plasmodiidae	g_Plasmodium	Plasmodium (Plasmodium)	s_Plasmodium ovale	Plasmodium ovale wallikeri
F20.2_2017_metaeuk_out/taxResult_tax_per_contig.tsv:F2.2_k87_2157419_1_1517	864142	d_Eukaryota	Alveolata	p_Apicomplexa	c_Aconoidasida	o_Haemosporida	f_Plasmodiidae	g_Plasmodium	Plasmodium (Plasmodium)	s_Plasmodium ovale	Plasmodium ovale wallikeri
F20.2_2017_metaeuk_out/taxResult_tax_per_contig.tsv:F2.2_k87_1140982_1_1379	66791	d_Eukaryota	Alveolata	c_Dinophyceae	o_Gonyaulacales	f_Gonyaulacaceae	g_Gonyaulax	s_Gonyaulax spinifera
F20.2_2017_metaeuk_out/taxResult_tax_per_contig.tsv:F2.2_k87_3256444_1_1505	1333877	d_Eukaryota	Alveolata	c_Dinophyceae	o_Peridiniales	f_Endodiniaceae	g_Brandtodinium	s_Brandtodinium nutricula
F20.2_2017_metaeuk_out/taxResult_tax_per_contig.tsv:F2.2_k87_2825749_1_1364	864142	d_Eukaryota	Alveolata	p_Apicomplexa	c_Aconoidasida	o_Haemosporida	f_Plasmodiidae	g_Plasmodium	Plasmodium (Plasmodium)	s_Plasmodium ovale	Plasmodium ovale wallikeri
F20.2_2017_metaeuk_out/taxResult_tax_per_contig.tsv:F2.2_k87_2293420_1_1005	5936	d_Eukaryota	Alveolata	p_Ciliophora	Intramacronucleata	c_Spirotrichea	Hypotrichia	o_Euplotida	f_Euplotidae	g_Moneuplotes	s_Moneuplotes crassus
F20.2_2017_metaeuk_out/taxResult_tax_per_contig.tsv:F2.2_k87_105107_1_1154	109239	d_Eukaryota	Alveolata	c_Dinophyceae	o_Gonyaulacales	f_Gonyaulacaceae	g_Alexandrium	s_Alexandrium margalefii
F20.2_2017_metaeuk_out/taxResult_tax_per_contig.tsv:F2.2_k87_2738088_1_1190	864142	d_Eukaryota	Alveolata	p_Apicomplexa	c_Aconoidasida	o_Haemosporida	f_Plasmodiidae	g_Plasmodium	Plasmodium (Plasmodium)	s_Plasmodium ovale	Plasmodium ovale wallikeri
F20.2_2017_metaeuk_out/taxResult_tax_per_contig.tsv:F2.2_k87_2725510_1_1046	2926	d_Eukaryota	Alveolata	c_Dinophyceae	o_Gonyaulacales	f_Gonyaulacaceae	g_Alexandrium	s_Alexandrium tamarense
F20.2_2017_metaeuk_out/taxResult_tax_per_contig.tsv:F2.2_k87_1007399_1_1555	2953	d_Eukaryota	Alveolata	c_Dinophyceae	o_Gymnodiniales
F40_2016_metaeuk_out/taxResult_tax_per_contig.tsv:contig-119_127655	156230	d_Eukaryota	Alveolata	c_Dinophyceae	o_Gymnodiniales	f_Kareniaceae	g_Karenia	s_Karenia brevis
F40_2016_metaeuk_out/taxResult_tax_per_contig.tsv:contig-119_127053	33829	d_Eukaryota	Alveolata	p_Ciliophora	Intramacronucleata	c_Spirotrichea
F40_2016_metaeuk_out/taxResult_tax_per_contig.tsv:contig-119_57499	864142	d_Eukaryota	Alveolata	p_Apicomplexa	c_Aconoidasida	o_Haemosporida	f_Plasmodiidae	g_Plasmodium	Plasmodium (Plasmodium)	s_Plasmodium ovale	Plasmodium ovale wallikeri
F40_2016_metaeuk_out/taxResult_tax_per_contig.tsv:contig-119_144286	40984	d_Eukaryota	Alveolata	c_Dinophyceae	o_Gonyaulacales
F40_2016_metaeuk_out/taxResult_tax_per_contig.tsv:contig-119_88273	2926	d_Eukaryota	Alveolata	c_Dinophyceae	o_Gonyaulacales	f_Gonyaulacaceae	g_Alexandrium	s_Alexandrium tamarense
F40_2016_metaeuk_out/taxResult_tax_per_contig.tsv:contig-119_56166	864142	d_Eukaryota	Alveolata	p_Apicomplexa	c_Aconoidasida	o_Haemosporida	f_Plasmodiidae	g_Plasmodium	Plasmodium (Plasmodium)	s_Plasmodium ovale	Plasmodium ovale wallikeri
F40_2016_metaeuk_out/taxResult_tax_per_contig.tsv:contig-119_131847	864142	d_Eukaryota	Alveolata	p_Apicomplexa	c_Aconoidasida	o_Haemosporida	f_Plasmodiidae	g_Plasmodium	Plasmodium (Plasmodium)	s_Plasmodium ovale	Plasmodium ovale wallikeri
F40_2016_metaeuk_out/taxResult_tax_per_contig.tsv:contig-119_63964	864142	d_Eukaryota	Alveolata	p_Apicomplexa	c_Aconoidasida	o_Haemosporida	f_Plasmodiidae	g_Plasmodium	Plasmodium (Plasmodium)	s_Plasmodium ovale	Plasmodium ovale wallikeri
F40_2016_metaeuk_out/taxResult_tax_per_contig.tsv:contig-119_47860	864142	d_Eukaryota	Alveolata	p_Apicomplexa	c_Aconoidasida	o_Haemosporida	f_Plasmodiidae	g_Plasmodium	Plasmodium (Plasmodium)	s_Plasmodium ovale	Plasmodium ovale wallikeri
F40_2016_metaeuk_out/taxResult_tax_per_contig.tsv:contig-119_106829	864142	d_Eukaryota	Alveolata	p_Apicomplexa	c_Aconoidasida	o_Haemosporida	f_Plasmodiidae	g_Plasmodium	Plasmodium (Plasmodium)	s_Plasmodium ovale	Plasmodium ovale wallikeri
F40_2016_metaeuk_out/taxResult_tax_per_contig.tsv:contig-119_146864	194286	d_Eukaryota	Alveolata	p_Ciliophora	Intramacronucleata	c_Spirotrichea	Stichotrichia
F40_2016_metaeuk_out/taxResult_tax_per_contig.tsv:contig-119_152235	2926	d_Eukaryota	Alveolata	c_Dinophyceae	o_Gonyaulacales	f_Gonyaulacaceae	g_Alexandrium	s_Alexandrium tamarense
F40_2016_metaeuk_out/taxResult_tax_per_contig.tsv:contig-119_95839	1333877	d_Eukaryota	Alveolata	c_Dinophyceae	o_Peridiniales	f_Endodiniaceae	g_Brandtodinium	s_Brandtodinium nutricula
F40_2016_metaeuk_out/taxResult_tax_per_contig.tsv:contig-119_79244	2950	d_Eukaryota	Alveolata	c_Dinophyceae	o_Suessiales	f_Symbiodiniaceae	g_Symbiodinium	unclassified Symbiodinium	s_Symbiodinium sp.
F40_2016_metaeuk_out/taxResult_tax_per_contig.tsv:contig-119_136978	2864	d_Eukaryota	Alveolata	c_Dinophyceae
F40_2016_metaeuk_out/taxResult_tax_per_contig.tsv:contig-119_65606	2969	d_Eukaryota	Alveolata	c_Dinophyceae	o_Oxyrrhinales	f_Oxyrrhinaceae	g_Oxyrrhis	s_Oxyrrhis marina
F40_2016_metaeuk_out/taxResult_tax_per_contig.tsv:contig-119_33536	864142	d_Eukaryota	Alveolata	p_Apicomplexa	c_Aconoidasida	o_Haemosporida	f_Plasmodiidae	g_Plasmodium	Plasmodium (Plasmodium)	s_Plasmodium ovale	Plasmodium ovale wallikeri
F40_2016_metaeuk_out/taxResult_tax_per_contig.tsv:contig-119_137149	133427	d_Eukaryota	Alveolata	c_Dinophyceae	o_Gonyaulacales	f_Gonyaulacaceae	g_Protoceratium	s_Protoceratium reticulatum
F40_2016_metaeuk_out/taxResult_tax_per_contig.tsv:contig-119_131699	2969	d_Eukaryota	Alveolata	c_Dinophyceae	o_Oxyrrhinales	f_Oxyrrhinaceae	g_Oxyrrhis	s_Oxyrrhis marina
F40_2016_metaeuk_out/taxResult_tax_per_contig.tsv:contig-119_63049	693140	d_Eukaryota	Alveolata	p_Ciliophora	Intramacronucleata	c_Prostomatea	o_Prorodontida	f_Colepidae	g_Tiarina	s_Tiarina fusa
F40_2016_metaeuk_out/taxResult_tax_per_contig.tsv:contig-119_133472	47934	d_Eukaryota	Alveolata	c_Dinophyceae	o_Dinophysiales	f_Dinophysiaceae	g_Dinophysis	s_Dinophysis acuminata
F40_2016_metaeuk_out/taxResult_tax_per_contig.tsv:contig-119_114427	2969	d_Eukaryota	Alveolata	c_Dinophyceae	o_Oxyrrhinales	f_Oxyrrhinaceae	g_Oxyrrhis	s_Oxyrrhis marina
F40_2016_metaeuk_out/taxResult_tax_per_contig.tsv:contig-119_83344	864142	d_Eukaryota	Alveolata	p_Apicomplexa	c_Aconoidasida	o_Haemosporida	f_Plasmodiidae	g_Plasmodium	Plasmodium (Plasmodium)	s_Plasmodium ovale	Plasmodium ovale wallikeri
F40_2016_metaeuk_out/taxResult_tax_per_contig.tsv:contig-119_116446	33834	d_Eukaryota	Alveolata	c_Dinophyceae	o_Gonyaulacales	f_Gonyaulacaceae
F40_2016_metaeuk_out/taxResult_tax_per_contig.tsv:contig-119_147133	505693	d_Eukaryota	Alveolata	Colpodellida	f_Chromeraceae	g_Chromera	s_Chromera velia
F40_2016_metaeuk_out/taxResult_tax_per_contig.tsv:contig-119_106956	2950	d_Eukaryota	Alveolata	c_Dinophyceae	o_Suessiales	f_Symbiodiniaceae	g_Symbiodinium	unclassified Symbiodinium	s_Symbiodinium sp.
F40_2016_metaeuk_out/taxResult_tax_per_contig.tsv:contig-119_40641	626734	d_Eukaryota	Alveolata	p_Ciliophora	Intramacronucleata	c_Spirotrichea	Choreotrichia	o_Tintinnida	f_Rhabdonellidae	g_Schmidingerella	s_Schmidingerella taraikaensis
F40_2016_metaeuk_out/taxResult_tax_per_contig.tsv:contig-119_152373	2950	d_Eukaryota	Alveolata	c_Dinophyceae	o_Suessiales	f_Symbiodiniaceae	g_Symbiodinium	unclassified Symbiodinium	s_Symbiodinium sp.
F40_2017_metaeuk_out/taxResult_tax_per_contig.tsv:F4_k87_2612955_1_1114	400756	d_Eukaryota	Alveolata	c_Dinophyceae	o_Peridiniales	f_Kryptoperidiniaceae	g_Durinskia	s_Durinskia baltica
F40_2017_metaeuk_out/taxResult_tax_per_contig.tsv:F4_k87_2658581_1_1057	400756	d_Eukaryota	Alveolata	c_Dinophyceae	o_Peridiniales	f_Kryptoperidiniaceae	g_Durinskia	s_Durinskia baltica
F40_2017_metaeuk_out/taxResult_tax_per_contig.tsv:F4_k87_46576_1_1118	400756	d_Eukaryota	Alveolata	c_Dinophyceae	o_Peridiniales	f_Kryptoperidiniaceae	g_Durinskia	s_Durinskia baltica
F40_2017_metaeuk_out/taxResult_tax_per_contig.tsv:F4_k87_1088057_1_2320	626734	d_Eukaryota	Alveolata	p_Ciliophora	Intramacronucleata	c_Spirotrichea	Choreotrichia	o_Tintinnida	f_Rhabdonellidae	g_Schmidingerella	s_Schmidingerella taraikaensis
F40_2017_metaeuk_out/taxResult_tax_per_contig.tsv:F4_k87_341452_1_1286	400756	d_Eukaryota	Alveolata	c_Dinophyceae	o_Peridiniales	f_Kryptoperidiniaceae	g_Durinskia	s_Durinskia baltica
F40_2017_metaeuk_out/taxResult_tax_per_contig.tsv:F4_k87_361005_1_1207	400756	d_Eukaryota	Alveolata	c_Dinophyceae	o_Peridiniales	f_Kryptoperidiniaceae	g_Durinskia	s_Durinskia baltica
F40_2017_metaeuk_out/taxResult_tax_per_contig.tsv:F4_k87_1822280_1_1023	400756	d_Eukaryota	Alveolata	c_Dinophyceae	o_Peridiniales	f_Kryptoperidiniaceae	g_Durinskia	s_Durinskia baltica
F40_2017_metaeuk_out/taxResult_tax_per_contig.tsv:F4_k87_394762_1_3451	400756	d_Eukaryota	Alveolata	c_Dinophyceae	o_Peridiniales	f_Kryptoperidiniaceae	g_Durinskia	s_Durinskia baltica
F40_2017_metaeuk_out/taxResult_tax_per_contig.tsv:F4_k87_105846_1_1622	400756	d_Eukaryota	Alveolata	c_Dinophyceae	o_Peridiniales	f_Kryptoperidiniaceae	g_Durinskia	s_Durinskia baltica
F40_2017_metaeuk_out/taxResult_tax_per_contig.tsv:F4_k87_1464735_1_1610	400756	d_Eukaryota	Alveolata	c_Dinophyceae	o_Peridiniales	f_Kryptoperidiniaceae	g_Durinskia	s_Durinskia baltica
F40_2017_metaeuk_out/taxResult_tax_per_contig.tsv:F4_k87_2759850_1_1399	400756	d_Eukaryota	Alveolata	c_Dinophyceae	o_Peridiniales	f_Kryptoperidiniaceae	g_Durinskia	s_Durinskia baltica
F40_2017_metaeuk_out/taxResult_tax_per_contig.tsv:F4_k87_473161_1_1204	400756	d_Eukaryota	Alveolata	c_Dinophyceae	o_Peridiniales	f_Kryptoperidiniaceae	g_Durinskia	s_Durinskia baltica
F40_2017_metaeuk_out/taxResult_tax_per_contig.tsv:F4_k87_1589923_1_2032	400756	d_Eukaryota	Alveolata	c_Dinophyceae	o_Peridiniales	f_Kryptoperidiniaceae	g_Durinskia	s_Durinskia baltica
F40_2017_metaeuk_out/taxResult_tax_per_contig.tsv:F4_k87_135706_1_1180	400756	d_Eukaryota	Alveolata	c_Dinophyceae	o_Peridiniales	f_Kryptoperidiniaceae	g_Durinskia	s_Durinskia baltica
F40_2017_metaeuk_out/taxResult_tax_per_contig.tsv:F4_k87_2764442_1_1073	400756	d_Eukaryota	Alveolata	c_Dinophyceae	o_Peridiniales	f_Kryptoperidiniaceae	g_Durinskia	s_Durinskia baltica
F40_2017_metaeuk_out/taxResult_tax_per_contig.tsv:F4_k87_2774988_1_1855	400756	d_Eukaryota	Alveolata	c_Dinophyceae	o_Peridiniales	f_Kryptoperidiniaceae	g_Durinskia	s_Durinskia baltica
F40_2017_metaeuk_out/taxResult_tax_per_contig.tsv:F4_k87_2783767_1_1021	400756	d_Eukaryota	Alveolata	c_Dinophyceae	o_Peridiniales	f_Kryptoperidiniaceae	g_Durinskia	s_Durinskia baltica
F40_2017_metaeuk_out/taxResult_tax_per_contig.tsv:F4_k87_2804277_1_1246	400756	d_Eukaryota	Alveolata	c_Dinophyceae	o_Peridiniales	f_Kryptoperidiniaceae	g_Durinskia	s_Durinskia baltica
F40_2017_metaeuk_out/taxResult_tax_per_contig.tsv:F4_k87_2811089_1_1019	400756	d_Eukaryota	Alveolata	c_Dinophyceae	o_Peridiniales	f_Kryptoperidiniaceae	g_Durinskia	s_Durinskia baltica
F40_2017_metaeuk_out/taxResult_tax_per_contig.tsv:F4_k87_39084_1_2908	6020	d_Eukaryota	Alveolata	p_Ciliophora	Intramacronucleata	c_Oligohymenophorea
F40_2017_metaeuk_out/taxResult_tax_per_contig.tsv:F4_k87_1635533_1_1733	400756	d_Eukaryota	Alveolata	c_Dinophyceae	o_Peridiniales	f_Kryptoperidiniaceae	g_Durinskia	s_Durinskia baltica
F40_2017_metaeuk_out/taxResult_tax_per_contig.tsv:F4_k87_1641059_1_1600	400756	d_Eukaryota	Alveolata	c_Dinophyceae	o_Peridiniales	f_Kryptoperidiniaceae	g_Durinskia	s_Durinskia baltica
F40_2017_metaeuk_out/taxResult_tax_per_contig.tsv:F4_k87_1464770_1_1166	400756	d_Eukaryota	Alveolata	c_Dinophyceae	o_Peridiniales	f_Kryptoperidiniaceae	g_Durinskia	s_Durinskia baltica
F40_2017_metaeuk_out/taxResult_tax_per_contig.tsv:F4_k87_246491_1_1405	400756	d_Eukaryota	Alveolata	c_Dinophyceae	o_Peridiniales	f_Kryptoperidiniaceae	g_Durinskia	s_Durinskia baltica
F40_2017_metaeuk_out/taxResult_tax_per_contig.tsv:F4_k87_100886_1_1830	400756	d_Eukaryota	Alveolata	c_Dinophyceae	o_Peridiniales	f_Kryptoperidiniaceae	g_Durinskia	s_Durinskia baltica
F40_2017_metaeuk_out/taxResult_tax_per_contig.tsv:F4_k87_110323_1_1145	400756	d_Eukaryota	Alveolata	c_Dinophyceae	o_Peridiniales	f_Kryptoperidiniaceae	g_Durinskia	s_Durinskia baltica
F40_2017_metaeuk_out/taxResult_tax_per_contig.tsv:F4_k87_120036_1_1900	400756	d_Eukaryota	Alveolata	c_Dinophyceae	o_Peridiniales	f_Kryptoperidiniaceae	g_Durinskia	s_Durinskia baltica
F40_2017_metaeuk_out/taxResult_tax_per_contig.tsv:F4_k87_131389_1_1927	2950	d_Eukaryota	Alveolata	c_Dinophyceae	o_Suessiales	f_Symbiodiniaceae	g_Symbiodinium	unclassified Symbiodinium	s_Symbiodinium sp.
F40_2017_metaeuk_out/taxResult_tax_per_contig.tsv:F4_k87_266060_1_1123	400756	d_Eukaryota	Alveolata	c_Dinophyceae	o_Peridiniales	f_Kryptoperidiniaceae	g_Durinskia	s_Durinskia baltica
F40_2017_metaeuk_out/taxResult_tax_per_contig.tsv:F4_k87_80204_1_1660	88552	d_Eukaryota	Alveolata	c_Dinophyceae	o_Syndiniales	f_Amoebophryaceae	g_Amoebophrya	unclassified Amoebophrya	s_Amoebophrya sp.
F40_2017_metaeuk_out/taxResult_tax_per_contig.tsv:F4_k87_1099887_1_2468	400756	d_Eukaryota	Alveolata	c_Dinophyceae	o_Peridiniales	f_Kryptoperidiniaceae	g_Durinskia	s_Durinskia baltica
F40_2017_metaeuk_out/taxResult_tax_per_contig.tsv:F4_k87_1139390_1_2586	400756	d_Eukaryota	Alveolata	c_Dinophyceae	o_Peridiniales	f_Kryptoperidiniaceae	g_Durinskia	s_Durinskia baltica
F40_2017_metaeuk_out/taxResult_tax_per_contig.tsv:F4_k87_106665_1_1243	400756	d_Eukaryota	Alveolata	c_Dinophyceae	o_Peridiniales	f_Kryptoperidiniaceae	g_Durinskia	s_Durinskia baltica
F40_2017_metaeuk_out/taxResult_tax_per_contig.tsv:F4_k87_1894773_1_1106	400756	d_Eukaryota	Alveolata	c_Dinophyceae	o_Peridiniales	f_Kryptoperidiniaceae	g_Durinskia	s_Durinskia baltica
F40_2017_metaeuk_out/taxResult_tax_per_contig.tsv:F4_k87_1947919_1_1176	400756	d_Eukaryota	Alveolata	c_Dinophyceae	o_Peridiniales	f_Kryptoperidiniaceae	g_Durinskia	s_Durinskia baltica
F40_2017_metaeuk_out/taxResult_tax_per_contig.tsv:F4_k87_1128414_1_1036	400756	d_Eukaryota	Alveolata	c_Dinophyceae	o_Peridiniales	f_Kryptoperidiniaceae	g_Durinskia	s_Durinskia baltica
F40_2017_metaeuk_out/taxResult_tax_per_contig.tsv:F4_k87_2241522_1_1762	400756	d_Eukaryota	Alveolata	c_Dinophyceae	o_Peridiniales	f_Kryptoperidiniaceae	g_Durinskia	s_Durinskia baltica
F40_2017_metaeuk_out/taxResult_tax_per_contig.tsv:F4_k87_2266486_1_1940	400756	d_Eukaryota	Alveolata	c_Dinophyceae	o_Peridiniales	f_Kryptoperidiniaceae	g_Durinskia	s_Durinskia baltica
F40_2017_metaeuk_out/taxResult_tax_per_contig.tsv:F4_k87_422270_1_1339	400756	d_Eukaryota	Alveolata	c_Dinophyceae	o_Peridiniales	f_Kryptoperidiniaceae	g_Durinskia	s_Durinskia baltica
F40_2017_metaeuk_out/taxResult_tax_per_contig.tsv:F4_k87_439759_1_2398	400756	d_Eukaryota	Alveolata	c_Dinophyceae	o_Peridiniales	f_Kryptoperidiniaceae	g_Durinskia	s_Durinskia baltica
F40_2017_metaeuk_out/taxResult_tax_per_contig.tsv:F4_k87_866921_1_2669	400756	d_Eukaryota	Alveolata	c_Dinophyceae	o_Peridiniales	f_Kryptoperidiniaceae	g_Durinskia	s_Durinskia baltica
F40_2017_metaeuk_out/taxResult_tax_per_contig.tsv:F4_k87_871342_1_1028	400756	d_Eukaryota	Alveolata	c_Dinophyceae	o_Peridiniales	f_Kryptoperidiniaceae	g_Durinskia	s_Durinskia baltica
F40_2017_metaeuk_out/taxResult_tax_per_contig.tsv:F4_k87_875425_1_1455	400756	d_Eukaryota	Alveolata	c_Dinophyceae	o_Peridiniales	f_Kryptoperidiniaceae	g_Durinskia	s_Durinskia baltica
F40_2017_metaeuk_out/taxResult_tax_per_contig.tsv:F4_k87_378220_1_1412	400756	d_Eukaryota	Alveolata	c_Dinophyceae	o_Peridiniales	f_Kryptoperidiniaceae	g_Durinskia	s_Durinskia baltica
F40_2017_metaeuk_out/taxResult_tax_per_contig.tsv:F4_k87_1310474_1_1393	400756	d_Eukaryota	Alveolata	c_Dinophyceae	o_Peridiniales	f_Kryptoperidiniaceae	g_Durinskia	s_Durinskia baltica
F40_2017_metaeuk_out/taxResult_tax_per_contig.tsv:F4_k87_805444_1_1183	400756	d_Eukaryota	Alveolata	c_Dinophyceae	o_Peridiniales	f_Kryptoperidiniaceae	g_Durinskia	s_Durinskia baltica
F40_2017_metaeuk_out/taxResult_tax_per_contig.tsv:F4_k87_2553691_1_1034	400756	d_Eukaryota	Alveolata	c_Dinophyceae	o_Peridiniales	f_Kryptoperidiniaceae	g_Durinskia	s_Durinskia baltica
F40_2017_metaeuk_out/taxResult_tax_per_contig.tsv:F4_k87_2598176_1_1108	400756	d_Eukaryota	Alveolata	c_Dinophyceae	o_Peridiniales	f_Kryptoperidiniaceae	g_Durinskia	s_Durinskia baltica
F40_2017_metaeuk_out/taxResult_tax_per_contig.tsv:F4_k87_1697923_1_1079	938130	d_Eukaryota	Alveolata	p_Ciliophora	Intramacronucleata	c_Colpodea	o_Cyrtolophosidida	f_Platyophryidae	g_Platyophrya	s_Platyophrya macrostoma
F40_2017_metaeuk_out/taxResult_tax_per_contig.tsv:F4_k87_723490_1_1260	400756	d_Eukaryota	Alveolata	c_Dinophyceae	o_Peridiniales	f_Kryptoperidiniaceae	g_Durinskia	s_Durinskia baltica
F40_2017_metaeuk_out/taxResult_tax_per_contig.tsv:F4_k87_2048258_1_1190	400756	d_Eukaryota	Alveolata	c_Dinophyceae	o_Peridiniales	f_Kryptoperidiniaceae	g_Durinskia	s_Durinskia baltica
F40_2017_metaeuk_out/taxResult_tax_per_contig.tsv:F4_k87_2078329_1_1340	400756	d_Eukaryota	Alveolata	c_Dinophyceae	o_Peridiniales	f_Kryptoperidiniaceae	g_Durinskia	s_Durinskia baltica
F40_2017_metaeuk_out/taxResult_tax_per_contig.tsv:F4_k87_848718_1_1503	400756	d_Eukaryota	Alveolata	c_Dinophyceae	o_Peridiniales	f_Kryptoperidiniaceae	g_Durinskia	s_Durinskia baltica
F40_2017_metaeuk_out/taxResult_tax_per_contig.tsv:F4_k87_870182_1_1816	400756	d_Eukaryota	Alveolata	c_Dinophyceae	o_Peridiniales	f_Kryptoperidiniaceae	g_Durinskia	s_Durinskia baltica
F40_2017_metaeuk_out/taxResult_tax_per_contig.tsv:F4_k87_2939848_1_1596	400756	d_Eukaryota	Alveolata	c_Dinophyceae	o_Peridiniales	f_Kryptoperidiniaceae	g_Durinskia	s_Durinskia baltica
F40_2017_metaeuk_out/taxResult_tax_per_contig.tsv:F4_k87_2965080_1_1369	400756	d_Eukaryota	Alveolata	c_Dinophyceae	o_Peridiniales	f_Kryptoperidiniaceae	g_Durinskia	s_Durinskia baltica
F40_2017_metaeuk_out/taxResult_tax_per_contig.tsv:F4_k87_501475_1_1436	400756	d_Eukaryota	Alveolata	c_Dinophyceae	o_Peridiniales	f_Kryptoperidiniaceae	g_Durinskia	s_Durinskia baltica
F40_2017_metaeuk_out/taxResult_tax_per_contig.tsv:F4_k87_512522_1_1202	400756	d_Eukaryota	Alveolata	c_Dinophyceae	o_Peridiniales	f_Kryptoperidiniaceae	g_Durinskia	s_Durinskia baltica
F40_2017_metaeuk_out/taxResult_tax_per_contig.tsv:F4_k87_491081_1_1064	400756	d_Eukaryota	Alveolata	c_Dinophyceae	o_Peridiniales	f_Kryptoperidiniaceae	g_Durinskia	s_Durinskia baltica
F40_2017_metaeuk_out/taxResult_tax_per_contig.tsv:F4_k87_519094_1_1145	400756	d_Eukaryota	Alveolata	c_Dinophyceae	o_Peridiniales	f_Kryptoperidiniaceae	g_Durinskia	s_Durinskia baltica
F40_2017_metaeuk_out/taxResult_tax_per_contig.tsv:F4_k87_561048_1_3235	2926	d_Eukaryota	Alveolata	c_Dinophyceae	o_Gonyaulacales	f_Gonyaulacaceae	g_Alexandrium	s_Alexandrium tamarense
F40_2017_metaeuk_out/taxResult_tax_per_contig.tsv:F4_k87_2591204_1_1416	400756	d_Eukaryota	Alveolata	c_Dinophyceae	o_Peridiniales	f_Kryptoperidiniaceae	g_Durinskia	s_Durinskia baltica
F40_2017_metaeuk_out/taxResult_tax_per_contig.tsv:F4_k87_183754_1_7330	2864	d_Eukaryota	Alveolata	c_Dinophyceae
F40_2017_metaeuk_out/taxResult_tax_per_contig.tsv:F4_k87_187357_1_1023	400756	d_Eukaryota	Alveolata	c_Dinophyceae	o_Peridiniales	f_Kryptoperidiniaceae	g_Durinskia	s_Durinskia baltica
F40_2017_metaeuk_out/taxResult_tax_per_contig.tsv:F4_k87_2565810_1_1103	400756	d_Eukaryota	Alveolata	c_Dinophyceae	o_Peridiniales	f_Kryptoperidiniaceae	g_Durinskia	s_Durinskia baltica
F40_2017_metaeuk_out/taxResult_tax_per_contig.tsv:F4_k87_1192846_1_1391	400756	d_Eukaryota	Alveolata	c_Dinophyceae	o_Peridiniales	f_Kryptoperidiniaceae	g_Durinskia	s_Durinskia baltica
F40_2017_metaeuk_out/taxResult_tax_per_contig.tsv:F4_k87_1224331_1_1152	400756	d_Eukaryota	Alveolata	c_Dinophyceae	o_Peridiniales	f_Kryptoperidiniaceae	g_Durinskia	s_Durinskia baltica
F40_2017_metaeuk_out/taxResult_tax_per_contig.tsv:F4_k87_785306_1_1901	2864	d_Eukaryota	Alveolata	c_Dinophyceae
F40_2017_metaeuk_out/taxResult_tax_per_contig.tsv:F4_k87_1805076_1_1403	400756	d_Eukaryota	Alveolata	c_Dinophyceae	o_Peridiniales	f_Kryptoperidiniaceae	g_Durinskia	s_Durinskia baltica
F40_2017_metaeuk_out/taxResult_tax_per_contig.tsv:F4_k87_252584_1_1431	400756	d_Eukaryota	Alveolata	c_Dinophyceae	o_Peridiniales	f_Kryptoperidiniaceae	g_Durinskia	s_Durinskia baltica
F40_2017_metaeuk_out/taxResult_tax_per_contig.tsv:F4_k87_2763447_1_1688	400756	d_Eukaryota	Alveolata	c_Dinophyceae	o_Peridiniales	f_Kryptoperidiniaceae	g_Durinskia	s_Durinskia baltica
F40_2017_metaeuk_out/taxResult_tax_per_contig.tsv:F4_k87_2802680_1_1237	400756	d_Eukaryota	Alveolata	c_Dinophyceae	o_Peridiniales	f_Kryptoperidiniaceae	g_Durinskia	s_Durinskia baltica
F40_2017_metaeuk_out/taxResult_tax_per_contig.tsv:F4_k87_2819070_1_2161	400756	d_Eukaryota	Alveolata	c_Dinophyceae	o_Peridiniales	f_Kryptoperidiniaceae	g_Durinskia	s_Durinskia baltica
F40_2017_metaeuk_out/taxResult_tax_per_contig.tsv:F4_k87_368750_1_1322	400756	d_Eukaryota	Alveolata	c_Dinophyceae	o_Peridiniales	f_Kryptoperidiniaceae	g_Durinskia	s_Durinskia baltica
F40_2017_metaeuk_out/taxResult_tax_per_contig.tsv:F4_k87_362046_1_8390	2926	d_Eukaryota	Alveolata	c_Dinophyceae	o_Gonyaulacales	f_Gonyaulacaceae	g_Alexandrium	s_Alexandrium tamarense
F40_2017_metaeuk_out/taxResult_tax_per_contig.tsv:F4_k87_381662_1_1122	400756	d_Eukaryota	Alveolata	c_Dinophyceae	o_Peridiniales	f_Kryptoperidiniaceae	g_Durinskia	s_Durinskia baltica
F40_2017_metaeuk_out/taxResult_tax_per_contig.tsv:F4_k87_140051_1_3118	2950	d_Eukaryota	Alveolata	c_Dinophyceae	o_Suessiales	f_Symbiodiniaceae	g_Symbiodinium	unclassified Symbiodinium	s_Symbiodinium sp.
F40_2017_metaeuk_out/taxResult_tax_per_contig.tsv:F4_k87_2856755_1_1140	400756	d_Eukaryota	Alveolata	c_Dinophyceae	o_Peridiniales	f_Kryptoperidiniaceae	g_Durinskia	s_Durinskia baltica
F40_2017_metaeuk_out/taxResult_tax_per_contig.tsv:F4_k87_300893_1_1015	400756	d_Eukaryota	Alveolata	c_Dinophyceae	o_Peridiniales	f_Kryptoperidiniaceae	g_Durinskia	s_Durinskia baltica
F40_2017_metaeuk_out/taxResult_tax_per_contig.tsv:F4_k87_323267_1_1148	400756	d_Eukaryota	Alveolata	c_Dinophyceae	o_Peridiniales	f_Kryptoperidiniaceae	g_Durinskia	s_Durinskia baltica
F40_2017_metaeuk_out/taxResult_tax_per_contig.tsv:F4_k87_2447595_1_1231	400756	d_Eukaryota	Alveolata	c_Dinophyceae	o_Peridiniales	f_Kryptoperidiniaceae	g_Durinskia	s_Durinskia baltica
F40_2017_metaeuk_out/taxResult_tax_per_contig.tsv:F4_k87_2488278_1_1009	400756	d_Eukaryota	Alveolata	c_Dinophyceae	o_Peridiniales	f_Kryptoperidiniaceae	g_Durinskia	s_Durinskia baltica
F40_2017_metaeuk_out/taxResult_tax_per_contig.tsv:F4_k87_2496869_1_1283	400756	d_Eukaryota	Alveolata	c_Dinophyceae	o_Peridiniales	f_Kryptoperidiniaceae	g_Durinskia	s_Durinskia baltica
F40_2017_metaeuk_out/taxResult_tax_per_contig.tsv:F4_k87_770345_1_1190	400756	d_Eukaryota	Alveolata	c_Dinophyceae	o_Peridiniales	f_Kryptoperidiniaceae	g_Durinskia	s_Durinskia baltica
F40_2017_metaeuk_out/taxResult_tax_per_contig.tsv:F4_k87_773775_1_1839	400756	d_Eukaryota	Alveolata	c_Dinophyceae	o_Peridiniales	f_Kryptoperidiniaceae	g_Durinskia	s_Durinskia baltica
F40_2017_metaeuk_out/taxResult_tax_per_contig.tsv:F4_k87_1927713_1_1799	400756	d_Eukaryota	Alveolata	c_Dinophyceae	o_Peridiniales	f_Kryptoperidiniaceae	g_Durinskia	s_Durinskia baltica
F40_2017_metaeuk_out/taxResult_tax_per_contig.tsv:F4_k87_2477617_1_1400	400756	d_Eukaryota	Alveolata	c_Dinophyceae	o_Peridiniales	f_Kryptoperidiniaceae	g_Durinskia	s_Durinskia baltica
F40_2017_metaeuk_out/taxResult_tax_per_contig.tsv:F4_k87_2487595_1_1018	400756	d_Eukaryota	Alveolata	c_Dinophyceae	o_Peridiniales	f_Kryptoperidiniaceae	g_Durinskia	s_Durinskia baltica
F40_2017_metaeuk_out/taxResult_tax_per_contig.tsv:F4_k87_986186_1_1516	400756	d_Eukaryota	Alveolata	c_Dinophyceae	o_Peridiniales	f_Kryptoperidiniaceae	g_Durinskia	s_Durinskia baltica
F40_2017_metaeuk_out/taxResult_tax_per_contig.tsv:F4_k87_1056227_1_1547	400756	d_Eukaryota	Alveolata	c_Dinophyceae	o_Peridiniales	f_Kryptoperidiniaceae	g_Durinskia	s_Durinskia baltica
F40_2017_metaeuk_out/taxResult_tax_per_contig.tsv:F4_k87_2971809_1_1396	400756	d_Eukaryota	Alveolata	c_Dinophyceae	o_Peridiniales	f_Kryptoperidiniaceae	g_Durinskia	s_Durinskia baltica
F40_2017_metaeuk_out/taxResult_tax_per_contig.tsv:F4_k87_579632_1_1156	400756	d_Eukaryota	Alveolata	c_Dinophyceae	o_Peridiniales	f_Kryptoperidiniaceae	g_Durinskia	s_Durinskia baltica
F40_2017_metaeuk_out/taxResult_tax_per_contig.tsv:F4_k87_1396233_1_1250	400756	d_Eukaryota	Alveolata	c_Dinophyceae	o_Peridiniales	f_Kryptoperidiniaceae	g_Durinskia	s_Durinskia baltica
F40_2017_metaeuk_out/taxResult_tax_per_contig.tsv:F4_k87_956257_1_2699	400756	d_Eukaryota	Alveolata	c_Dinophyceae	o_Peridiniales	f_Kryptoperidiniaceae	g_Durinskia	s_Durinskia baltica
F40_2017_metaeuk_out/taxResult_tax_per_contig.tsv:F4_k87_2288393_1_1122	400756	d_Eukaryota	Alveolata	c_Dinophyceae	o_Peridiniales	f_Kryptoperidiniaceae	g_Durinskia	s_Durinskia baltica
F40_2017_metaeuk_out/taxResult_tax_per_contig.tsv:F4_k87_559182_1_1799	400756	d_Eukaryota	Alveolata	c_Dinophyceae	o_Peridiniales	f_Kryptoperidiniaceae	g_Durinskia	s_Durinskia baltica
F40_2017_metaeuk_out/taxResult_tax_per_contig.tsv:F4_k87_2062657_1_1407	400756	d_Eukaryota	Alveolata	c_Dinophyceae	o_Peridiniales	f_Kryptoperidiniaceae	g_Durinskia	s_Durinskia baltica
F40_2017_metaeuk_out/taxResult_tax_per_contig.tsv:F4_k87_2104865_1_1373	400756	d_Eukaryota	Alveolata	c_Dinophyceae	o_Peridiniales	f_Kryptoperidiniaceae	g_Durinskia	s_Durinskia baltica
F40_2017_metaeuk_out/taxResult_tax_per_contig.tsv:F4_k87_2114327_1_1430	400756	d_Eukaryota	Alveolata	c_Dinophyceae	o_Peridiniales	f_Kryptoperidiniaceae	g_Durinskia	s_Durinskia baltica
F40_2017_metaeuk_out/taxResult_tax_per_contig.tsv:F4_k87_2123810_1_1025	400756	d_Eukaryota	Alveolata	c_Dinophyceae	o_Peridiniales	f_Kryptoperidiniaceae	g_Durinskia	s_Durinskia baltica
F40_2017_metaeuk_out/taxResult_tax_per_contig.tsv:F4_k87_926074_1_1455	400756	d_Eukaryota	Alveolata	c_Dinophyceae	o_Peridiniales	f_Kryptoperidiniaceae	g_Durinskia	s_Durinskia baltica
F40_2017_metaeuk_out/taxResult_tax_per_contig.tsv:F4_k87_2648889_1_1094	400756	d_Eukaryota	Alveolata	c_Dinophyceae	o_Peridiniales	f_Kryptoperidiniaceae	g_Durinskia	s_Durinskia baltica
F40_2017_metaeuk_out/taxResult_tax_per_contig.tsv:F4_k87_920576_1_1083	400756	d_Eukaryota	Alveolata	c_Dinophyceae	o_Peridiniales	f_Kryptoperidiniaceae	g_Durinskia	s_Durinskia baltica
F40_2017_metaeuk_out/taxResult_tax_per_contig.tsv:F4_k87_954635_1_1137	400756	d_Eukaryota	Alveolata	c_Dinophyceae	o_Peridiniales	f_Kryptoperidiniaceae	g_Durinskia	s_Durinskia baltica
F40_2017_metaeuk_out/taxResult_tax_per_contig.tsv:F4_k87_2550719_1_1111	938130	d_Eukaryota	Alveolata	p_Ciliophora	Intramacronucleata	c_Colpodea	o_Cyrtolophosidida	f_Platyophryidae	g_Platyophrya	s_Platyophrya macrostoma
F40_2017_metaeuk_out/taxResult_tax_per_contig.tsv:F4_k87_603589_1_6019	2864	d_Eukaryota	Alveolata	c_Dinophyceae
F40_2017_metaeuk_out/taxResult_tax_per_contig.tsv:F4_k87_1701782_1_1487	400756	d_Eukaryota	Alveolata	c_Dinophyceae	o_Peridiniales	f_Kryptoperidiniaceae	g_Durinskia	s_Durinskia baltica
F40_2017_metaeuk_out/taxResult_tax_per_contig.tsv:F4_k87_1784927_1_1731	2864	d_Eukaryota	Alveolata	c_Dinophyceae
F40_2017_metaeuk_out/taxResult_tax_per_contig.tsv:F4_k87_1803926_1_1091	400756	d_Eukaryota	Alveolata	c_Dinophyceae	o_Peridiniales	f_Kryptoperidiniaceae	g_Durinskia	s_Durinskia baltica
F40_2017_metaeuk_out/taxResult_tax_per_contig.tsv:F4_k87_1832408_1_1195	400756	d_Eukaryota	Alveolata	c_Dinophyceae	o_Peridiniales	f_Kryptoperidiniaceae	g_Durinskia	s_Durinskia baltica
F40_2017_metaeuk_out/taxResult_tax_per_contig.tsv:F4_k87_2377632_1_1465	400756	d_Eukaryota	Alveolata	c_Dinophyceae	o_Peridiniales	f_Kryptoperidiniaceae	g_Durinskia	s_Durinskia baltica
F40_2017_metaeuk_out/taxResult_tax_per_contig.tsv:F4_k87_542753_1_1193	400756	d_Eukaryota	Alveolata	c_Dinophyceae	o_Peridiniales	f_Kryptoperidiniaceae	g_Durinskia	s_Durinskia baltica
F40_2017_metaeuk_out/taxResult_tax_per_contig.tsv:F4_k87_565337_1_1004	400756	d_Eukaryota	Alveolata	c_Dinophyceae	o_Peridiniales	f_Kryptoperidiniaceae	g_Durinskia	s_Durinskia baltica
F40_2017_metaeuk_out/taxResult_tax_per_contig.tsv:F4_k87_573030_1_1256	400756	d_Eukaryota	Alveolata	c_Dinophyceae	o_Peridiniales	f_Kryptoperidiniaceae	g_Durinskia	s_Durinskia baltica
F40_2017_metaeuk_out/taxResult_tax_per_contig.tsv:F4_k87_1576743_1_1639	400756	d_Eukaryota	Alveolata	c_Dinophyceae	o_Peridiniales	f_Kryptoperidiniaceae	g_Durinskia	s_Durinskia baltica
F40_2017_metaeuk_out/taxResult_tax_per_contig.tsv:F4_k87_1597371_1_1335	400756	d_Eukaryota	Alveolata	c_Dinophyceae	o_Peridiniales	f_Kryptoperidiniaceae	g_Durinskia	s_Durinskia baltica
F40_2017_metaeuk_out/taxResult_tax_per_contig.tsv:F4_k87_864861_1_7362	626734	d_Eukaryota	Alveolata	p_Ciliophora	Intramacronucleata	c_Spirotrichea	Choreotrichia	o_Tintinnida	f_Rhabdonellidae	g_Schmidingerella	s_Schmidingerella taraikaensis
F40_2017_metaeuk_out/taxResult_tax_per_contig.tsv:F4_k87_877086_1_1157	400756	d_Eukaryota	Alveolata	c_Dinophyceae	o_Peridiniales	f_Kryptoperidiniaceae	g_Durinskia	s_Durinskia baltica
F40_2017_metaeuk_out/taxResult_tax_per_contig.tsv:F4_k87_181_1_1180	400756	d_Eukaryota	Alveolata	c_Dinophyceae	o_Peridiniales	f_Kryptoperidiniaceae	g_Durinskia	s_Durinskia baltica
F40_2017_metaeuk_out/taxResult_tax_per_contig.tsv:F4_k87_2238160_1_1075	400756	d_Eukaryota	Alveolata	c_Dinophyceae	o_Peridiniales	f_Kryptoperidiniaceae	g_Durinskia	s_Durinskia baltica
F40_2017_metaeuk_out/taxResult_tax_per_contig.tsv:F4_k87_2245705_1_1138	400756	d_Eukaryota	Alveolata	c_Dinophyceae	o_Peridiniales	f_Kryptoperidiniaceae	g_Durinskia	s_Durinskia baltica
F40_2017_metaeuk_out/taxResult_tax_per_contig.tsv:F4_k87_626812_1_1093	400756	d_Eukaryota	Alveolata	c_Dinophyceae	o_Peridiniales	f_Kryptoperidiniaceae	g_Durinskia	s_Durinskia baltica
F40_2017_metaeuk_out/taxResult_tax_per_contig.tsv:F4_k87_432140_1_1880	400756	d_Eukaryota	Alveolata	c_Dinophyceae	o_Peridiniales	f_Kryptoperidiniaceae	g_Durinskia	s_Durinskia baltica
F40_2017_metaeuk_out/taxResult_tax_per_contig.tsv:F4_k87_1959149_1_1397	400756	d_Eukaryota	Alveolata	c_Dinophyceae	o_Peridiniales	f_Kryptoperidiniaceae	g_Durinskia	s_Durinskia baltica
F40_2017_metaeuk_out/taxResult_tax_per_contig.tsv:F4_k87_681548_1_3564	2866	d_Eukaryota	Alveolata	c_Dinophyceae	o_Gonyaulacales	f_Crypthecodiniaceae	g_Crypthecodinium	s_Crypthecodinium cohnii
F40_2017_metaeuk_out/taxResult_tax_per_contig.tsv:F4_k87_597344_1_1831	2137591	d_Eukaryota	Alveolata	c_Dinophyceae	o_Peridiniales	f_Kryptoperidiniaceae
F40_2017_metaeuk_out/taxResult_tax_per_contig.tsv:F4_k87_615649_1_1157	400756	d_Eukaryota	Alveolata	c_Dinophyceae	o_Peridiniales	f_Kryptoperidiniaceae	g_Durinskia	s_Durinskia baltica
F40_2017_metaeuk_out/taxResult_tax_per_contig.tsv:F4_k87_1631002_1_1029	400756	d_Eukaryota	Alveolata	c_Dinophyceae	o_Peridiniales	f_Kryptoperidiniaceae	g_Durinskia	s_Durinskia baltica
F40_2017_metaeuk_out/taxResult_tax_per_contig.tsv:F4_k87_1649779_1_1052	400756	d_Eukaryota	Alveolata	c_Dinophyceae	o_Peridiniales	f_Kryptoperidiniaceae	g_Durinskia	s_Durinskia baltica
F40_2017_metaeuk_out/taxResult_tax_per_contig.tsv:F4_k87_772974_1_1012	400756	d_Eukaryota	Alveolata	c_Dinophyceae	o_Peridiniales	f_Kryptoperidiniaceae	g_Durinskia	s_Durinskia baltica
F40_2017_metaeuk_out/taxResult_tax_per_contig.tsv:F4_k87_1393276_1_1152	400756	d_Eukaryota	Alveolata	c_Dinophyceae	o_Peridiniales	f_Kryptoperidiniaceae	g_Durinskia	s_Durinskia baltica
F40_2017_metaeuk_out/taxResult_tax_per_contig.tsv:F4_k87_1402751_1_2620	2950	d_Eukaryota	Alveolata	c_Dinophyceae	o_Suessiales	f_Symbiodiniaceae	g_Symbiodinium	unclassified Symbiodinium	s_Symbiodinium sp.
F40_2017_metaeuk_out/taxResult_tax_per_contig.tsv:F4_k87_1412164_1_1195	400756	d_Eukaryota	Alveolata	c_Dinophyceae	o_Peridiniales	f_Kryptoperidiniaceae	g_Durinskia	s_Durinskia baltica
F40_2017_metaeuk_out/taxResult_tax_per_contig.tsv:F4_k87_1870128_1_1003	400756	d_Eukaryota	Alveolata	c_Dinophyceae	o_Peridiniales	f_Kryptoperidiniaceae	g_Durinskia	s_Durinskia baltica
F40_2017_metaeuk_out/taxResult_tax_per_contig.tsv:F4_k87_1906876_1_1126	400756	d_Eukaryota	Alveolata	c_Dinophyceae	o_Peridiniales	f_Kryptoperidiniaceae	g_Durinskia	s_Durinskia baltica
F40_2017_metaeuk_out/taxResult_tax_per_contig.tsv:F4_k87_1737808_1_1094	400756	d_Eukaryota	Alveolata	c_Dinophyceae	o_Peridiniales	f_Kryptoperidiniaceae	g_Durinskia	s_Durinskia baltica
F40_2017_metaeuk_out/taxResult_tax_per_contig.tsv:F4_k87_655033_1_1585	400756	d_Eukaryota	Alveolata	c_Dinophyceae	o_Peridiniales	f_Kryptoperidiniaceae	g_Durinskia	s_Durinskia baltica
F40_2017_metaeuk_out/taxResult_tax_per_contig.tsv:F4_k87_2445033_1_1883	400756	d_Eukaryota	Alveolata	c_Dinophyceae	o_Peridiniales	f_Kryptoperidiniaceae	g_Durinskia	s_Durinskia baltica
F40_2017_metaeuk_out/taxResult_tax_per_contig.tsv:F4_k87_1272654_1_1335	400756	d_Eukaryota	Alveolata	c_Dinophyceae	o_Peridiniales	f_Kryptoperidiniaceae	g_Durinskia	s_Durinskia baltica
F40_2017_metaeuk_out/taxResult_tax_per_contig.tsv:F4_k87_1297978_1_1295	400756	d_Eukaryota	Alveolata	c_Dinophyceae	o_Peridiniales	f_Kryptoperidiniaceae	g_Durinskia	s_Durinskia baltica
F40_2017_metaeuk_out/taxResult_tax_per_contig.tsv:F4_k87_1084515_1_1120	400756	d_Eukaryota	Alveolata	c_Dinophyceae	o_Peridiniales	f_Kryptoperidiniaceae	g_Durinskia	s_Durinskia baltica
F40_2017_metaeuk_out/taxResult_tax_per_contig.tsv:F4_k87_310991_1_1099	400756	d_Eukaryota	Alveolata	c_Dinophyceae	o_Peridiniales	f_Kryptoperidiniaceae	g_Durinskia	s_Durinskia baltica
F40_2017_metaeuk_out/taxResult_tax_per_contig.tsv:F4_k87_724354_1_1107	400756	d_Eukaryota	Alveolata	c_Dinophyceae	o_Peridiniales	f_Kryptoperidiniaceae	g_Durinskia	s_Durinskia baltica
F40_2017_metaeuk_out/taxResult_tax_per_contig.tsv:F4_k87_533580_1_2111	2864	d_Eukaryota	Alveolata	c_Dinophyceae
F40_2017_metaeuk_out/taxResult_tax_per_contig.tsv:F4_k87_546232_1_8034	626734	d_Eukaryota	Alveolata	p_Ciliophora	Intramacronucleata	c_Spirotrichea	Choreotrichia	o_Tintinnida	f_Rhabdonellidae	g_Schmidingerella	s_Schmidingerella taraikaensis
F40_2017_metaeuk_out/taxResult_tax_per_contig.tsv:F4_k87_2274462_1_1062	400756	d_Eukaryota	Alveolata	c_Dinophyceae	o_Peridiniales	f_Kryptoperidiniaceae	g_Durinskia	s_Durinskia baltica
F40_2017_metaeuk_out/taxResult_tax_per_contig.tsv:F4_k87_505026_1_1053	400756	d_Eukaryota	Alveolata	c_Dinophyceae	o_Peridiniales	f_Kryptoperidiniaceae	g_Durinskia	s_Durinskia baltica
F40_2017_metaeuk_out/taxResult_tax_per_contig.tsv:F4_k87_2810291_1_1118	400756	d_Eukaryota	Alveolata	c_Dinophyceae	o_Peridiniales	f_Kryptoperidiniaceae	g_Durinskia	s_Durinskia baltica
F40_2017_metaeuk_out/taxResult_tax_per_contig.tsv:F4_k87_2867779_1_1508	400756	d_Eukaryota	Alveolata	c_Dinophyceae	o_Peridiniales	f_Kryptoperidiniaceae	g_Durinskia	s_Durinskia baltica
F40_2017_metaeuk_out/taxResult_tax_per_contig.tsv:F4_k87_1380713_1_1051	400756	d_Eukaryota	Alveolata	c_Dinophyceae	o_Peridiniales	f_Kryptoperidiniaceae	g_Durinskia	s_Durinskia baltica
F40_2017_metaeuk_out/taxResult_tax_per_contig.tsv:F4_k87_1396414_1_1038	400756	d_Eukaryota	Alveolata	c_Dinophyceae	o_Peridiniales	f_Kryptoperidiniaceae	g_Durinskia	s_Durinskia baltica
F40_2017_metaeuk_out/taxResult_tax_per_contig.tsv:F4_k87_2087157_1_1134	400756	d_Eukaryota	Alveolata	c_Dinophyceae	o_Peridiniales	f_Kryptoperidiniaceae	g_Durinskia	s_Durinskia baltica
F40_2017_metaeuk_out/taxResult_tax_per_contig.tsv:F4_k87_534634_1_2267	400756	d_Eukaryota	Alveolata	c_Dinophyceae	o_Peridiniales	f_Kryptoperidiniaceae	g_Durinskia	s_Durinskia baltica
F40_2017_metaeuk_out/taxResult_tax_per_contig.tsv:F4_k87_381629_1_1051	400756	d_Eukaryota	Alveolata	c_Dinophyceae	o_Peridiniales	f_Kryptoperidiniaceae	g_Durinskia	s_Durinskia baltica
F40_2017_metaeuk_out/taxResult_tax_per_contig.tsv:F4_k87_2815329_1_2758	400756	d_Eukaryota	Alveolata	c_Dinophyceae	o_Peridiniales	f_Kryptoperidiniaceae	g_Durinskia	s_Durinskia baltica
F40_2017_metaeuk_out/taxResult_tax_per_contig.tsv:F4_k87_2851076_1_2233	400756	d_Eukaryota	Alveolata	c_Dinophyceae	o_Peridiniales	f_Kryptoperidiniaceae	g_Durinskia	s_Durinskia baltica
F40_2017_metaeuk_out/taxResult_tax_per_contig.tsv:F4_k87_2198692_1_1013	400756	d_Eukaryota	Alveolata	c_Dinophyceae	o_Peridiniales	f_Kryptoperidiniaceae	g_Durinskia	s_Durinskia baltica
F40_2017_metaeuk_out/taxResult_tax_per_contig.tsv:F4_k87_2224487_1_1043	400756	d_Eukaryota	Alveolata	c_Dinophyceae	o_Peridiniales	f_Kryptoperidiniaceae	g_Durinskia	s_Durinskia baltica
F40_2017_metaeuk_out/taxResult_tax_per_contig.tsv:F4_k87_2263997_1_1148	400756	d_Eukaryota	Alveolata	c_Dinophyceae	o_Peridiniales	f_Kryptoperidiniaceae	g_Durinskia	s_Durinskia baltica
F40_2017_metaeuk_out/taxResult_tax_per_contig.tsv:F4_k87_626007_1_1227	400756	d_Eukaryota	Alveolata	c_Dinophyceae	o_Peridiniales	f_Kryptoperidiniaceae	g_Durinskia	s_Durinskia baltica
F40_2017_metaeuk_out/taxResult_tax_per_contig.tsv:F4_k87_1192127_1_1235	400756	d_Eukaryota	Alveolata	c_Dinophyceae	o_Peridiniales	f_Kryptoperidiniaceae	g_Durinskia	s_Durinskia baltica
F40_2017_metaeuk_out/taxResult_tax_per_contig.tsv:F4_k87_1197968_1_1265	400756	d_Eukaryota	Alveolata	c_Dinophyceae	o_Peridiniales	f_Kryptoperidiniaceae	g_Durinskia	s_Durinskia baltica
F40_2017_metaeuk_out/taxResult_tax_per_contig.tsv:F4_k87_866189_1_1204	400756	d_Eukaryota	Alveolata	c_Dinophyceae	o_Peridiniales	f_Kryptoperidiniaceae	g_Durinskia	s_Durinskia baltica
F40_2017_metaeuk_out/taxResult_tax_per_contig.tsv:F4_k87_875186_1_1740	400756	d_Eukaryota	Alveolata	c_Dinophyceae	o_Peridiniales	f_Kryptoperidiniaceae	g_Durinskia	s_Durinskia baltica
F40_2017_metaeuk_out/taxResult_tax_per_contig.tsv:F4_k87_724603_1_1224	400756	d_Eukaryota	Alveolata	c_Dinophyceae	o_Peridiniales	f_Kryptoperidiniaceae	g_Durinskia	s_Durinskia baltica
F40_2017_metaeuk_out/taxResult_tax_per_contig.tsv:F4_k87_732381_1_7095	2950	d_Eukaryota	Alveolata	c_Dinophyceae	o_Suessiales	f_Symbiodiniaceae	g_Symbiodinium	unclassified Symbiodinium	s_Symbiodinium sp.
F40_2017_metaeuk_out/taxResult_tax_per_contig.tsv:F4_k87_756998_1_1025	400756	d_Eukaryota	Alveolata	c_Dinophyceae	o_Peridiniales	f_Kryptoperidiniaceae	g_Durinskia	s_Durinskia baltica
F40_2017_metaeuk_out/taxResult_tax_per_contig.tsv:F4_k87_2889192_1_1424	400756	d_Eukaryota	Alveolata	c_Dinophyceae	o_Peridiniales	f_Kryptoperidiniaceae	g_Durinskia	s_Durinskia baltica
F40_2017_metaeuk_out/taxResult_tax_per_contig.tsv:F4_k87_2912198_1_1213	400756	d_Eukaryota	Alveolata	c_Dinophyceae	o_Peridiniales	f_Kryptoperidiniaceae	g_Durinskia	s_Durinskia baltica
F40_2017_metaeuk_out/taxResult_tax_per_contig.tsv:F4_k87_2919190_1_1411	400756	d_Eukaryota	Alveolata	c_Dinophyceae	o_Peridiniales	f_Kryptoperidiniaceae	g_Durinskia	s_Durinskia baltica
F40_2017_metaeuk_out/taxResult_tax_per_contig.tsv:F4_k87_1204766_1_3837	2926	d_Eukaryota	Alveolata	c_Dinophyceae	o_Gonyaulacales	f_Gonyaulacaceae	g_Alexandrium	s_Alexandrium tamarense
F40_2017_metaeuk_out/taxResult_tax_per_contig.tsv:F4_k87_2237299_1_1665	400756	d_Eukaryota	Alveolata	c_Dinophyceae	o_Peridiniales	f_Kryptoperidiniaceae	g_Durinskia	s_Durinskia baltica
F40_2017_metaeuk_out/taxResult_tax_per_contig.tsv:F4_k87_96164_1_2943	2926	d_Eukaryota	Alveolata	c_Dinophyceae	o_Gonyaulacales	f_Gonyaulacaceae	g_Alexandrium	s_Alexandrium tamarense
F40_2017_metaeuk_out/taxResult_tax_per_contig.tsv:F4_k87_1385830_1_1768	400756	d_Eukaryota	Alveolata	c_Dinophyceae	o_Peridiniales	f_Kryptoperidiniaceae	g_Durinskia	s_Durinskia baltica
F40_2017_metaeuk_out/taxResult_tax_per_contig.tsv:F4_k87_631331_1_1064	5878	d_Eukaryota	Alveolata	p_Ciliophora
F40_2017_metaeuk_out/taxResult_tax_per_contig.tsv:F4_k87_673479_1_1412	2137591	d_Eukaryota	Alveolata	c_Dinophyceae	o_Peridiniales	f_Kryptoperidiniaceae
F40_2017_metaeuk_out/taxResult_tax_per_contig.tsv:F4_k87_1898220_1_1449	400756	d_Eukaryota	Alveolata	c_Dinophyceae	o_Peridiniales	f_Kryptoperidiniaceae	g_Durinskia	s_Durinskia baltica
F40_2017_metaeuk_out/taxResult_tax_per_contig.tsv:F4_k87_1910694_1_2284	400756	d_Eukaryota	Alveolata	c_Dinophyceae	o_Peridiniales	f_Kryptoperidiniaceae	g_Durinskia	s_Durinskia baltica
F40_2017_metaeuk_out/taxResult_tax_per_contig.tsv:F4_k87_1987512_1_1018	400756	d_Eukaryota	Alveolata	c_Dinophyceae	o_Peridiniales	f_Kryptoperidiniaceae	g_Durinskia	s_Durinskia baltica
F40_2017_metaeuk_out/taxResult_tax_per_contig.tsv:F4_k87_2594031_1_1101	400756	d_Eukaryota	Alveolata	c_Dinophyceae	o_Peridiniales	f_Kryptoperidiniaceae	g_Durinskia	s_Durinskia baltica
F40_2017_metaeuk_out/taxResult_tax_per_contig.tsv:F4_k87_2904822_1_1352	400756	d_Eukaryota	Alveolata	c_Dinophyceae	o_Peridiniales	f_Kryptoperidiniaceae	g_Durinskia	s_Durinskia baltica
F40_2017_metaeuk_out/taxResult_tax_per_contig.tsv:F4_k87_2921919_1_1088	400756	d_Eukaryota	Alveolata	c_Dinophyceae	o_Peridiniales	f_Kryptoperidiniaceae	g_Durinskia	s_Durinskia baltica
F40_2017_metaeuk_out/taxResult_tax_per_contig.tsv:F4_k87_2504280_1_1629	400756	d_Eukaryota	Alveolata	c_Dinophyceae	o_Peridiniales	f_Kryptoperidiniaceae	g_Durinskia	s_Durinskia baltica
F40_2017_metaeuk_out/taxResult_tax_per_contig.tsv:F4_k87_128197_1_1072	400756	d_Eukaryota	Alveolata	c_Dinophyceae	o_Peridiniales	f_Kryptoperidiniaceae	g_Durinskia	s_Durinskia baltica
F40_2017_metaeuk_out/taxResult_tax_per_contig.tsv:F4_k87_198565_1_1301	400756	d_Eukaryota	Alveolata	c_Dinophyceae	o_Peridiniales	f_Kryptoperidiniaceae	g_Durinskia	s_Durinskia baltica
F40_2017_metaeuk_out/taxResult_tax_per_contig.tsv:F4_k87_545966_1_1204	400756	d_Eukaryota	Alveolata	c_Dinophyceae	o_Peridiniales	f_Kryptoperidiniaceae	g_Durinskia	s_Durinskia baltica
F40_2017_metaeuk_out/taxResult_tax_per_contig.tsv:F4_k87_1513294_1_1007	400756	d_Eukaryota	Alveolata	c_Dinophyceae	o_Peridiniales	f_Kryptoperidiniaceae	g_Durinskia	s_Durinskia baltica
F40_2017_metaeuk_out/taxResult_tax_per_contig.tsv:F4_k87_883420_1_1082	400756	d_Eukaryota	Alveolata	c_Dinophyceae	o_Peridiniales	f_Kryptoperidiniaceae	g_Durinskia	s_Durinskia baltica
F40_2017_metaeuk_out/taxResult_tax_per_contig.tsv:F4_k87_3021_1_1013	400756	d_Eukaryota	Alveolata	c_Dinophyceae	o_Peridiniales	f_Kryptoperidiniaceae	g_Durinskia	s_Durinskia baltica
F40_2017_metaeuk_out/taxResult_tax_per_contig.tsv:F4_k87_452083_1_1069	400756	d_Eukaryota	Alveolata	c_Dinophyceae	o_Peridiniales	f_Kryptoperidiniaceae	g_Durinskia	s_Durinskia baltica
F40_2017_metaeuk_out/taxResult_tax_per_contig.tsv:F4_k87_1691931_1_1028	400756	d_Eukaryota	Alveolata	c_Dinophyceae	o_Peridiniales	f_Kryptoperidiniaceae	g_Durinskia	s_Durinskia baltica
F40_2017_metaeuk_out/taxResult_tax_per_contig.tsv:F4_k87_2451858_1_1747	400756	d_Eukaryota	Alveolata	c_Dinophyceae	o_Peridiniales	f_Kryptoperidiniaceae	g_Durinskia	s_Durinskia baltica
F40_2017_metaeuk_out/taxResult_tax_per_contig.tsv:F4_k87_2492177_1_1145	400756	d_Eukaryota	Alveolata	c_Dinophyceae	o_Peridiniales	f_Kryptoperidiniaceae	g_Durinskia	s_Durinskia baltica
F40_2017_metaeuk_out/taxResult_tax_per_contig.tsv:F4_k87_2528212_1_1455	400756	d_Eukaryota	Alveolata	c_Dinophyceae	o_Peridiniales	f_Kryptoperidiniaceae	g_Durinskia	s_Durinskia baltica
F40_2017_metaeuk_out/taxResult_tax_per_contig.tsv:F4_k87_870092_1_1021	400756	d_Eukaryota	Alveolata	c_Dinophyceae	o_Peridiniales	f_Kryptoperidiniaceae	g_Durinskia	s_Durinskia baltica
F40_2017_metaeuk_out/taxResult_tax_per_contig.tsv:F4_k87_1833227_1_1054	400756	d_Eukaryota	Alveolata	c_Dinophyceae	o_Peridiniales	f_Kryptoperidiniaceae	g_Durinskia	s_Durinskia baltica
F40_2017_metaeuk_out/taxResult_tax_per_contig.tsv:F4_k87_1302495_1_1479	400756	d_Eukaryota	Alveolata	c_Dinophyceae	o_Peridiniales	f_Kryptoperidiniaceae	g_Durinskia	s_Durinskia baltica
F40_2017_metaeuk_out/taxResult_tax_per_contig.tsv:F4_k87_1312803_1_1283	400756	d_Eukaryota	Alveolata	c_Dinophyceae	o_Peridiniales	f_Kryptoperidiniaceae	g_Durinskia	s_Durinskia baltica
F40_2017_metaeuk_out/taxResult_tax_per_contig.tsv:F4_k87_1331018_1_2335	400756	d_Eukaryota	Alveolata	c_Dinophyceae	o_Peridiniales	f_Kryptoperidiniaceae	g_Durinskia	s_Durinskia baltica
F40_2017_metaeuk_out/taxResult_tax_per_contig.tsv:F4_k87_869650_1_2315	2864	d_Eukaryota	Alveolata	c_Dinophyceae
F40_2017_metaeuk_out/taxResult_tax_per_contig.tsv:F4_k87_900070_1_1081	400756	d_Eukaryota	Alveolata	c_Dinophyceae	o_Peridiniales	f_Kryptoperidiniaceae	g_Durinskia	s_Durinskia baltica
F40_2017_metaeuk_out/taxResult_tax_per_contig.tsv:F4_k87_909059_1_1794	400756	d_Eukaryota	Alveolata	c_Dinophyceae	o_Peridiniales	f_Kryptoperidiniaceae	g_Durinskia	s_Durinskia baltica
F40_2017_metaeuk_out/taxResult_tax_per_contig.tsv:F4_k87_2366990_1_1070	400756	d_Eukaryota	Alveolata	c_Dinophyceae	o_Peridiniales	f_Kryptoperidiniaceae	g_Durinskia	s_Durinskia baltica
F40_2017_metaeuk_out/taxResult_tax_per_contig.tsv:F4_k87_2390794_1_1256	400756	d_Eukaryota	Alveolata	c_Dinophyceae	o_Peridiniales	f_Kryptoperidiniaceae	g_Durinskia	s_Durinskia baltica
F40_2017_metaeuk_out/taxResult_tax_per_contig.tsv:F4_k87_1931779_1_1274	400756	d_Eukaryota	Alveolata	c_Dinophyceae	o_Peridiniales	f_Kryptoperidiniaceae	g_Durinskia	s_Durinskia baltica
F40_2017_metaeuk_out/taxResult_tax_per_contig.tsv:F4_k87_1776353_1_1072	400756	d_Eukaryota	Alveolata	c_Dinophyceae	o_Peridiniales	f_Kryptoperidiniaceae	g_Durinskia	s_Durinskia baltica
F40_2017_metaeuk_out/taxResult_tax_per_contig.tsv:F4_k87_1788908_1_1091	400756	d_Eukaryota	Alveolata	c_Dinophyceae	o_Peridiniales	f_Kryptoperidiniaceae	g_Durinskia	s_Durinskia baltica
F40_2017_metaeuk_out/taxResult_tax_per_contig.tsv:F4_k87_1810368_1_1129	400756	d_Eukaryota	Alveolata	c_Dinophyceae	o_Peridiniales	f_Kryptoperidiniaceae	g_Durinskia	s_Durinskia baltica
F40_2017_metaeuk_out/taxResult_tax_per_contig.tsv:F4_k87_2434139_1_1063	400756	d_Eukaryota	Alveolata	c_Dinophyceae	o_Peridiniales	f_Kryptoperidiniaceae	g_Durinskia	s_Durinskia baltica
F40_2017_metaeuk_out/taxResult_tax_per_contig.tsv:F4_k87_2536462_1_1012	400756	d_Eukaryota	Alveolata	c_Dinophyceae	o_Peridiniales	f_Kryptoperidiniaceae	g_Durinskia	s_Durinskia baltica
F40_2017_metaeuk_out/taxResult_tax_per_contig.tsv:F4_k87_2007617_1_1118	400756	d_Eukaryota	Alveolata	c_Dinophyceae	o_Peridiniales	f_Kryptoperidiniaceae	g_Durinskia	s_Durinskia baltica
F40_2017_metaeuk_out/taxResult_tax_per_contig.tsv:F4_k87_2025491_1_2771	400756	d_Eukaryota	Alveolata	c_Dinophyceae	o_Peridiniales	f_Kryptoperidiniaceae	g_Durinskia	s_Durinskia baltica
F40_2017_metaeuk_out/taxResult_tax_per_contig.tsv:F4_k87_2473935_1_1736	400756	d_Eukaryota	Alveolata	c_Dinophyceae	o_Peridiniales	f_Kryptoperidiniaceae	g_Durinskia	s_Durinskia baltica
F40_2017_metaeuk_out/taxResult_tax_per_contig.tsv:F4_k87_389539_1_1062	400756	d_Eukaryota	Alveolata	c_Dinophyceae	o_Peridiniales	f_Kryptoperidiniaceae	g_Durinskia	s_Durinskia baltica
F40_2017_metaeuk_out/taxResult_tax_per_contig.tsv:F4_k87_2278127_1_1019	400756	d_Eukaryota	Alveolata	c_Dinophyceae	o_Peridiniales	f_Kryptoperidiniaceae	g_Durinskia	s_Durinskia baltica
F40_2017_metaeuk_out/taxResult_tax_per_contig.tsv:F4_k87_1410380_1_1112	400756	d_Eukaryota	Alveolata	c_Dinophyceae	o_Peridiniales	f_Kryptoperidiniaceae	g_Durinskia	s_Durinskia baltica
F40_2017_metaeuk_out/taxResult_tax_per_contig.tsv:F4_k87_46731_1_1179	400756	d_Eukaryota	Alveolata	c_Dinophyceae	o_Peridiniales	f_Kryptoperidiniaceae	g_Durinskia	s_Durinskia baltica
F40_2017_metaeuk_out/taxResult_tax_per_contig.tsv:F4_k87_64463_1_1783	400756	d_Eukaryota	Alveolata	c_Dinophyceae	o_Peridiniales	f_Kryptoperidiniaceae	g_Durinskia	s_Durinskia baltica
F40_2017_metaeuk_out/taxResult_tax_per_contig.tsv:F4_k87_2210306_1_1348	400756	d_Eukaryota	Alveolata	c_Dinophyceae	o_Peridiniales	f_Kryptoperidiniaceae	g_Durinskia	s_Durinskia baltica
F40_2017_metaeuk_out/taxResult_tax_per_contig.tsv:F4_k87_2947983_1_1048	400756	d_Eukaryota	Alveolata	c_Dinophyceae	o_Peridiniales	f_Kryptoperidiniaceae	g_Durinskia	s_Durinskia baltica
F40_2017_metaeuk_out/taxResult_tax_per_contig.tsv:F4_k87_1377053_1_2362	2864	d_Eukaryota	Alveolata	c_Dinophyceae
F40_2017_metaeuk_out/taxResult_tax_per_contig.tsv:F4_k87_2814883_1_2629	400756	d_Eukaryota	Alveolata	c_Dinophyceae	o_Peridiniales	f_Kryptoperidiniaceae	g_Durinskia	s_Durinskia baltica
F40_2017_metaeuk_out/taxResult_tax_per_contig.tsv:F4_k87_394977_1_1733	400756	d_Eukaryota	Alveolata	c_Dinophyceae	o_Peridiniales	f_Kryptoperidiniaceae	g_Durinskia	s_Durinskia baltica
F40_2017_metaeuk_out/taxResult_tax_per_contig.tsv:F4_k87_411070_1_1334	400756	d_Eukaryota	Alveolata	c_Dinophyceae	o_Peridiniales	f_Kryptoperidiniaceae	g_Durinskia	s_Durinskia baltica
F40_2017_metaeuk_out/taxResult_tax_per_contig.tsv:F4_k87_427632_1_1140	400756	d_Eukaryota	Alveolata	c_Dinophyceae	o_Peridiniales	f_Kryptoperidiniaceae	g_Durinskia	s_Durinskia baltica
F40_2017_metaeuk_out/taxResult_tax_per_contig.tsv:F4_k87_1574006_1_3290	5878	d_Eukaryota	Alveolata	p_Ciliophora
F40_2017_metaeuk_out/taxResult_tax_per_contig.tsv:F4_k87_2029065_1_1036	400756	d_Eukaryota	Alveolata	c_Dinophyceae	o_Peridiniales	f_Kryptoperidiniaceae	g_Durinskia	s_Durinskia baltica
F40_2017_metaeuk_out/taxResult_tax_per_contig.tsv:F4_k87_2037041_1_1023	400756	d_Eukaryota	Alveolata	c_Dinophyceae	o_Peridiniales	f_Kryptoperidiniaceae	g_Durinskia	s_Durinskia baltica
F40_2017_metaeuk_out/taxResult_tax_per_contig.tsv:F4_k87_1581372_1_1014	400756	d_Eukaryota	Alveolata	c_Dinophyceae	o_Peridiniales	f_Kryptoperidiniaceae	g_Durinskia	s_Durinskia baltica
F40_2017_metaeuk_out/taxResult_tax_per_contig.tsv:F4_k87_729625_1_1386	2950	d_Eukaryota	Alveolata	c_Dinophyceae	o_Suessiales	f_Symbiodiniaceae	g_Symbiodinium	unclassified Symbiodinium	s_Symbiodinium sp.
F40_2017_metaeuk_out/taxResult_tax_per_contig.tsv:F4_k87_2702540_1_1150	400756	d_Eukaryota	Alveolata	c_Dinophyceae	o_Peridiniales	f_Kryptoperidiniaceae	g_Durinskia	s_Durinskia baltica
F40_2017_metaeuk_out/taxResult_tax_per_contig.tsv:F4_k87_2038499_1_1076	400756	d_Eukaryota	Alveolata	c_Dinophyceae	o_Peridiniales	f_Kryptoperidiniaceae	g_Durinskia	s_Durinskia baltica
F40_2017_metaeuk_out/taxResult_tax_per_contig.tsv:F4_k87_2067378_1_1177	400756	d_Eukaryota	Alveolata	c_Dinophyceae	o_Peridiniales	f_Kryptoperidiniaceae	g_Durinskia	s_Durinskia baltica
F40_2017_metaeuk_out/taxResult_tax_per_contig.tsv:F4_k87_738058_1_1077	400756	d_Eukaryota	Alveolata	c_Dinophyceae	o_Peridiniales	f_Kryptoperidiniaceae	g_Durinskia	s_Durinskia baltica
F40_2017_metaeuk_out/taxResult_tax_per_contig.tsv:F4_k87_90099_1_1143	400756	d_Eukaryota	Alveolata	c_Dinophyceae	o_Peridiniales	f_Kryptoperidiniaceae	g_Durinskia	s_Durinskia baltica
F40_2017_metaeuk_out/taxResult_tax_per_contig.tsv:F4_k87_112832_1_1492	400756	d_Eukaryota	Alveolata	c_Dinophyceae	o_Peridiniales	f_Kryptoperidiniaceae	g_Durinskia	s_Durinskia baltica
F40_2017_metaeuk_out/taxResult_tax_per_contig.tsv:F4_k87_2907303_1_1246	400756	d_Eukaryota	Alveolata	c_Dinophyceae	o_Peridiniales	f_Kryptoperidiniaceae	g_Durinskia	s_Durinskia baltica
F40_2017_metaeuk_out/taxResult_tax_per_contig.tsv:F4_k87_1748309_1_1418	400756	d_Eukaryota	Alveolata	c_Dinophyceae	o_Peridiniales	f_Kryptoperidiniaceae	g_Durinskia	s_Durinskia baltica
F40_2017_metaeuk_out/taxResult_tax_per_contig.tsv:F4_k87_1184694_1_1105	400756	d_Eukaryota	Alveolata	c_Dinophyceae	o_Peridiniales	f_Kryptoperidiniaceae	g_Durinskia	s_Durinskia baltica
F40_2017_metaeuk_out/taxResult_tax_per_contig.tsv:F4_k87_1205099_1_1146	400756	d_Eukaryota	Alveolata	c_Dinophyceae	o_Peridiniales	f_Kryptoperidiniaceae	g_Durinskia	s_Durinskia baltica
F40_2017_metaeuk_out/taxResult_tax_per_contig.tsv:F4_k87_65374_1_1182	400756	d_Eukaryota	Alveolata	c_Dinophyceae	o_Peridiniales	f_Kryptoperidiniaceae	g_Durinskia	s_Durinskia baltica
F40_2017_metaeuk_out/taxResult_tax_per_contig.tsv:F4_k87_71586_1_1141	400756	d_Eukaryota	Alveolata	c_Dinophyceae	o_Peridiniales	f_Kryptoperidiniaceae	g_Durinskia	s_Durinskia baltica
F40_2017_metaeuk_out/taxResult_tax_per_contig.tsv:F4_k87_1228865_1_2512	400756	d_Eukaryota	Alveolata	c_Dinophyceae	o_Peridiniales	f_Kryptoperidiniaceae	g_Durinskia	s_Durinskia baltica
F40_2017_metaeuk_out/taxResult_tax_per_contig.tsv:F4_k87_1571743_1_1252	400756	d_Eukaryota	Alveolata	c_Dinophyceae	o_Peridiniales	f_Kryptoperidiniaceae	g_Durinskia	s_Durinskia baltica
F40_2017_metaeuk_out/taxResult_tax_per_contig.tsv:F4_k87_1598888_1_1547	400756	d_Eukaryota	Alveolata	c_Dinophyceae	o_Peridiniales	f_Kryptoperidiniaceae	g_Durinskia	s_Durinskia baltica
F40_2017_metaeuk_out/taxResult_tax_per_contig.tsv:F4_k87_1411358_1_1087	400756	d_Eukaryota	Alveolata	c_Dinophyceae	o_Peridiniales	f_Kryptoperidiniaceae	g_Durinskia	s_Durinskia baltica
F40_2017_metaeuk_out/taxResult_tax_per_contig.tsv:F4_k87_400107_1_1200	400756	d_Eukaryota	Alveolata	c_Dinophyceae	o_Peridiniales	f_Kryptoperidiniaceae	g_Durinskia	s_Durinskia baltica
F40_2017_metaeuk_out/taxResult_tax_per_contig.tsv:F4_k87_2872035_1_1099	400756	d_Eukaryota	Alveolata	c_Dinophyceae	o_Peridiniales	f_Kryptoperidiniaceae	g_Durinskia	s_Durinskia baltica
F40_2017_metaeuk_out/taxResult_tax_per_contig.tsv:F4_k87_2923286_1_2870	400756	d_Eukaryota	Alveolata	c_Dinophyceae	o_Peridiniales	f_Kryptoperidiniaceae	g_Durinskia	s_Durinskia baltica
F40_2017_metaeuk_out/taxResult_tax_per_contig.tsv:F4_k87_2421758_1_1132	400756	d_Eukaryota	Alveolata	c_Dinophyceae	o_Peridiniales	f_Kryptoperidiniaceae	g_Durinskia	s_Durinskia baltica
F40_2017_metaeuk_out/taxResult_tax_per_contig.tsv:F4_k87_2459525_1_1881	400756	d_Eukaryota	Alveolata	c_Dinophyceae	o_Peridiniales	f_Kryptoperidiniaceae	g_Durinskia	s_Durinskia baltica
F40_2017_metaeuk_out/taxResult_tax_per_contig.tsv:F4_k87_1527731_1_1055	400756	d_Eukaryota	Alveolata	c_Dinophyceae	o_Peridiniales	f_Kryptoperidiniaceae	g_Durinskia	s_Durinskia baltica
F40_2017_metaeuk_out/taxResult_tax_per_contig.tsv:F4_k87_1538036_1_1152	400756	d_Eukaryota	Alveolata	c_Dinophyceae	o_Peridiniales	f_Kryptoperidiniaceae	g_Durinskia	s_Durinskia baltica
F40_2017_metaeuk_out/taxResult_tax_per_contig.tsv:F4_k87_1417691_1_1444	400756	d_Eukaryota	Alveolata	c_Dinophyceae	o_Peridiniales	f_Kryptoperidiniaceae	g_Durinskia	s_Durinskia baltica
F40_2017_metaeuk_out/taxResult_tax_per_contig.tsv:F4_k87_1007528_1_1509	400756	d_Eukaryota	Alveolata	c_Dinophyceae	o_Peridiniales	f_Kryptoperidiniaceae	g_Durinskia	s_Durinskia baltica
F40_2017_metaeuk_out/taxResult_tax_per_contig.tsv:F4_k87_1063720_1_1043	400756	d_Eukaryota	Alveolata	c_Dinophyceae	o_Peridiniales	f_Kryptoperidiniaceae	g_Durinskia	s_Durinskia baltica
F40_2017_metaeuk_out/taxResult_tax_per_contig.tsv:F4_k87_972021_1_1645	400756	d_Eukaryota	Alveolata	c_Dinophyceae	o_Peridiniales	f_Kryptoperidiniaceae	g_Durinskia	s_Durinskia baltica
F40_2017_metaeuk_out/taxResult_tax_per_contig.tsv:F4_k87_1838349_1_1225	2864	d_Eukaryota	Alveolata	c_Dinophyceae
F40_2017_metaeuk_out/taxResult_tax_per_contig.tsv:F4_k87_1863866_1_1510	400756	d_Eukaryota	Alveolata	c_Dinophyceae	o_Peridiniales	f_Kryptoperidiniaceae	g_Durinskia	s_Durinskia baltica
F40_2017_metaeuk_out/taxResult_tax_per_contig.tsv:F4_k87_1881242_1_1352	400756	d_Eukaryota	Alveolata	c_Dinophyceae	o_Peridiniales	f_Kryptoperidiniaceae	g_Durinskia	s_Durinskia baltica
F40_2017_metaeuk_out/taxResult_tax_per_contig.tsv:F4_k87_1866048_1_1440	400756	d_Eukaryota	Alveolata	c_Dinophyceae	o_Peridiniales	f_Kryptoperidiniaceae	g_Durinskia	s_Durinskia baltica
F40_2017_metaeuk_out/taxResult_tax_per_contig.tsv:F4_k87_1719703_1_1151	400756	d_Eukaryota	Alveolata	c_Dinophyceae	o_Peridiniales	f_Kryptoperidiniaceae	g_Durinskia	s_Durinskia baltica
F40_2017_metaeuk_out/taxResult_tax_per_contig.tsv:F4_k87_274632_1_1209	400756	d_Eukaryota	Alveolata	c_Dinophyceae	o_Peridiniales	f_Kryptoperidiniaceae	g_Durinskia	s_Durinskia baltica
F40_2017_metaeuk_out/taxResult_tax_per_contig.tsv:F4_k87_303480_1_2846	33834	d_Eukaryota	Alveolata	c_Dinophyceae	o_Gonyaulacales	f_Gonyaulacaceae
F40_2017_metaeuk_out/taxResult_tax_per_contig.tsv:F4_k87_1680309_1_1167	400756	d_Eukaryota	Alveolata	c_Dinophyceae	o_Peridiniales	f_Kryptoperidiniaceae	g_Durinskia	s_Durinskia baltica
F40_2017_metaeuk_out/taxResult_tax_per_contig.tsv:F4_k87_126877_1_1716	400756	d_Eukaryota	Alveolata	c_Dinophyceae	o_Peridiniales	f_Kryptoperidiniaceae	g_Durinskia	s_Durinskia baltica
F40_2017_metaeuk_out/taxResult_tax_per_contig.tsv:F4_k87_989400_1_1500	400756	d_Eukaryota	Alveolata	c_Dinophyceae	o_Peridiniales	f_Kryptoperidiniaceae	g_Durinskia	s_Durinskia baltica
F40_2017_metaeuk_out/taxResult_tax_per_contig.tsv:F4_k87_1003735_1_1957	400756	d_Eukaryota	Alveolata	c_Dinophyceae	o_Peridiniales	f_Kryptoperidiniaceae	g_Durinskia	s_Durinskia baltica
F40_2017_metaeuk_out/taxResult_tax_per_contig.tsv:F4_k87_359888_1_2969	2926	d_Eukaryota	Alveolata	c_Dinophyceae	o_Gonyaulacales	f_Gonyaulacaceae	g_Alexandrium	s_Alexandrium tamarense
F40_2017_metaeuk_out/taxResult_tax_per_contig.tsv:F4_k87_1293542_1_1044	400756	d_Eukaryota	Alveolata	c_Dinophyceae	o_Peridiniales	f_Kryptoperidiniaceae	g_Durinskia	s_Durinskia baltica
F40_2017_metaeuk_out/taxResult_tax_per_contig.tsv:F4_k87_1311216_1_1224	400756	d_Eukaryota	Alveolata	c_Dinophyceae	o_Peridiniales	f_Kryptoperidiniaceae	g_Durinskia	s_Durinskia baltica
F40_2017_metaeuk_out/taxResult_tax_per_contig.tsv:F4_k87_2126291_1_1628	400756	d_Eukaryota	Alveolata	c_Dinophyceae	o_Peridiniales	f_Kryptoperidiniaceae	g_Durinskia	s_Durinskia baltica
F40_2017_metaeuk_out/taxResult_tax_per_contig.tsv:F4_k87_934019_1_1128	400756	d_Eukaryota	Alveolata	c_Dinophyceae	o_Peridiniales	f_Kryptoperidiniaceae	g_Durinskia	s_Durinskia baltica
F40_2017_metaeuk_out/taxResult_tax_per_contig.tsv:F4_k87_961921_1_1810	400756	d_Eukaryota	Alveolata	c_Dinophyceae	o_Peridiniales	f_Kryptoperidiniaceae	g_Durinskia	s_Durinskia baltica
F40_2017_metaeuk_out/taxResult_tax_per_contig.tsv:F4_k87_742226_1_2035	626734	d_Eukaryota	Alveolata	p_Ciliophora	Intramacronucleata	c_Spirotrichea	Choreotrichia	o_Tintinnida	f_Rhabdonellidae	g_Schmidingerella	s_Schmidingerella taraikaensis
F40_2017_metaeuk_out/taxResult_tax_per_contig.tsv:F4_k87_755560_1_1043	47934	d_Eukaryota	Alveolata	c_Dinophyceae	o_Dinophysiales	f_Dinophysiaceae	g_Dinophysis	s_Dinophysis acuminata
F40_2017_metaeuk_out/taxResult_tax_per_contig.tsv:F4_k87_655985_1_1006	400756	d_Eukaryota	Alveolata	c_Dinophyceae	o_Peridiniales	f_Kryptoperidiniaceae	g_Durinskia	s_Durinskia baltica
F40_2017_metaeuk_out/taxResult_tax_per_contig.tsv:F4_k87_2243264_1_8026	2926	d_Eukaryota	Alveolata	c_Dinophyceae	o_Gonyaulacales	f_Gonyaulacaceae	g_Alexandrium	s_Alexandrium tamarense
F40_2017_metaeuk_out/taxResult_tax_per_contig.tsv:F4_k87_1263119_1_1423	400756	d_Eukaryota	Alveolata	c_Dinophyceae	o_Peridiniales	f_Kryptoperidiniaceae	g_Durinskia	s_Durinskia baltica
F40_2017_metaeuk_out/taxResult_tax_per_contig.tsv:F4_k87_1278459_1_1487	400756	d_Eukaryota	Alveolata	c_Dinophyceae	o_Peridiniales	f_Kryptoperidiniaceae	g_Durinskia	s_Durinskia baltica
F40_2017_metaeuk_out/taxResult_tax_per_contig.tsv:F4_k87_1967546_1_1036	400756	d_Eukaryota	Alveolata	c_Dinophyceae	o_Peridiniales	f_Kryptoperidiniaceae	g_Durinskia	s_Durinskia baltica
F40_2017_metaeuk_out/taxResult_tax_per_contig.tsv:F4_k87_375472_1_1186	400756	d_Eukaryota	Alveolata	c_Dinophyceae	o_Peridiniales	f_Kryptoperidiniaceae	g_Durinskia	s_Durinskia baltica
F40_2017_metaeuk_out/taxResult_tax_per_contig.tsv:F4_k87_728573_1_1232	400756	d_Eukaryota	Alveolata	c_Dinophyceae	o_Peridiniales	f_Kryptoperidiniaceae	g_Durinskia	s_Durinskia baltica
F40_2017_metaeuk_out/taxResult_tax_per_contig.tsv:F4_k87_880627_1_1044	400756	d_Eukaryota	Alveolata	c_Dinophyceae	o_Peridiniales	f_Kryptoperidiniaceae	g_Durinskia	s_Durinskia baltica
F40_2017_metaeuk_out/taxResult_tax_per_contig.tsv:F4_k87_85921_1_1602	400756	d_Eukaryota	Alveolata	c_Dinophyceae	o_Peridiniales	f_Kryptoperidiniaceae	g_Durinskia	s_Durinskia baltica
F40_2017_metaeuk_out/taxResult_tax_per_contig.tsv:F4_k87_2311011_1_1550	400756	d_Eukaryota	Alveolata	c_Dinophyceae	o_Peridiniales	f_Kryptoperidiniaceae	g_Durinskia	s_Durinskia baltica
F40_2017_metaeuk_out/taxResult_tax_per_contig.tsv:F4_k87_2331792_1_1142	2864	d_Eukaryota	Alveolata	c_Dinophyceae
F40_2017_metaeuk_out/taxResult_tax_per_contig.tsv:F4_k87_2347278_1_1025	400756	d_Eukaryota	Alveolata	c_Dinophyceae	o_Peridiniales	f_Kryptoperidiniaceae	g_Durinskia	s_Durinskia baltica
F40_2017_metaeuk_out/taxResult_tax_per_contig.tsv:F4_k87_733747_1_1159	400756	d_Eukaryota	Alveolata	c_Dinophyceae	o_Peridiniales	f_Kryptoperidiniaceae	g_Durinskia	s_Durinskia baltica
F40_2017_metaeuk_out/taxResult_tax_per_contig.tsv:F4_k87_1015556_1_1106	400756	d_Eukaryota	Alveolata	c_Dinophyceae	o_Peridiniales	f_Kryptoperidiniaceae	g_Durinskia	s_Durinskia baltica
F40_2017_metaeuk_out/taxResult_tax_per_contig.tsv:F4_k87_1021670_1_1255	400756	d_Eukaryota	Alveolata	c_Dinophyceae	o_Peridiniales	f_Kryptoperidiniaceae	g_Durinskia	s_Durinskia baltica
F40_2017_metaeuk_out/taxResult_tax_per_contig.tsv:F4_k87_2011791_1_1440	400756	d_Eukaryota	Alveolata	c_Dinophyceae	o_Peridiniales	f_Kryptoperidiniaceae	g_Durinskia	s_Durinskia baltica
F40_2017_metaeuk_out/taxResult_tax_per_contig.tsv:F4_k87_2024098_1_1040	400756	d_Eukaryota	Alveolata	c_Dinophyceae	o_Peridiniales	f_Kryptoperidiniaceae	g_Durinskia	s_Durinskia baltica
F40_2017_metaeuk_out/taxResult_tax_per_contig.tsv:F4_k87_1563353_1_1039	2950	d_Eukaryota	Alveolata	c_Dinophyceae	o_Suessiales	f_Symbiodiniaceae	g_Symbiodinium	unclassified Symbiodinium	s_Symbiodinium sp.
F40_2017_metaeuk_out/taxResult_tax_per_contig.tsv:F4_k87_1585874_1_1081	400756	d_Eukaryota	Alveolata	c_Dinophyceae	o_Peridiniales	f_Kryptoperidiniaceae	g_Durinskia	s_Durinskia baltica
F40_2017_metaeuk_out/taxResult_tax_per_contig.tsv:F4_k87_1604931_1_2095	400756	d_Eukaryota	Alveolata	c_Dinophyceae	o_Peridiniales	f_Kryptoperidiniaceae	g_Durinskia	s_Durinskia baltica
F40_2017_metaeuk_out/taxResult_tax_per_contig.tsv:F4_k87_1634875_1_2665	400756	d_Eukaryota	Alveolata	c_Dinophyceae	o_Peridiniales	f_Kryptoperidiniaceae	g_Durinskia	s_Durinskia baltica
F40_2017_metaeuk_out/taxResult_tax_per_contig.tsv:F4_k87_2577442_1_1050	400756	d_Eukaryota	Alveolata	c_Dinophyceae	o_Peridiniales	f_Kryptoperidiniaceae	g_Durinskia	s_Durinskia baltica
F40_2017_metaeuk_out/taxResult_tax_per_contig.tsv:F4_k87_928533_1_1298	400756	d_Eukaryota	Alveolata	c_Dinophyceae	o_Peridiniales	f_Kryptoperidiniaceae	g_Durinskia	s_Durinskia baltica
F40_2017_metaeuk_out/taxResult_tax_per_contig.tsv:F4_k87_2679712_1_1172	400756	d_Eukaryota	Alveolata	c_Dinophyceae	o_Peridiniales	f_Kryptoperidiniaceae	g_Durinskia	s_Durinskia baltica
F40_2017_metaeuk_out/taxResult_tax_per_contig.tsv:F4_k87_1360756_1_1250	400756	d_Eukaryota	Alveolata	c_Dinophyceae	o_Peridiniales	f_Kryptoperidiniaceae	g_Durinskia	s_Durinskia baltica
F40_2017_metaeuk_out/taxResult_tax_per_contig.tsv:F4_k87_1084852_1_2837	2864	d_Eukaryota	Alveolata	c_Dinophyceae
F40_2017_metaeuk_out/taxResult_tax_per_contig.tsv:F4_k87_2703197_1_1474	400756	d_Eukaryota	Alveolata	c_Dinophyceae	o_Peridiniales	f_Kryptoperidiniaceae	g_Durinskia	s_Durinskia baltica
F40_2017_metaeuk_out/taxResult_tax_per_contig.tsv:F4_k87_2754135_1_2591	400756	d_Eukaryota	Alveolata	c_Dinophyceae	o_Peridiniales	f_Kryptoperidiniaceae	g_Durinskia	s_Durinskia baltica
F40_2017_metaeuk_out/taxResult_tax_per_contig.tsv:F4_k87_570058_1_1050	400756	d_Eukaryota	Alveolata	c_Dinophyceae	o_Peridiniales	f_Kryptoperidiniaceae	g_Durinskia	s_Durinskia baltica
F40_2017_metaeuk_out/taxResult_tax_per_contig.tsv:F4_k87_1276354_1_1923	400756	d_Eukaryota	Alveolata	c_Dinophyceae	o_Peridiniales	f_Kryptoperidiniaceae	g_Durinskia	s_Durinskia baltica
F40_2017_metaeuk_out/taxResult_tax_per_contig.tsv:F4_k87_1338801_1_1873	400756	d_Eukaryota	Alveolata	c_Dinophyceae	o_Peridiniales	f_Kryptoperidiniaceae	g_Durinskia	s_Durinskia baltica
F40_2017_metaeuk_out/taxResult_tax_per_contig.tsv:F4_k87_2493441_1_1012	400756	d_Eukaryota	Alveolata	c_Dinophyceae	o_Peridiniales	f_Kryptoperidiniaceae	g_Durinskia	s_Durinskia baltica
F40_2017_metaeuk_out/taxResult_tax_per_contig.tsv:F4_k87_1225181_1_1143	400756	d_Eukaryota	Alveolata	c_Dinophyceae	o_Peridiniales	f_Kryptoperidiniaceae	g_Durinskia	s_Durinskia baltica
F40_2017_metaeuk_out/taxResult_tax_per_contig.tsv:F4_k87_1204188_1_1084	400756	d_Eukaryota	Alveolata	c_Dinophyceae	o_Peridiniales	f_Kryptoperidiniaceae	g_Durinskia	s_Durinskia baltica
F40_2017_metaeuk_out/taxResult_tax_per_contig.tsv:F4_k87_2508511_1_1512	400756	d_Eukaryota	Alveolata	c_Dinophyceae	o_Peridiniales	f_Kryptoperidiniaceae	g_Durinskia	s_Durinskia baltica
F40_2017_metaeuk_out/taxResult_tax_per_contig.tsv:F4_k87_565673_1_1008	400756	d_Eukaryota	Alveolata	c_Dinophyceae	o_Peridiniales	f_Kryptoperidiniaceae	g_Durinskia	s_Durinskia baltica
F40_2017_metaeuk_out/taxResult_tax_per_contig.tsv:F4_k87_591953_1_1021	400756	d_Eukaryota	Alveolata	c_Dinophyceae	o_Peridiniales	f_Kryptoperidiniaceae	g_Durinskia	s_Durinskia baltica
F40_2017_metaeuk_out/taxResult_tax_per_contig.tsv:F4_k87_1716071_1_1245	400756	d_Eukaryota	Alveolata	c_Dinophyceae	o_Peridiniales	f_Kryptoperidiniaceae	g_Durinskia	s_Durinskia baltica
F40_2017_metaeuk_out/taxResult_tax_per_contig.tsv:F4_k87_1722140_1_1310	400756	d_Eukaryota	Alveolata	c_Dinophyceae	o_Peridiniales	f_Kryptoperidiniaceae	g_Durinskia	s_Durinskia baltica
F40_2017_metaeuk_out/taxResult_tax_per_contig.tsv:F4_k87_366922_1_1247	400756	d_Eukaryota	Alveolata	c_Dinophyceae	o_Peridiniales	f_Kryptoperidiniaceae	g_Durinskia	s_Durinskia baltica
F40_2017_metaeuk_out/taxResult_tax_per_contig.tsv:F4_k87_1722949_1_1976	626734	d_Eukaryota	Alveolata	p_Ciliophora	Intramacronucleata	c_Spirotrichea	Choreotrichia	o_Tintinnida	f_Rhabdonellidae	g_Schmidingerella	s_Schmidingerella taraikaensis
F40_2017_metaeuk_out/taxResult_tax_per_contig.tsv:F4_k87_1729934_1_2265	400756	d_Eukaryota	Alveolata	c_Dinophyceae	o_Peridiniales	f_Kryptoperidiniaceae	g_Durinskia	s_Durinskia baltica
F40_2017_metaeuk_out/taxResult_tax_per_contig.tsv:F4_k87_1745887_1_1067	400756	d_Eukaryota	Alveolata	c_Dinophyceae	o_Peridiniales	f_Kryptoperidiniaceae	g_Durinskia	s_Durinskia baltica
F40_2017_metaeuk_out/taxResult_tax_per_contig.tsv:F4_k87_2592269_1_1402	400756	d_Eukaryota	Alveolata	c_Dinophyceae	o_Peridiniales	f_Kryptoperidiniaceae	g_Durinskia	s_Durinskia baltica
F40_2017_metaeuk_out/taxResult_tax_per_contig.tsv:F4_k87_884322_1_1433	400756	d_Eukaryota	Alveolata	c_Dinophyceae	o_Peridiniales	f_Kryptoperidiniaceae	g_Durinskia	s_Durinskia baltica
F40_2017_metaeuk_out/taxResult_tax_per_contig.tsv:F4_k87_2548928_1_1536	400756	d_Eukaryota	Alveolata	c_Dinophyceae	o_Peridiniales	f_Kryptoperidiniaceae	g_Durinskia	s_Durinskia baltica
F40_2017_metaeuk_out/taxResult_tax_per_contig.tsv:F4_k87_923039_1_1082	400756	d_Eukaryota	Alveolata	c_Dinophyceae	o_Peridiniales	f_Kryptoperidiniaceae	g_Durinskia	s_Durinskia baltica
F40_2017_metaeuk_out/taxResult_tax_per_contig.tsv:F4_k87_931652_1_1026	400756	d_Eukaryota	Alveolata	c_Dinophyceae	o_Peridiniales	f_Kryptoperidiniaceae	g_Durinskia	s_Durinskia baltica
F40_2017_metaeuk_out/taxResult_tax_per_contig.tsv:F4_k87_120880_1_1826	431838	d_Eukaryota	Alveolata	p_Ciliophora	Intramacronucleata
F40_2017_metaeuk_out/taxResult_tax_per_contig.tsv:F4_k87_161712_1_1664	2950	d_Eukaryota	Alveolata	c_Dinophyceae	o_Suessiales	f_Symbiodiniaceae	g_Symbiodinium	unclassified Symbiodinium	s_Symbiodinium sp.
F40_2017_metaeuk_out/taxResult_tax_per_contig.tsv:F4_k87_510836_1_1095	400756	d_Eukaryota	Alveolata	c_Dinophyceae	o_Peridiniales	f_Kryptoperidiniaceae	g_Durinskia	s_Durinskia baltica
F40_2017_metaeuk_out/taxResult_tax_per_contig.tsv:F4_k87_660408_1_1117	400756	d_Eukaryota	Alveolata	c_Dinophyceae	o_Peridiniales	f_Kryptoperidiniaceae	g_Durinskia	s_Durinskia baltica
F40_2017_metaeuk_out/taxResult_tax_per_contig.tsv:F4_k87_1143689_1_2722	2137591	d_Eukaryota	Alveolata	c_Dinophyceae	o_Peridiniales	f_Kryptoperidiniaceae
F40_2017_metaeuk_out/taxResult_tax_per_contig.tsv:F4_k87_1148538_1_1115	2864	d_Eukaryota	Alveolata	c_Dinophyceae
F40_2017_metaeuk_out/taxResult_tax_per_contig.tsv:F4_k87_611142_1_1482	400756	d_Eukaryota	Alveolata	c_Dinophyceae	o_Peridiniales	f_Kryptoperidiniaceae	g_Durinskia	s_Durinskia baltica
F40_2017_metaeuk_out/taxResult_tax_per_contig.tsv:F4_k87_635947_1_2378	400756	d_Eukaryota	Alveolata	c_Dinophyceae	o_Peridiniales	f_Kryptoperidiniaceae	g_Durinskia	s_Durinskia baltica
F40_2017_metaeuk_out/taxResult_tax_per_contig.tsv:F4_k87_503243_1_1641	400756	d_Eukaryota	Alveolata	c_Dinophyceae	o_Peridiniales	f_Kryptoperidiniaceae	g_Durinskia	s_Durinskia baltica
F40_2017_metaeuk_out/taxResult_tax_per_contig.tsv:F4_k87_1053967_1_1279	400756	d_Eukaryota	Alveolata	c_Dinophyceae	o_Peridiniales	f_Kryptoperidiniaceae	g_Durinskia	s_Durinskia baltica
F40_2017_metaeuk_out/taxResult_tax_per_contig.tsv:F4_k87_2671255_1_1400	400756	d_Eukaryota	Alveolata	c_Dinophyceae	o_Peridiniales	f_Kryptoperidiniaceae	g_Durinskia	s_Durinskia baltica
F40_2017_metaeuk_out/taxResult_tax_per_contig.tsv:F4_k87_1684137_1_1380	400756	d_Eukaryota	Alveolata	c_Dinophyceae	o_Peridiniales	f_Kryptoperidiniaceae	g_Durinskia	s_Durinskia baltica
F40_2017_metaeuk_out/taxResult_tax_per_contig.tsv:F4_k87_1714379_1_1184	400756	d_Eukaryota	Alveolata	c_Dinophyceae	o_Peridiniales	f_Kryptoperidiniaceae	g_Durinskia	s_Durinskia baltica
F40_2017_metaeuk_out/taxResult_tax_per_contig.tsv:F4_k87_1726821_1_1345	400756	d_Eukaryota	Alveolata	c_Dinophyceae	o_Peridiniales	f_Kryptoperidiniaceae	g_Durinskia	s_Durinskia baltica
F40_2017_metaeuk_out/taxResult_tax_per_contig.tsv:F4_k87_1765809_1_1292	400756	d_Eukaryota	Alveolata	c_Dinophyceae	o_Peridiniales	f_Kryptoperidiniaceae	g_Durinskia	s_Durinskia baltica
F40_2017_metaeuk_out/taxResult_tax_per_contig.tsv:F4_k87_2492881_1_1163	400756	d_Eukaryota	Alveolata	c_Dinophyceae	o_Peridiniales	f_Kryptoperidiniaceae	g_Durinskia	s_Durinskia baltica
F40_2017_metaeuk_out/taxResult_tax_per_contig.tsv:F4_k87_2708815_1_1574	400756	d_Eukaryota	Alveolata	c_Dinophyceae	o_Peridiniales	f_Kryptoperidiniaceae	g_Durinskia	s_Durinskia baltica
F40_2017_metaeuk_out/taxResult_tax_per_contig.tsv:F4_k87_743720_1_1169	400756	d_Eukaryota	Alveolata	c_Dinophyceae	o_Peridiniales	f_Kryptoperidiniaceae	g_Durinskia	s_Durinskia baltica
F40_2017_metaeuk_out/taxResult_tax_per_contig.tsv:F4_k87_888995_1_1148	400756	d_Eukaryota	Alveolata	c_Dinophyceae	o_Peridiniales	f_Kryptoperidiniaceae	g_Durinskia	s_Durinskia baltica
F40_2017_metaeuk_out/taxResult_tax_per_contig.tsv:F4_k87_2185601_1_1042	400756	d_Eukaryota	Alveolata	c_Dinophyceae	o_Peridiniales	f_Kryptoperidiniaceae	g_Durinskia	s_Durinskia baltica
F40_2017_metaeuk_out/taxResult_tax_per_contig.tsv:F4_k87_2193707_1_2507	400756	d_Eukaryota	Alveolata	c_Dinophyceae	o_Peridiniales	f_Kryptoperidiniaceae	g_Durinskia	s_Durinskia baltica
F40_2017_metaeuk_out/taxResult_tax_per_contig.tsv:F4_k87_919659_1_1493	400756	d_Eukaryota	Alveolata	c_Dinophyceae	o_Peridiniales	f_Kryptoperidiniaceae	g_Durinskia	s_Durinskia baltica
F40_2017_metaeuk_out/taxResult_tax_per_contig.tsv:F4_k87_2730953_1_1046	400756	d_Eukaryota	Alveolata	c_Dinophyceae	o_Peridiniales	f_Kryptoperidiniaceae	g_Durinskia	s_Durinskia baltica
F40_2017_metaeuk_out/taxResult_tax_per_contig.tsv:F4_k87_737185_1_1932	400756	d_Eukaryota	Alveolata	c_Dinophyceae	o_Peridiniales	f_Kryptoperidiniaceae	g_Durinskia	s_Durinskia baltica
F40_2017_metaeuk_out/taxResult_tax_per_contig.tsv:F4_k87_2612576_1_1478	400756	d_Eukaryota	Alveolata	c_Dinophyceae	o_Peridiniales	f_Kryptoperidiniaceae	g_Durinskia	s_Durinskia baltica
F40_2017_metaeuk_out/taxResult_tax_per_contig.tsv:F4_k87_469878_1_1547	400756	d_Eukaryota	Alveolata	c_Dinophyceae	o_Peridiniales	f_Kryptoperidiniaceae	g_Durinskia	s_Durinskia baltica
F40_2017_metaeuk_out/taxResult_tax_per_contig.tsv:F4_k87_474307_1_1416	400756	d_Eukaryota	Alveolata	c_Dinophyceae	o_Peridiniales	f_Kryptoperidiniaceae	g_Durinskia	s_Durinskia baltica
F40_2017_metaeuk_out/taxResult_tax_per_contig.tsv:F4_k87_501583_1_1117	400756	d_Eukaryota	Alveolata	c_Dinophyceae	o_Peridiniales	f_Kryptoperidiniaceae	g_Durinskia	s_Durinskia baltica
F40_2017_metaeuk_out/taxResult_tax_per_contig.tsv:F4_k87_63179_1_1214	400756	d_Eukaryota	Alveolata	c_Dinophyceae	o_Peridiniales	f_Kryptoperidiniaceae	g_Durinskia	s_Durinskia baltica
F40_2017_metaeuk_out/taxResult_tax_per_contig.tsv:F4_k87_510515_1_1335	400756	d_Eukaryota	Alveolata	c_Dinophyceae	o_Peridiniales	f_Kryptoperidiniaceae	g_Durinskia	s_Durinskia baltica
F40_2017_metaeuk_out/taxResult_tax_per_contig.tsv:F4_k87_533195_1_1175	400756	d_Eukaryota	Alveolata	c_Dinophyceae	o_Peridiniales	f_Kryptoperidiniaceae	g_Durinskia	s_Durinskia baltica
F40_2017_metaeuk_out/taxResult_tax_per_contig.tsv:F4_k87_763748_1_1008	400756	d_Eukaryota	Alveolata	c_Dinophyceae	o_Peridiniales	f_Kryptoperidiniaceae	g_Durinskia	s_Durinskia baltica
F40_2017_metaeuk_out/taxResult_tax_per_contig.tsv:F4_k87_774946_1_1472	400756	d_Eukaryota	Alveolata	c_Dinophyceae	o_Peridiniales	f_Kryptoperidiniaceae	g_Durinskia	s_Durinskia baltica
F40_2017_metaeuk_out/taxResult_tax_per_contig.tsv:F4_k87_612763_1_1210	400756	d_Eukaryota	Alveolata	c_Dinophyceae	o_Peridiniales	f_Kryptoperidiniaceae	g_Durinskia	s_Durinskia baltica
F40_2017_metaeuk_out/taxResult_tax_per_contig.tsv:F4_k87_629388_1_1552	2137591	d_Eukaryota	Alveolata	c_Dinophyceae	o_Peridiniales	f_Kryptoperidiniaceae
F40_2017_metaeuk_out/taxResult_tax_per_contig.tsv:F4_k87_2394248_1_1563	400756	d_Eukaryota	Alveolata	c_Dinophyceae	o_Peridiniales	f_Kryptoperidiniaceae	g_Durinskia	s_Durinskia baltica
F40_2017_metaeuk_out/taxResult_tax_per_contig.tsv:F4_k87_2432205_1_1019	400756	d_Eukaryota	Alveolata	c_Dinophyceae	o_Peridiniales	f_Kryptoperidiniaceae	g_Durinskia	s_Durinskia baltica
F40_2017_metaeuk_out/taxResult_tax_per_contig.tsv:F4_k87_2272765_1_1090	400756	d_Eukaryota	Alveolata	c_Dinophyceae	o_Peridiniales	f_Kryptoperidiniaceae	g_Durinskia	s_Durinskia baltica
F40_2017_metaeuk_out/taxResult_tax_per_contig.tsv:F4_k87_2296411_1_1213	400756	d_Eukaryota	Alveolata	c_Dinophyceae	o_Peridiniales	f_Kryptoperidiniaceae	g_Durinskia	s_Durinskia baltica
F40_2017_metaeuk_out/taxResult_tax_per_contig.tsv:F4_k87_2313043_1_1189	400756	d_Eukaryota	Alveolata	c_Dinophyceae	o_Peridiniales	f_Kryptoperidiniaceae	g_Durinskia	s_Durinskia baltica
F40_2017_metaeuk_out/taxResult_tax_per_contig.tsv:F4_k87_2341790_1_1514	2950	d_Eukaryota	Alveolata	c_Dinophyceae	o_Suessiales	f_Symbiodiniaceae	g_Symbiodinium	unclassified Symbiodinium	s_Symbiodinium sp.
F40_2017_metaeuk_out/taxResult_tax_per_contig.tsv:F4_k87_1396665_1_1017	400756	d_Eukaryota	Alveolata	c_Dinophyceae	o_Peridiniales	f_Kryptoperidiniaceae	g_Durinskia	s_Durinskia baltica
F40_2017_metaeuk_out/taxResult_tax_per_contig.tsv:F4_k87_1643306_1_1432	400756	d_Eukaryota	Alveolata	c_Dinophyceae	o_Peridiniales	f_Kryptoperidiniaceae	g_Durinskia	s_Durinskia baltica
F40_2017_metaeuk_out/taxResult_tax_per_contig.tsv:F4_k87_1686240_1_2060	400756	d_Eukaryota	Alveolata	c_Dinophyceae	o_Peridiniales	f_Kryptoperidiniaceae	g_Durinskia	s_Durinskia baltica
F40_2017_metaeuk_out/taxResult_tax_per_contig.tsv:F4_k87_1716537_1_1167	400756	d_Eukaryota	Alveolata	c_Dinophyceae	o_Peridiniales	f_Kryptoperidiniaceae	g_Durinskia	s_Durinskia baltica
F40_2017_metaeuk_out/taxResult_tax_per_contig.tsv:F4_k87_1251979_1_1920	400756	d_Eukaryota	Alveolata	c_Dinophyceae	o_Peridiniales	f_Kryptoperidiniaceae	g_Durinskia	s_Durinskia baltica
F40_2017_metaeuk_out/taxResult_tax_per_contig.tsv:F4_k87_14085_1_1594	400756	d_Eukaryota	Alveolata	c_Dinophyceae	o_Peridiniales	f_Kryptoperidiniaceae	g_Durinskia	s_Durinskia baltica
F40_2017_metaeuk_out/taxResult_tax_per_contig.tsv:F4_k87_17824_1_1211	400756	d_Eukaryota	Alveolata	c_Dinophyceae	o_Peridiniales	f_Kryptoperidiniaceae	g_Durinskia	s_Durinskia baltica
F40_2017_metaeuk_out/taxResult_tax_per_contig.tsv:F4_k87_2617091_1_1588	400756	d_Eukaryota	Alveolata	c_Dinophyceae	o_Peridiniales	f_Kryptoperidiniaceae	g_Durinskia	s_Durinskia baltica
F40_2017_metaeuk_out/taxResult_tax_per_contig.tsv:F4_k87_2632721_1_1296	400756	d_Eukaryota	Alveolata	c_Dinophyceae	o_Peridiniales	f_Kryptoperidiniaceae	g_Durinskia	s_Durinskia baltica
F40_2017_metaeuk_out/taxResult_tax_per_contig.tsv:F4_k87_2642882_1_1210	400756	d_Eukaryota	Alveolata	c_Dinophyceae	o_Peridiniales	f_Kryptoperidiniaceae	g_Durinskia	s_Durinskia baltica
F40_2017_metaeuk_out/taxResult_tax_per_contig.tsv:F4_k87_1251040_1_1059	400756	d_Eukaryota	Alveolata	c_Dinophyceae	o_Peridiniales	f_Kryptoperidiniaceae	g_Durinskia	s_Durinskia baltica
F40_2017_metaeuk_out/taxResult_tax_per_contig.tsv:F4_k87_1106119_1_1026	400756	d_Eukaryota	Alveolata	c_Dinophyceae	o_Peridiniales	f_Kryptoperidiniaceae	g_Durinskia	s_Durinskia baltica
F40_2017_metaeuk_out/taxResult_tax_per_contig.tsv:F4_k87_2412023_1_1220	400756	d_Eukaryota	Alveolata	c_Dinophyceae	o_Peridiniales	f_Kryptoperidiniaceae	g_Durinskia	s_Durinskia baltica
F40_2017_metaeuk_out/taxResult_tax_per_contig.tsv:F4_k87_1906366_1_1159	400756	d_Eukaryota	Alveolata	c_Dinophyceae	o_Peridiniales	f_Kryptoperidiniaceae	g_Durinskia	s_Durinskia baltica
F40_2017_metaeuk_out/taxResult_tax_per_contig.tsv:F4_k87_296230_1_1242	400756	d_Eukaryota	Alveolata	c_Dinophyceae	o_Peridiniales	f_Kryptoperidiniaceae	g_Durinskia	s_Durinskia baltica
F40_2017_metaeuk_out/taxResult_tax_per_contig.tsv:F4_k87_2877568_1_1160	400756	d_Eukaryota	Alveolata	c_Dinophyceae	o_Peridiniales	f_Kryptoperidiniaceae	g_Durinskia	s_Durinskia baltica
F40_2017_metaeuk_out/taxResult_tax_per_contig.tsv:F4_k87_2902425_1_1136	400756	d_Eukaryota	Alveolata	c_Dinophyceae	o_Peridiniales	f_Kryptoperidiniaceae	g_Durinskia	s_Durinskia baltica
F40_2017_metaeuk_out/taxResult_tax_per_contig.tsv:F4_k87_1468734_1_1187	400756	d_Eukaryota	Alveolata	c_Dinophyceae	o_Peridiniales	f_Kryptoperidiniaceae	g_Durinskia	s_Durinskia baltica
F40_2017_metaeuk_out/taxResult_tax_per_contig.tsv:F4_k87_40202_1_1064	400756	d_Eukaryota	Alveolata	c_Dinophyceae	o_Peridiniales	f_Kryptoperidiniaceae	g_Durinskia	s_Durinskia baltica
F40_2017_metaeuk_out/taxResult_tax_per_contig.tsv:F4_k87_1115449_1_1474	400756	d_Eukaryota	Alveolata	c_Dinophyceae	o_Peridiniales	f_Kryptoperidiniaceae	g_Durinskia	s_Durinskia baltica
F40_2017_metaeuk_out/taxResult_tax_per_contig.tsv:F4_k87_1124640_1_2089	5819	d_Eukaryota	Alveolata	p_Apicomplexa	c_Aconoidasida	o_Haemosporida
F40_2017_metaeuk_out/taxResult_tax_per_contig.tsv:F4_k87_1450542_1_1421	400756	d_Eukaryota	Alveolata	c_Dinophyceae	o_Peridiniales	f_Kryptoperidiniaceae	g_Durinskia	s_Durinskia baltica
F40_2017_metaeuk_out/taxResult_tax_per_contig.tsv:F4_k87_443049_1_1037	400756	d_Eukaryota	Alveolata	c_Dinophyceae	o_Peridiniales	f_Kryptoperidiniaceae	g_Durinskia	s_Durinskia baltica
F40_2017_metaeuk_out/taxResult_tax_per_contig.tsv:F4_k87_1037458_1_1140	400756	d_Eukaryota	Alveolata	c_Dinophyceae	o_Peridiniales	f_Kryptoperidiniaceae	g_Durinskia	s_Durinskia baltica
F40_2017_metaeuk_out/taxResult_tax_per_contig.tsv:F4_k87_1062033_1_1000	400756	d_Eukaryota	Alveolata	c_Dinophyceae	o_Peridiniales	f_Kryptoperidiniaceae	g_Durinskia	s_Durinskia baltica
F40_2017_metaeuk_out/taxResult_tax_per_contig.tsv:F4_k87_743312_1_1137	400756	d_Eukaryota	Alveolata	c_Dinophyceae	o_Peridiniales	f_Kryptoperidiniaceae	g_Durinskia	s_Durinskia baltica
F40_2017_metaeuk_out/taxResult_tax_per_contig.tsv:F4_k87_56315_1_3085	268821	d_Eukaryota	Alveolata	c_Dinophyceae	o_Thoracosphaerales	f_Thoracosphaeraceae	g_Scrippsiella	s_Scrippsiella hangoei
F40_2017_metaeuk_out/taxResult_tax_per_contig.tsv:F4_k87_2113949_1_1535	400756	d_Eukaryota	Alveolata	c_Dinophyceae	o_Peridiniales	f_Kryptoperidiniaceae	g_Durinskia	s_Durinskia baltica
F40_2017_metaeuk_out/taxResult_tax_per_contig.tsv:F4_k87_1060573_1_1200	400756	d_Eukaryota	Alveolata	c_Dinophyceae	o_Peridiniales	f_Kryptoperidiniaceae	g_Durinskia	s_Durinskia baltica
F40_2017_metaeuk_out/taxResult_tax_per_contig.tsv:F4_k87_1650705_1_1165	400756	d_Eukaryota	Alveolata	c_Dinophyceae	o_Peridiniales	f_Kryptoperidiniaceae	g_Durinskia	s_Durinskia baltica
F40_2017_metaeuk_out/taxResult_tax_per_contig.tsv:F4_k87_1321255_1_1166	400756	d_Eukaryota	Alveolata	c_Dinophyceae	o_Peridiniales	f_Kryptoperidiniaceae	g_Durinskia	s_Durinskia baltica
F40_2017_metaeuk_out/taxResult_tax_per_contig.tsv:F4_k87_217202_1_1652	400756	d_Eukaryota	Alveolata	c_Dinophyceae	o_Peridiniales	f_Kryptoperidiniaceae	g_Durinskia	s_Durinskia baltica
F40_2017_metaeuk_out/taxResult_tax_per_contig.tsv:F4_k87_2812354_1_1225	400756	d_Eukaryota	Alveolata	c_Dinophyceae	o_Peridiniales	f_Kryptoperidiniaceae	g_Durinskia	s_Durinskia baltica
F40_2017_metaeuk_out/taxResult_tax_per_contig.tsv:F4_k87_1964885_1_1756	400756	d_Eukaryota	Alveolata	c_Dinophyceae	o_Peridiniales	f_Kryptoperidiniaceae	g_Durinskia	s_Durinskia baltica
F40_2017_metaeuk_out/taxResult_tax_per_contig.tsv:F4_k87_2019691_1_2976	2864	d_Eukaryota	Alveolata	c_Dinophyceae
F40_2017_metaeuk_out/taxResult_tax_per_contig.tsv:F4_k87_435982_1_1367	400756	d_Eukaryota	Alveolata	c_Dinophyceae	o_Peridiniales	f_Kryptoperidiniaceae	g_Durinskia	s_Durinskia baltica
F40_2017_metaeuk_out/taxResult_tax_per_contig.tsv:F4_k87_818630_1_1120	400756	d_Eukaryota	Alveolata	c_Dinophyceae	o_Peridiniales	f_Kryptoperidiniaceae	g_Durinskia	s_Durinskia baltica
F40_2017_metaeuk_out/taxResult_tax_per_contig.tsv:F4_k87_841798_1_1572	160619	d_Eukaryota	Alveolata	c_Dinophyceae	o_Peridiniales	f_Kryptoperidiniaceae	g_Kryptoperidinium	s_Kryptoperidinium foliaceum
F40_2017_metaeuk_out/taxResult_tax_per_contig.tsv:F4_k87_1249592_1_1155	2137591	d_Eukaryota	Alveolata	c_Dinophyceae	o_Peridiniales	f_Kryptoperidiniaceae
F40_2017_metaeuk_out/taxResult_tax_per_contig.tsv:F4_k87_2849985_1_1101	400756	d_Eukaryota	Alveolata	c_Dinophyceae	o_Peridiniales	f_Kryptoperidiniaceae	g_Durinskia	s_Durinskia baltica
F40_2017_metaeuk_out/taxResult_tax_per_contig.tsv:F4_k87_198219_1_1273	400756	d_Eukaryota	Alveolata	c_Dinophyceae	o_Peridiniales	f_Kryptoperidiniaceae	g_Durinskia	s_Durinskia baltica
F40_2017_metaeuk_out/taxResult_tax_per_contig.tsv:F4_k87_773156_1_1222	400756	d_Eukaryota	Alveolata	c_Dinophyceae	o_Peridiniales	f_Kryptoperidiniaceae	g_Durinskia	s_Durinskia baltica
F40_2017_metaeuk_out/taxResult_tax_per_contig.tsv:F4_k87_2246560_1_1540	156230	d_Eukaryota	Alveolata	c_Dinophyceae	o_Gymnodiniales	f_Kareniaceae	g_Karenia	s_Karenia brevis
F40_2017_metaeuk_out/taxResult_tax_per_contig.tsv:F4_k87_2282671_1_1461	400756	d_Eukaryota	Alveolata	c_Dinophyceae	o_Peridiniales	f_Kryptoperidiniaceae	g_Durinskia	s_Durinskia baltica
F40_2017_metaeuk_out/taxResult_tax_per_contig.tsv:F4_k87_234658_1_1101	400756	d_Eukaryota	Alveolata	c_Dinophyceae	o_Peridiniales	f_Kryptoperidiniaceae	g_Durinskia	s_Durinskia baltica
F40_2017_metaeuk_out/taxResult_tax_per_contig.tsv:F4_k87_2107721_1_4652	400756	d_Eukaryota	Alveolata	c_Dinophyceae	o_Peridiniales	f_Kryptoperidiniaceae	g_Durinskia	s_Durinskia baltica
F40_2017_metaeuk_out/taxResult_tax_per_contig.tsv:F4_k87_531960_1_1179	400756	d_Eukaryota	Alveolata	c_Dinophyceae	o_Peridiniales	f_Kryptoperidiniaceae	g_Durinskia	s_Durinskia baltica
F40_2017_metaeuk_out/taxResult_tax_per_contig.tsv:F4_k87_1477650_1_1358	400756	d_Eukaryota	Alveolata	c_Dinophyceae	o_Peridiniales	f_Kryptoperidiniaceae	g_Durinskia	s_Durinskia baltica
F40_2017_metaeuk_out/taxResult_tax_per_contig.tsv:F4_k87_1492981_1_2267	2926	d_Eukaryota	Alveolata	c_Dinophyceae	o_Gonyaulacales	f_Gonyaulacaceae	g_Alexandrium	s_Alexandrium tamarense
F40_2017_metaeuk_out/taxResult_tax_per_contig.tsv:F4_k87_1513459_1_1525	400756	d_Eukaryota	Alveolata	c_Dinophyceae	o_Peridiniales	f_Kryptoperidiniaceae	g_Durinskia	s_Durinskia baltica
F40_2017_metaeuk_out/taxResult_tax_per_contig.tsv:F4_k87_2931499_1_1279	400756	d_Eukaryota	Alveolata	c_Dinophyceae	o_Peridiniales	f_Kryptoperidiniaceae	g_Durinskia	s_Durinskia baltica
F40_2017_metaeuk_out/taxResult_tax_per_contig.tsv:F4_k87_1145130_1_1462	400756	d_Eukaryota	Alveolata	c_Dinophyceae	o_Peridiniales	f_Kryptoperidiniaceae	g_Durinskia	s_Durinskia baltica
F40_2017_metaeuk_out/taxResult_tax_per_contig.tsv:F4_k87_711548_1_1208	400756	d_Eukaryota	Alveolata	c_Dinophyceae	o_Peridiniales	f_Kryptoperidiniaceae	g_Durinskia	s_Durinskia baltica
F40_2017_metaeuk_out/taxResult_tax_per_contig.tsv:F4_k87_1911320_1_1578	400756	d_Eukaryota	Alveolata	c_Dinophyceae	o_Peridiniales	f_Kryptoperidiniaceae	g_Durinskia	s_Durinskia baltica
F40_2017_metaeuk_out/taxResult_tax_per_contig.tsv:F4_k87_1918131_1_1289	400756	d_Eukaryota	Alveolata	c_Dinophyceae	o_Peridiniales	f_Kryptoperidiniaceae	g_Durinskia	s_Durinskia baltica
F40_2017_metaeuk_out/taxResult_tax_per_contig.tsv:F4_k87_1940460_1_1298	400756	d_Eukaryota	Alveolata	c_Dinophyceae	o_Peridiniales	f_Kryptoperidiniaceae	g_Durinskia	s_Durinskia baltica
F40_2017_metaeuk_out/taxResult_tax_per_contig.tsv:F4_k87_517794_1_1157	400756	d_Eukaryota	Alveolata	c_Dinophyceae	o_Peridiniales	f_Kryptoperidiniaceae	g_Durinskia	s_Durinskia baltica
F40_2017_metaeuk_out/taxResult_tax_per_contig.tsv:F4_k87_1149956_1_1110	400756	d_Eukaryota	Alveolata	c_Dinophyceae	o_Peridiniales	f_Kryptoperidiniaceae	g_Durinskia	s_Durinskia baltica
F40_2017_metaeuk_out/taxResult_tax_per_contig.tsv:F4_k87_1161145_1_2172	626734	d_Eukaryota	Alveolata	p_Ciliophora	Intramacronucleata	c_Spirotrichea	Choreotrichia	o_Tintinnida	f_Rhabdonellidae	g_Schmidingerella	s_Schmidingerella taraikaensis
F40_2017_metaeuk_out/taxResult_tax_per_contig.tsv:F4_k87_1208465_1_1851	400756	d_Eukaryota	Alveolata	c_Dinophyceae	o_Peridiniales	f_Kryptoperidiniaceae	g_Durinskia	s_Durinskia baltica
F40_2017_metaeuk_out/taxResult_tax_per_contig.tsv:F4_k87_1502076_1_1325	400756	d_Eukaryota	Alveolata	c_Dinophyceae	o_Peridiniales	f_Kryptoperidiniaceae	g_Durinskia	s_Durinskia baltica
F40_2017_metaeuk_out/taxResult_tax_per_contig.tsv:F4_k87_766820_1_1052	400756	d_Eukaryota	Alveolata	c_Dinophyceae	o_Peridiniales	f_Kryptoperidiniaceae	g_Durinskia	s_Durinskia baltica
F40_2017_metaeuk_out/taxResult_tax_per_contig.tsv:F4_k87_793120_1_1566	400756	d_Eukaryota	Alveolata	c_Dinophyceae	o_Peridiniales	f_Kryptoperidiniaceae	g_Durinskia	s_Durinskia baltica
F40_2017_metaeuk_out/taxResult_tax_per_contig.tsv:F4_k87_98904_1_1159	400756	d_Eukaryota	Alveolata	c_Dinophyceae	o_Peridiniales	f_Kryptoperidiniaceae	g_Durinskia	s_Durinskia baltica
F40_2017_metaeuk_out/taxResult_tax_per_contig.tsv:F4_k87_2228035_1_1410	400756	d_Eukaryota	Alveolata	c_Dinophyceae	o_Peridiniales	f_Kryptoperidiniaceae	g_Durinskia	s_Durinskia baltica
F40_2017_metaeuk_out/taxResult_tax_per_contig.tsv:F4_k87_2235117_1_2008	400756	d_Eukaryota	Alveolata	c_Dinophyceae	o_Peridiniales	f_Kryptoperidiniaceae	g_Durinskia	s_Durinskia baltica
F40_2017_metaeuk_out/taxResult_tax_per_contig.tsv:F4_k87_1090335_1_1287	400756	d_Eukaryota	Alveolata	c_Dinophyceae	o_Peridiniales	f_Kryptoperidiniaceae	g_Durinskia	s_Durinskia baltica
F40_2017_metaeuk_out/taxResult_tax_per_contig.tsv:F4_k87_1113992_1_1006	400756	d_Eukaryota	Alveolata	c_Dinophyceae	o_Peridiniales	f_Kryptoperidiniaceae	g_Durinskia	s_Durinskia baltica
F40_2017_metaeuk_out/taxResult_tax_per_contig.tsv:F4_k87_1118165_1_1020	400756	d_Eukaryota	Alveolata	c_Dinophyceae	o_Peridiniales	f_Kryptoperidiniaceae	g_Durinskia	s_Durinskia baltica
F40_2017_metaeuk_out/taxResult_tax_per_contig.tsv:F4_k87_325951_1_1518	400756	d_Eukaryota	Alveolata	c_Dinophyceae	o_Peridiniales	f_Kryptoperidiniaceae	g_Durinskia	s_Durinskia baltica
F40_2017_metaeuk_out/taxResult_tax_per_contig.tsv:F4_k87_2644957_1_1088	400756	d_Eukaryota	Alveolata	c_Dinophyceae	o_Peridiniales	f_Kryptoperidiniaceae	g_Durinskia	s_Durinskia baltica
F40_2017_metaeuk_out/taxResult_tax_per_contig.tsv:F4_k87_2285141_1_1413	400756	d_Eukaryota	Alveolata	c_Dinophyceae	o_Peridiniales	f_Kryptoperidiniaceae	g_Durinskia	s_Durinskia baltica
F40_2017_metaeuk_out/taxResult_tax_per_contig.tsv:F4_k87_319030_1_1323	864142	d_Eukaryota	Alveolata	p_Apicomplexa	c_Aconoidasida	o_Haemosporida	f_Plasmodiidae	g_Plasmodium	Plasmodium (Plasmodium)	s_Plasmodium ovale	Plasmodium ovale wallikeri
F40_2017_metaeuk_out/taxResult_tax_per_contig.tsv:F4_k87_162436_1_1515	400756	d_Eukaryota	Alveolata	c_Dinophyceae	o_Peridiniales	f_Kryptoperidiniaceae	g_Durinskia	s_Durinskia baltica
F40_2017_metaeuk_out/taxResult_tax_per_contig.tsv:F4_k87_2469328_1_1154	400756	d_Eukaryota	Alveolata	c_Dinophyceae	o_Peridiniales	f_Kryptoperidiniaceae	g_Durinskia	s_Durinskia baltica
F40_2017_metaeuk_out/taxResult_tax_per_contig.tsv:F4_k87_353677_1_1059	400756	d_Eukaryota	Alveolata	c_Dinophyceae	o_Peridiniales	f_Kryptoperidiniaceae	g_Durinskia	s_Durinskia baltica
F40_2017_metaeuk_out/taxResult_tax_per_contig.tsv:F4_k87_375696_1_1570	400756	d_Eukaryota	Alveolata	c_Dinophyceae	o_Peridiniales	f_Kryptoperidiniaceae	g_Durinskia	s_Durinskia baltica
F40_2017_metaeuk_out/taxResult_tax_per_contig.tsv:F4_k87_2607047_1_1093	400756	d_Eukaryota	Alveolata	c_Dinophyceae	o_Peridiniales	f_Kryptoperidiniaceae	g_Durinskia	s_Durinskia baltica
F40_2017_metaeuk_out/taxResult_tax_per_contig.tsv:F4_k87_2260185_1_1533	2950	d_Eukaryota	Alveolata	c_Dinophyceae	o_Suessiales	f_Symbiodiniaceae	g_Symbiodinium	unclassified Symbiodinium	s_Symbiodinium sp.
F40_2017_metaeuk_out/taxResult_tax_per_contig.tsv:F4_k87_2265652_1_1088	400756	d_Eukaryota	Alveolata	c_Dinophyceae	o_Peridiniales	f_Kryptoperidiniaceae	g_Durinskia	s_Durinskia baltica
F40_2017_metaeuk_out/taxResult_tax_per_contig.tsv:F4_k87_2165283_1_1167	400756	d_Eukaryota	Alveolata	c_Dinophyceae	o_Peridiniales	f_Kryptoperidiniaceae	g_Durinskia	s_Durinskia baltica
F40_2017_metaeuk_out/taxResult_tax_per_contig.tsv:F4_k87_2220468_1_1328	400756	d_Eukaryota	Alveolata	c_Dinophyceae	o_Peridiniales	f_Kryptoperidiniaceae	g_Durinskia	s_Durinskia baltica
F40_2017_metaeuk_out/taxResult_tax_per_contig.tsv:F4_k87_114753_1_1288	400756	d_Eukaryota	Alveolata	c_Dinophyceae	o_Peridiniales	f_Kryptoperidiniaceae	g_Durinskia	s_Durinskia baltica
F40_2017_metaeuk_out/taxResult_tax_per_contig.tsv:F4_k87_122208_1_1056	400756	d_Eukaryota	Alveolata	c_Dinophyceae	o_Peridiniales	f_Kryptoperidiniaceae	g_Durinskia	s_Durinskia baltica
F40_2017_metaeuk_out/taxResult_tax_per_contig.tsv:F4_k87_812689_1_1508	400756	d_Eukaryota	Alveolata	c_Dinophyceae	o_Peridiniales	f_Kryptoperidiniaceae	g_Durinskia	s_Durinskia baltica
F40_2017_metaeuk_out/taxResult_tax_per_contig.tsv:F4_k87_712610_1_1584	400756	d_Eukaryota	Alveolata	c_Dinophyceae	o_Peridiniales	f_Kryptoperidiniaceae	g_Durinskia	s_Durinskia baltica
F40_2017_metaeuk_out/taxResult_tax_per_contig.tsv:F4_k87_419866_1_1607	400756	d_Eukaryota	Alveolata	c_Dinophyceae	o_Peridiniales	f_Kryptoperidiniaceae	g_Durinskia	s_Durinskia baltica
F40_2017_metaeuk_out/taxResult_tax_per_contig.tsv:F4_k87_981998_1_1121	400756	d_Eukaryota	Alveolata	c_Dinophyceae	o_Peridiniales	f_Kryptoperidiniaceae	g_Durinskia	s_Durinskia baltica
F40_2017_metaeuk_out/taxResult_tax_per_contig.tsv:F4_k87_150939_1_1289	400756	d_Eukaryota	Alveolata	c_Dinophyceae	o_Peridiniales	f_Kryptoperidiniaceae	g_Durinskia	s_Durinskia baltica
F40_2017_metaeuk_out/taxResult_tax_per_contig.tsv:F4_k87_290718_1_1133	400756	d_Eukaryota	Alveolata	c_Dinophyceae	o_Peridiniales	f_Kryptoperidiniaceae	g_Durinskia	s_Durinskia baltica
F40_2017_metaeuk_out/taxResult_tax_per_contig.tsv:F4_k87_1408940_1_1331	400756	d_Eukaryota	Alveolata	c_Dinophyceae	o_Peridiniales	f_Kryptoperidiniaceae	g_Durinskia	s_Durinskia baltica
F40_2017_metaeuk_out/taxResult_tax_per_contig.tsv:F4_k87_2230807_1_1113	400756	d_Eukaryota	Alveolata	c_Dinophyceae	o_Peridiniales	f_Kryptoperidiniaceae	g_Durinskia	s_Durinskia baltica
F40_2017_metaeuk_out/taxResult_tax_per_contig.tsv:F4_k87_2457510_1_1272	400756	d_Eukaryota	Alveolata	c_Dinophyceae	o_Peridiniales	f_Kryptoperidiniaceae	g_Durinskia	s_Durinskia baltica
F40_2017_metaeuk_out/taxResult_tax_per_contig.tsv:F4_k87_1647217_1_1324	400756	d_Eukaryota	Alveolata	c_Dinophyceae	o_Peridiniales	f_Kryptoperidiniaceae	g_Durinskia	s_Durinskia baltica
F40_2017_metaeuk_out/taxResult_tax_per_contig.tsv:F4_k87_1681904_1_1798	400756	d_Eukaryota	Alveolata	c_Dinophyceae	o_Peridiniales	f_Kryptoperidiniaceae	g_Durinskia	s_Durinskia baltica
F40_2017_metaeuk_out/taxResult_tax_per_contig.tsv:F4_k87_464815_1_1071	400756	d_Eukaryota	Alveolata	c_Dinophyceae	o_Peridiniales	f_Kryptoperidiniaceae	g_Durinskia	s_Durinskia baltica
F40_2017_metaeuk_out/taxResult_tax_per_contig.tsv:F4_k87_2672561_1_1464	400756	d_Eukaryota	Alveolata	c_Dinophyceae	o_Peridiniales	f_Kryptoperidiniaceae	g_Durinskia	s_Durinskia baltica
F40_2017_metaeuk_out/taxResult_tax_per_contig.tsv:F4_k87_1897894_1_1166	400756	d_Eukaryota	Alveolata	c_Dinophyceae	o_Peridiniales	f_Kryptoperidiniaceae	g_Durinskia	s_Durinskia baltica
F40_2017_metaeuk_out/taxResult_tax_per_contig.tsv:F4_k87_443580_1_1381	400756	d_Eukaryota	Alveolata	c_Dinophyceae	o_Peridiniales	f_Kryptoperidiniaceae	g_Durinskia	s_Durinskia baltica
F40_2017_metaeuk_out/taxResult_tax_per_contig.tsv:F4_k87_205546_1_1122	400756	d_Eukaryota	Alveolata	c_Dinophyceae	o_Peridiniales	f_Kryptoperidiniaceae	g_Durinskia	s_Durinskia baltica
F40_2017_metaeuk_out/taxResult_tax_per_contig.tsv:F4_k87_226456_1_1020	400756	d_Eukaryota	Alveolata	c_Dinophyceae	o_Peridiniales	f_Kryptoperidiniaceae	g_Durinskia	s_Durinskia baltica
F40_2017_metaeuk_out/taxResult_tax_per_contig.tsv:F4_k87_274037_1_1713	2864	d_Eukaryota	Alveolata	c_Dinophyceae
F40_2017_metaeuk_out/taxResult_tax_per_contig.tsv:F4_k87_1736428_1_1006	400756	d_Eukaryota	Alveolata	c_Dinophyceae	o_Peridiniales	f_Kryptoperidiniaceae	g_Durinskia	s_Durinskia baltica
F40_2017_metaeuk_out/taxResult_tax_per_contig.tsv:F4_k87_376453_1_1471	400756	d_Eukaryota	Alveolata	c_Dinophyceae	o_Peridiniales	f_Kryptoperidiniaceae	g_Durinskia	s_Durinskia baltica
F40_2017_metaeuk_out/taxResult_tax_per_contig.tsv:F4_k87_1570921_1_1158	400756	d_Eukaryota	Alveolata	c_Dinophyceae	o_Peridiniales	f_Kryptoperidiniaceae	g_Durinskia	s_Durinskia baltica
F40_2017_metaeuk_out/taxResult_tax_per_contig.tsv:F4_k87_1951976_1_1718	400756	d_Eukaryota	Alveolata	c_Dinophyceae	o_Peridiniales	f_Kryptoperidiniaceae	g_Durinskia	s_Durinskia baltica
F40_2017_metaeuk_out/taxResult_tax_per_contig.tsv:F4_k87_123869_1_1013	400756	d_Eukaryota	Alveolata	c_Dinophyceae	o_Peridiniales	f_Kryptoperidiniaceae	g_Durinskia	s_Durinskia baltica
F40_2017_metaeuk_out/taxResult_tax_per_contig.tsv:F4_k87_2018650_1_1227	400756	d_Eukaryota	Alveolata	c_Dinophyceae	o_Peridiniales	f_Kryptoperidiniaceae	g_Durinskia	s_Durinskia baltica
F40_2017_metaeuk_out/taxResult_tax_per_contig.tsv:F4_k87_683267_1_1141	400756	d_Eukaryota	Alveolata	c_Dinophyceae	o_Peridiniales	f_Kryptoperidiniaceae	g_Durinskia	s_Durinskia baltica
F40_2017_metaeuk_out/taxResult_tax_per_contig.tsv:F4_k87_2401008_1_1627	400756	d_Eukaryota	Alveolata	c_Dinophyceae	o_Peridiniales	f_Kryptoperidiniaceae	g_Durinskia	s_Durinskia baltica
F40_2017_metaeuk_out/taxResult_tax_per_contig.tsv:F4_k87_2408246_1_1844	400756	d_Eukaryota	Alveolata	c_Dinophyceae	o_Peridiniales	f_Kryptoperidiniaceae	g_Durinskia	s_Durinskia baltica
F40_2017_metaeuk_out/taxResult_tax_per_contig.tsv:F4_k87_2446402_1_1503	400756	d_Eukaryota	Alveolata	c_Dinophyceae	o_Peridiniales	f_Kryptoperidiniaceae	g_Durinskia	s_Durinskia baltica
F40_2017_metaeuk_out/taxResult_tax_per_contig.tsv:F4_k87_2469919_1_1408	400756	d_Eukaryota	Alveolata	c_Dinophyceae	o_Peridiniales	f_Kryptoperidiniaceae	g_Durinskia	s_Durinskia baltica
F40_2017_metaeuk_out/taxResult_tax_per_contig.tsv:F4_k87_386180_1_1411	400756	d_Eukaryota	Alveolata	c_Dinophyceae	o_Peridiniales	f_Kryptoperidiniaceae	g_Durinskia	s_Durinskia baltica
F40_2017_metaeuk_out/taxResult_tax_per_contig.tsv:F4_k87_412866_1_1210	400756	d_Eukaryota	Alveolata	c_Dinophyceae	o_Peridiniales	f_Kryptoperidiniaceae	g_Durinskia	s_Durinskia baltica
F40_2017_metaeuk_out/taxResult_tax_per_contig.tsv:F4_k87_45329_1_1285	400756	d_Eukaryota	Alveolata	c_Dinophyceae	o_Peridiniales	f_Kryptoperidiniaceae	g_Durinskia	s_Durinskia baltica
F40_2017_metaeuk_out/taxResult_tax_per_contig.tsv:F4_k87_430883_1_1409	693140	d_Eukaryota	Alveolata	p_Ciliophora	Intramacronucleata	c_Prostomatea	o_Prorodontida	f_Colepidae	g_Tiarina	s_Tiarina fusa
F40_2017_metaeuk_out/taxResult_tax_per_contig.tsv:F4_k87_471237_1_6598	89954	d_Eukaryota	Alveolata	c_Dinophyceae	o_Suessiales
F40_2017_metaeuk_out/taxResult_tax_per_contig.tsv:F4_k87_2918853_1_1153	400756	d_Eukaryota	Alveolata	c_Dinophyceae	o_Peridiniales	f_Kryptoperidiniaceae	g_Durinskia	s_Durinskia baltica
F40_2017_metaeuk_out/taxResult_tax_per_contig.tsv:F4_k87_2969248_1_1209	400756	d_Eukaryota	Alveolata	c_Dinophyceae	o_Peridiniales	f_Kryptoperidiniaceae	g_Durinskia	s_Durinskia baltica
F40_2017_metaeuk_out/taxResult_tax_per_contig.tsv:F4_k87_9268_1_2329	400756	d_Eukaryota	Alveolata	c_Dinophyceae	o_Peridiniales	f_Kryptoperidiniaceae	g_Durinskia	s_Durinskia baltica
F40_2017_metaeuk_out/taxResult_tax_per_contig.tsv:F4_k87_2212483_1_1478	400756	d_Eukaryota	Alveolata	c_Dinophyceae	o_Peridiniales	f_Kryptoperidiniaceae	g_Durinskia	s_Durinskia baltica
F40_2017_metaeuk_out/taxResult_tax_per_contig.tsv:F4_k87_483619_1_1678	2864	d_Eukaryota	Alveolata	c_Dinophyceae
F40_2017_metaeuk_out/taxResult_tax_per_contig.tsv:F4_k87_268872_1_3186	400756	d_Eukaryota	Alveolata	c_Dinophyceae	o_Peridiniales	f_Kryptoperidiniaceae	g_Durinskia	s_Durinskia baltica
F40_2017_metaeuk_out/taxResult_tax_per_contig.tsv:F4_k87_285583_1_1416	400756	d_Eukaryota	Alveolata	c_Dinophyceae	o_Peridiniales	f_Kryptoperidiniaceae	g_Durinskia	s_Durinskia baltica
F40_2017_metaeuk_out/taxResult_tax_per_contig.tsv:F4_k87_318160_1_1086	400756	d_Eukaryota	Alveolata	c_Dinophyceae	o_Peridiniales	f_Kryptoperidiniaceae	g_Durinskia	s_Durinskia baltica
F40_2017_metaeuk_out/taxResult_tax_per_contig.tsv:F4_k87_357088_1_2020	400756	d_Eukaryota	Alveolata	c_Dinophyceae	o_Peridiniales	f_Kryptoperidiniaceae	g_Durinskia	s_Durinskia baltica
F40_2017_metaeuk_out/taxResult_tax_per_contig.tsv:F4_k87_2450749_1_1652	400756	d_Eukaryota	Alveolata	c_Dinophyceae	o_Peridiniales	f_Kryptoperidiniaceae	g_Durinskia	s_Durinskia baltica
F40_2017_metaeuk_out/taxResult_tax_per_contig.tsv:F4_k87_2467286_1_1104	400756	d_Eukaryota	Alveolata	c_Dinophyceae	o_Peridiniales	f_Kryptoperidiniaceae	g_Durinskia	s_Durinskia baltica
F40_2017_metaeuk_out/taxResult_tax_per_contig.tsv:F4_k87_1573975_1_1048	400756	d_Eukaryota	Alveolata	c_Dinophyceae	o_Peridiniales	f_Kryptoperidiniaceae	g_Durinskia	s_Durinskia baltica
F40_2017_metaeuk_out/taxResult_tax_per_contig.tsv:F4_k87_1582983_1_1089	400756	d_Eukaryota	Alveolata	c_Dinophyceae	o_Peridiniales	f_Kryptoperidiniaceae	g_Durinskia	s_Durinskia baltica
F40_2017_metaeuk_out/taxResult_tax_per_contig.tsv:F4_k87_1034597_1_1773	400756	d_Eukaryota	Alveolata	c_Dinophyceae	o_Peridiniales	f_Kryptoperidiniaceae	g_Durinskia	s_Durinskia baltica
F40_2017_metaeuk_out/taxResult_tax_per_contig.tsv:F4_k87_290648_1_1145	160619	d_Eukaryota	Alveolata	c_Dinophyceae	o_Peridiniales	f_Kryptoperidiniaceae	g_Kryptoperidinium	s_Kryptoperidinium foliaceum
F40_2017_metaeuk_out/taxResult_tax_per_contig.tsv:F4_k87_297271_1_1363	400756	d_Eukaryota	Alveolata	c_Dinophyceae	o_Peridiniales	f_Kryptoperidiniaceae	g_Durinskia	s_Durinskia baltica
F40_2017_metaeuk_out/taxResult_tax_per_contig.tsv:F4_k87_281981_1_1096	400756	d_Eukaryota	Alveolata	c_Dinophyceae	o_Peridiniales	f_Kryptoperidiniaceae	g_Durinskia	s_Durinskia baltica
F40_2017_metaeuk_out/taxResult_tax_per_contig.tsv:F4_k87_128207_1_1100	400756	d_Eukaryota	Alveolata	c_Dinophyceae	o_Peridiniales	f_Kryptoperidiniaceae	g_Durinskia	s_Durinskia baltica
F40_2017_metaeuk_out/taxResult_tax_per_contig.tsv:F4_k87_293417_1_1333	400756	d_Eukaryota	Alveolata	c_Dinophyceae	o_Peridiniales	f_Kryptoperidiniaceae	g_Durinskia	s_Durinskia baltica
F40_2017_metaeuk_out/taxResult_tax_per_contig.tsv:F4_k87_1492255_1_1342	400756	d_Eukaryota	Alveolata	c_Dinophyceae	o_Peridiniales	f_Kryptoperidiniaceae	g_Durinskia	s_Durinskia baltica
F40_2017_metaeuk_out/taxResult_tax_per_contig.tsv:F4_k87_165222_1_1148	400756	d_Eukaryota	Alveolata	c_Dinophyceae	o_Peridiniales	f_Kryptoperidiniaceae	g_Durinskia	s_Durinskia baltica
F40_2017_metaeuk_out/taxResult_tax_per_contig.tsv:F4_k87_509770_1_1137	400756	d_Eukaryota	Alveolata	c_Dinophyceae	o_Peridiniales	f_Kryptoperidiniaceae	g_Durinskia	s_Durinskia baltica
F40_2017_metaeuk_out/taxResult_tax_per_contig.tsv:F4_k87_1393731_1_1088	400756	d_Eukaryota	Alveolata	c_Dinophyceae	o_Peridiniales	f_Kryptoperidiniaceae	g_Durinskia	s_Durinskia baltica
F40_2017_metaeuk_out/taxResult_tax_per_contig.tsv:F4_k87_647407_1_1280	400756	d_Eukaryota	Alveolata	c_Dinophyceae	o_Peridiniales	f_Kryptoperidiniaceae	g_Durinskia	s_Durinskia baltica
F40_2017_metaeuk_out/taxResult_tax_per_contig.tsv:F4_k87_652460_1_1133	400756	d_Eukaryota	Alveolata	c_Dinophyceae	o_Peridiniales	f_Kryptoperidiniaceae	g_Durinskia	s_Durinskia baltica
F40_2017_metaeuk_out/taxResult_tax_per_contig.tsv:F4_k87_226318_1_1263	400756	d_Eukaryota	Alveolata	c_Dinophyceae	o_Peridiniales	f_Kryptoperidiniaceae	g_Durinskia	s_Durinskia baltica
F40_2017_metaeuk_out/taxResult_tax_per_contig.tsv:F4_k87_741312_1_1322	400756	d_Eukaryota	Alveolata	c_Dinophyceae	o_Peridiniales	f_Kryptoperidiniaceae	g_Durinskia	s_Durinskia baltica
F40_2017_metaeuk_out/taxResult_tax_per_contig.tsv:F4_k87_757922_1_2039	400756	d_Eukaryota	Alveolata	c_Dinophyceae	o_Peridiniales	f_Kryptoperidiniaceae	g_Durinskia	s_Durinskia baltica
F40_2017_metaeuk_out/taxResult_tax_per_contig.tsv:F4_k87_2927449_1_1314	400756	d_Eukaryota	Alveolata	c_Dinophyceae	o_Peridiniales	f_Kryptoperidiniaceae	g_Durinskia	s_Durinskia baltica
F40_2017_metaeuk_out/taxResult_tax_per_contig.tsv:F4_k87_233386_1_1277	400756	d_Eukaryota	Alveolata	c_Dinophyceae	o_Peridiniales	f_Kryptoperidiniaceae	g_Durinskia	s_Durinskia baltica
F40_2017_metaeuk_out/taxResult_tax_per_contig.tsv:F4_k87_1481280_1_1958	400756	d_Eukaryota	Alveolata	c_Dinophyceae	o_Peridiniales	f_Kryptoperidiniaceae	g_Durinskia	s_Durinskia baltica
F40_2017_metaeuk_out/taxResult_tax_per_contig.tsv:F4_k87_764737_1_1052	400756	d_Eukaryota	Alveolata	c_Dinophyceae	o_Peridiniales	f_Kryptoperidiniaceae	g_Durinskia	s_Durinskia baltica
F40_2017_metaeuk_out/taxResult_tax_per_contig.tsv:F4_k87_1793083_1_1517	400756	d_Eukaryota	Alveolata	c_Dinophyceae	o_Peridiniales	f_Kryptoperidiniaceae	g_Durinskia	s_Durinskia baltica
F40_2017_metaeuk_out/taxResult_tax_per_contig.tsv:F4_k87_1800332_1_1089	400756	d_Eukaryota	Alveolata	c_Dinophyceae	o_Peridiniales	f_Kryptoperidiniaceae	g_Durinskia	s_Durinskia baltica
F40_2017_metaeuk_out/taxResult_tax_per_contig.tsv:F4_k87_1815805_1_1516	400756	d_Eukaryota	Alveolata	c_Dinophyceae	o_Peridiniales	f_Kryptoperidiniaceae	g_Durinskia	s_Durinskia baltica
F40_2017_metaeuk_out/taxResult_tax_per_contig.tsv:F4_k87_2785560_1_1313	2137591	d_Eukaryota	Alveolata	c_Dinophyceae	o_Peridiniales	f_Kryptoperidiniaceae
F40_2017_metaeuk_out/taxResult_tax_per_contig.tsv:F4_k87_2832835_1_1161	400756	d_Eukaryota	Alveolata	c_Dinophyceae	o_Peridiniales	f_Kryptoperidiniaceae	g_Durinskia	s_Durinskia baltica
F40_2017_metaeuk_out/taxResult_tax_per_contig.tsv:F4_k87_800576_1_1945	400756	d_Eukaryota	Alveolata	c_Dinophyceae	o_Peridiniales	f_Kryptoperidiniaceae	g_Durinskia	s_Durinskia baltica
F40_2017_metaeuk_out/taxResult_tax_per_contig.tsv:F4_k87_648257_1_1170	400756	d_Eukaryota	Alveolata	c_Dinophyceae	o_Peridiniales	f_Kryptoperidiniaceae	g_Durinskia	s_Durinskia baltica
F40_2017_metaeuk_out/taxResult_tax_per_contig.tsv:F4_k87_658243_1_1387	1333877	d_Eukaryota	Alveolata	c_Dinophyceae	o_Peridiniales	f_Endodiniaceae	g_Brandtodinium	s_Brandtodinium nutricula
F40_2017_metaeuk_out/taxResult_tax_per_contig.tsv:F4_k87_1716395_1_1052	400756	d_Eukaryota	Alveolata	c_Dinophyceae	o_Peridiniales	f_Kryptoperidiniaceae	g_Durinskia	s_Durinskia baltica
F40_2017_metaeuk_out/taxResult_tax_per_contig.tsv:F4_k87_217951_1_1052	400756	d_Eukaryota	Alveolata	c_Dinophyceae	o_Peridiniales	f_Kryptoperidiniaceae	g_Durinskia	s_Durinskia baltica
F40_2017_metaeuk_out/taxResult_tax_per_contig.tsv:F4_k87_626982_1_1040	400756	d_Eukaryota	Alveolata	c_Dinophyceae	o_Peridiniales	f_Kryptoperidiniaceae	g_Durinskia	s_Durinskia baltica
F40_2017_metaeuk_out/taxResult_tax_per_contig.tsv:F4_k87_1244189_1_1443	400756	d_Eukaryota	Alveolata	c_Dinophyceae	o_Peridiniales	f_Kryptoperidiniaceae	g_Durinskia	s_Durinskia baltica
F40_2017_metaeuk_out/taxResult_tax_per_contig.tsv:F4_k87_1275131_1_1275	400756	d_Eukaryota	Alveolata	c_Dinophyceae	o_Peridiniales	f_Kryptoperidiniaceae	g_Durinskia	s_Durinskia baltica
F40_2017_metaeuk_out/taxResult_tax_per_contig.tsv:F4_k87_1573083_1_1601	400756	d_Eukaryota	Alveolata	c_Dinophyceae	o_Peridiniales	f_Kryptoperidiniaceae	g_Durinskia	s_Durinskia baltica
F40_2017_metaeuk_out/taxResult_tax_per_contig.tsv:F4_k87_2621061_1_1132	311385	d_Eukaryota	Alveolata	p_Ciliophora	Intramacronucleata	c_Spirotrichea	Stichotrichia	o_Urostylida	f_Pseudokeronopsidae	g_Pseudokeronopsis
F40_2017_metaeuk_out/taxResult_tax_per_contig.tsv:F4_k87_1074573_1_2328	400756	d_Eukaryota	Alveolata	c_Dinophyceae	o_Peridiniales	f_Kryptoperidiniaceae	g_Durinskia	s_Durinskia baltica
F40_2017_metaeuk_out/taxResult_tax_per_contig.tsv:F4_k87_2562474_1_1457	400756	d_Eukaryota	Alveolata	c_Dinophyceae	o_Peridiniales	f_Kryptoperidiniaceae	g_Durinskia	s_Durinskia baltica
F40_2017_metaeuk_out/taxResult_tax_per_contig.tsv:F4_k87_1765910_1_1494	400756	d_Eukaryota	Alveolata	c_Dinophyceae	o_Peridiniales	f_Kryptoperidiniaceae	g_Durinskia	s_Durinskia baltica
F40_2017_metaeuk_out/taxResult_tax_per_contig.tsv:F4_k87_1659494_1_1156	400756	d_Eukaryota	Alveolata	c_Dinophyceae	o_Peridiniales	f_Kryptoperidiniaceae	g_Durinskia	s_Durinskia baltica
F40_2017_metaeuk_out/taxResult_tax_per_contig.tsv:F4_k87_1639113_1_1079	400756	d_Eukaryota	Alveolata	c_Dinophyceae	o_Peridiniales	f_Kryptoperidiniaceae	g_Durinskia	s_Durinskia baltica
F40_2017_metaeuk_out/taxResult_tax_per_contig.tsv:F4_k87_1652077_1_2063	400756	d_Eukaryota	Alveolata	c_Dinophyceae	o_Peridiniales	f_Kryptoperidiniaceae	g_Durinskia	s_Durinskia baltica
F40_2017_metaeuk_out/taxResult_tax_per_contig.tsv:F4_k87_1669347_1_1134	400756	d_Eukaryota	Alveolata	c_Dinophyceae	o_Peridiniales	f_Kryptoperidiniaceae	g_Durinskia	s_Durinskia baltica
F40_2017_metaeuk_out/taxResult_tax_per_contig.tsv:F4_k87_1895097_1_1058	400756	d_Eukaryota	Alveolata	c_Dinophyceae	o_Peridiniales	f_Kryptoperidiniaceae	g_Durinskia	s_Durinskia baltica
F40_2017_metaeuk_out/taxResult_tax_per_contig.tsv:F4_k87_2072434_1_1178	400756	d_Eukaryota	Alveolata	c_Dinophyceae	o_Peridiniales	f_Kryptoperidiniaceae	g_Durinskia	s_Durinskia baltica
F40_2017_metaeuk_out/taxResult_tax_per_contig.tsv:F4_k87_1658816_1_1371	400756	d_Eukaryota	Alveolata	c_Dinophyceae	o_Peridiniales	f_Kryptoperidiniaceae	g_Durinskia	s_Durinskia baltica
F40_2017_metaeuk_out/taxResult_tax_per_contig.tsv:F4_k87_1676335_1_1176	400756	d_Eukaryota	Alveolata	c_Dinophyceae	o_Peridiniales	f_Kryptoperidiniaceae	g_Durinskia	s_Durinskia baltica
F40_2017_metaeuk_out/taxResult_tax_per_contig.tsv:F4_k87_1335096_1_1070	400756	d_Eukaryota	Alveolata	c_Dinophyceae	o_Peridiniales	f_Kryptoperidiniaceae	g_Durinskia	s_Durinskia baltica
F40_2017_metaeuk_out/taxResult_tax_per_contig.tsv:F4_k87_1371311_1_2321	33829	d_Eukaryota	Alveolata	p_Ciliophora	Intramacronucleata	c_Spirotrichea
F40_2017_metaeuk_out/taxResult_tax_per_contig.tsv:F4_k87_828792_1_1066	400756	d_Eukaryota	Alveolata	c_Dinophyceae	o_Peridiniales	f_Kryptoperidiniaceae	g_Durinskia	s_Durinskia baltica
F40_2017_metaeuk_out/taxResult_tax_per_contig.tsv:F4_k87_292775_1_1768	400756	d_Eukaryota	Alveolata	c_Dinophyceae	o_Peridiniales	f_Kryptoperidiniaceae	g_Durinskia	s_Durinskia baltica
F40_2017_metaeuk_out/taxResult_tax_per_contig.tsv:F4_k87_300805_1_1379	400756	d_Eukaryota	Alveolata	c_Dinophyceae	o_Peridiniales	f_Kryptoperidiniaceae	g_Durinskia	s_Durinskia baltica
F40_2017_metaeuk_out/taxResult_tax_per_contig.tsv:F4_k87_150311_1_1185	400756	d_Eukaryota	Alveolata	c_Dinophyceae	o_Peridiniales	f_Kryptoperidiniaceae	g_Durinskia	s_Durinskia baltica
F40_2017_metaeuk_out/taxResult_tax_per_contig.tsv:F4_k87_991192_1_1038	400756	d_Eukaryota	Alveolata	c_Dinophyceae	o_Peridiniales	f_Kryptoperidiniaceae	g_Durinskia	s_Durinskia baltica
F40_2017_metaeuk_out/taxResult_tax_per_contig.tsv:F4_k87_1340945_1_1305	400756	d_Eukaryota	Alveolata	c_Dinophyceae	o_Peridiniales	f_Kryptoperidiniaceae	g_Durinskia	s_Durinskia baltica
F40_2017_metaeuk_out/taxResult_tax_per_contig.tsv:F4_k87_1479894_1_1798	39447	d_Eukaryota	Alveolata	c_Dinophyceae	o_Gymnodiniales	f_Gymnodiniaceae	g_Gymnodinium	s_Gymnodinium catenatum
F40_2017_metaeuk_out/taxResult_tax_per_contig.tsv:F4_k87_105548_1_1373	2961	d_Eukaryota	Alveolata	c_Dinophyceae	o_Gymnodiniales	f_Gymnodiniaceae	g_Amphidinium	s_Amphidinium carterae
F40_2017_metaeuk_out/taxResult_tax_per_contig.tsv:F4_k87_288761_1_1280	864142	d_Eukaryota	Alveolata	p_Apicomplexa	c_Aconoidasida	o_Haemosporida	f_Plasmodiidae	g_Plasmodium	Plasmodium (Plasmodium)	s_Plasmodium ovale	Plasmodium ovale wallikeri
F40_2017_metaeuk_out/taxResult_tax_per_contig.tsv:F4_k87_304091_1_1054	400756	d_Eukaryota	Alveolata	c_Dinophyceae	o_Peridiniales	f_Kryptoperidiniaceae	g_Durinskia	s_Durinskia baltica
F40_2017_metaeuk_out/taxResult_tax_per_contig.tsv:F4_k87_2940162_1_1511	2864	d_Eukaryota	Alveolata	c_Dinophyceae
F40_2017_metaeuk_out/taxResult_tax_per_contig.tsv:F4_k87_1394948_1_1057	5963	d_Eukaryota	Alveolata	p_Ciliophora	Postciliodesmatophora	c_Heterotrichea	o_Heterotrichida	f_Stentoridae	g_Stentor	s_Stentor coeruleus
F40_2017_metaeuk_out/taxResult_tax_per_contig.tsv:F4_k87_25398_1_1257	400756	d_Eukaryota	Alveolata	c_Dinophyceae	o_Peridiniales	f_Kryptoperidiniaceae	g_Durinskia	s_Durinskia baltica
F40_2017_metaeuk_out/taxResult_tax_per_contig.tsv:F4_k87_834546_1_1110	2926	d_Eukaryota	Alveolata	c_Dinophyceae	o_Gonyaulacales	f_Gonyaulacaceae	g_Alexandrium	s_Alexandrium tamarense
F40_2017_metaeuk_out/taxResult_tax_per_contig.tsv:F4_k87_2068981_1_1106	400756	d_Eukaryota	Alveolata	c_Dinophyceae	o_Peridiniales	f_Kryptoperidiniaceae	g_Durinskia	s_Durinskia baltica
F40_2017_metaeuk_out/taxResult_tax_per_contig.tsv:F4_k87_2218032_1_1749	400756	d_Eukaryota	Alveolata	c_Dinophyceae	o_Peridiniales	f_Kryptoperidiniaceae	g_Durinskia	s_Durinskia baltica
F40_2017_metaeuk_out/taxResult_tax_per_contig.tsv:F4_k87_2934516_1_1424	400756	d_Eukaryota	Alveolata	c_Dinophyceae	o_Peridiniales	f_Kryptoperidiniaceae	g_Durinskia	s_Durinskia baltica
F40_2017_metaeuk_out/taxResult_tax_per_contig.tsv:F4_k87_1744730_1_1016	400756	d_Eukaryota	Alveolata	c_Dinophyceae	o_Peridiniales	f_Kryptoperidiniaceae	g_Durinskia	s_Durinskia baltica
F40_2017_metaeuk_out/taxResult_tax_per_contig.tsv:F4_k87_1754068_1_1011	400756	d_Eukaryota	Alveolata	c_Dinophyceae	o_Peridiniales	f_Kryptoperidiniaceae	g_Durinskia	s_Durinskia baltica
F40_2017_metaeuk_out/taxResult_tax_per_contig.tsv:F4_k87_2263535_1_1433	400756	d_Eukaryota	Alveolata	c_Dinophyceae	o_Peridiniales	f_Kryptoperidiniaceae	g_Durinskia	s_Durinskia baltica
F40_2017_metaeuk_out/taxResult_tax_per_contig.tsv:F4_k87_2293705_1_1440	400756	d_Eukaryota	Alveolata	c_Dinophyceae	o_Peridiniales	f_Kryptoperidiniaceae	g_Durinskia	s_Durinskia baltica
F40_2017_metaeuk_out/taxResult_tax_per_contig.tsv:F4_k87_1789186_1_1053	400756	d_Eukaryota	Alveolata	c_Dinophyceae	o_Peridiniales	f_Kryptoperidiniaceae	g_Durinskia	s_Durinskia baltica
F40_2017_metaeuk_out/taxResult_tax_per_contig.tsv:F4_k87_1802981_1_1234	400756	d_Eukaryota	Alveolata	c_Dinophyceae	o_Peridiniales	f_Kryptoperidiniaceae	g_Durinskia	s_Durinskia baltica
F40_2017_metaeuk_out/taxResult_tax_per_contig.tsv:F4_k87_499153_1_1354	400756	d_Eukaryota	Alveolata	c_Dinophyceae	o_Peridiniales	f_Kryptoperidiniaceae	g_Durinskia	s_Durinskia baltica
F40_2017_metaeuk_out/taxResult_tax_per_contig.tsv:F4_k87_2140033_1_1121	400756	d_Eukaryota	Alveolata	c_Dinophyceae	o_Peridiniales	f_Kryptoperidiniaceae	g_Durinskia	s_Durinskia baltica
F40_2017_metaeuk_out/taxResult_tax_per_contig.tsv:F4_k87_727221_1_1477	400756	d_Eukaryota	Alveolata	c_Dinophyceae	o_Peridiniales	f_Kryptoperidiniaceae	g_Durinskia	s_Durinskia baltica
F40_2017_metaeuk_out/taxResult_tax_per_contig.tsv:F4_k87_605212_1_1427	400756	d_Eukaryota	Alveolata	c_Dinophyceae	o_Peridiniales	f_Kryptoperidiniaceae	g_Durinskia	s_Durinskia baltica
F40_2017_metaeuk_out/taxResult_tax_per_contig.tsv:F4_k87_1641062_1_1562	400756	d_Eukaryota	Alveolata	c_Dinophyceae	o_Peridiniales	f_Kryptoperidiniaceae	g_Durinskia	s_Durinskia baltica
F40_2017_metaeuk_out/taxResult_tax_per_contig.tsv:F4_k87_1332192_1_1592	2950	d_Eukaryota	Alveolata	c_Dinophyceae	o_Suessiales	f_Symbiodiniaceae	g_Symbiodinium	unclassified Symbiodinium	s_Symbiodinium sp.
F40_2017_metaeuk_out/taxResult_tax_per_contig.tsv:F4_k87_1574512_1_1076	400756	d_Eukaryota	Alveolata	c_Dinophyceae	o_Peridiniales	f_Kryptoperidiniaceae	g_Durinskia	s_Durinskia baltica
F40_2017_metaeuk_out/taxResult_tax_per_contig.tsv:F4_k87_1594525_1_1082	400756	d_Eukaryota	Alveolata	c_Dinophyceae	o_Peridiniales	f_Kryptoperidiniaceae	g_Durinskia	s_Durinskia baltica
F40_2017_metaeuk_out/taxResult_tax_per_contig.tsv:F4_k87_1649801_1_1377	400756	d_Eukaryota	Alveolata	c_Dinophyceae	o_Peridiniales	f_Kryptoperidiniaceae	g_Durinskia	s_Durinskia baltica
F40_2017_metaeuk_out/taxResult_tax_per_contig.tsv:F4_k87_809470_1_2453	2926	d_Eukaryota	Alveolata	c_Dinophyceae	o_Gonyaulacales	f_Gonyaulacaceae	g_Alexandrium	s_Alexandrium tamarense
F40_2017_metaeuk_out/taxResult_tax_per_contig.tsv:F4_k87_824100_1_1523	400756	d_Eukaryota	Alveolata	c_Dinophyceae	o_Peridiniales	f_Kryptoperidiniaceae	g_Durinskia	s_Durinskia baltica
F40_2017_metaeuk_out/taxResult_tax_per_contig.tsv:F4_k87_2628528_1_1179	400756	d_Eukaryota	Alveolata	c_Dinophyceae	o_Peridiniales	f_Kryptoperidiniaceae	g_Durinskia	s_Durinskia baltica
F40_2017_metaeuk_out/taxResult_tax_per_contig.tsv:F4_k87_2646596_1_1071	400756	d_Eukaryota	Alveolata	c_Dinophyceae	o_Peridiniales	f_Kryptoperidiniaceae	g_Durinskia	s_Durinskia baltica
F40_2017_metaeuk_out/taxResult_tax_per_contig.tsv:F4_k87_2689682_1_1211	400756	d_Eukaryota	Alveolata	c_Dinophyceae	o_Peridiniales	f_Kryptoperidiniaceae	g_Durinskia	s_Durinskia baltica
F40_2017_metaeuk_out/taxResult_tax_per_contig.tsv:F4_k87_2732284_1_1051	400756	d_Eukaryota	Alveolata	c_Dinophyceae	o_Peridiniales	f_Kryptoperidiniaceae	g_Durinskia	s_Durinskia baltica
F40_2017_metaeuk_out/taxResult_tax_per_contig.tsv:F4_k87_1158952_1_5122	2969	d_Eukaryota	Alveolata	c_Dinophyceae	o_Oxyrrhinales	f_Oxyrrhinaceae	g_Oxyrrhis	s_Oxyrrhis marina
F40_2017_metaeuk_out/taxResult_tax_per_contig.tsv:F4_k87_1174765_1_3257	2864	d_Eukaryota	Alveolata	c_Dinophyceae
F40_2017_metaeuk_out/taxResult_tax_per_contig.tsv:F4_k87_1197129_1_3189	2926	d_Eukaryota	Alveolata	c_Dinophyceae	o_Gonyaulacales	f_Gonyaulacaceae	g_Alexandrium	s_Alexandrium tamarense
F40_2017_metaeuk_out/taxResult_tax_per_contig.tsv:F4_k87_206170_1_1484	400756	d_Eukaryota	Alveolata	c_Dinophyceae	o_Peridiniales	f_Kryptoperidiniaceae	g_Durinskia	s_Durinskia baltica
F40_2017_metaeuk_out/taxResult_tax_per_contig.tsv:F4_k87_2499046_1_1027	864142	d_Eukaryota	Alveolata	p_Apicomplexa	c_Aconoidasida	o_Haemosporida	f_Plasmodiidae	g_Plasmodium	Plasmodium (Plasmodium)	s_Plasmodium ovale	Plasmodium ovale wallikeri
F40_2017_metaeuk_out/taxResult_tax_per_contig.tsv:F4_k87_2516667_1_1203	400756	d_Eukaryota	Alveolata	c_Dinophyceae	o_Peridiniales	f_Kryptoperidiniaceae	g_Durinskia	s_Durinskia baltica
F40_2017_metaeuk_out/taxResult_tax_per_contig.tsv:F4_k87_196325_1_1655	400756	d_Eukaryota	Alveolata	c_Dinophyceae	o_Peridiniales	f_Kryptoperidiniaceae	g_Durinskia	s_Durinskia baltica
F40_2017_metaeuk_out/taxResult_tax_per_contig.tsv:F4_k87_1289310_1_1393	400756	d_Eukaryota	Alveolata	c_Dinophyceae	o_Peridiniales	f_Kryptoperidiniaceae	g_Durinskia	s_Durinskia baltica
F40_2017_metaeuk_out/taxResult_tax_per_contig.tsv:F4_k87_342699_1_1186	400756	d_Eukaryota	Alveolata	c_Dinophyceae	o_Peridiniales	f_Kryptoperidiniaceae	g_Durinskia	s_Durinskia baltica
F40_2017_metaeuk_out/taxResult_tax_per_contig.tsv:F4_k87_2751229_1_1370	400756	d_Eukaryota	Alveolata	c_Dinophyceae	o_Peridiniales	f_Kryptoperidiniaceae	g_Durinskia	s_Durinskia baltica
F40_2017_metaeuk_out/taxResult_tax_per_contig.tsv:F4_k87_2781178_1_1070	400756	d_Eukaryota	Alveolata	c_Dinophyceae	o_Peridiniales	f_Kryptoperidiniaceae	g_Durinskia	s_Durinskia baltica
F40_2017_metaeuk_out/taxResult_tax_per_contig.tsv:F4_k87_570227_1_1644	400756	d_Eukaryota	Alveolata	c_Dinophyceae	o_Peridiniales	f_Kryptoperidiniaceae	g_Durinskia	s_Durinskia baltica
F40_2017_metaeuk_out/taxResult_tax_per_contig.tsv:F4_k87_2343978_1_1179	400756	d_Eukaryota	Alveolata	c_Dinophyceae	o_Peridiniales	f_Kryptoperidiniaceae	g_Durinskia	s_Durinskia baltica
F40_2017_metaeuk_out/taxResult_tax_per_contig.tsv:F4_k87_2331643_1_1372	400756	d_Eukaryota	Alveolata	c_Dinophyceae	o_Peridiniales	f_Kryptoperidiniaceae	g_Durinskia	s_Durinskia baltica
F40_2017_metaeuk_out/taxResult_tax_per_contig.tsv:F4_k87_2375018_1_1803	400756	d_Eukaryota	Alveolata	c_Dinophyceae	o_Peridiniales	f_Kryptoperidiniaceae	g_Durinskia	s_Durinskia baltica
F40_2017_metaeuk_out/taxResult_tax_per_contig.tsv:F4_k87_906558_1_1134	400756	d_Eukaryota	Alveolata	c_Dinophyceae	o_Peridiniales	f_Kryptoperidiniaceae	g_Durinskia	s_Durinskia baltica
F40_2017_metaeuk_out/taxResult_tax_per_contig.tsv:F4_k87_1425747_1_1390	400756	d_Eukaryota	Alveolata	c_Dinophyceae	o_Peridiniales	f_Kryptoperidiniaceae	g_Durinskia	s_Durinskia baltica
F40_2017_metaeuk_out/taxResult_tax_per_contig.tsv:F4_k87_1435937_1_2387	400756	d_Eukaryota	Alveolata	c_Dinophyceae	o_Peridiniales	f_Kryptoperidiniaceae	g_Durinskia	s_Durinskia baltica
F40_2017_metaeuk_out/taxResult_tax_per_contig.tsv:F4_k87_2878921_1_1245	400756	d_Eukaryota	Alveolata	c_Dinophyceae	o_Peridiniales	f_Kryptoperidiniaceae	g_Durinskia	s_Durinskia baltica
F40_2017_metaeuk_out/taxResult_tax_per_contig.tsv:F4_k87_195513_1_1093	400756	d_Eukaryota	Alveolata	c_Dinophyceae	o_Peridiniales	f_Kryptoperidiniaceae	g_Durinskia	s_Durinskia baltica
F40_2017_metaeuk_out/taxResult_tax_per_contig.tsv:F4_k87_1090359_1_4694	2864	d_Eukaryota	Alveolata	c_Dinophyceae
F40_2017_metaeuk_out/taxResult_tax_per_contig.tsv:F4_k87_1104181_1_1057	400756	d_Eukaryota	Alveolata	c_Dinophyceae	o_Peridiniales	f_Kryptoperidiniaceae	g_Durinskia	s_Durinskia baltica
F40_2017_metaeuk_out/taxResult_tax_per_contig.tsv:F4_k87_1108620_1_1092	400756	d_Eukaryota	Alveolata	c_Dinophyceae	o_Peridiniales	f_Kryptoperidiniaceae	g_Durinskia	s_Durinskia baltica
F40_2017_metaeuk_out/taxResult_tax_per_contig.tsv:F4_k87_983138_1_1381	400756	d_Eukaryota	Alveolata	c_Dinophyceae	o_Peridiniales	f_Kryptoperidiniaceae	g_Durinskia	s_Durinskia baltica
F40_2017_metaeuk_out/taxResult_tax_per_contig.tsv:F4_k87_2315768_1_1153	400756	d_Eukaryota	Alveolata	c_Dinophyceae	o_Peridiniales	f_Kryptoperidiniaceae	g_Durinskia	s_Durinskia baltica
F40_2017_metaeuk_out/taxResult_tax_per_contig.tsv:F4_k87_2230860_1_1142	400756	d_Eukaryota	Alveolata	c_Dinophyceae	o_Peridiniales	f_Kryptoperidiniaceae	g_Durinskia	s_Durinskia baltica
F40_2017_metaeuk_out/taxResult_tax_per_contig.tsv:F4_k87_2250305_1_1103	400756	d_Eukaryota	Alveolata	c_Dinophyceae	o_Peridiniales	f_Kryptoperidiniaceae	g_Durinskia	s_Durinskia baltica
F40_2017_metaeuk_out/taxResult_tax_per_contig.tsv:F4_k87_346335_1_1822	400756	d_Eukaryota	Alveolata	c_Dinophyceae	o_Peridiniales	f_Kryptoperidiniaceae	g_Durinskia	s_Durinskia baltica
F40_2017_metaeuk_out/taxResult_tax_per_contig.tsv:F4_k87_365056_1_1187	400756	d_Eukaryota	Alveolata	c_Dinophyceae	o_Peridiniales	f_Kryptoperidiniaceae	g_Durinskia	s_Durinskia baltica
F40_2017_metaeuk_out/taxResult_tax_per_contig.tsv:F4_k87_376628_1_1207	400756	d_Eukaryota	Alveolata	c_Dinophyceae	o_Peridiniales	f_Kryptoperidiniaceae	g_Durinskia	s_Durinskia baltica
F40_2017_metaeuk_out/taxResult_tax_per_contig.tsv:F4_k87_2647884_1_1154	400756	d_Eukaryota	Alveolata	c_Dinophyceae	o_Peridiniales	f_Kryptoperidiniaceae	g_Durinskia	s_Durinskia baltica
F40_2017_metaeuk_out/taxResult_tax_per_contig.tsv:F4_k87_2668391_1_1457	400756	d_Eukaryota	Alveolata	c_Dinophyceae	o_Peridiniales	f_Kryptoperidiniaceae	g_Durinskia	s_Durinskia baltica
F40_2017_metaeuk_out/taxResult_tax_per_contig.tsv:F4_k87_1248024_1_1140	400756	d_Eukaryota	Alveolata	c_Dinophyceae	o_Peridiniales	f_Kryptoperidiniaceae	g_Durinskia	s_Durinskia baltica
F40_2017_metaeuk_out/taxResult_tax_per_contig.tsv:F4_k87_1545499_1_1218	400756	d_Eukaryota	Alveolata	c_Dinophyceae	o_Peridiniales	f_Kryptoperidiniaceae	g_Durinskia	s_Durinskia baltica
F40_2017_metaeuk_out/taxResult_tax_per_contig.tsv:F4_k87_1664930_1_2622	2950	d_Eukaryota	Alveolata	c_Dinophyceae	o_Suessiales	f_Symbiodiniaceae	g_Symbiodinium	unclassified Symbiodinium	s_Symbiodinium sp.
F40_2017_metaeuk_out/taxResult_tax_per_contig.tsv:F4_k87_103683_1_1144	400756	d_Eukaryota	Alveolata	c_Dinophyceae	o_Peridiniales	f_Kryptoperidiniaceae	g_Durinskia	s_Durinskia baltica
F40_2017_metaeuk_out/taxResult_tax_per_contig.tsv:F4_k87_107005_1_1266	400756	d_Eukaryota	Alveolata	c_Dinophyceae	o_Peridiniales	f_Kryptoperidiniaceae	g_Durinskia	s_Durinskia baltica
F40_2017_metaeuk_out/taxResult_tax_per_contig.tsv:F4_k87_2236972_1_1382	400756	d_Eukaryota	Alveolata	c_Dinophyceae	o_Peridiniales	f_Kryptoperidiniaceae	g_Durinskia	s_Durinskia baltica
F40_2017_metaeuk_out/taxResult_tax_per_contig.tsv:F4_k87_2270486_1_1035	400756	d_Eukaryota	Alveolata	c_Dinophyceae	o_Peridiniales	f_Kryptoperidiniaceae	g_Durinskia	s_Durinskia baltica
F40_2017_metaeuk_out/taxResult_tax_per_contig.tsv:F4_k87_317072_1_1791	400756	d_Eukaryota	Alveolata	c_Dinophyceae	o_Peridiniales	f_Kryptoperidiniaceae	g_Durinskia	s_Durinskia baltica
F40_2017_metaeuk_out/taxResult_tax_per_contig.tsv:F4_k87_76328_1_1281	400756	d_Eukaryota	Alveolata	c_Dinophyceae	o_Peridiniales	f_Kryptoperidiniaceae	g_Durinskia	s_Durinskia baltica
F40_2017_metaeuk_out/taxResult_tax_per_contig.tsv:F4_k87_2228359_1_1703	2926	d_Eukaryota	Alveolata	c_Dinophyceae	o_Gonyaulacales	f_Gonyaulacaceae	g_Alexandrium	s_Alexandrium tamarense
F40_2017_metaeuk_out/taxResult_tax_per_contig.tsv:F4_k87_2267779_1_1032	400756	d_Eukaryota	Alveolata	c_Dinophyceae	o_Peridiniales	f_Kryptoperidiniaceae	g_Durinskia	s_Durinskia baltica
F40_2017_metaeuk_out/taxResult_tax_per_contig.tsv:F4_k87_2259557_1_1606	400756	d_Eukaryota	Alveolata	c_Dinophyceae	o_Peridiniales	f_Kryptoperidiniaceae	g_Durinskia	s_Durinskia baltica
F40_2017_metaeuk_out/taxResult_tax_per_contig.tsv:F4_k87_2272633_1_1020	400756	d_Eukaryota	Alveolata	c_Dinophyceae	o_Peridiniales	f_Kryptoperidiniaceae	g_Durinskia	s_Durinskia baltica
F40_2017_metaeuk_out/taxResult_tax_per_contig.tsv:F4_k87_149848_1_1382	2864	d_Eukaryota	Alveolata	c_Dinophyceae
F40_2017_metaeuk_out/taxResult_tax_per_contig.tsv:F4_k87_161235_1_1372	400756	d_Eukaryota	Alveolata	c_Dinophyceae	o_Peridiniales	f_Kryptoperidiniaceae	g_Durinskia	s_Durinskia baltica
F40_2017_metaeuk_out/taxResult_tax_per_contig.tsv:F4_k87_168623_1_1052	400756	d_Eukaryota	Alveolata	c_Dinophyceae	o_Peridiniales	f_Kryptoperidiniaceae	g_Durinskia	s_Durinskia baltica
F40_2017_metaeuk_out/taxResult_tax_per_contig.tsv:F4_k87_2010842_1_1619	400756	d_Eukaryota	Alveolata	c_Dinophyceae	o_Peridiniales	f_Kryptoperidiniaceae	g_Durinskia	s_Durinskia baltica
F40_2017_metaeuk_out/taxResult_tax_per_contig.tsv:F4_k87_2022614_1_1309	400756	d_Eukaryota	Alveolata	c_Dinophyceae	o_Peridiniales	f_Kryptoperidiniaceae	g_Durinskia	s_Durinskia baltica
F40_2017_metaeuk_out/taxResult_tax_per_contig.tsv:F4_k87_2046881_1_2453	400756	d_Eukaryota	Alveolata	c_Dinophyceae	o_Peridiniales	f_Kryptoperidiniaceae	g_Durinskia	s_Durinskia baltica
F40_2017_metaeuk_out/taxResult_tax_per_contig.tsv:F4_k87_2057731_1_1135	400756	d_Eukaryota	Alveolata	c_Dinophyceae	o_Peridiniales	f_Kryptoperidiniaceae	g_Durinskia	s_Durinskia baltica
F40_2017_metaeuk_out/taxResult_tax_per_contig.tsv:F4_k87_2087179_1_1026	400756	d_Eukaryota	Alveolata	c_Dinophyceae	o_Peridiniales	f_Kryptoperidiniaceae	g_Durinskia	s_Durinskia baltica
F40_2017_metaeuk_out/taxResult_tax_per_contig.tsv:F4_k87_312903_1_1332	400756	d_Eukaryota	Alveolata	c_Dinophyceae	o_Peridiniales	f_Kryptoperidiniaceae	g_Durinskia	s_Durinskia baltica
F40_2017_metaeuk_out/taxResult_tax_per_contig.tsv:F4_k87_943820_1_1667	400756	d_Eukaryota	Alveolata	c_Dinophyceae	o_Peridiniales	f_Kryptoperidiniaceae	g_Durinskia	s_Durinskia baltica
F40_2017_metaeuk_out/taxResult_tax_per_contig.tsv:F4_k87_1691449_1_1103	400756	d_Eukaryota	Alveolata	c_Dinophyceae	o_Peridiniales	f_Kryptoperidiniaceae	g_Durinskia	s_Durinskia baltica
F40_2017_metaeuk_out/taxResult_tax_per_contig.tsv:F4_k87_1720887_1_1253	400756	d_Eukaryota	Alveolata	c_Dinophyceae	o_Peridiniales	f_Kryptoperidiniaceae	g_Durinskia	s_Durinskia baltica
F40_2017_metaeuk_out/taxResult_tax_per_contig.tsv:F4_k87_1749561_1_1258	400756	d_Eukaryota	Alveolata	c_Dinophyceae	o_Peridiniales	f_Kryptoperidiniaceae	g_Durinskia	s_Durinskia baltica
F40_2017_metaeuk_out/taxResult_tax_per_contig.tsv:F4_k87_448624_1_1515	2950	d_Eukaryota	Alveolata	c_Dinophyceae	o_Suessiales	f_Symbiodiniaceae	g_Symbiodinium	unclassified Symbiodinium	s_Symbiodinium sp.
F40_2017_metaeuk_out/taxResult_tax_per_contig.tsv:F4_k87_1854667_1_1206	400756	d_Eukaryota	Alveolata	c_Dinophyceae	o_Peridiniales	f_Kryptoperidiniaceae	g_Durinskia	s_Durinskia baltica
F40_2017_metaeuk_out/taxResult_tax_per_contig.tsv:F4_k87_1086056_1_1026	400756	d_Eukaryota	Alveolata	c_Dinophyceae	o_Peridiniales	f_Kryptoperidiniaceae	g_Durinskia	s_Durinskia baltica
F40_2017_metaeuk_out/taxResult_tax_per_contig.tsv:F4_k87_222181_1_1673	400756	d_Eukaryota	Alveolata	c_Dinophyceae	o_Peridiniales	f_Kryptoperidiniaceae	g_Durinskia	s_Durinskia baltica
F40_2017_metaeuk_out/taxResult_tax_per_contig.tsv:F4_k87_2832663_1_1217	400756	d_Eukaryota	Alveolata	c_Dinophyceae	o_Peridiniales	f_Kryptoperidiniaceae	g_Durinskia	s_Durinskia baltica
F40_2017_metaeuk_out/taxResult_tax_per_contig.tsv:F4_k87_2841626_1_1572	400756	d_Eukaryota	Alveolata	c_Dinophyceae	o_Peridiniales	f_Kryptoperidiniaceae	g_Durinskia	s_Durinskia baltica
F40_2017_metaeuk_out/taxResult_tax_per_contig.tsv:F4_k87_2848822_1_2569	400756	d_Eukaryota	Alveolata	c_Dinophyceae	o_Peridiniales	f_Kryptoperidiniaceae	g_Durinskia	s_Durinskia baltica
F40_2017_metaeuk_out/taxResult_tax_per_contig.tsv:F4_k87_713371_1_4665	39449	d_Eukaryota	Alveolata	c_Dinophyceae	o_Prorocentrales	f_Prorocentraceae	g_Prorocentrum	s_Prorocentrum minimum
F40_2017_metaeuk_out/taxResult_tax_per_contig.tsv:F4_k87_740810_1_1014	400756	d_Eukaryota	Alveolata	c_Dinophyceae	o_Peridiniales	f_Kryptoperidiniaceae	g_Durinskia	s_Durinskia baltica
F40_2017_metaeuk_out/taxResult_tax_per_contig.tsv:F4_k87_1140664_1_1112	400756	d_Eukaryota	Alveolata	c_Dinophyceae	o_Peridiniales	f_Kryptoperidiniaceae	g_Durinskia	s_Durinskia baltica
F40_2017_metaeuk_out/taxResult_tax_per_contig.tsv:F4_k87_1672821_1_1113	400756	d_Eukaryota	Alveolata	c_Dinophyceae	o_Peridiniales	f_Kryptoperidiniaceae	g_Durinskia	s_Durinskia baltica
F40_2017_metaeuk_out/taxResult_tax_per_contig.tsv:F4_k87_1527196_1_1060	400756	d_Eukaryota	Alveolata	c_Dinophyceae	o_Peridiniales	f_Kryptoperidiniaceae	g_Durinskia	s_Durinskia baltica
F40_2017_metaeuk_out/taxResult_tax_per_contig.tsv:F4_k87_583575_1_6052	2864	d_Eukaryota	Alveolata	c_Dinophyceae
F40_2017_metaeuk_out/taxResult_tax_per_contig.tsv:F4_k87_2741049_1_1180	400756	d_Eukaryota	Alveolata	c_Dinophyceae	o_Peridiniales	f_Kryptoperidiniaceae	g_Durinskia	s_Durinskia baltica
F40_2017_metaeuk_out/taxResult_tax_per_contig.tsv:F4_k87_2750648_1_1073	400756	d_Eukaryota	Alveolata	c_Dinophyceae	o_Peridiniales	f_Kryptoperidiniaceae	g_Durinskia	s_Durinskia baltica
F40_2017_metaeuk_out/taxResult_tax_per_contig.tsv:F4_k87_2768287_1_1114	400756	d_Eukaryota	Alveolata	c_Dinophyceae	o_Peridiniales	f_Kryptoperidiniaceae	g_Durinskia	s_Durinskia baltica
F40_2017_metaeuk_out/taxResult_tax_per_contig.tsv:F4_k87_2778726_1_1501	400756	d_Eukaryota	Alveolata	c_Dinophyceae	o_Peridiniales	f_Kryptoperidiniaceae	g_Durinskia	s_Durinskia baltica
F40_2017_metaeuk_out/taxResult_tax_per_contig.tsv:F4_k87_1614659_1_1381	400756	d_Eukaryota	Alveolata	c_Dinophyceae	o_Peridiniales	f_Kryptoperidiniaceae	g_Durinskia	s_Durinskia baltica
F40_2017_metaeuk_out/taxResult_tax_per_contig.tsv:F4_k87_1000733_1_1000	2137591	d_Eukaryota	Alveolata	c_Dinophyceae	o_Peridiniales	f_Kryptoperidiniaceae
F40_2017_metaeuk_out/taxResult_tax_per_contig.tsv:F4_k87_290533_1_1082	400756	d_Eukaryota	Alveolata	c_Dinophyceae	o_Peridiniales	f_Kryptoperidiniaceae	g_Durinskia	s_Durinskia baltica
F40_2017_metaeuk_out/taxResult_tax_per_contig.tsv:F4_k87_1070655_1_2559	2950	d_Eukaryota	Alveolata	c_Dinophyceae	o_Suessiales	f_Symbiodiniaceae	g_Symbiodinium	unclassified Symbiodinium	s_Symbiodinium sp.
F40_2017_metaeuk_out/taxResult_tax_per_contig.tsv:F4_k87_2560835_1_1752	2864	d_Eukaryota	Alveolata	c_Dinophyceae
F40_2017_metaeuk_out/taxResult_tax_per_contig.tsv:F4_k87_2566157_1_1181	400756	d_Eukaryota	Alveolata	c_Dinophyceae	o_Peridiniales	f_Kryptoperidiniaceae	g_Durinskia	s_Durinskia baltica
F40_2017_metaeuk_out/taxResult_tax_per_contig.tsv:F4_k87_2583277_1_1178	400756	d_Eukaryota	Alveolata	c_Dinophyceae	o_Peridiniales	f_Kryptoperidiniaceae	g_Durinskia	s_Durinskia baltica
F40_2017_metaeuk_out/taxResult_tax_per_contig.tsv:F4_k87_184412_1_1042	400756	d_Eukaryota	Alveolata	c_Dinophyceae	o_Peridiniales	f_Kryptoperidiniaceae	g_Durinskia	s_Durinskia baltica
F40_2017_metaeuk_out/taxResult_tax_per_contig.tsv:F4_k87_213297_1_3784	2864	d_Eukaryota	Alveolata	c_Dinophyceae
F40_2017_metaeuk_out/taxResult_tax_per_contig.tsv:F4_k87_2582098_1_1565	400756	d_Eukaryota	Alveolata	c_Dinophyceae	o_Peridiniales	f_Kryptoperidiniaceae	g_Durinskia	s_Durinskia baltica
F40_2017_metaeuk_out/taxResult_tax_per_contig.tsv:F4_k87_1586322_1_1246	400756	d_Eukaryota	Alveolata	c_Dinophyceae	o_Peridiniales	f_Kryptoperidiniaceae	g_Durinskia	s_Durinskia baltica
F40_2017_metaeuk_out/taxResult_tax_per_contig.tsv:F4_k87_461356_1_1301	400756	d_Eukaryota	Alveolata	c_Dinophyceae	o_Peridiniales	f_Kryptoperidiniaceae	g_Durinskia	s_Durinskia baltica
F40_2017_metaeuk_out/taxResult_tax_per_contig.tsv:F4_k87_487442_1_1024	400756	d_Eukaryota	Alveolata	c_Dinophyceae	o_Peridiniales	f_Kryptoperidiniaceae	g_Durinskia	s_Durinskia baltica
F40_2017_metaeuk_out/taxResult_tax_per_contig.tsv:F4_k87_2516494_1_1167	400756	d_Eukaryota	Alveolata	c_Dinophyceae	o_Peridiniales	f_Kryptoperidiniaceae	g_Durinskia	s_Durinskia baltica
F40_2017_metaeuk_out/taxResult_tax_per_contig.tsv:F4_k87_633979_1_1063	400756	d_Eukaryota	Alveolata	c_Dinophyceae	o_Peridiniales	f_Kryptoperidiniaceae	g_Durinskia	s_Durinskia baltica
F40_2017_metaeuk_out/taxResult_tax_per_contig.tsv:F4_k87_671376_1_1407	400756	d_Eukaryota	Alveolata	c_Dinophyceae	o_Peridiniales	f_Kryptoperidiniaceae	g_Durinskia	s_Durinskia baltica
F40_2017_metaeuk_out/taxResult_tax_per_contig.tsv:F4_k87_824672_1_1414	400756	d_Eukaryota	Alveolata	c_Dinophyceae	o_Peridiniales	f_Kryptoperidiniaceae	g_Durinskia	s_Durinskia baltica
F40_2017_metaeuk_out/taxResult_tax_per_contig.tsv:F4_k87_846467_1_1614	400756	d_Eukaryota	Alveolata	c_Dinophyceae	o_Peridiniales	f_Kryptoperidiniaceae	g_Durinskia	s_Durinskia baltica
F40_2017_metaeuk_out/taxResult_tax_per_contig.tsv:F4_k87_855346_1_1056	400756	d_Eukaryota	Alveolata	c_Dinophyceae	o_Peridiniales	f_Kryptoperidiniaceae	g_Durinskia	s_Durinskia baltica
F40_2017_metaeuk_out/taxResult_tax_per_contig.tsv:F4_k87_883585_1_1599	400756	d_Eukaryota	Alveolata	c_Dinophyceae	o_Peridiniales	f_Kryptoperidiniaceae	g_Durinskia	s_Durinskia baltica
F40_2017_metaeuk_out/taxResult_tax_per_contig.tsv:F4_k87_1864625_1_1950	400756	d_Eukaryota	Alveolata	c_Dinophyceae	o_Peridiniales	f_Kryptoperidiniaceae	g_Durinskia	s_Durinskia baltica
F40_2017_metaeuk_out/taxResult_tax_per_contig.tsv:F4_k87_698436_1_1087	400756	d_Eukaryota	Alveolata	c_Dinophyceae	o_Peridiniales	f_Kryptoperidiniaceae	g_Durinskia	s_Durinskia baltica
F40_2017_metaeuk_out/taxResult_tax_per_contig.tsv:F4_k87_361719_1_1968	400756	d_Eukaryota	Alveolata	c_Dinophyceae	o_Peridiniales	f_Kryptoperidiniaceae	g_Durinskia	s_Durinskia baltica
F40_2017_metaeuk_out/taxResult_tax_per_contig.tsv:F4_k87_1624501_1_1257	400756	d_Eukaryota	Alveolata	c_Dinophyceae	o_Peridiniales	f_Kryptoperidiniaceae	g_Durinskia	s_Durinskia baltica
F40_2017_metaeuk_out/taxResult_tax_per_contig.tsv:F4_k87_1647413_1_1134	400756	d_Eukaryota	Alveolata	c_Dinophyceae	o_Peridiniales	f_Kryptoperidiniaceae	g_Durinskia	s_Durinskia baltica
F40_2017_metaeuk_out/taxResult_tax_per_contig.tsv:F4_k87_45137_1_1377	400756	d_Eukaryota	Alveolata	c_Dinophyceae	o_Peridiniales	f_Kryptoperidiniaceae	g_Durinskia	s_Durinskia baltica
F40_2017_metaeuk_out/taxResult_tax_per_contig.tsv:F4_k87_2758419_1_1215	400756	d_Eukaryota	Alveolata	c_Dinophyceae	o_Peridiniales	f_Kryptoperidiniaceae	g_Durinskia	s_Durinskia baltica
F40_2017_metaeuk_out/taxResult_tax_per_contig.tsv:F4_k87_640070_1_4342	400756	d_Eukaryota	Alveolata	c_Dinophyceae	o_Peridiniales	f_Kryptoperidiniaceae	g_Durinskia	s_Durinskia baltica
F40_2017_metaeuk_out/taxResult_tax_per_contig.tsv:F4_k87_2345945_1_1205	400756	d_Eukaryota	Alveolata	c_Dinophyceae	o_Peridiniales	f_Kryptoperidiniaceae	g_Durinskia	s_Durinskia baltica
F40_2017_metaeuk_out/taxResult_tax_per_contig.tsv:F4_k87_2225416_1_1005	400756	d_Eukaryota	Alveolata	c_Dinophyceae	o_Peridiniales	f_Kryptoperidiniaceae	g_Durinskia	s_Durinskia baltica
F40_2017_metaeuk_out/taxResult_tax_per_contig.tsv:F4_k87_2077221_1_1245	400756	d_Eukaryota	Alveolata	c_Dinophyceae	o_Peridiniales	f_Kryptoperidiniaceae	g_Durinskia	s_Durinskia baltica
F40_2017_metaeuk_out/taxResult_tax_per_contig.tsv:F4_k87_2087512_1_1339	400756	d_Eukaryota	Alveolata	c_Dinophyceae	o_Peridiniales	f_Kryptoperidiniaceae	g_Durinskia	s_Durinskia baltica
F40_2017_metaeuk_out/taxResult_tax_per_contig.tsv:F4_k87_2097516_1_1448	693140	d_Eukaryota	Alveolata	p_Ciliophora	Intramacronucleata	c_Prostomatea	o_Prorodontida	f_Colepidae	g_Tiarina	s_Tiarina fusa
F40_2017_metaeuk_out/taxResult_tax_per_contig.tsv:F4_k87_2942905_1_1180	400756	d_Eukaryota	Alveolata	c_Dinophyceae	o_Peridiniales	f_Kryptoperidiniaceae	g_Durinskia	s_Durinskia baltica
F40_2017_metaeuk_out/taxResult_tax_per_contig.tsv:F4_k87_1519576_1_1153	400756	d_Eukaryota	Alveolata	c_Dinophyceae	o_Peridiniales	f_Kryptoperidiniaceae	g_Durinskia	s_Durinskia baltica
F40_2017_metaeuk_out/taxResult_tax_per_contig.tsv:F4_k87_1074992_1_1023	400756	d_Eukaryota	Alveolata	c_Dinophyceae	o_Peridiniales	f_Kryptoperidiniaceae	g_Durinskia	s_Durinskia baltica
F40_2017_metaeuk_out/taxResult_tax_per_contig.tsv:F4_k87_1522005_1_1753	400756	d_Eukaryota	Alveolata	c_Dinophyceae	o_Peridiniales	f_Kryptoperidiniaceae	g_Durinskia	s_Durinskia baltica
F40_2017_metaeuk_out/taxResult_tax_per_contig.tsv:F4_k87_803642_1_1424	400756	d_Eukaryota	Alveolata	c_Dinophyceae	o_Peridiniales	f_Kryptoperidiniaceae	g_Durinskia	s_Durinskia baltica
F40_2017_metaeuk_out/taxResult_tax_per_contig.tsv:F4_k87_204494_1_2029	505693	d_Eukaryota	Alveolata	Colpodellida	f_Chromeraceae	g_Chromera	s_Chromera velia
F40_2017_metaeuk_out/taxResult_tax_per_contig.tsv:F4_k87_215193_1_1343	400756	d_Eukaryota	Alveolata	c_Dinophyceae	o_Peridiniales	f_Kryptoperidiniaceae	g_Durinskia	s_Durinskia baltica
F40_2017_metaeuk_out/taxResult_tax_per_contig.tsv:F4_k87_2689589_1_1107	400756	d_Eukaryota	Alveolata	c_Dinophyceae	o_Peridiniales	f_Kryptoperidiniaceae	g_Durinskia	s_Durinskia baltica
F40_2017_metaeuk_out/taxResult_tax_per_contig.tsv:F4_k87_2371653_1_1677	400756	d_Eukaryota	Alveolata	c_Dinophyceae	o_Peridiniales	f_Kryptoperidiniaceae	g_Durinskia	s_Durinskia baltica
F40_2017_metaeuk_out/taxResult_tax_per_contig.tsv:F4_k87_1209729_1_1392	400756	d_Eukaryota	Alveolata	c_Dinophyceae	o_Peridiniales	f_Kryptoperidiniaceae	g_Durinskia	s_Durinskia baltica
F40_2017_metaeuk_out/taxResult_tax_per_contig.tsv:F4_k87_2584704_1_1071	400756	d_Eukaryota	Alveolata	c_Dinophyceae	o_Peridiniales	f_Kryptoperidiniaceae	g_Durinskia	s_Durinskia baltica
F40_2017_metaeuk_out/taxResult_tax_per_contig.tsv:F4_k87_2616049_1_1129	400756	d_Eukaryota	Alveolata	c_Dinophyceae	o_Peridiniales	f_Kryptoperidiniaceae	g_Durinskia	s_Durinskia baltica
F40_2017_metaeuk_out/taxResult_tax_per_contig.tsv:F4_k87_553786_1_1854	400756	d_Eukaryota	Alveolata	c_Dinophyceae	o_Peridiniales	f_Kryptoperidiniaceae	g_Durinskia	s_Durinskia baltica
F40_2017_metaeuk_out/taxResult_tax_per_contig.tsv:F4_k87_585968_1_2069	400756	d_Eukaryota	Alveolata	c_Dinophyceae	o_Peridiniales	f_Kryptoperidiniaceae	g_Durinskia	s_Durinskia baltica
F40_2017_metaeuk_out/taxResult_tax_per_contig.tsv:F4_k87_375556_1_1269	400756	d_Eukaryota	Alveolata	c_Dinophyceae	o_Peridiniales	f_Kryptoperidiniaceae	g_Durinskia	s_Durinskia baltica
F40_2017_metaeuk_out/taxResult_tax_per_contig.tsv:F4_k87_2637807_1_1551	400756	d_Eukaryota	Alveolata	c_Dinophyceae	o_Peridiniales	f_Kryptoperidiniaceae	g_Durinskia	s_Durinskia baltica
F40_2017_metaeuk_out/taxResult_tax_per_contig.tsv:F4_k87_2655749_1_1056	400756	d_Eukaryota	Alveolata	c_Dinophyceae	o_Peridiniales	f_Kryptoperidiniaceae	g_Durinskia	s_Durinskia baltica
F40_2017_metaeuk_out/taxResult_tax_per_contig.tsv:F4_k87_1512575_1_1290	400756	d_Eukaryota	Alveolata	c_Dinophyceae	o_Peridiniales	f_Kryptoperidiniaceae	g_Durinskia	s_Durinskia baltica
F40_2017_metaeuk_out/taxResult_tax_per_contig.tsv:F4_k87_1519777_1_1477	400756	d_Eukaryota	Alveolata	c_Dinophyceae	o_Peridiniales	f_Kryptoperidiniaceae	g_Durinskia	s_Durinskia baltica
F40_2017_metaeuk_out/taxResult_tax_per_contig.tsv:F4_k87_204764_1_1834	400756	d_Eukaryota	Alveolata	c_Dinophyceae	o_Peridiniales	f_Kryptoperidiniaceae	g_Durinskia	s_Durinskia baltica
F40_2017_metaeuk_out/taxResult_tax_per_contig.tsv:F4_k87_1828013_1_1177	400756	d_Eukaryota	Alveolata	c_Dinophyceae	o_Peridiniales	f_Kryptoperidiniaceae	g_Durinskia	s_Durinskia baltica
F40_2017_metaeuk_out/taxResult_tax_per_contig.tsv:F4_k87_1589425_1_1036	400756	d_Eukaryota	Alveolata	c_Dinophyceae	o_Peridiniales	f_Kryptoperidiniaceae	g_Durinskia	s_Durinskia baltica
F40_2017_metaeuk_out/taxResult_tax_per_contig.tsv:F4_k87_286349_1_1328	400756	d_Eukaryota	Alveolata	c_Dinophyceae	o_Peridiniales	f_Kryptoperidiniaceae	g_Durinskia	s_Durinskia baltica
F40_2017_metaeuk_out/taxResult_tax_per_contig.tsv:F4_k87_316012_1_1983	400756	d_Eukaryota	Alveolata	c_Dinophyceae	o_Peridiniales	f_Kryptoperidiniaceae	g_Durinskia	s_Durinskia baltica
F40_2017_metaeuk_out/taxResult_tax_per_contig.tsv:F4_k87_1898425_1_1237	400756	d_Eukaryota	Alveolata	c_Dinophyceae	o_Peridiniales	f_Kryptoperidiniaceae	g_Durinskia	s_Durinskia baltica
F40_2017_metaeuk_out/taxResult_tax_per_contig.tsv:F4_k87_572479_1_1221	400756	d_Eukaryota	Alveolata	c_Dinophyceae	o_Peridiniales	f_Kryptoperidiniaceae	g_Durinskia	s_Durinskia baltica
F40_2017_metaeuk_out/taxResult_tax_per_contig.tsv:F4_k87_2344243_1_1200	400756	d_Eukaryota	Alveolata	c_Dinophyceae	o_Peridiniales	f_Kryptoperidiniaceae	g_Durinskia	s_Durinskia baltica
F40_2017_metaeuk_out/taxResult_tax_per_contig.tsv:F4_k87_1001851_1_1389	400756	d_Eukaryota	Alveolata	c_Dinophyceae	o_Peridiniales	f_Kryptoperidiniaceae	g_Durinskia	s_Durinskia baltica
F40_2017_metaeuk_out/taxResult_tax_per_contig.tsv:F4_k87_2419911_1_1229	400756	d_Eukaryota	Alveolata	c_Dinophyceae	o_Peridiniales	f_Kryptoperidiniaceae	g_Durinskia	s_Durinskia baltica
F40_2017_metaeuk_out/taxResult_tax_per_contig.tsv:F4_k87_2426016_1_1341	400756	d_Eukaryota	Alveolata	c_Dinophyceae	o_Peridiniales	f_Kryptoperidiniaceae	g_Durinskia	s_Durinskia baltica
F40_2017_metaeuk_out/taxResult_tax_per_contig.tsv:F4_k87_2927952_1_1091	400756	d_Eukaryota	Alveolata	c_Dinophyceae	o_Peridiniales	f_Kryptoperidiniaceae	g_Durinskia	s_Durinskia baltica
F40_2017_metaeuk_out/taxResult_tax_per_contig.tsv:F4_k87_2944731_1_1251	400756	d_Eukaryota	Alveolata	c_Dinophyceae	o_Peridiniales	f_Kryptoperidiniaceae	g_Durinskia	s_Durinskia baltica
F40_2017_metaeuk_out/taxResult_tax_per_contig.tsv:F4_k87_2118263_1_1285	400756	d_Eukaryota	Alveolata	c_Dinophyceae	o_Peridiniales	f_Kryptoperidiniaceae	g_Durinskia	s_Durinskia baltica
F40_2017_metaeuk_out/taxResult_tax_per_contig.tsv:F4_k87_757985_1_1149	2950	d_Eukaryota	Alveolata	c_Dinophyceae	o_Suessiales	f_Symbiodiniaceae	g_Symbiodinium	unclassified Symbiodinium	s_Symbiodinium sp.
F40_2017_metaeuk_out/taxResult_tax_per_contig.tsv:F4_k87_1782484_1_1036	400756	d_Eukaryota	Alveolata	c_Dinophyceae	o_Peridiniales	f_Kryptoperidiniaceae	g_Durinskia	s_Durinskia baltica
F40_2017_metaeuk_out/taxResult_tax_per_contig.tsv:F4_k87_2751172_1_1036	400756	d_Eukaryota	Alveolata	c_Dinophyceae	o_Peridiniales	f_Kryptoperidiniaceae	g_Durinskia	s_Durinskia baltica
F40_2017_metaeuk_out/taxResult_tax_per_contig.tsv:F4_k87_1163468_1_2273	2950	d_Eukaryota	Alveolata	c_Dinophyceae	o_Suessiales	f_Symbiodiniaceae	g_Symbiodinium	unclassified Symbiodinium	s_Symbiodinium sp.
F40_2017_metaeuk_out/taxResult_tax_per_contig.tsv:F4_k87_1445980_1_1503	400756	d_Eukaryota	Alveolata	c_Dinophyceae	o_Peridiniales	f_Kryptoperidiniaceae	g_Durinskia	s_Durinskia baltica
F40_2017_metaeuk_out/taxResult_tax_per_contig.tsv:F4_k87_1468928_1_1286	2926	d_Eukaryota	Alveolata	c_Dinophyceae	o_Gonyaulacales	f_Gonyaulacaceae	g_Alexandrium	s_Alexandrium tamarense
F40_2017_metaeuk_out/taxResult_tax_per_contig.tsv:F4_k87_2008447_1_1033	400756	d_Eukaryota	Alveolata	c_Dinophyceae	o_Peridiniales	f_Kryptoperidiniaceae	g_Durinskia	s_Durinskia baltica
F40_2017_metaeuk_out/taxResult_tax_per_contig.tsv:F4_k87_2021545_1_1292	400756	d_Eukaryota	Alveolata	c_Dinophyceae	o_Peridiniales	f_Kryptoperidiniaceae	g_Durinskia	s_Durinskia baltica
F40_2017_metaeuk_out/taxResult_tax_per_contig.tsv:F4_k87_1984869_1_1351	400756	d_Eukaryota	Alveolata	c_Dinophyceae	o_Peridiniales	f_Kryptoperidiniaceae	g_Durinskia	s_Durinskia baltica
F40_2017_metaeuk_out/taxResult_tax_per_contig.tsv:F4_k87_2446716_1_1013	400756	d_Eukaryota	Alveolata	c_Dinophyceae	o_Peridiniales	f_Kryptoperidiniaceae	g_Durinskia	s_Durinskia baltica
F40_2017_metaeuk_out/taxResult_tax_per_contig.tsv:F4_k87_1364638_1_3280	2949	d_Eukaryota	Alveolata	c_Dinophyceae	o_Suessiales	f_Symbiodiniaceae	g_Symbiodinium
F40_2017_metaeuk_out/taxResult_tax_per_contig.tsv:F4_k87_1384343_1_1197	400756	d_Eukaryota	Alveolata	c_Dinophyceae	o_Peridiniales	f_Kryptoperidiniaceae	g_Durinskia	s_Durinskia baltica
F40_2017_metaeuk_out/taxResult_tax_per_contig.tsv:F4_k87_240153_1_3401	2926	d_Eukaryota	Alveolata	c_Dinophyceae	o_Gonyaulacales	f_Gonyaulacaceae	g_Alexandrium	s_Alexandrium tamarense
F40_2017_metaeuk_out/taxResult_tax_per_contig.tsv:F4_k87_134214_1_1517	400756	d_Eukaryota	Alveolata	c_Dinophyceae	o_Peridiniales	f_Kryptoperidiniaceae	g_Durinskia	s_Durinskia baltica
F40_2017_metaeuk_out/taxResult_tax_per_contig.tsv:F4_k87_1744425_1_1723	400756	d_Eukaryota	Alveolata	c_Dinophyceae	o_Peridiniales	f_Kryptoperidiniaceae	g_Durinskia	s_Durinskia baltica
F40_2017_metaeuk_out/taxResult_tax_per_contig.tsv:F4_k87_1924367_1_2378	400756	d_Eukaryota	Alveolata	c_Dinophyceae	o_Peridiniales	f_Kryptoperidiniaceae	g_Durinskia	s_Durinskia baltica
F40_2017_metaeuk_out/taxResult_tax_per_contig.tsv:F4_k87_833281_1_1086	400756	d_Eukaryota	Alveolata	c_Dinophyceae	o_Peridiniales	f_Kryptoperidiniaceae	g_Durinskia	s_Durinskia baltica
F40_2017_metaeuk_out/taxResult_tax_per_contig.tsv:F4_k87_1419546_1_2367	2926	d_Eukaryota	Alveolata	c_Dinophyceae	o_Gonyaulacales	f_Gonyaulacaceae	g_Alexandrium	s_Alexandrium tamarense
F40_2017_metaeuk_out/taxResult_tax_per_contig.tsv:F4_k87_1836948_1_1802	400756	d_Eukaryota	Alveolata	c_Dinophyceae	o_Peridiniales	f_Kryptoperidiniaceae	g_Durinskia	s_Durinskia baltica
F40_2017_metaeuk_out/taxResult_tax_per_contig.tsv:F4_k87_1880423_1_1067	400756	d_Eukaryota	Alveolata	c_Dinophyceae	o_Peridiniales	f_Kryptoperidiniaceae	g_Durinskia	s_Durinskia baltica
F40_2017_metaeuk_out/taxResult_tax_per_contig.tsv:F4_k87_1331204_1_1430	400756	d_Eukaryota	Alveolata	c_Dinophyceae	o_Peridiniales	f_Kryptoperidiniaceae	g_Durinskia	s_Durinskia baltica
F40_2017_metaeuk_out/taxResult_tax_per_contig.tsv:F4_k87_1938505_1_2078	400756	d_Eukaryota	Alveolata	c_Dinophyceae	o_Peridiniales	f_Kryptoperidiniaceae	g_Durinskia	s_Durinskia baltica
F40_2017_metaeuk_out/taxResult_tax_per_contig.tsv:F4_k87_1248541_1_2063	400756	d_Eukaryota	Alveolata	c_Dinophyceae	o_Peridiniales	f_Kryptoperidiniaceae	g_Durinskia	s_Durinskia baltica
F40_2017_metaeuk_out/taxResult_tax_per_contig.tsv:F4_k87_2620015_1_1985	400756	d_Eukaryota	Alveolata	c_Dinophyceae	o_Peridiniales	f_Kryptoperidiniaceae	g_Durinskia	s_Durinskia baltica
F40_2017_metaeuk_out/taxResult_tax_per_contig.tsv:F4_k87_2022562_1_1263	400756	d_Eukaryota	Alveolata	c_Dinophyceae	o_Peridiniales	f_Kryptoperidiniaceae	g_Durinskia	s_Durinskia baltica
F40_2017_metaeuk_out/taxResult_tax_per_contig.tsv:F4_k87_2553411_1_1286	400756	d_Eukaryota	Alveolata	c_Dinophyceae	o_Peridiniales	f_Kryptoperidiniaceae	g_Durinskia	s_Durinskia baltica
F40_2017_metaeuk_out/taxResult_tax_per_contig.tsv:F4_k87_2790772_1_1555	400756	d_Eukaryota	Alveolata	c_Dinophyceae	o_Peridiniales	f_Kryptoperidiniaceae	g_Durinskia	s_Durinskia baltica
F40_2017_metaeuk_out/taxResult_tax_per_contig.tsv:F4_k87_1014412_1_1019	400756	d_Eukaryota	Alveolata	c_Dinophyceae	o_Peridiniales	f_Kryptoperidiniaceae	g_Durinskia	s_Durinskia baltica
F40_2017_metaeuk_out/taxResult_tax_per_contig.tsv:F4_k87_25097_1_1188	400756	d_Eukaryota	Alveolata	c_Dinophyceae	o_Peridiniales	f_Kryptoperidiniaceae	g_Durinskia	s_Durinskia baltica
F40_2017_metaeuk_out/taxResult_tax_per_contig.tsv:F4_k87_872564_1_1222	400756	d_Eukaryota	Alveolata	c_Dinophyceae	o_Peridiniales	f_Kryptoperidiniaceae	g_Durinskia	s_Durinskia baltica
F40_2017_metaeuk_out/taxResult_tax_per_contig.tsv:F4_k87_2387494_1_1345	400756	d_Eukaryota	Alveolata	c_Dinophyceae	o_Peridiniales	f_Kryptoperidiniaceae	g_Durinskia	s_Durinskia baltica
F40_2017_metaeuk_out/taxResult_tax_per_contig.tsv:F4_k87_2457481_1_1236	400756	d_Eukaryota	Alveolata	c_Dinophyceae	o_Peridiniales	f_Kryptoperidiniaceae	g_Durinskia	s_Durinskia baltica
F40_2017_metaeuk_out/taxResult_tax_per_contig.tsv:F4_k87_2464392_1_1049	400756	d_Eukaryota	Alveolata	c_Dinophyceae	o_Peridiniales	f_Kryptoperidiniaceae	g_Durinskia	s_Durinskia baltica
F40_2017_metaeuk_out/taxResult_tax_per_contig.tsv:F4_k87_1375424_1_1116	160619	d_Eukaryota	Alveolata	c_Dinophyceae	o_Peridiniales	f_Kryptoperidiniaceae	g_Kryptoperidinium	s_Kryptoperidinium foliaceum
F40_2017_metaeuk_out/taxResult_tax_per_contig.tsv:F4_k87_701782_1_1299	400756	d_Eukaryota	Alveolata	c_Dinophyceae	o_Peridiniales	f_Kryptoperidiniaceae	g_Durinskia	s_Durinskia baltica
F40_2017_metaeuk_out/taxResult_tax_per_contig.tsv:F4_k87_573071_1_1997	400756	d_Eukaryota	Alveolata	c_Dinophyceae	o_Peridiniales	f_Kryptoperidiniaceae	g_Durinskia	s_Durinskia baltica
F40_2017_metaeuk_out/taxResult_tax_per_contig.tsv:F4_k87_1144978_1_1155	400756	d_Eukaryota	Alveolata	c_Dinophyceae	o_Peridiniales	f_Kryptoperidiniaceae	g_Durinskia	s_Durinskia baltica
F40_2017_metaeuk_out/taxResult_tax_per_contig.tsv:F4_k87_1169979_1_2295	693140	d_Eukaryota	Alveolata	p_Ciliophora	Intramacronucleata	c_Prostomatea	o_Prorodontida	f_Colepidae	g_Tiarina	s_Tiarina fusa
F40_2017_metaeuk_out/taxResult_tax_per_contig.tsv:F4_k87_1948771_1_1036	400756	d_Eukaryota	Alveolata	c_Dinophyceae	o_Peridiniales	f_Kryptoperidiniaceae	g_Durinskia	s_Durinskia baltica
F40_2017_metaeuk_out/taxResult_tax_per_contig.tsv:F4_k87_1978932_1_1181	400756	d_Eukaryota	Alveolata	c_Dinophyceae	o_Peridiniales	f_Kryptoperidiniaceae	g_Durinskia	s_Durinskia baltica
F40_2017_metaeuk_out/taxResult_tax_per_contig.tsv:F4_k87_2374346_1_1374	400756	d_Eukaryota	Alveolata	c_Dinophyceae	o_Peridiniales	f_Kryptoperidiniaceae	g_Durinskia	s_Durinskia baltica
F40_2017_metaeuk_out/taxResult_tax_per_contig.tsv:F4_k87_2390680_1_1128	400756	d_Eukaryota	Alveolata	c_Dinophyceae	o_Peridiniales	f_Kryptoperidiniaceae	g_Durinskia	s_Durinskia baltica
F40_2017_metaeuk_out/taxResult_tax_per_contig.tsv:F4_k87_1287323_1_2189	2950	d_Eukaryota	Alveolata	c_Dinophyceae	o_Suessiales	f_Symbiodiniaceae	g_Symbiodinium	unclassified Symbiodinium	s_Symbiodinium sp.
F40_2017_metaeuk_out/taxResult_tax_per_contig.tsv:F4_k87_646964_1_1271	400756	d_Eukaryota	Alveolata	c_Dinophyceae	o_Peridiniales	f_Kryptoperidiniaceae	g_Durinskia	s_Durinskia baltica
F40_2017_metaeuk_out/taxResult_tax_per_contig.tsv:F4_k87_1073114_1_1013	400756	d_Eukaryota	Alveolata	c_Dinophyceae	o_Peridiniales	f_Kryptoperidiniaceae	g_Durinskia	s_Durinskia baltica
F40_2017_metaeuk_out/taxResult_tax_per_contig.tsv:F4_k87_1148120_1_1178	400756	d_Eukaryota	Alveolata	c_Dinophyceae	o_Peridiniales	f_Kryptoperidiniaceae	g_Durinskia	s_Durinskia baltica
F40_2017_metaeuk_out/taxResult_tax_per_contig.tsv:F4_k87_141931_1_1439	400756	d_Eukaryota	Alveolata	c_Dinophyceae	o_Peridiniales	f_Kryptoperidiniaceae	g_Durinskia	s_Durinskia baltica
F40_2017_metaeuk_out/taxResult_tax_per_contig.tsv:F4_k87_152903_1_1691	400756	d_Eukaryota	Alveolata	c_Dinophyceae	o_Peridiniales	f_Kryptoperidiniaceae	g_Durinskia	s_Durinskia baltica
F40_2017_metaeuk_out/taxResult_tax_per_contig.tsv:F4_k87_156115_1_1320	400756	d_Eukaryota	Alveolata	c_Dinophyceae	o_Peridiniales	f_Kryptoperidiniaceae	g_Durinskia	s_Durinskia baltica
F40_2017_metaeuk_out/taxResult_tax_per_contig.tsv:F4_k87_330978_1_1864	400756	d_Eukaryota	Alveolata	c_Dinophyceae	o_Peridiniales	f_Kryptoperidiniaceae	g_Durinskia	s_Durinskia baltica
F40_2017_metaeuk_out/taxResult_tax_per_contig.tsv:F4_k87_352151_1_1784	400756	d_Eukaryota	Alveolata	c_Dinophyceae	o_Peridiniales	f_Kryptoperidiniaceae	g_Durinskia	s_Durinskia baltica
F40_2017_metaeuk_out/taxResult_tax_per_contig.tsv:F4_k87_355241_1_1202	400756	d_Eukaryota	Alveolata	c_Dinophyceae	o_Peridiniales	f_Kryptoperidiniaceae	g_Durinskia	s_Durinskia baltica
F40_2017_metaeuk_out/taxResult_tax_per_contig.tsv:F4_k87_1788933_1_1076	400756	d_Eukaryota	Alveolata	c_Dinophyceae	o_Peridiniales	f_Kryptoperidiniaceae	g_Durinskia	s_Durinskia baltica
F40_2017_metaeuk_out/taxResult_tax_per_contig.tsv:F4_k87_676656_1_2419	400756	d_Eukaryota	Alveolata	c_Dinophyceae	o_Peridiniales	f_Kryptoperidiniaceae	g_Durinskia	s_Durinskia baltica
F40_2017_metaeuk_out/taxResult_tax_per_contig.tsv:F4_k87_1400028_1_1108	400756	d_Eukaryota	Alveolata	c_Dinophyceae	o_Peridiniales	f_Kryptoperidiniaceae	g_Durinskia	s_Durinskia baltica
F40_2017_metaeuk_out/taxResult_tax_per_contig.tsv:F4_k87_1425990_1_3410	160619	d_Eukaryota	Alveolata	c_Dinophyceae	o_Peridiniales	f_Kryptoperidiniaceae	g_Kryptoperidinium	s_Kryptoperidinium foliaceum
F40_2017_metaeuk_out/taxResult_tax_per_contig.tsv:F4_k87_1448672_1_1030	400756	d_Eukaryota	Alveolata	c_Dinophyceae	o_Peridiniales	f_Kryptoperidiniaceae	g_Durinskia	s_Durinskia baltica
F40_2017_metaeuk_out/taxResult_tax_per_contig.tsv:F4_k87_2024632_1_1052	400756	d_Eukaryota	Alveolata	c_Dinophyceae	o_Peridiniales	f_Kryptoperidiniaceae	g_Durinskia	s_Durinskia baltica
F40_2017_metaeuk_out/taxResult_tax_per_contig.tsv:F4_k87_2180544_1_2067	400756	d_Eukaryota	Alveolata	c_Dinophyceae	o_Peridiniales	f_Kryptoperidiniaceae	g_Durinskia	s_Durinskia baltica
F40_2017_metaeuk_out/taxResult_tax_per_contig.tsv:F4_k87_1436734_1_1442	400756	d_Eukaryota	Alveolata	c_Dinophyceae	o_Peridiniales	f_Kryptoperidiniaceae	g_Durinskia	s_Durinskia baltica
F40_2017_metaeuk_out/taxResult_tax_per_contig.tsv:F4_k87_1916189_1_1466	400756	d_Eukaryota	Alveolata	c_Dinophyceae	o_Peridiniales	f_Kryptoperidiniaceae	g_Durinskia	s_Durinskia baltica
F40_2017_metaeuk_out/taxResult_tax_per_contig.tsv:F4_k87_450694_1_1013	400756	d_Eukaryota	Alveolata	c_Dinophyceae	o_Peridiniales	f_Kryptoperidiniaceae	g_Durinskia	s_Durinskia baltica
F40_2017_metaeuk_out/taxResult_tax_per_contig.tsv:F4_k87_165183_1_1658	400756	d_Eukaryota	Alveolata	c_Dinophyceae	o_Peridiniales	f_Kryptoperidiniaceae	g_Durinskia	s_Durinskia baltica
F40_2017_metaeuk_out/taxResult_tax_per_contig.tsv:F4_k87_2875672_1_1673	400756	d_Eukaryota	Alveolata	c_Dinophyceae	o_Peridiniales	f_Kryptoperidiniaceae	g_Durinskia	s_Durinskia baltica
F40_2017_metaeuk_out/taxResult_tax_per_contig.tsv:F4_k87_2951536_1_1163	400756	d_Eukaryota	Alveolata	c_Dinophyceae	o_Peridiniales	f_Kryptoperidiniaceae	g_Durinskia	s_Durinskia baltica
F40_2017_metaeuk_out/taxResult_tax_per_contig.tsv:F4_k87_401004_1_4769	2864	d_Eukaryota	Alveolata	c_Dinophyceae
F40_2017_metaeuk_out/taxResult_tax_per_contig.tsv:F4_k87_2230712_1_1497	400756	d_Eukaryota	Alveolata	c_Dinophyceae	o_Peridiniales	f_Kryptoperidiniaceae	g_Durinskia	s_Durinskia baltica
F40_2017_metaeuk_out/taxResult_tax_per_contig.tsv:F4_k87_1559768_1_1332	400756	d_Eukaryota	Alveolata	c_Dinophyceae	o_Peridiniales	f_Kryptoperidiniaceae	g_Durinskia	s_Durinskia baltica
F40_2017_metaeuk_out/taxResult_tax_per_contig.tsv:F4_k87_1053198_1_1726	864142	d_Eukaryota	Alveolata	p_Apicomplexa	c_Aconoidasida	o_Haemosporida	f_Plasmodiidae	g_Plasmodium	Plasmodium (Plasmodium)	s_Plasmodium ovale	Plasmodium ovale wallikeri
F40_2017_metaeuk_out/taxResult_tax_per_contig.tsv:F4_k87_1223891_1_1464	2926	d_Eukaryota	Alveolata	c_Dinophyceae	o_Gonyaulacales	f_Gonyaulacaceae	g_Alexandrium	s_Alexandrium tamarense
F40_2017_metaeuk_out/taxResult_tax_per_contig.tsv:F4_k87_1286747_1_1098	400756	d_Eukaryota	Alveolata	c_Dinophyceae	o_Peridiniales	f_Kryptoperidiniaceae	g_Durinskia	s_Durinskia baltica
F40_2017_metaeuk_out/taxResult_tax_per_contig.tsv:F4_k87_2726079_1_1048	400756	d_Eukaryota	Alveolata	c_Dinophyceae	o_Peridiniales	f_Kryptoperidiniaceae	g_Durinskia	s_Durinskia baltica
F40_2017_metaeuk_out/taxResult_tax_per_contig.tsv:F4_k87_2758494_1_1443	400756	d_Eukaryota	Alveolata	c_Dinophyceae	o_Peridiniales	f_Kryptoperidiniaceae	g_Durinskia	s_Durinskia baltica
F40_2017_metaeuk_out/taxResult_tax_per_contig.tsv:F4_k87_2778855_1_1451	2137591	d_Eukaryota	Alveolata	c_Dinophyceae	o_Peridiniales	f_Kryptoperidiniaceae
F40_2017_metaeuk_out/taxResult_tax_per_contig.tsv:F4_k87_1323999_1_1371	400756	d_Eukaryota	Alveolata	c_Dinophyceae	o_Peridiniales	f_Kryptoperidiniaceae	g_Durinskia	s_Durinskia baltica
F40_2017_metaeuk_out/taxResult_tax_per_contig.tsv:F4_k87_1366998_1_1513	400756	d_Eukaryota	Alveolata	c_Dinophyceae	o_Peridiniales	f_Kryptoperidiniaceae	g_Durinskia	s_Durinskia baltica
F40_2017_metaeuk_out/taxResult_tax_per_contig.tsv:F4_k87_1375874_1_1031	400756	d_Eukaryota	Alveolata	c_Dinophyceae	o_Peridiniales	f_Kryptoperidiniaceae	g_Durinskia	s_Durinskia baltica
F40_2017_metaeuk_out/taxResult_tax_per_contig.tsv:F4_k87_158010_1_1039	400756	d_Eukaryota	Alveolata	c_Dinophyceae	o_Peridiniales	f_Kryptoperidiniaceae	g_Durinskia	s_Durinskia baltica
F40_2017_metaeuk_out/taxResult_tax_per_contig.tsv:F4_k87_271831_1_2224	2966	d_Eukaryota	Alveolata	c_Dinophyceae	o_Noctilucales	f_Noctilucaceae	g_Noctiluca	s_Noctiluca scintillans
F40_2017_metaeuk_out/taxResult_tax_per_contig.tsv:F4_k87_1854977_1_1368	400756	d_Eukaryota	Alveolata	c_Dinophyceae	o_Peridiniales	f_Kryptoperidiniaceae	g_Durinskia	s_Durinskia baltica
F40_2017_metaeuk_out/taxResult_tax_per_contig.tsv:F4_k87_457550_1_1452	400756	d_Eukaryota	Alveolata	c_Dinophyceae	o_Peridiniales	f_Kryptoperidiniaceae	g_Durinskia	s_Durinskia baltica
F40_2017_metaeuk_out/taxResult_tax_per_contig.tsv:F4_k87_2070891_1_1081	400756	d_Eukaryota	Alveolata	c_Dinophyceae	o_Peridiniales	f_Kryptoperidiniaceae	g_Durinskia	s_Durinskia baltica
F40_2017_metaeuk_out/taxResult_tax_per_contig.tsv:F4_k87_2015428_1_1215	400756	d_Eukaryota	Alveolata	c_Dinophyceae	o_Peridiniales	f_Kryptoperidiniaceae	g_Durinskia	s_Durinskia baltica
F40_2017_metaeuk_out/taxResult_tax_per_contig.tsv:F4_k87_2073276_1_1055	400756	d_Eukaryota	Alveolata	c_Dinophyceae	o_Peridiniales	f_Kryptoperidiniaceae	g_Durinskia	s_Durinskia baltica
F40_2017_metaeuk_out/taxResult_tax_per_contig.tsv:F4_k87_1202392_1_1177	400756	d_Eukaryota	Alveolata	c_Dinophyceae	o_Peridiniales	f_Kryptoperidiniaceae	g_Durinskia	s_Durinskia baltica
F40_2017_metaeuk_out/taxResult_tax_per_contig.tsv:F4_k87_1210680_1_1690	400756	d_Eukaryota	Alveolata	c_Dinophyceae	o_Peridiniales	f_Kryptoperidiniaceae	g_Durinskia	s_Durinskia baltica
F40_2017_metaeuk_out/taxResult_tax_per_contig.tsv:F4_k87_1227911_1_3065	400756	d_Eukaryota	Alveolata	c_Dinophyceae	o_Peridiniales	f_Kryptoperidiniaceae	g_Durinskia	s_Durinskia baltica
F40_2017_metaeuk_out/taxResult_tax_per_contig.tsv:F4_k87_34928_1_1367	400756	d_Eukaryota	Alveolata	c_Dinophyceae	o_Peridiniales	f_Kryptoperidiniaceae	g_Durinskia	s_Durinskia baltica
F40_2017_metaeuk_out/taxResult_tax_per_contig.tsv:F4_k87_1408274_1_1364	400756	d_Eukaryota	Alveolata	c_Dinophyceae	o_Peridiniales	f_Kryptoperidiniaceae	g_Durinskia	s_Durinskia baltica
F40_2017_metaeuk_out/taxResult_tax_per_contig.tsv:F4_k87_1247158_1_1460	2137591	d_Eukaryota	Alveolata	c_Dinophyceae	o_Peridiniales	f_Kryptoperidiniaceae
F40_2017_metaeuk_out/taxResult_tax_per_contig.tsv:F4_k87_43447_1_1727	400756	d_Eukaryota	Alveolata	c_Dinophyceae	o_Peridiniales	f_Kryptoperidiniaceae	g_Durinskia	s_Durinskia baltica
F40_2017_metaeuk_out/taxResult_tax_per_contig.tsv:F4_k87_2204240_1_1430	400756	d_Eukaryota	Alveolata	c_Dinophyceae	o_Peridiniales	f_Kryptoperidiniaceae	g_Durinskia	s_Durinskia baltica
F40_2017_metaeuk_out/taxResult_tax_per_contig.tsv:F4_k87_1874583_1_1467	2864	d_Eukaryota	Alveolata	c_Dinophyceae
F40_2017_metaeuk_out/taxResult_tax_per_contig.tsv:F4_k87_1933639_1_1227	400756	d_Eukaryota	Alveolata	c_Dinophyceae	o_Peridiniales	f_Kryptoperidiniaceae	g_Durinskia	s_Durinskia baltica
F40_2017_metaeuk_out/taxResult_tax_per_contig.tsv:F4_k87_704244_1_1180	400756	d_Eukaryota	Alveolata	c_Dinophyceae	o_Peridiniales	f_Kryptoperidiniaceae	g_Durinskia	s_Durinskia baltica
F40_2017_metaeuk_out/taxResult_tax_per_contig.tsv:F4_k87_1432185_1_1576	400756	d_Eukaryota	Alveolata	c_Dinophyceae	o_Peridiniales	f_Kryptoperidiniaceae	g_Durinskia	s_Durinskia baltica
F40_2017_metaeuk_out/taxResult_tax_per_contig.tsv:F4_k87_1708295_1_1062	400756	d_Eukaryota	Alveolata	c_Dinophyceae	o_Peridiniales	f_Kryptoperidiniaceae	g_Durinskia	s_Durinskia baltica
F40_2017_metaeuk_out/taxResult_tax_per_contig.tsv:F4_k87_1721708_1_1365	400756	d_Eukaryota	Alveolata	c_Dinophyceae	o_Peridiniales	f_Kryptoperidiniaceae	g_Durinskia	s_Durinskia baltica
F40_2017_metaeuk_out/taxResult_tax_per_contig.tsv:F4_k87_351698_1_1422	400756	d_Eukaryota	Alveolata	c_Dinophyceae	o_Peridiniales	f_Kryptoperidiniaceae	g_Durinskia	s_Durinskia baltica
F40_2017_metaeuk_out/taxResult_tax_per_contig.tsv:F4_k87_679300_1_1082	400756	d_Eukaryota	Alveolata	c_Dinophyceae	o_Peridiniales	f_Kryptoperidiniaceae	g_Durinskia	s_Durinskia baltica
F40_2017_metaeuk_out/taxResult_tax_per_contig.tsv:F4_k87_694465_1_1037	400756	d_Eukaryota	Alveolata	c_Dinophyceae	o_Peridiniales	f_Kryptoperidiniaceae	g_Durinskia	s_Durinskia baltica
F40_2017_metaeuk_out/taxResult_tax_per_contig.tsv:F4_k87_697503_1_1026	400756	d_Eukaryota	Alveolata	c_Dinophyceae	o_Peridiniales	f_Kryptoperidiniaceae	g_Durinskia	s_Durinskia baltica
F40_2017_metaeuk_out/taxResult_tax_per_contig.tsv:F4_k87_1521355_1_1295	400756	d_Eukaryota	Alveolata	c_Dinophyceae	o_Peridiniales	f_Kryptoperidiniaceae	g_Durinskia	s_Durinskia baltica
F40_2017_metaeuk_out/taxResult_tax_per_contig.tsv:F4_k87_1201418_1_1525	2864	d_Eukaryota	Alveolata	c_Dinophyceae
F40_2017_metaeuk_out/taxResult_tax_per_contig.tsv:F4_k87_1222809_1_2439	400756	d_Eukaryota	Alveolata	c_Dinophyceae	o_Peridiniales	f_Kryptoperidiniaceae	g_Durinskia	s_Durinskia baltica
F40_2017_metaeuk_out/taxResult_tax_per_contig.tsv:F4_k87_2100584_1_1119	400756	d_Eukaryota	Alveolata	c_Dinophyceae	o_Peridiniales	f_Kryptoperidiniaceae	g_Durinskia	s_Durinskia baltica
F40_2017_metaeuk_out/taxResult_tax_per_contig.tsv:F4_k87_1235774_1_1625	160621	d_Eukaryota	Alveolata	c_Dinophyceae	o_Gonyaulacales	g_Lingulodinium	s_Lingulodinium polyedra
F40_2017_metaeuk_out/taxResult_tax_per_contig.tsv:F4_k87_2222054_1_1923	2137591	d_Eukaryota	Alveolata	c_Dinophyceae	o_Peridiniales	f_Kryptoperidiniaceae
F40_2017_metaeuk_out/taxResult_tax_per_contig.tsv:F4_k87_1155274_1_1172	400756	d_Eukaryota	Alveolata	c_Dinophyceae	o_Peridiniales	f_Kryptoperidiniaceae	g_Durinskia	s_Durinskia baltica
F40_2017_metaeuk_out/taxResult_tax_per_contig.tsv:F4_k87_894640_1_1225	400756	d_Eukaryota	Alveolata	c_Dinophyceae	o_Peridiniales	f_Kryptoperidiniaceae	g_Durinskia	s_Durinskia baltica
F40_2017_metaeuk_out/taxResult_tax_per_contig.tsv:F4_k87_925002_1_5318	938130	d_Eukaryota	Alveolata	p_Ciliophora	Intramacronucleata	c_Colpodea	o_Cyrtolophosidida	f_Platyophryidae	g_Platyophrya	s_Platyophrya macrostoma
F40_2017_metaeuk_out/taxResult_tax_per_contig.tsv:F4_k87_770946_1_1015	400756	d_Eukaryota	Alveolata	c_Dinophyceae	o_Peridiniales	f_Kryptoperidiniaceae	g_Durinskia	s_Durinskia baltica
F40_2017_metaeuk_out/taxResult_tax_per_contig.tsv:F4_k87_2912615_1_1824	400756	d_Eukaryota	Alveolata	c_Dinophyceae	o_Peridiniales	f_Kryptoperidiniaceae	g_Durinskia	s_Durinskia baltica
F40_2017_metaeuk_out/taxResult_tax_per_contig.tsv:F4_k87_2947520_1_1138	400756	d_Eukaryota	Alveolata	c_Dinophyceae	o_Peridiniales	f_Kryptoperidiniaceae	g_Durinskia	s_Durinskia baltica
F40_2017_metaeuk_out/taxResult_tax_per_contig.tsv:F4_k87_207379_1_1761	400756	d_Eukaryota	Alveolata	c_Dinophyceae	o_Peridiniales	f_Kryptoperidiniaceae	g_Durinskia	s_Durinskia baltica
F40_2017_metaeuk_out/taxResult_tax_per_contig.tsv:F4_k87_944766_1_1095	400756	d_Eukaryota	Alveolata	c_Dinophyceae	o_Peridiniales	f_Kryptoperidiniaceae	g_Durinskia	s_Durinskia baltica
F40_2017_metaeuk_out/taxResult_tax_per_contig.tsv:F4_k87_954245_1_1056	400756	d_Eukaryota	Alveolata	c_Dinophyceae	o_Peridiniales	f_Kryptoperidiniaceae	g_Durinskia	s_Durinskia baltica
F40_2017_metaeuk_out/taxResult_tax_per_contig.tsv:F4_k87_2947120_1_1342	400756	d_Eukaryota	Alveolata	c_Dinophyceae	o_Peridiniales	f_Kryptoperidiniaceae	g_Durinskia	s_Durinskia baltica
F40_2017_metaeuk_out/taxResult_tax_per_contig.tsv:F4_k87_2969390_1_1265	400756	d_Eukaryota	Alveolata	c_Dinophyceae	o_Peridiniales	f_Kryptoperidiniaceae	g_Durinskia	s_Durinskia baltica
F40_2017_metaeuk_out/taxResult_tax_per_contig.tsv:F4_k87_1170615_1_2090	400756	d_Eukaryota	Alveolata	c_Dinophyceae	o_Peridiniales	f_Kryptoperidiniaceae	g_Durinskia	s_Durinskia baltica
F40_2017_metaeuk_out/taxResult_tax_per_contig.tsv:F4_k87_1018264_1_1259	400756	d_Eukaryota	Alveolata	c_Dinophyceae	o_Peridiniales	f_Kryptoperidiniaceae	g_Durinskia	s_Durinskia baltica
F40_2017_metaeuk_out/taxResult_tax_per_contig.tsv:F4_k87_543967_1_1749	400756	d_Eukaryota	Alveolata	c_Dinophyceae	o_Peridiniales	f_Kryptoperidiniaceae	g_Durinskia	s_Durinskia baltica
F40_2017_metaeuk_out/taxResult_tax_per_contig.tsv:F4_k87_216048_1_1027	2137591	d_Eukaryota	Alveolata	c_Dinophyceae	o_Peridiniales	f_Kryptoperidiniaceae
F40_2017_metaeuk_out/taxResult_tax_per_contig.tsv:F4_k87_1759388_1_1036	400756	d_Eukaryota	Alveolata	c_Dinophyceae	o_Peridiniales	f_Kryptoperidiniaceae	g_Durinskia	s_Durinskia baltica
F40_2017_metaeuk_out/taxResult_tax_per_contig.tsv:F4_k87_78161_1_1253	400756	d_Eukaryota	Alveolata	c_Dinophyceae	o_Peridiniales	f_Kryptoperidiniaceae	g_Durinskia	s_Durinskia baltica
F40_2017_metaeuk_out/taxResult_tax_per_contig.tsv:F4_k87_2748173_1_1124	400756	d_Eukaryota	Alveolata	c_Dinophyceae	o_Peridiniales	f_Kryptoperidiniaceae	g_Durinskia	s_Durinskia baltica
F40_2017_metaeuk_out/taxResult_tax_per_contig.tsv:F4_k87_2839903_1_1130	400756	d_Eukaryota	Alveolata	c_Dinophyceae	o_Peridiniales	f_Kryptoperidiniaceae	g_Durinskia	s_Durinskia baltica
F40_2017_metaeuk_out/taxResult_tax_per_contig.tsv:F4_k87_818551_1_1259	400756	d_Eukaryota	Alveolata	c_Dinophyceae	o_Peridiniales	f_Kryptoperidiniaceae	g_Durinskia	s_Durinskia baltica
F40_2017_metaeuk_out/taxResult_tax_per_contig.tsv:F4_k87_1424075_1_1109	400756	d_Eukaryota	Alveolata	c_Dinophyceae	o_Peridiniales	f_Kryptoperidiniaceae	g_Durinskia	s_Durinskia baltica
F40_2017_metaeuk_out/taxResult_tax_per_contig.tsv:F4_k87_1432405_1_1043	400756	d_Eukaryota	Alveolata	c_Dinophyceae	o_Peridiniales	f_Kryptoperidiniaceae	g_Durinskia	s_Durinskia baltica
F40_2017_metaeuk_out/taxResult_tax_per_contig.tsv:F4_k87_2902521_1_1297	400756	d_Eukaryota	Alveolata	c_Dinophyceae	o_Peridiniales	f_Kryptoperidiniaceae	g_Durinskia	s_Durinskia baltica
F40_2017_metaeuk_out/taxResult_tax_per_contig.tsv:F4_k87_2960259_1_1105	400756	d_Eukaryota	Alveolata	c_Dinophyceae	o_Peridiniales	f_Kryptoperidiniaceae	g_Durinskia	s_Durinskia baltica
F40_2017_metaeuk_out/taxResult_tax_per_contig.tsv:F4_k87_2809_1_1249	400756	d_Eukaryota	Alveolata	c_Dinophyceae	o_Peridiniales	f_Kryptoperidiniaceae	g_Durinskia	s_Durinskia baltica
F40_2017_metaeuk_out/taxResult_tax_per_contig.tsv:F4_k87_1366825_1_1625	400756	d_Eukaryota	Alveolata	c_Dinophyceae	o_Peridiniales	f_Kryptoperidiniaceae	g_Durinskia	s_Durinskia baltica
F40_2017_metaeuk_out/taxResult_tax_per_contig.tsv:F4_k87_360713_1_1454	400756	d_Eukaryota	Alveolata	c_Dinophyceae	o_Peridiniales	f_Kryptoperidiniaceae	g_Durinskia	s_Durinskia baltica
F40_2017_metaeuk_out/taxResult_tax_per_contig.tsv:F4_k87_780864_1_1012	400756	d_Eukaryota	Alveolata	c_Dinophyceae	o_Peridiniales	f_Kryptoperidiniaceae	g_Durinskia	s_Durinskia baltica
F40_2017_metaeuk_out/taxResult_tax_per_contig.tsv:F4_k87_1795710_1_1052	400756	d_Eukaryota	Alveolata	c_Dinophyceae	o_Peridiniales	f_Kryptoperidiniaceae	g_Durinskia	s_Durinskia baltica
F40_2017_metaeuk_out/taxResult_tax_per_contig.tsv:F4_k87_1837355_1_2090	5878	d_Eukaryota	Alveolata	p_Ciliophora
F40_2017_metaeuk_out/taxResult_tax_per_contig.tsv:F4_k87_1850767_1_1042	400756	d_Eukaryota	Alveolata	c_Dinophyceae	o_Peridiniales	f_Kryptoperidiniaceae	g_Durinskia	s_Durinskia baltica
F40_2017_metaeuk_out/taxResult_tax_per_contig.tsv:F4_k87_794037_1_1030	400756	d_Eukaryota	Alveolata	c_Dinophyceae	o_Peridiniales	f_Kryptoperidiniaceae	g_Durinskia	s_Durinskia baltica
F40_2017_metaeuk_out/taxResult_tax_per_contig.tsv:F4_k87_1422951_1_1126	400756	d_Eukaryota	Alveolata	c_Dinophyceae	o_Peridiniales	f_Kryptoperidiniaceae	g_Durinskia	s_Durinskia baltica
F40_2017_metaeuk_out/taxResult_tax_per_contig.tsv:F4_k87_359215_1_1473	400756	d_Eukaryota	Alveolata	c_Dinophyceae	o_Peridiniales	f_Kryptoperidiniaceae	g_Durinskia	s_Durinskia baltica
F40_2017_metaeuk_out/taxResult_tax_per_contig.tsv:F4_k87_371677_1_1552	133427	d_Eukaryota	Alveolata	c_Dinophyceae	o_Gonyaulacales	f_Gonyaulacaceae	g_Protoceratium	s_Protoceratium reticulatum
F40_2017_metaeuk_out/taxResult_tax_per_contig.tsv:F4_k87_360110_1_1568	400756	d_Eukaryota	Alveolata	c_Dinophyceae	o_Peridiniales	f_Kryptoperidiniaceae	g_Durinskia	s_Durinskia baltica
F40_2017_metaeuk_out/taxResult_tax_per_contig.tsv:F4_k87_369733_1_1019	2950	d_Eukaryota	Alveolata	c_Dinophyceae	o_Suessiales	f_Symbiodiniaceae	g_Symbiodinium	unclassified Symbiodinium	s_Symbiodinium sp.
F40_2017_metaeuk_out/taxResult_tax_per_contig.tsv:F4_k87_239914_1_1093	5833	d_Eukaryota	Alveolata	p_Apicomplexa	c_Aconoidasida	o_Haemosporida	f_Plasmodiidae	g_Plasmodium	Plasmodium (Laverania)	s_Plasmodium falciparum
F40_2017_metaeuk_out/taxResult_tax_per_contig.tsv:F4_k87_2028367_1_1855	400756	d_Eukaryota	Alveolata	c_Dinophyceae	o_Peridiniales	f_Kryptoperidiniaceae	g_Durinskia	s_Durinskia baltica
F40_2017_metaeuk_out/taxResult_tax_per_contig.tsv:F4_k87_249891_1_1205	400756	d_Eukaryota	Alveolata	c_Dinophyceae	o_Peridiniales	f_Kryptoperidiniaceae	g_Durinskia	s_Durinskia baltica
F40_2017_metaeuk_out/taxResult_tax_per_contig.tsv:F4_k87_142868_1_1191	400756	d_Eukaryota	Alveolata	c_Dinophyceae	o_Peridiniales	f_Kryptoperidiniaceae	g_Durinskia	s_Durinskia baltica
F40_2017_metaeuk_out/taxResult_tax_per_contig.tsv:F4_k87_735555_1_1080	400756	d_Eukaryota	Alveolata	c_Dinophyceae	o_Peridiniales	f_Kryptoperidiniaceae	g_Durinskia	s_Durinskia baltica
F40_2017_metaeuk_out/taxResult_tax_per_contig.tsv:F4_k87_2365825_1_1003	400756	d_Eukaryota	Alveolata	c_Dinophyceae	o_Peridiniales	f_Kryptoperidiniaceae	g_Durinskia	s_Durinskia baltica
F40_2017_metaeuk_out/taxResult_tax_per_contig.tsv:F4_k87_222858_1_1472	2926	d_Eukaryota	Alveolata	c_Dinophyceae	o_Gonyaulacales	f_Gonyaulacaceae	g_Alexandrium	s_Alexandrium tamarense
F40_2017_metaeuk_out/taxResult_tax_per_contig.tsv:F4_k87_1930276_1_1919	400756	d_Eukaryota	Alveolata	c_Dinophyceae	o_Peridiniales	f_Kryptoperidiniaceae	g_Durinskia	s_Durinskia baltica
F40_2017_metaeuk_out/taxResult_tax_per_contig.tsv:F4_k87_2013116_1_1120	400756	d_Eukaryota	Alveolata	c_Dinophyceae	o_Peridiniales	f_Kryptoperidiniaceae	g_Durinskia	s_Durinskia baltica
F40_2017_metaeuk_out/taxResult_tax_per_contig.tsv:F4_k87_1440601_1_1165	160619	d_Eukaryota	Alveolata	c_Dinophyceae	o_Peridiniales	f_Kryptoperidiniaceae	g_Kryptoperidinium	s_Kryptoperidinium foliaceum
F40_2017_metaeuk_out/taxResult_tax_per_contig.tsv:F4_k87_1670163_1_1425	400756	d_Eukaryota	Alveolata	c_Dinophyceae	o_Peridiniales	f_Kryptoperidiniaceae	g_Durinskia	s_Durinskia baltica
F40_2017_metaeuk_out/taxResult_tax_per_contig.tsv:F4_k87_2512744_1_1111	400756	d_Eukaryota	Alveolata	c_Dinophyceae	o_Peridiniales	f_Kryptoperidiniaceae	g_Durinskia	s_Durinskia baltica
F40_2017_metaeuk_out/taxResult_tax_per_contig.tsv:F4_k87_2580568_1_1117	400756	d_Eukaryota	Alveolata	c_Dinophyceae	o_Peridiniales	f_Kryptoperidiniaceae	g_Durinskia	s_Durinskia baltica
F40_2017_metaeuk_out/taxResult_tax_per_contig.tsv:F4_k87_269179_1_2247	2926	d_Eukaryota	Alveolata	c_Dinophyceae	o_Gonyaulacales	f_Gonyaulacaceae	g_Alexandrium	s_Alexandrium tamarense
F40_2017_metaeuk_out/taxResult_tax_per_contig.tsv:F4_k87_268373_1_1544	400756	d_Eukaryota	Alveolata	c_Dinophyceae	o_Peridiniales	f_Kryptoperidiniaceae	g_Durinskia	s_Durinskia baltica
F40_2017_metaeuk_out/taxResult_tax_per_contig.tsv:F4_k87_280195_1_1110	400756	d_Eukaryota	Alveolata	c_Dinophyceae	o_Peridiniales	f_Kryptoperidiniaceae	g_Durinskia	s_Durinskia baltica
F40_2017_metaeuk_out/taxResult_tax_per_contig.tsv:F4_k87_305823_1_1527	400756	d_Eukaryota	Alveolata	c_Dinophyceae	o_Peridiniales	f_Kryptoperidiniaceae	g_Durinskia	s_Durinskia baltica
F40_2017_metaeuk_out/taxResult_tax_per_contig.tsv:F4_k87_1161634_1_1162	400756	d_Eukaryota	Alveolata	c_Dinophyceae	o_Peridiniales	f_Kryptoperidiniaceae	g_Durinskia	s_Durinskia baltica
F40_2017_metaeuk_out/taxResult_tax_per_contig.tsv:F4_k87_1177931_1_1159	400756	d_Eukaryota	Alveolata	c_Dinophyceae	o_Peridiniales	f_Kryptoperidiniaceae	g_Durinskia	s_Durinskia baltica
F40_2017_metaeuk_out/taxResult_tax_per_contig.tsv:F4_k87_2729347_1_1183	400756	d_Eukaryota	Alveolata	c_Dinophyceae	o_Peridiniales	f_Kryptoperidiniaceae	g_Durinskia	s_Durinskia baltica
F40_2017_metaeuk_out/taxResult_tax_per_contig.tsv:F4_k87_2737421_1_1014	400756	d_Eukaryota	Alveolata	c_Dinophyceae	o_Peridiniales	f_Kryptoperidiniaceae	g_Durinskia	s_Durinskia baltica
F40_2017_metaeuk_out/taxResult_tax_per_contig.tsv:F4_k87_2745200_1_1105	400756	d_Eukaryota	Alveolata	c_Dinophyceae	o_Peridiniales	f_Kryptoperidiniaceae	g_Durinskia	s_Durinskia baltica
F40_2017_metaeuk_out/taxResult_tax_per_contig.tsv:F4_k87_2772278_1_1431	400756	d_Eukaryota	Alveolata	c_Dinophyceae	o_Peridiniales	f_Kryptoperidiniaceae	g_Durinskia	s_Durinskia baltica
F40_2017_metaeuk_out/taxResult_tax_per_contig.tsv:F4_k87_2791657_1_2427	400756	d_Eukaryota	Alveolata	c_Dinophyceae	o_Peridiniales	f_Kryptoperidiniaceae	g_Durinskia	s_Durinskia baltica
F40_2017_metaeuk_out/taxResult_tax_per_contig.tsv:F4_k87_2094159_1_1390	400756	d_Eukaryota	Alveolata	c_Dinophyceae	o_Peridiniales	f_Kryptoperidiniaceae	g_Durinskia	s_Durinskia baltica
F40_2017_metaeuk_out/taxResult_tax_per_contig.tsv:F4_k87_2123823_1_1091	400756	d_Eukaryota	Alveolata	c_Dinophyceae	o_Peridiniales	f_Kryptoperidiniaceae	g_Durinskia	s_Durinskia baltica
F40_2017_metaeuk_out/taxResult_tax_per_contig.tsv:F4_k87_1702928_1_4273	2926	d_Eukaryota	Alveolata	c_Dinophyceae	o_Gonyaulacales	f_Gonyaulacaceae	g_Alexandrium	s_Alexandrium tamarense
F40_2017_metaeuk_out/taxResult_tax_per_contig.tsv:F4_k87_1728321_1_1068	400756	d_Eukaryota	Alveolata	c_Dinophyceae	o_Peridiniales	f_Kryptoperidiniaceae	g_Durinskia	s_Durinskia baltica
F40_2017_metaeuk_out/taxResult_tax_per_contig.tsv:F4_k87_1745310_1_1106	400756	d_Eukaryota	Alveolata	c_Dinophyceae	o_Peridiniales	f_Kryptoperidiniaceae	g_Durinskia	s_Durinskia baltica
F40_2017_metaeuk_out/taxResult_tax_per_contig.tsv:F4_k87_255653_1_4506	626734	d_Eukaryota	Alveolata	p_Ciliophora	Intramacronucleata	c_Spirotrichea	Choreotrichia	o_Tintinnida	f_Rhabdonellidae	g_Schmidingerella	s_Schmidingerella taraikaensis
F40_2017_metaeuk_out/taxResult_tax_per_contig.tsv:F4_k87_1398285_1_1496	400756	d_Eukaryota	Alveolata	c_Dinophyceae	o_Peridiniales	f_Kryptoperidiniaceae	g_Durinskia	s_Durinskia baltica
F40_2017_metaeuk_out/taxResult_tax_per_contig.tsv:F4_k87_2298445_1_2014	400756	d_Eukaryota	Alveolata	c_Dinophyceae	o_Peridiniales	f_Kryptoperidiniaceae	g_Durinskia	s_Durinskia baltica
F40_2017_metaeuk_out/taxResult_tax_per_contig.tsv:F4_k87_1863931_1_1770	400756	d_Eukaryota	Alveolata	c_Dinophyceae	o_Peridiniales	f_Kryptoperidiniaceae	g_Durinskia	s_Durinskia baltica
F40_2017_metaeuk_out/taxResult_tax_per_contig.tsv:F4_k87_2604368_1_1552	400756	d_Eukaryota	Alveolata	c_Dinophyceae	o_Peridiniales	f_Kryptoperidiniaceae	g_Durinskia	s_Durinskia baltica
F40_2017_metaeuk_out/taxResult_tax_per_contig.tsv:F4_k87_2629718_1_1120	400756	d_Eukaryota	Alveolata	c_Dinophyceae	o_Peridiniales	f_Kryptoperidiniaceae	g_Durinskia	s_Durinskia baltica
F40_2017_metaeuk_out/taxResult_tax_per_contig.tsv:F4_k87_1337907_1_1217	400756	d_Eukaryota	Alveolata	c_Dinophyceae	o_Peridiniales	f_Kryptoperidiniaceae	g_Durinskia	s_Durinskia baltica
F40_2017_metaeuk_out/taxResult_tax_per_contig.tsv:F4_k87_472798_1_1032	2137591	d_Eukaryota	Alveolata	c_Dinophyceae	o_Peridiniales	f_Kryptoperidiniaceae
F40_2017_metaeuk_out/taxResult_tax_per_contig.tsv:F4_k87_1137196_1_1678	2864	d_Eukaryota	Alveolata	c_Dinophyceae
F40_2017_metaeuk_out/taxResult_tax_per_contig.tsv:F4_k87_637814_1_1024	400756	d_Eukaryota	Alveolata	c_Dinophyceae	o_Peridiniales	f_Kryptoperidiniaceae	g_Durinskia	s_Durinskia baltica
F40_2017_metaeuk_out/taxResult_tax_per_contig.tsv:F4_k87_657094_1_1124	400756	d_Eukaryota	Alveolata	c_Dinophyceae	o_Peridiniales	f_Kryptoperidiniaceae	g_Durinskia	s_Durinskia baltica
F40_2017_metaeuk_out/taxResult_tax_per_contig.tsv:F4_k87_2254934_1_1834	400756	d_Eukaryota	Alveolata	c_Dinophyceae	o_Peridiniales	f_Kryptoperidiniaceae	g_Durinskia	s_Durinskia baltica
F40_2017_metaeuk_out/taxResult_tax_per_contig.tsv:F4_k87_2269541_1_1363	400756	d_Eukaryota	Alveolata	c_Dinophyceae	o_Peridiniales	f_Kryptoperidiniaceae	g_Durinskia	s_Durinskia baltica
F40_2017_metaeuk_out/taxResult_tax_per_contig.tsv:F4_k87_1410543_1_1547	400756	d_Eukaryota	Alveolata	c_Dinophyceae	o_Peridiniales	f_Kryptoperidiniaceae	g_Durinskia	s_Durinskia baltica
F40_2017_metaeuk_out/taxResult_tax_per_contig.tsv:F4_k87_248899_1_1045	400756	d_Eukaryota	Alveolata	c_Dinophyceae	o_Peridiniales	f_Kryptoperidiniaceae	g_Durinskia	s_Durinskia baltica
F40_2017_metaeuk_out/taxResult_tax_per_contig.tsv:F4_k87_1345815_1_1033	400756	d_Eukaryota	Alveolata	c_Dinophyceae	o_Peridiniales	f_Kryptoperidiniaceae	g_Durinskia	s_Durinskia baltica
F40_2017_metaeuk_out/taxResult_tax_per_contig.tsv:F4_k87_1352157_1_1758	400756	d_Eukaryota	Alveolata	c_Dinophyceae	o_Peridiniales	f_Kryptoperidiniaceae	g_Durinskia	s_Durinskia baltica
F40_2017_metaeuk_out/taxResult_tax_per_contig.tsv:F4_k87_2648854_1_1043	400756	d_Eukaryota	Alveolata	c_Dinophyceae	o_Peridiniales	f_Kryptoperidiniaceae	g_Durinskia	s_Durinskia baltica
F40_2017_metaeuk_out/taxResult_tax_per_contig.tsv:F4_k87_2472180_1_1228	400756	d_Eukaryota	Alveolata	c_Dinophyceae	o_Peridiniales	f_Kryptoperidiniaceae	g_Durinskia	s_Durinskia baltica
F40_2017_metaeuk_out/taxResult_tax_per_contig.tsv:F4_k87_1210875_1_1231	400756	d_Eukaryota	Alveolata	c_Dinophyceae	o_Peridiniales	f_Kryptoperidiniaceae	g_Durinskia	s_Durinskia baltica
F40_2017_metaeuk_out/taxResult_tax_per_contig.tsv:F4_k87_552774_1_1053	400756	d_Eukaryota	Alveolata	c_Dinophyceae	o_Peridiniales	f_Kryptoperidiniaceae	g_Durinskia	s_Durinskia baltica
F40_2017_metaeuk_out/taxResult_tax_per_contig.tsv:F4_k87_602433_1_1241	400756	d_Eukaryota	Alveolata	c_Dinophyceae	o_Peridiniales	f_Kryptoperidiniaceae	g_Durinskia	s_Durinskia baltica
F40_2017_metaeuk_out/taxResult_tax_per_contig.tsv:F4_k87_609079_1_1374	400756	d_Eukaryota	Alveolata	c_Dinophyceae	o_Peridiniales	f_Kryptoperidiniaceae	g_Durinskia	s_Durinskia baltica
F40_2017_metaeuk_out/taxResult_tax_per_contig.tsv:F4_k87_934623_1_1051	400756	d_Eukaryota	Alveolata	c_Dinophyceae	o_Peridiniales	f_Kryptoperidiniaceae	g_Durinskia	s_Durinskia baltica
F40_2017_metaeuk_out/taxResult_tax_per_contig.tsv:F4_k87_171298_1_1021	400756	d_Eukaryota	Alveolata	c_Dinophyceae	o_Peridiniales	f_Kryptoperidiniaceae	g_Durinskia	s_Durinskia baltica
F40_2017_metaeuk_out/taxResult_tax_per_contig.tsv:F4_k87_177738_1_1871	400756	d_Eukaryota	Alveolata	c_Dinophyceae	o_Peridiniales	f_Kryptoperidiniaceae	g_Durinskia	s_Durinskia baltica
F40_2017_metaeuk_out/taxResult_tax_per_contig.tsv:F4_k87_1088392_1_1078	400756	d_Eukaryota	Alveolata	c_Dinophyceae	o_Peridiniales	f_Kryptoperidiniaceae	g_Durinskia	s_Durinskia baltica
F40_2017_metaeuk_out/taxResult_tax_per_contig.tsv:F4_k87_336674_1_1062	400756	d_Eukaryota	Alveolata	c_Dinophyceae	o_Peridiniales	f_Kryptoperidiniaceae	g_Durinskia	s_Durinskia baltica
F40_2017_metaeuk_out/taxResult_tax_per_contig.tsv:F4_k87_1066616_1_1709	400756	d_Eukaryota	Alveolata	c_Dinophyceae	o_Peridiniales	f_Kryptoperidiniaceae	g_Durinskia	s_Durinskia baltica
F40_2017_metaeuk_out/taxResult_tax_per_contig.tsv:F4_k87_883715_1_1122	400756	d_Eukaryota	Alveolata	c_Dinophyceae	o_Peridiniales	f_Kryptoperidiniaceae	g_Durinskia	s_Durinskia baltica
F40_2017_metaeuk_out/taxResult_tax_per_contig.tsv:F4_k87_2007893_1_1412	400756	d_Eukaryota	Alveolata	c_Dinophyceae	o_Peridiniales	f_Kryptoperidiniaceae	g_Durinskia	s_Durinskia baltica
F40_2017_metaeuk_out/taxResult_tax_per_contig.tsv:F4_k87_2020751_1_1477	400756	d_Eukaryota	Alveolata	c_Dinophyceae	o_Peridiniales	f_Kryptoperidiniaceae	g_Durinskia	s_Durinskia baltica
F40_2017_metaeuk_out/taxResult_tax_per_contig.tsv:F4_k87_2104373_1_1323	400756	d_Eukaryota	Alveolata	c_Dinophyceae	o_Peridiniales	f_Kryptoperidiniaceae	g_Durinskia	s_Durinskia baltica
F40_2017_metaeuk_out/taxResult_tax_per_contig.tsv:F4_k87_654090_1_1484	400756	d_Eukaryota	Alveolata	c_Dinophyceae	o_Peridiniales	f_Kryptoperidiniaceae	g_Durinskia	s_Durinskia baltica
F40_2017_metaeuk_out/taxResult_tax_per_contig.tsv:F4_k87_88511_1_1536	400756	d_Eukaryota	Alveolata	c_Dinophyceae	o_Peridiniales	f_Kryptoperidiniaceae	g_Durinskia	s_Durinskia baltica
F40_2017_metaeuk_out/taxResult_tax_per_contig.tsv:F4_k87_1085211_1_1760	693140	d_Eukaryota	Alveolata	p_Ciliophora	Intramacronucleata	c_Prostomatea	o_Prorodontida	f_Colepidae	g_Tiarina	s_Tiarina fusa
F40_2017_metaeuk_out/taxResult_tax_per_contig.tsv:F4_k87_1530385_1_2219	400756	d_Eukaryota	Alveolata	c_Dinophyceae	o_Peridiniales	f_Kryptoperidiniaceae	g_Durinskia	s_Durinskia baltica
F40_2017_metaeuk_out/taxResult_tax_per_contig.tsv:F4_k87_437012_1_1599	400756	d_Eukaryota	Alveolata	c_Dinophyceae	o_Peridiniales	f_Kryptoperidiniaceae	g_Durinskia	s_Durinskia baltica
F40_2017_metaeuk_out/taxResult_tax_per_contig.tsv:F4_k87_353427_1_1087	400756	d_Eukaryota	Alveolata	c_Dinophyceae	o_Peridiniales	f_Kryptoperidiniaceae	g_Durinskia	s_Durinskia baltica
F40_2017_metaeuk_out/taxResult_tax_per_contig.tsv:F4_k87_365884_1_1183	400756	d_Eukaryota	Alveolata	c_Dinophyceae	o_Peridiniales	f_Kryptoperidiniaceae	g_Durinskia	s_Durinskia baltica
F40_2017_metaeuk_out/taxResult_tax_per_contig.tsv:F4_k87_392658_1_3212	2951	d_Eukaryota	Alveolata	c_Dinophyceae	o_Suessiales	f_Symbiodiniaceae	g_Symbiodinium	s_Symbiodinium microadriaticum
F40_2017_metaeuk_out/taxResult_tax_per_contig.tsv:F4_k87_404471_1_1296	400756	d_Eukaryota	Alveolata	c_Dinophyceae	o_Peridiniales	f_Kryptoperidiniaceae	g_Durinskia	s_Durinskia baltica
F40_2017_metaeuk_out/taxResult_tax_per_contig.tsv:F4_k87_433021_1_1136	400756	d_Eukaryota	Alveolata	c_Dinophyceae	o_Peridiniales	f_Kryptoperidiniaceae	g_Durinskia	s_Durinskia baltica
F40_2017_metaeuk_out/taxResult_tax_per_contig.tsv:F4_k87_1496841_1_1335	400756	d_Eukaryota	Alveolata	c_Dinophyceae	o_Peridiniales	f_Kryptoperidiniaceae	g_Durinskia	s_Durinskia baltica
F40_2017_metaeuk_out/taxResult_tax_per_contig.tsv:F4_k87_2002363_1_1014	400756	d_Eukaryota	Alveolata	c_Dinophyceae	o_Peridiniales	f_Kryptoperidiniaceae	g_Durinskia	s_Durinskia baltica
F40_2017_metaeuk_out/taxResult_tax_per_contig.tsv:F4_k87_688758_1_1063	400756	d_Eukaryota	Alveolata	c_Dinophyceae	o_Peridiniales	f_Kryptoperidiniaceae	g_Durinskia	s_Durinskia baltica
F40_2017_metaeuk_out/taxResult_tax_per_contig.tsv:F4_k87_2375702_1_1011	400756	d_Eukaryota	Alveolata	c_Dinophyceae	o_Peridiniales	f_Kryptoperidiniaceae	g_Durinskia	s_Durinskia baltica
F40_2017_metaeuk_out/taxResult_tax_per_contig.tsv:F4_k87_1112084_1_1043	400756	d_Eukaryota	Alveolata	c_Dinophyceae	o_Peridiniales	f_Kryptoperidiniaceae	g_Durinskia	s_Durinskia baltica
F40_2017_metaeuk_out/taxResult_tax_per_contig.tsv:F4_k87_1149631_1_1176	400756	d_Eukaryota	Alveolata	c_Dinophyceae	o_Peridiniales	f_Kryptoperidiniaceae	g_Durinskia	s_Durinskia baltica
F40_2017_metaeuk_out/taxResult_tax_per_contig.tsv:F4_k87_741745_1_1231	400756	d_Eukaryota	Alveolata	c_Dinophyceae	o_Peridiniales	f_Kryptoperidiniaceae	g_Durinskia	s_Durinskia baltica
F40_2017_metaeuk_out/taxResult_tax_per_contig.tsv:F4_k87_1503762_1_1719	400756	d_Eukaryota	Alveolata	c_Dinophyceae	o_Peridiniales	f_Kryptoperidiniaceae	g_Durinskia	s_Durinskia baltica
F40_2017_metaeuk_out/taxResult_tax_per_contig.tsv:F4_k87_1521022_1_1193	400756	d_Eukaryota	Alveolata	c_Dinophyceae	o_Peridiniales	f_Kryptoperidiniaceae	g_Durinskia	s_Durinskia baltica
F40_2017_metaeuk_out/taxResult_tax_per_contig.tsv:F4_k87_2661020_1_1136	400756	d_Eukaryota	Alveolata	c_Dinophyceae	o_Peridiniales	f_Kryptoperidiniaceae	g_Durinskia	s_Durinskia baltica
F40_2017_metaeuk_out/taxResult_tax_per_contig.tsv:F4_k87_2798141_1_1001	400756	d_Eukaryota	Alveolata	c_Dinophyceae	o_Peridiniales	f_Kryptoperidiniaceae	g_Durinskia	s_Durinskia baltica
F40_2017_metaeuk_out/taxResult_tax_per_contig.tsv:F4_k87_998513_1_5202	2864	d_Eukaryota	Alveolata	c_Dinophyceae
F40_2017_metaeuk_out/taxResult_tax_per_contig.tsv:F4_k87_1024323_1_1427	400756	d_Eukaryota	Alveolata	c_Dinophyceae	o_Peridiniales	f_Kryptoperidiniaceae	g_Durinskia	s_Durinskia baltica
F40_2017_metaeuk_out/taxResult_tax_per_contig.tsv:F4_k87_909634_1_1106	400756	d_Eukaryota	Alveolata	c_Dinophyceae	o_Peridiniales	f_Kryptoperidiniaceae	g_Durinskia	s_Durinskia baltica
F40_2017_metaeuk_out/taxResult_tax_per_contig.tsv:F4_k87_2155184_1_1512	400756	d_Eukaryota	Alveolata	c_Dinophyceae	o_Peridiniales	f_Kryptoperidiniaceae	g_Durinskia	s_Durinskia baltica
F40_2017_metaeuk_out/taxResult_tax_per_contig.tsv:F4_k87_2163899_1_2615	400756	d_Eukaryota	Alveolata	c_Dinophyceae	o_Peridiniales	f_Kryptoperidiniaceae	g_Durinskia	s_Durinskia baltica
F40_2017_metaeuk_out/taxResult_tax_per_contig.tsv:F4_k87_2191492_1_1032	400756	d_Eukaryota	Alveolata	c_Dinophyceae	o_Peridiniales	f_Kryptoperidiniaceae	g_Durinskia	s_Durinskia baltica
F40_2017_metaeuk_out/taxResult_tax_per_contig.tsv:F4_k87_986655_1_2159	400756	d_Eukaryota	Alveolata	c_Dinophyceae	o_Peridiniales	f_Kryptoperidiniaceae	g_Durinskia	s_Durinskia baltica
F40_2017_metaeuk_out/taxResult_tax_per_contig.tsv:F4_k87_39836_1_1026	400756	d_Eukaryota	Alveolata	c_Dinophyceae	o_Peridiniales	f_Kryptoperidiniaceae	g_Durinskia	s_Durinskia baltica
F40_2017_metaeuk_out/taxResult_tax_per_contig.tsv:F4_k87_2698355_1_1142	400756	d_Eukaryota	Alveolata	c_Dinophyceae	o_Peridiniales	f_Kryptoperidiniaceae	g_Durinskia	s_Durinskia baltica
F40_2017_metaeuk_out/taxResult_tax_per_contig.tsv:F4_k87_2742972_1_1527	400756	d_Eukaryota	Alveolata	c_Dinophyceae	o_Peridiniales	f_Kryptoperidiniaceae	g_Durinskia	s_Durinskia baltica
F40_2017_metaeuk_out/taxResult_tax_per_contig.tsv:F4_k87_2852966_1_1854	400756	d_Eukaryota	Alveolata	c_Dinophyceae	o_Peridiniales	f_Kryptoperidiniaceae	g_Durinskia	s_Durinskia baltica
F40_2017_metaeuk_out/taxResult_tax_per_contig.tsv:F4_k87_717677_1_1112	400756	d_Eukaryota	Alveolata	c_Dinophyceae	o_Peridiniales	f_Kryptoperidiniaceae	g_Durinskia	s_Durinskia baltica
F40_2017_metaeuk_out/taxResult_tax_per_contig.tsv:F4_k87_1477387_1_1156	400756	d_Eukaryota	Alveolata	c_Dinophyceae	o_Peridiniales	f_Kryptoperidiniaceae	g_Durinskia	s_Durinskia baltica
F40_2017_metaeuk_out/taxResult_tax_per_contig.tsv:F4_k87_388408_1_1031	400756	d_Eukaryota	Alveolata	c_Dinophyceae	o_Peridiniales	f_Kryptoperidiniaceae	g_Durinskia	s_Durinskia baltica
F40_2017_metaeuk_out/taxResult_tax_per_contig.tsv:F4_k87_1275068_1_1125	400756	d_Eukaryota	Alveolata	c_Dinophyceae	o_Peridiniales	f_Kryptoperidiniaceae	g_Durinskia	s_Durinskia baltica
F40_2017_metaeuk_out/taxResult_tax_per_contig.tsv:F4_k87_1393621_1_1470	400756	d_Eukaryota	Alveolata	c_Dinophyceae	o_Peridiniales	f_Kryptoperidiniaceae	g_Durinskia	s_Durinskia baltica
F40_2017_metaeuk_out/taxResult_tax_per_contig.tsv:F4_k87_1397765_1_2180	400756	d_Eukaryota	Alveolata	c_Dinophyceae	o_Peridiniales	f_Kryptoperidiniaceae	g_Durinskia	s_Durinskia baltica
F40_2017_metaeuk_out/taxResult_tax_per_contig.tsv:F4_k87_1467694_1_1163	268821	d_Eukaryota	Alveolata	c_Dinophyceae	o_Thoracosphaerales	f_Thoracosphaeraceae	g_Scrippsiella	s_Scrippsiella hangoei
F40_2017_metaeuk_out/taxResult_tax_per_contig.tsv:F4_k87_1985293_1_1025	400756	d_Eukaryota	Alveolata	c_Dinophyceae	o_Peridiniales	f_Kryptoperidiniaceae	g_Durinskia	s_Durinskia baltica
F40_2017_metaeuk_out/taxResult_tax_per_contig.tsv:F4_k87_1014503_1_1147	400756	d_Eukaryota	Alveolata	c_Dinophyceae	o_Peridiniales	f_Kryptoperidiniaceae	g_Durinskia	s_Durinskia baltica
F40_2017_metaeuk_out/taxResult_tax_per_contig.tsv:F4_k87_1020503_1_1024	400756	d_Eukaryota	Alveolata	c_Dinophyceae	o_Peridiniales	f_Kryptoperidiniaceae	g_Durinskia	s_Durinskia baltica
F40_2017_metaeuk_out/taxResult_tax_per_contig.tsv:F4_k87_1059229_1_1445	400756	d_Eukaryota	Alveolata	c_Dinophyceae	o_Peridiniales	f_Kryptoperidiniaceae	g_Durinskia	s_Durinskia baltica
F40_2017_metaeuk_out/taxResult_tax_per_contig.tsv:F4_k87_1771583_1_1048	400756	d_Eukaryota	Alveolata	c_Dinophyceae	o_Peridiniales	f_Kryptoperidiniaceae	g_Durinskia	s_Durinskia baltica
F40_2017_metaeuk_out/taxResult_tax_per_contig.tsv:F4_k87_2435474_1_1514	400756	d_Eukaryota	Alveolata	c_Dinophyceae	o_Peridiniales	f_Kryptoperidiniaceae	g_Durinskia	s_Durinskia baltica
F40_2017_metaeuk_out/taxResult_tax_per_contig.tsv:F4_k87_2238368_1_1850	400756	d_Eukaryota	Alveolata	c_Dinophyceae	o_Peridiniales	f_Kryptoperidiniaceae	g_Durinskia	s_Durinskia baltica
F40_2017_metaeuk_out/taxResult_tax_per_contig.tsv:F4_k87_2245791_1_1255	400756	d_Eukaryota	Alveolata	c_Dinophyceae	o_Peridiniales	f_Kryptoperidiniaceae	g_Durinskia	s_Durinskia baltica
F40_2017_metaeuk_out/taxResult_tax_per_contig.tsv:F4_k87_429362_1_1452	400756	d_Eukaryota	Alveolata	c_Dinophyceae	o_Peridiniales	f_Kryptoperidiniaceae	g_Durinskia	s_Durinskia baltica
F40_2017_metaeuk_out/taxResult_tax_per_contig.tsv:F4_k87_466128_1_1127	400756	d_Eukaryota	Alveolata	c_Dinophyceae	o_Peridiniales	f_Kryptoperidiniaceae	g_Durinskia	s_Durinskia baltica
F40_2017_metaeuk_out/taxResult_tax_per_contig.tsv:F4_k87_459524_1_4055	2926	d_Eukaryota	Alveolata	c_Dinophyceae	o_Gonyaulacales	f_Gonyaulacaceae	g_Alexandrium	s_Alexandrium tamarense
F40_2017_metaeuk_out/taxResult_tax_per_contig.tsv:F4_k87_1451970_1_1138	400756	d_Eukaryota	Alveolata	c_Dinophyceae	o_Peridiniales	f_Kryptoperidiniaceae	g_Durinskia	s_Durinskia baltica
F40_2017_metaeuk_out/taxResult_tax_per_contig.tsv:F4_k87_2187053_1_1285	400756	d_Eukaryota	Alveolata	c_Dinophyceae	o_Peridiniales	f_Kryptoperidiniaceae	g_Durinskia	s_Durinskia baltica
F40_2017_metaeuk_out/taxResult_tax_per_contig.tsv:F4_k87_2277489_1_1073	400756	d_Eukaryota	Alveolata	c_Dinophyceae	o_Peridiniales	f_Kryptoperidiniaceae	g_Durinskia	s_Durinskia baltica
F40_2017_metaeuk_out/taxResult_tax_per_contig.tsv:F4_k87_1510264_1_1533	400756	d_Eukaryota	Alveolata	c_Dinophyceae	o_Peridiniales	f_Kryptoperidiniaceae	g_Durinskia	s_Durinskia baltica
F40_2017_metaeuk_out/taxResult_tax_per_contig.tsv:F4_k87_1311055_1_1105	400756	d_Eukaryota	Alveolata	c_Dinophyceae	o_Peridiniales	f_Kryptoperidiniaceae	g_Durinskia	s_Durinskia baltica
F40_2017_metaeuk_out/taxResult_tax_per_contig.tsv:F4_k87_1327704_1_1216	400756	d_Eukaryota	Alveolata	c_Dinophyceae	o_Peridiniales	f_Kryptoperidiniaceae	g_Durinskia	s_Durinskia baltica
F40_2017_metaeuk_out/taxResult_tax_per_contig.tsv:F4_k87_1346029_1_1127	400756	d_Eukaryota	Alveolata	c_Dinophyceae	o_Peridiniales	f_Kryptoperidiniaceae	g_Durinskia	s_Durinskia baltica
F40_2017_metaeuk_out/taxResult_tax_per_contig.tsv:F4_k87_946109_1_1298	400756	d_Eukaryota	Alveolata	c_Dinophyceae	o_Peridiniales	f_Kryptoperidiniaceae	g_Durinskia	s_Durinskia baltica
F40_2017_metaeuk_out/taxResult_tax_per_contig.tsv:F4_k87_955602_1_1066	400756	d_Eukaryota	Alveolata	c_Dinophyceae	o_Peridiniales	f_Kryptoperidiniaceae	g_Durinskia	s_Durinskia baltica
F40_2017_metaeuk_out/taxResult_tax_per_contig.tsv:F4_k87_2425641_1_1229	400756	d_Eukaryota	Alveolata	c_Dinophyceae	o_Peridiniales	f_Kryptoperidiniaceae	g_Durinskia	s_Durinskia baltica
F40_2017_metaeuk_out/taxResult_tax_per_contig.tsv:F4_k87_1190636_1_1190	400756	d_Eukaryota	Alveolata	c_Dinophyceae	o_Peridiniales	f_Kryptoperidiniaceae	g_Durinskia	s_Durinskia baltica
F40_2017_metaeuk_out/taxResult_tax_per_contig.tsv:F4_k87_1763274_1_1328	400756	d_Eukaryota	Alveolata	c_Dinophyceae	o_Peridiniales	f_Kryptoperidiniaceae	g_Durinskia	s_Durinskia baltica
F40_2017_metaeuk_out/taxResult_tax_per_contig.tsv:F4_k87_1800989_1_1015	400756	d_Eukaryota	Alveolata	c_Dinophyceae	o_Peridiniales	f_Kryptoperidiniaceae	g_Durinskia	s_Durinskia baltica
F40_2017_metaeuk_out/taxResult_tax_per_contig.tsv:F4_k87_2671828_1_1365	400756	d_Eukaryota	Alveolata	c_Dinophyceae	o_Peridiniales	f_Kryptoperidiniaceae	g_Durinskia	s_Durinskia baltica
F40_2017_metaeuk_out/taxResult_tax_per_contig.tsv:F4_k87_285294_1_2163	400756	d_Eukaryota	Alveolata	c_Dinophyceae	o_Peridiniales	f_Kryptoperidiniaceae	g_Durinskia	s_Durinskia baltica
F40_2017_metaeuk_out/taxResult_tax_per_contig.tsv:F4_k87_803251_1_1022	400756	d_Eukaryota	Alveolata	c_Dinophyceae	o_Peridiniales	f_Kryptoperidiniaceae	g_Durinskia	s_Durinskia baltica
F40_2017_metaeuk_out/taxResult_tax_per_contig.tsv:F4_k87_2970539_1_1124	400756	d_Eukaryota	Alveolata	c_Dinophyceae	o_Peridiniales	f_Kryptoperidiniaceae	g_Durinskia	s_Durinskia baltica
F40_2017_metaeuk_out/taxResult_tax_per_contig.tsv:F4_k87_2096363_1_1538	400756	d_Eukaryota	Alveolata	c_Dinophyceae	o_Peridiniales	f_Kryptoperidiniaceae	g_Durinskia	s_Durinskia baltica
F40_2017_metaeuk_out/taxResult_tax_per_contig.tsv:F4_k87_2106857_1_1044	400756	d_Eukaryota	Alveolata	c_Dinophyceae	o_Peridiniales	f_Kryptoperidiniaceae	g_Durinskia	s_Durinskia baltica
F40_2017_metaeuk_out/taxResult_tax_per_contig.tsv:F4_k87_626118_1_1177	400756	d_Eukaryota	Alveolata	c_Dinophyceae	o_Peridiniales	f_Kryptoperidiniaceae	g_Durinskia	s_Durinskia baltica
F40_2017_metaeuk_out/taxResult_tax_per_contig.tsv:F4_k87_1275989_1_2332	400756	d_Eukaryota	Alveolata	c_Dinophyceae	o_Peridiniales	f_Kryptoperidiniaceae	g_Durinskia	s_Durinskia baltica
F40_2017_metaeuk_out/taxResult_tax_per_contig.tsv:F4_k87_343917_1_1721	400756	d_Eukaryota	Alveolata	c_Dinophyceae	o_Peridiniales	f_Kryptoperidiniaceae	g_Durinskia	s_Durinskia baltica
F40_2017_metaeuk_out/taxResult_tax_per_contig.tsv:F4_k87_1571622_1_1221	400756	d_Eukaryota	Alveolata	c_Dinophyceae	o_Peridiniales	f_Kryptoperidiniaceae	g_Durinskia	s_Durinskia baltica
F40_2017_metaeuk_out/taxResult_tax_per_contig.tsv:F4_k87_499556_1_1052	400756	d_Eukaryota	Alveolata	c_Dinophyceae	o_Peridiniales	f_Kryptoperidiniaceae	g_Durinskia	s_Durinskia baltica
F40_2017_metaeuk_out/taxResult_tax_per_contig.tsv:F4_k87_1726150_1_1292	400756	d_Eukaryota	Alveolata	c_Dinophyceae	o_Peridiniales	f_Kryptoperidiniaceae	g_Durinskia	s_Durinskia baltica
F40_2017_metaeuk_out/taxResult_tax_per_contig.tsv:F4_k87_2258131_1_1521	400756	d_Eukaryota	Alveolata	c_Dinophyceae	o_Peridiniales	f_Kryptoperidiniaceae	g_Durinskia	s_Durinskia baltica
F40_2017_metaeuk_out/taxResult_tax_per_contig.tsv:F4_k87_1016651_1_1196	2864	d_Eukaryota	Alveolata	c_Dinophyceae
F40_2017_metaeuk_out/taxResult_tax_per_contig.tsv:F4_k87_1023191_1_1001	400756	d_Eukaryota	Alveolata	c_Dinophyceae	o_Peridiniales	f_Kryptoperidiniaceae	g_Durinskia	s_Durinskia baltica
F40_2017_metaeuk_out/taxResult_tax_per_contig.tsv:F4_k87_1026075_1_3201	2926	d_Eukaryota	Alveolata	c_Dinophyceae	o_Gonyaulacales	f_Gonyaulacaceae	g_Alexandrium	s_Alexandrium tamarense
F40_2017_metaeuk_out/taxResult_tax_per_contig.tsv:F4_k87_74216_1_1247	400756	d_Eukaryota	Alveolata	c_Dinophyceae	o_Peridiniales	f_Kryptoperidiniaceae	g_Durinskia	s_Durinskia baltica
F40_2017_metaeuk_out/taxResult_tax_per_contig.tsv:F4_k87_239724_1_1430	400756	d_Eukaryota	Alveolata	c_Dinophyceae	o_Peridiniales	f_Kryptoperidiniaceae	g_Durinskia	s_Durinskia baltica
F40_2017_metaeuk_out/taxResult_tax_per_contig.tsv:F4_k87_1584162_1_1456	400756	d_Eukaryota	Alveolata	c_Dinophyceae	o_Peridiniales	f_Kryptoperidiniaceae	g_Durinskia	s_Durinskia baltica
F40_2017_metaeuk_out/taxResult_tax_per_contig.tsv:F4_k87_1611155_1_1353	400756	d_Eukaryota	Alveolata	c_Dinophyceae	o_Peridiniales	f_Kryptoperidiniaceae	g_Durinskia	s_Durinskia baltica
F40_2017_metaeuk_out/taxResult_tax_per_contig.tsv:F4_k87_2754658_1_1410	400756	d_Eukaryota	Alveolata	c_Dinophyceae	o_Peridiniales	f_Kryptoperidiniaceae	g_Durinskia	s_Durinskia baltica
F40_2017_metaeuk_out/taxResult_tax_per_contig.tsv:F4_k87_68020_1_1293	400756	d_Eukaryota	Alveolata	c_Dinophyceae	o_Peridiniales	f_Kryptoperidiniaceae	g_Durinskia	s_Durinskia baltica
F40_2017_metaeuk_out/taxResult_tax_per_contig.tsv:F4_k87_2733264_1_1806	400756	d_Eukaryota	Alveolata	c_Dinophyceae	o_Peridiniales	f_Kryptoperidiniaceae	g_Durinskia	s_Durinskia baltica
F40_2017_metaeuk_out/taxResult_tax_per_contig.tsv:F4_k87_2757191_1_1277	400756	d_Eukaryota	Alveolata	c_Dinophyceae	o_Peridiniales	f_Kryptoperidiniaceae	g_Durinskia	s_Durinskia baltica
F40_2017_metaeuk_out/taxResult_tax_per_contig.tsv:F4_k87_2564847_1_1049	2137591	d_Eukaryota	Alveolata	c_Dinophyceae	o_Peridiniales	f_Kryptoperidiniaceae
F40_2017_metaeuk_out/taxResult_tax_per_contig.tsv:F4_k87_2590025_1_1746	400756	d_Eukaryota	Alveolata	c_Dinophyceae	o_Peridiniales	f_Kryptoperidiniaceae	g_Durinskia	s_Durinskia baltica
F40_2017_metaeuk_out/taxResult_tax_per_contig.tsv:F4_k87_2415049_1_1304	400756	d_Eukaryota	Alveolata	c_Dinophyceae	o_Peridiniales	f_Kryptoperidiniaceae	g_Durinskia	s_Durinskia baltica
F40_2017_metaeuk_out/taxResult_tax_per_contig.tsv:F4_k87_2421359_1_1386	400756	d_Eukaryota	Alveolata	c_Dinophyceae	o_Peridiniales	f_Kryptoperidiniaceae	g_Durinskia	s_Durinskia baltica
F40_2017_metaeuk_out/taxResult_tax_per_contig.tsv:F4_k87_68065_1_1332	400756	d_Eukaryota	Alveolata	c_Dinophyceae	o_Peridiniales	f_Kryptoperidiniaceae	g_Durinskia	s_Durinskia baltica
F40_2017_metaeuk_out/taxResult_tax_per_contig.tsv:F4_k87_87271_1_5738	156230	d_Eukaryota	Alveolata	c_Dinophyceae	o_Gymnodiniales	f_Kareniaceae	g_Karenia	s_Karenia brevis
F40_2017_metaeuk_out/taxResult_tax_per_contig.tsv:F4_k87_288107_1_1740	2137591	d_Eukaryota	Alveolata	c_Dinophyceae	o_Peridiniales	f_Kryptoperidiniaceae
F40_2017_metaeuk_out/taxResult_tax_per_contig.tsv:F4_k87_709981_1_1098	39447	d_Eukaryota	Alveolata	c_Dinophyceae	o_Gymnodiniales	f_Gymnodiniaceae	g_Gymnodinium	s_Gymnodinium catenatum
F40_2017_metaeuk_out/taxResult_tax_per_contig.tsv:F4_k87_1515687_1_1351	400756	d_Eukaryota	Alveolata	c_Dinophyceae	o_Peridiniales	f_Kryptoperidiniaceae	g_Durinskia	s_Durinskia baltica
F40_2017_metaeuk_out/taxResult_tax_per_contig.tsv:F4_k87_1519657_1_1481	400756	d_Eukaryota	Alveolata	c_Dinophyceae	o_Peridiniales	f_Kryptoperidiniaceae	g_Durinskia	s_Durinskia baltica
F40_2017_metaeuk_out/taxResult_tax_per_contig.tsv:F4_k87_532232_1_1562	400756	d_Eukaryota	Alveolata	c_Dinophyceae	o_Peridiniales	f_Kryptoperidiniaceae	g_Durinskia	s_Durinskia baltica
F40_2017_metaeuk_out/taxResult_tax_per_contig.tsv:F4_k87_792914_1_1137	400756	d_Eukaryota	Alveolata	c_Dinophyceae	o_Peridiniales	f_Kryptoperidiniaceae	g_Durinskia	s_Durinskia baltica
F40_2017_metaeuk_out/taxResult_tax_per_contig.tsv:F4_k87_207973_1_1171	400756	d_Eukaryota	Alveolata	c_Dinophyceae	o_Peridiniales	f_Kryptoperidiniaceae	g_Durinskia	s_Durinskia baltica
F40_2017_metaeuk_out/taxResult_tax_per_contig.tsv:F4_k87_1775864_1_1177	400756	d_Eukaryota	Alveolata	c_Dinophyceae	o_Peridiniales	f_Kryptoperidiniaceae	g_Durinskia	s_Durinskia baltica
F40_2017_metaeuk_out/taxResult_tax_per_contig.tsv:F4_k87_51387_1_1095	400756	d_Eukaryota	Alveolata	c_Dinophyceae	o_Peridiniales	f_Kryptoperidiniaceae	g_Durinskia	s_Durinskia baltica
F40_2017_metaeuk_out/taxResult_tax_per_contig.tsv:F4_k87_1826318_1_1598	400756	d_Eukaryota	Alveolata	c_Dinophyceae	o_Peridiniales	f_Kryptoperidiniaceae	g_Durinskia	s_Durinskia baltica
F40_2017_metaeuk_out/taxResult_tax_per_contig.tsv:F4_k87_1898700_1_1409	400756	d_Eukaryota	Alveolata	c_Dinophyceae	o_Peridiniales	f_Kryptoperidiniaceae	g_Durinskia	s_Durinskia baltica
F40_2017_metaeuk_out/taxResult_tax_per_contig.tsv:F4_k87_1837191_1_1669	400756	d_Eukaryota	Alveolata	c_Dinophyceae	o_Peridiniales	f_Kryptoperidiniaceae	g_Durinskia	s_Durinskia baltica
F40_2017_metaeuk_out/taxResult_tax_per_contig.tsv:F4_k87_1862011_1_1127	400756	d_Eukaryota	Alveolata	c_Dinophyceae	o_Peridiniales	f_Kryptoperidiniaceae	g_Durinskia	s_Durinskia baltica
F40_2017_metaeuk_out/taxResult_tax_per_contig.tsv:F4_k87_2452917_1_1340	400756	d_Eukaryota	Alveolata	c_Dinophyceae	o_Peridiniales	f_Kryptoperidiniaceae	g_Durinskia	s_Durinskia baltica
F40_2017_metaeuk_out/taxResult_tax_per_contig.tsv:F4_k87_1798489_1_1047	2137591	d_Eukaryota	Alveolata	c_Dinophyceae	o_Peridiniales	f_Kryptoperidiniaceae
F40_2017_metaeuk_out/taxResult_tax_per_contig.tsv:F4_k87_1832834_1_1086	400756	d_Eukaryota	Alveolata	c_Dinophyceae	o_Peridiniales	f_Kryptoperidiniaceae	g_Durinskia	s_Durinskia baltica
F40_2017_metaeuk_out/taxResult_tax_per_contig.tsv:F4_k87_1275991_1_1743	400756	d_Eukaryota	Alveolata	c_Dinophyceae	o_Peridiniales	f_Kryptoperidiniaceae	g_Durinskia	s_Durinskia baltica
F40_2017_metaeuk_out/taxResult_tax_per_contig.tsv:F4_k87_758468_1_1144	400756	d_Eukaryota	Alveolata	c_Dinophyceae	o_Peridiniales	f_Kryptoperidiniaceae	g_Durinskia	s_Durinskia baltica
F40_2017_metaeuk_out/taxResult_tax_per_contig.tsv:F4_k87_2262141_1_1748	160619	d_Eukaryota	Alveolata	c_Dinophyceae	o_Peridiniales	f_Kryptoperidiniaceae	g_Kryptoperidinium	s_Kryptoperidinium foliaceum
F40_2017_metaeuk_out/taxResult_tax_per_contig.tsv:F4_k87_72053_1_1139	400756	d_Eukaryota	Alveolata	c_Dinophyceae	o_Peridiniales	f_Kryptoperidiniaceae	g_Durinskia	s_Durinskia baltica
F40_2017_metaeuk_out/taxResult_tax_per_contig.tsv:F4_k87_2191058_1_1601	400756	d_Eukaryota	Alveolata	c_Dinophyceae	o_Peridiniales	f_Kryptoperidiniaceae	g_Durinskia	s_Durinskia baltica
F40_2017_metaeuk_out/taxResult_tax_per_contig.tsv:F4_k87_2226521_1_1002	400756	d_Eukaryota	Alveolata	c_Dinophyceae	o_Peridiniales	f_Kryptoperidiniaceae	g_Durinskia	s_Durinskia baltica
F40_2017_metaeuk_out/taxResult_tax_per_contig.tsv:F4_k87_1155577_1_1067	400756	d_Eukaryota	Alveolata	c_Dinophyceae	o_Peridiniales	f_Kryptoperidiniaceae	g_Durinskia	s_Durinskia baltica
F40_2017_metaeuk_out/taxResult_tax_per_contig.tsv:F4_k87_239708_1_1122	400756	d_Eukaryota	Alveolata	c_Dinophyceae	o_Peridiniales	f_Kryptoperidiniaceae	g_Durinskia	s_Durinskia baltica
F40_2017_metaeuk_out/taxResult_tax_per_contig.tsv:F4_k87_242750_1_1251	400756	d_Eukaryota	Alveolata	c_Dinophyceae	o_Peridiniales	f_Kryptoperidiniaceae	g_Durinskia	s_Durinskia baltica
F40_2017_metaeuk_out/taxResult_tax_per_contig.tsv:F4_k87_1598531_1_2267	400756	d_Eukaryota	Alveolata	c_Dinophyceae	o_Peridiniales	f_Kryptoperidiniaceae	g_Durinskia	s_Durinskia baltica
F40_2017_metaeuk_out/taxResult_tax_per_contig.tsv:F4_k87_2179088_1_1433	400756	d_Eukaryota	Alveolata	c_Dinophyceae	o_Peridiniales	f_Kryptoperidiniaceae	g_Durinskia	s_Durinskia baltica
F40_2017_metaeuk_out/taxResult_tax_per_contig.tsv:F4_k87_1140675_1_1600	160619	d_Eukaryota	Alveolata	c_Dinophyceae	o_Peridiniales	f_Kryptoperidiniaceae	g_Kryptoperidinium	s_Kryptoperidinium foliaceum
F40_2017_metaeuk_out/taxResult_tax_per_contig.tsv:F4_k87_2875957_1_1096	400756	d_Eukaryota	Alveolata	c_Dinophyceae	o_Peridiniales	f_Kryptoperidiniaceae	g_Durinskia	s_Durinskia baltica
F40_2017_metaeuk_out/taxResult_tax_per_contig.tsv:F4_k87_2918017_1_1392	400756	d_Eukaryota	Alveolata	c_Dinophyceae	o_Peridiniales	f_Kryptoperidiniaceae	g_Durinskia	s_Durinskia baltica
F40_2017_metaeuk_out/taxResult_tax_per_contig.tsv:F4_k87_1657604_1_1137	400756	d_Eukaryota	Alveolata	c_Dinophyceae	o_Peridiniales	f_Kryptoperidiniaceae	g_Durinskia	s_Durinskia baltica
F40_2017_metaeuk_out/taxResult_tax_per_contig.tsv:F4_k87_89474_1_1238	400756	d_Eukaryota	Alveolata	c_Dinophyceae	o_Peridiniales	f_Kryptoperidiniaceae	g_Durinskia	s_Durinskia baltica
F40_2017_metaeuk_out/taxResult_tax_per_contig.tsv:F4_k87_106491_1_1009	400756	d_Eukaryota	Alveolata	c_Dinophyceae	o_Peridiniales	f_Kryptoperidiniaceae	g_Durinskia	s_Durinskia baltica
F40_2017_metaeuk_out/taxResult_tax_per_contig.tsv:F4_k87_660560_1_1129	400756	d_Eukaryota	Alveolata	c_Dinophyceae	o_Peridiniales	f_Kryptoperidiniaceae	g_Durinskia	s_Durinskia baltica
F40_2017_metaeuk_out/taxResult_tax_per_contig.tsv:F4_k87_446627_1_5470	2950	d_Eukaryota	Alveolata	c_Dinophyceae	o_Suessiales	f_Symbiodiniaceae	g_Symbiodinium	unclassified Symbiodinium	s_Symbiodinium sp.
F40_2017_metaeuk_out/taxResult_tax_per_contig.tsv:F4_k87_535290_1_4772	43686	d_Eukaryota	Alveolata	c_Dinophyceae	o_Suessiales	f_Suessiaceae	g_Pelagodinium	s_Pelagodinium beii
F40_2017_metaeuk_out/taxResult_tax_per_contig.tsv:F4_k87_1535470_1_1402	400756	d_Eukaryota	Alveolata	c_Dinophyceae	o_Peridiniales	f_Kryptoperidiniaceae	g_Durinskia	s_Durinskia baltica
F40_2017_metaeuk_out/taxResult_tax_per_contig.tsv:F4_k87_1043496_1_1514	400756	d_Eukaryota	Alveolata	c_Dinophyceae	o_Peridiniales	f_Kryptoperidiniaceae	g_Durinskia	s_Durinskia baltica
F40_2017_metaeuk_out/taxResult_tax_per_contig.tsv:F4_k87_2772387_1_1467	400756	d_Eukaryota	Alveolata	c_Dinophyceae	o_Peridiniales	f_Kryptoperidiniaceae	g_Durinskia	s_Durinskia baltica
F40_2017_metaeuk_out/taxResult_tax_per_contig.tsv:F4_k87_1021871_1_1713	400756	d_Eukaryota	Alveolata	c_Dinophyceae	o_Peridiniales	f_Kryptoperidiniaceae	g_Durinskia	s_Durinskia baltica
F40_2017_metaeuk_out/taxResult_tax_per_contig.tsv:F4_k87_1025257_1_2651	2950	d_Eukaryota	Alveolata	c_Dinophyceae	o_Suessiales	f_Symbiodiniaceae	g_Symbiodinium	unclassified Symbiodinium	s_Symbiodinium sp.
F40_2017_metaeuk_out/taxResult_tax_per_contig.tsv:F4_k87_2820081_1_1021	400756	d_Eukaryota	Alveolata	c_Dinophyceae	o_Peridiniales	f_Kryptoperidiniaceae	g_Durinskia	s_Durinskia baltica
F40_2017_metaeuk_out/taxResult_tax_per_contig.tsv:F4_k87_1311187_1_1988	400756	d_Eukaryota	Alveolata	c_Dinophyceae	o_Peridiniales	f_Kryptoperidiniaceae	g_Durinskia	s_Durinskia baltica
F40_2017_metaeuk_out/taxResult_tax_per_contig.tsv:F4_k87_493439_1_1555	626734	d_Eukaryota	Alveolata	p_Ciliophora	Intramacronucleata	c_Spirotrichea	Choreotrichia	o_Tintinnida	f_Rhabdonellidae	g_Schmidingerella	s_Schmidingerella taraikaensis
F40_2017_metaeuk_out/taxResult_tax_per_contig.tsv:F4_k87_508273_1_1124	400756	d_Eukaryota	Alveolata	c_Dinophyceae	o_Peridiniales	f_Kryptoperidiniaceae	g_Durinskia	s_Durinskia baltica
F40_2017_metaeuk_out/taxResult_tax_per_contig.tsv:F4_k87_934700_1_1154	400756	d_Eukaryota	Alveolata	c_Dinophyceae	o_Peridiniales	f_Kryptoperidiniaceae	g_Durinskia	s_Durinskia baltica
F40_2017_metaeuk_out/taxResult_tax_per_contig.tsv:F4_k87_4525_1_1534	2926	d_Eukaryota	Alveolata	c_Dinophyceae	o_Gonyaulacales	f_Gonyaulacaceae	g_Alexandrium	s_Alexandrium tamarense
F40_2017_metaeuk_out/taxResult_tax_per_contig.tsv:F4_k87_1775469_1_1079	400756	d_Eukaryota	Alveolata	c_Dinophyceae	o_Peridiniales	f_Kryptoperidiniaceae	g_Durinskia	s_Durinskia baltica
F40_2017_metaeuk_out/taxResult_tax_per_contig.tsv:F4_k87_1054227_1_2024	400756	d_Eukaryota	Alveolata	c_Dinophyceae	o_Peridiniales	f_Kryptoperidiniaceae	g_Durinskia	s_Durinskia baltica
F40_2017_metaeuk_out/taxResult_tax_per_contig.tsv:F4_k87_501275_1_1046	400756	d_Eukaryota	Alveolata	c_Dinophyceae	o_Peridiniales	f_Kryptoperidiniaceae	g_Durinskia	s_Durinskia baltica
F40_2017_metaeuk_out/taxResult_tax_per_contig.tsv:F4_k87_1138213_1_1244	400756	d_Eukaryota	Alveolata	c_Dinophyceae	o_Peridiniales	f_Kryptoperidiniaceae	g_Durinskia	s_Durinskia baltica
F40_2017_metaeuk_out/taxResult_tax_per_contig.tsv:F4_k87_1152567_1_14335	160619	d_Eukaryota	Alveolata	c_Dinophyceae	o_Peridiniales	f_Kryptoperidiniaceae	g_Kryptoperidinium	s_Kryptoperidinium foliaceum
F40_2017_metaeuk_out/taxResult_tax_per_contig.tsv:F4_k87_708265_1_2218	2864	d_Eukaryota	Alveolata	c_Dinophyceae
F40_2017_metaeuk_out/taxResult_tax_per_contig.tsv:F4_k87_1511099_1_1399	400756	d_Eukaryota	Alveolata	c_Dinophyceae	o_Peridiniales	f_Kryptoperidiniaceae	g_Durinskia	s_Durinskia baltica
F40_2017_metaeuk_out/taxResult_tax_per_contig.tsv:F4_k87_1514894_1_1972	400756	d_Eukaryota	Alveolata	c_Dinophyceae	o_Peridiniales	f_Kryptoperidiniaceae	g_Durinskia	s_Durinskia baltica
F40_2017_metaeuk_out/taxResult_tax_per_contig.tsv:F4_k87_1523236_1_1039	400756	d_Eukaryota	Alveolata	c_Dinophyceae	o_Peridiniales	f_Kryptoperidiniaceae	g_Durinskia	s_Durinskia baltica
F40_2017_metaeuk_out/taxResult_tax_per_contig.tsv:F4_k87_2687268_1_1274	400756	d_Eukaryota	Alveolata	c_Dinophyceae	o_Peridiniales	f_Kryptoperidiniaceae	g_Durinskia	s_Durinskia baltica
F40_2017_metaeuk_out/taxResult_tax_per_contig.tsv:F4_k87_1715669_1_1436	400756	d_Eukaryota	Alveolata	c_Dinophyceae	o_Peridiniales	f_Kryptoperidiniaceae	g_Durinskia	s_Durinskia baltica
F40_2017_metaeuk_out/taxResult_tax_per_contig.tsv:F4_k87_1734498_1_2069	400756	d_Eukaryota	Alveolata	c_Dinophyceae	o_Peridiniales	f_Kryptoperidiniaceae	g_Durinskia	s_Durinskia baltica
F40_2017_metaeuk_out/taxResult_tax_per_contig.tsv:F4_k87_1744941_1_1461	400756	d_Eukaryota	Alveolata	c_Dinophyceae	o_Peridiniales	f_Kryptoperidiniaceae	g_Durinskia	s_Durinskia baltica
F40_2017_metaeuk_out/taxResult_tax_per_contig.tsv:F4_k87_467607_1_1167	400756	d_Eukaryota	Alveolata	c_Dinophyceae	o_Peridiniales	f_Kryptoperidiniaceae	g_Durinskia	s_Durinskia baltica
F40_2017_metaeuk_out/taxResult_tax_per_contig.tsv:F4_k87_2820634_1_1303	400756	d_Eukaryota	Alveolata	c_Dinophyceae	o_Peridiniales	f_Kryptoperidiniaceae	g_Durinskia	s_Durinskia baltica
F40_2017_metaeuk_out/taxResult_tax_per_contig.tsv:F4_k87_2856215_1_1267	400756	d_Eukaryota	Alveolata	c_Dinophyceae	o_Peridiniales	f_Kryptoperidiniaceae	g_Durinskia	s_Durinskia baltica
F40_2017_metaeuk_out/taxResult_tax_per_contig.tsv:F4_k87_1080370_1_1025	400756	d_Eukaryota	Alveolata	c_Dinophyceae	o_Peridiniales	f_Kryptoperidiniaceae	g_Durinskia	s_Durinskia baltica
F40_2017_metaeuk_out/taxResult_tax_per_contig.tsv:F4_k87_524438_1_1113	400756	d_Eukaryota	Alveolata	c_Dinophyceae	o_Peridiniales	f_Kryptoperidiniaceae	g_Durinskia	s_Durinskia baltica
F40_2017_metaeuk_out/taxResult_tax_per_contig.tsv:F4_k87_1831259_1_1660	400756	d_Eukaryota	Alveolata	c_Dinophyceae	o_Peridiniales	f_Kryptoperidiniaceae	g_Durinskia	s_Durinskia baltica
F40_2017_metaeuk_out/taxResult_tax_per_contig.tsv:F4_k87_1837844_1_1261	400756	d_Eukaryota	Alveolata	c_Dinophyceae	o_Peridiniales	f_Kryptoperidiniaceae	g_Durinskia	s_Durinskia baltica
F40_2017_metaeuk_out/taxResult_tax_per_contig.tsv:F4_k87_314344_1_1019	400756	d_Eukaryota	Alveolata	c_Dinophyceae	o_Peridiniales	f_Kryptoperidiniaceae	g_Durinskia	s_Durinskia baltica
F40_2017_metaeuk_out/taxResult_tax_per_contig.tsv:F4_k87_375761_1_1283	400756	d_Eukaryota	Alveolata	c_Dinophyceae	o_Peridiniales	f_Kryptoperidiniaceae	g_Durinskia	s_Durinskia baltica
F40_2017_metaeuk_out/taxResult_tax_per_contig.tsv:F4_k87_1112173_1_2057	400756	d_Eukaryota	Alveolata	c_Dinophyceae	o_Peridiniales	f_Kryptoperidiniaceae	g_Durinskia	s_Durinskia baltica
F40_2017_metaeuk_out/taxResult_tax_per_contig.tsv:F4_k87_1398726_1_1140	400756	d_Eukaryota	Alveolata	c_Dinophyceae	o_Peridiniales	f_Kryptoperidiniaceae	g_Durinskia	s_Durinskia baltica
F40_2017_metaeuk_out/taxResult_tax_per_contig.tsv:F4_k87_1445668_1_1243	400756	d_Eukaryota	Alveolata	c_Dinophyceae	o_Peridiniales	f_Kryptoperidiniaceae	g_Durinskia	s_Durinskia baltica
F40_2017_metaeuk_out/taxResult_tax_per_contig.tsv:F4_k87_645209_1_1856	400756	d_Eukaryota	Alveolata	c_Dinophyceae	o_Peridiniales	f_Kryptoperidiniaceae	g_Durinskia	s_Durinskia baltica
F40_2017_metaeuk_out/taxResult_tax_per_contig.tsv:F4_k87_922650_1_1414	400756	d_Eukaryota	Alveolata	c_Dinophyceae	o_Peridiniales	f_Kryptoperidiniaceae	g_Durinskia	s_Durinskia baltica
F40_2017_metaeuk_out/taxResult_tax_per_contig.tsv:F4_k87_897129_1_1419	400756	d_Eukaryota	Alveolata	c_Dinophyceae	o_Peridiniales	f_Kryptoperidiniaceae	g_Durinskia	s_Durinskia baltica
F40_2017_metaeuk_out/taxResult_tax_per_contig.tsv:F4_k87_715813_1_1312	400756	d_Eukaryota	Alveolata	c_Dinophyceae	o_Peridiniales	f_Kryptoperidiniaceae	g_Durinskia	s_Durinskia baltica
F40_2017_metaeuk_out/taxResult_tax_per_contig.tsv:F4_k87_1745636_1_1181	400756	d_Eukaryota	Alveolata	c_Dinophyceae	o_Peridiniales	f_Kryptoperidiniaceae	g_Durinskia	s_Durinskia baltica
F40_2017_metaeuk_out/taxResult_tax_per_contig.tsv:F4_k87_2411647_1_1060	400756	d_Eukaryota	Alveolata	c_Dinophyceae	o_Peridiniales	f_Kryptoperidiniaceae	g_Durinskia	s_Durinskia baltica
F40_2017_metaeuk_out/taxResult_tax_per_contig.tsv:F4_k87_2440914_1_1308	400756	d_Eukaryota	Alveolata	c_Dinophyceae	o_Peridiniales	f_Kryptoperidiniaceae	g_Durinskia	s_Durinskia baltica
F40_2017_metaeuk_out/taxResult_tax_per_contig.tsv:F4_k87_458807_1_1365	400756	d_Eukaryota	Alveolata	c_Dinophyceae	o_Peridiniales	f_Kryptoperidiniaceae	g_Durinskia	s_Durinskia baltica
F40_2017_metaeuk_out/taxResult_tax_per_contig.tsv:F4_k87_243031_1_1123	400756	d_Eukaryota	Alveolata	c_Dinophyceae	o_Peridiniales	f_Kryptoperidiniaceae	g_Durinskia	s_Durinskia baltica
F40_2017_metaeuk_out/taxResult_tax_per_contig.tsv:F4_k87_608587_1_1906	2864	d_Eukaryota	Alveolata	c_Dinophyceae
F40_2017_metaeuk_out/taxResult_tax_per_contig.tsv:F4_k87_615878_1_1004	400756	d_Eukaryota	Alveolata	c_Dinophyceae	o_Peridiniales	f_Kryptoperidiniaceae	g_Durinskia	s_Durinskia baltica
F40_2017_metaeuk_out/taxResult_tax_per_contig.tsv:F4_k87_695550_1_2893	2864	d_Eukaryota	Alveolata	c_Dinophyceae
F40_2017_metaeuk_out/taxResult_tax_per_contig.tsv:F4_k87_315100_1_1198	400756	d_Eukaryota	Alveolata	c_Dinophyceae	o_Peridiniales	f_Kryptoperidiniaceae	g_Durinskia	s_Durinskia baltica
F40_2017_metaeuk_out/taxResult_tax_per_contig.tsv:F4_k87_1578101_1_1616	400756	d_Eukaryota	Alveolata	c_Dinophyceae	o_Peridiniales	f_Kryptoperidiniaceae	g_Durinskia	s_Durinskia baltica
F40_2017_metaeuk_out/taxResult_tax_per_contig.tsv:F4_k87_1623095_1_1870	2137591	d_Eukaryota	Alveolata	c_Dinophyceae	o_Peridiniales	f_Kryptoperidiniaceae
F40_2017_metaeuk_out/taxResult_tax_per_contig.tsv:F4_k87_937149_1_4872	192219	d_Eukaryota	Alveolata	c_Dinophyceae	o_Peridiniales	f_Heterocapsaceae	g_Heterocapsa	s_Heterocapsa arctica
F40_2017_metaeuk_out/taxResult_tax_per_contig.tsv:F4_k87_987236_1_1179	400756	d_Eukaryota	Alveolata	c_Dinophyceae	o_Peridiniales	f_Kryptoperidiniaceae	g_Durinskia	s_Durinskia baltica
F40_2017_metaeuk_out/taxResult_tax_per_contig.tsv:F4_k87_1503666_1_1965	400756	d_Eukaryota	Alveolata	c_Dinophyceae	o_Peridiniales	f_Kryptoperidiniaceae	g_Durinskia	s_Durinskia baltica
F40_2017_metaeuk_out/taxResult_tax_per_contig.tsv:F4_k87_1118479_1_1332	400756	d_Eukaryota	Alveolata	c_Dinophyceae	o_Peridiniales	f_Kryptoperidiniaceae	g_Durinskia	s_Durinskia baltica
F40_2017_metaeuk_out/taxResult_tax_per_contig.tsv:F4_k87_1258729_1_1162	400756	d_Eukaryota	Alveolata	c_Dinophyceae	o_Peridiniales	f_Kryptoperidiniaceae	g_Durinskia	s_Durinskia baltica
F40_2017_metaeuk_out/taxResult_tax_per_contig.tsv:F4_k87_1264197_1_1083	400756	d_Eukaryota	Alveolata	c_Dinophyceae	o_Peridiniales	f_Kryptoperidiniaceae	g_Durinskia	s_Durinskia baltica
F40_2017_metaeuk_out/taxResult_tax_per_contig.tsv:F4_k87_1270463_1_1264	400756	d_Eukaryota	Alveolata	c_Dinophyceae	o_Peridiniales	f_Kryptoperidiniaceae	g_Durinskia	s_Durinskia baltica
F40_2017_metaeuk_out/taxResult_tax_per_contig.tsv:F4_k87_2306699_1_1291	400756	d_Eukaryota	Alveolata	c_Dinophyceae	o_Peridiniales	f_Kryptoperidiniaceae	g_Durinskia	s_Durinskia baltica
F40_2017_metaeuk_out/taxResult_tax_per_contig.tsv:F4_k87_1192062_1_1122	400756	d_Eukaryota	Alveolata	c_Dinophyceae	o_Peridiniales	f_Kryptoperidiniaceae	g_Durinskia	s_Durinskia baltica
F40_2017_metaeuk_out/taxResult_tax_per_contig.tsv:F4_k87_29837_1_2275	2864	d_Eukaryota	Alveolata	c_Dinophyceae
F40_2017_metaeuk_out/taxResult_tax_per_contig.tsv:F4_k87_43157_1_1009	400756	d_Eukaryota	Alveolata	c_Dinophyceae	o_Peridiniales	f_Kryptoperidiniaceae	g_Durinskia	s_Durinskia baltica
F40_2017_metaeuk_out/taxResult_tax_per_contig.tsv:F4_k87_1736724_1_2086	2950	d_Eukaryota	Alveolata	c_Dinophyceae	o_Suessiales	f_Symbiodiniaceae	g_Symbiodinium	unclassified Symbiodinium	s_Symbiodinium sp.
F40_2017_metaeuk_out/taxResult_tax_per_contig.tsv:F4_k87_478337_1_1045	400756	d_Eukaryota	Alveolata	c_Dinophyceae	o_Peridiniales	f_Kryptoperidiniaceae	g_Durinskia	s_Durinskia baltica
F40_2017_metaeuk_out/taxResult_tax_per_contig.tsv:F4_k87_1262776_1_1154	400756	d_Eukaryota	Alveolata	c_Dinophyceae	o_Peridiniales	f_Kryptoperidiniaceae	g_Durinskia	s_Durinskia baltica
F40_2017_metaeuk_out/taxResult_tax_per_contig.tsv:F4_k87_1179234_1_1714	400756	d_Eukaryota	Alveolata	c_Dinophyceae	o_Peridiniales	f_Kryptoperidiniaceae	g_Durinskia	s_Durinskia baltica
F40_2017_metaeuk_out/taxResult_tax_per_contig.tsv:F4_k87_1205153_1_1013	400756	d_Eukaryota	Alveolata	c_Dinophyceae	o_Peridiniales	f_Kryptoperidiniaceae	g_Durinskia	s_Durinskia baltica
F40_2017_metaeuk_out/taxResult_tax_per_contig.tsv:F4_k87_284048_1_1156	400756	d_Eukaryota	Alveolata	c_Dinophyceae	o_Peridiniales	f_Kryptoperidiniaceae	g_Durinskia	s_Durinskia baltica
F40_2017_metaeuk_out/taxResult_tax_per_contig.tsv:F4_k87_290521_1_1258	400756	d_Eukaryota	Alveolata	c_Dinophyceae	o_Peridiniales	f_Kryptoperidiniaceae	g_Durinskia	s_Durinskia baltica
F40_2017_metaeuk_out/taxResult_tax_per_contig.tsv:F4_k87_715757_1_1073	400756	d_Eukaryota	Alveolata	c_Dinophyceae	o_Peridiniales	f_Kryptoperidiniaceae	g_Durinskia	s_Durinskia baltica
F40_2017_metaeuk_out/taxResult_tax_per_contig.tsv:F4_k87_2135340_1_1850	1333877	d_Eukaryota	Alveolata	c_Dinophyceae	o_Peridiniales	f_Endodiniaceae	g_Brandtodinium	s_Brandtodinium nutricula
F40_2017_metaeuk_out/taxResult_tax_per_contig.tsv:F4_k87_2444937_1_1228	400756	d_Eukaryota	Alveolata	c_Dinophyceae	o_Peridiniales	f_Kryptoperidiniaceae	g_Durinskia	s_Durinskia baltica
F40_2017_metaeuk_out/taxResult_tax_per_contig.tsv:F4_k87_1331797_1_1142	400756	d_Eukaryota	Alveolata	c_Dinophyceae	o_Peridiniales	f_Kryptoperidiniaceae	g_Durinskia	s_Durinskia baltica
F40_2017_metaeuk_out/taxResult_tax_per_contig.tsv:F4_k87_1362708_1_1112	400756	d_Eukaryota	Alveolata	c_Dinophyceae	o_Peridiniales	f_Kryptoperidiniaceae	g_Durinskia	s_Durinskia baltica
F40_2017_metaeuk_out/taxResult_tax_per_contig.tsv:F4_k87_647948_1_1226	400756	d_Eukaryota	Alveolata	c_Dinophyceae	o_Peridiniales	f_Kryptoperidiniaceae	g_Durinskia	s_Durinskia baltica
F40_2017_metaeuk_out/taxResult_tax_per_contig.tsv:F4_k87_665798_1_1058	400756	d_Eukaryota	Alveolata	c_Dinophyceae	o_Peridiniales	f_Kryptoperidiniaceae	g_Durinskia	s_Durinskia baltica
F40_2017_metaeuk_out/taxResult_tax_per_contig.tsv:F4_k87_1633905_1_1320	400756	d_Eukaryota	Alveolata	c_Dinophyceae	o_Peridiniales	f_Kryptoperidiniaceae	g_Durinskia	s_Durinskia baltica
F40_2017_metaeuk_out/taxResult_tax_per_contig.tsv:F4_k87_2723564_1_1001	400756	d_Eukaryota	Alveolata	c_Dinophyceae	o_Peridiniales	f_Kryptoperidiniaceae	g_Durinskia	s_Durinskia baltica
F40_2017_metaeuk_out/taxResult_tax_per_contig.tsv:F4_k87_296309_1_1306	938130	d_Eukaryota	Alveolata	p_Ciliophora	Intramacronucleata	c_Colpodea	o_Cyrtolophosidida	f_Platyophryidae	g_Platyophrya	s_Platyophrya macrostoma
F40_2017_metaeuk_out/taxResult_tax_per_contig.tsv:F4_k87_2512559_1_1186	400756	d_Eukaryota	Alveolata	c_Dinophyceae	o_Peridiniales	f_Kryptoperidiniaceae	g_Durinskia	s_Durinskia baltica
F40_2017_metaeuk_out/taxResult_tax_per_contig.tsv:F4_k87_2532390_1_1379	2864	d_Eukaryota	Alveolata	c_Dinophyceae
F40_2017_metaeuk_out/taxResult_tax_per_contig.tsv:F4_k87_2540415_1_1168	400756	d_Eukaryota	Alveolata	c_Dinophyceae	o_Peridiniales	f_Kryptoperidiniaceae	g_Durinskia	s_Durinskia baltica
F40_2017_metaeuk_out/taxResult_tax_per_contig.tsv:F4_k87_2684346_1_1180	400756	d_Eukaryota	Alveolata	c_Dinophyceae	o_Peridiniales	f_Kryptoperidiniaceae	g_Durinskia	s_Durinskia baltica
F40_2017_metaeuk_out/taxResult_tax_per_contig.tsv:F4_k87_2690888_1_1287	400756	d_Eukaryota	Alveolata	c_Dinophyceae	o_Peridiniales	f_Kryptoperidiniaceae	g_Durinskia	s_Durinskia baltica
F40_2017_metaeuk_out/taxResult_tax_per_contig.tsv:F4_k87_2711270_1_1935	160619	d_Eukaryota	Alveolata	c_Dinophyceae	o_Peridiniales	f_Kryptoperidiniaceae	g_Kryptoperidinium	s_Kryptoperidinium foliaceum
F40_2017_metaeuk_out/taxResult_tax_per_contig.tsv:F4_k87_2273379_1_1012	2950	d_Eukaryota	Alveolata	c_Dinophyceae	o_Suessiales	f_Symbiodiniaceae	g_Symbiodinium	unclassified Symbiodinium	s_Symbiodinium sp.
F40_2017_metaeuk_out/taxResult_tax_per_contig.tsv:F4_k87_852070_1_1056	2864	d_Eukaryota	Alveolata	c_Dinophyceae
F40_2017_metaeuk_out/taxResult_tax_per_contig.tsv:F4_k87_2942275_1_1074	400756	d_Eukaryota	Alveolata	c_Dinophyceae	o_Peridiniales	f_Kryptoperidiniaceae	g_Durinskia	s_Durinskia baltica
F40_2017_metaeuk_out/taxResult_tax_per_contig.tsv:F4_k87_211391_1_3586	2950	d_Eukaryota	Alveolata	c_Dinophyceae	o_Suessiales	f_Symbiodiniaceae	g_Symbiodinium	unclassified Symbiodinium	s_Symbiodinium sp.
F40_2017_metaeuk_out/taxResult_tax_per_contig.tsv:F4_k87_2156412_1_1679	400756	d_Eukaryota	Alveolata	c_Dinophyceae	o_Peridiniales	f_Kryptoperidiniaceae	g_Durinskia	s_Durinskia baltica
F40_2017_metaeuk_out/taxResult_tax_per_contig.tsv:F4_k87_2185858_1_1357	400756	d_Eukaryota	Alveolata	c_Dinophyceae	o_Peridiniales	f_Kryptoperidiniaceae	g_Durinskia	s_Durinskia baltica
F40_2017_metaeuk_out/taxResult_tax_per_contig.tsv:F4_k87_448432_1_1333	400756	d_Eukaryota	Alveolata	c_Dinophyceae	o_Peridiniales	f_Kryptoperidiniaceae	g_Durinskia	s_Durinskia baltica
F40_2017_metaeuk_out/taxResult_tax_per_contig.tsv:F4_k87_977686_1_7823	2926	d_Eukaryota	Alveolata	c_Dinophyceae	o_Gonyaulacales	f_Gonyaulacaceae	g_Alexandrium	s_Alexandrium tamarense
F40_2017_metaeuk_out/taxResult_tax_per_contig.tsv:F4_k87_990269_1_1455	400756	d_Eukaryota	Alveolata	c_Dinophyceae	o_Peridiniales	f_Kryptoperidiniaceae	g_Durinskia	s_Durinskia baltica
F40_2017_metaeuk_out/taxResult_tax_per_contig.tsv:F4_k87_1400544_1_1398	400756	d_Eukaryota	Alveolata	c_Dinophyceae	o_Peridiniales	f_Kryptoperidiniaceae	g_Durinskia	s_Durinskia baltica
F40_2017_metaeuk_out/taxResult_tax_per_contig.tsv:F4_k87_204055_1_2165	626734	d_Eukaryota	Alveolata	p_Ciliophora	Intramacronucleata	c_Spirotrichea	Choreotrichia	o_Tintinnida	f_Rhabdonellidae	g_Schmidingerella	s_Schmidingerella taraikaensis
F40_2017_metaeuk_out/taxResult_tax_per_contig.tsv:F4_k87_210565_1_1053	400756	d_Eukaryota	Alveolata	c_Dinophyceae	o_Peridiniales	f_Kryptoperidiniaceae	g_Durinskia	s_Durinskia baltica
F40_2017_metaeuk_out/taxResult_tax_per_contig.tsv:F4_k87_214107_1_1099	400756	d_Eukaryota	Alveolata	c_Dinophyceae	o_Peridiniales	f_Kryptoperidiniaceae	g_Durinskia	s_Durinskia baltica
F40_2017_metaeuk_out/taxResult_tax_per_contig.tsv:F4_k87_217649_1_8450	2926	d_Eukaryota	Alveolata	c_Dinophyceae	o_Gonyaulacales	f_Gonyaulacaceae	g_Alexandrium	s_Alexandrium tamarense
F40_2017_metaeuk_out/taxResult_tax_per_contig.tsv:F4_k87_409495_1_1254	2137591	d_Eukaryota	Alveolata	c_Dinophyceae	o_Peridiniales	f_Kryptoperidiniaceae
F40_2017_metaeuk_out/taxResult_tax_per_contig.tsv:F4_k87_2783230_1_1086	400756	d_Eukaryota	Alveolata	c_Dinophyceae	o_Peridiniales	f_Kryptoperidiniaceae	g_Durinskia	s_Durinskia baltica
F40_2017_metaeuk_out/taxResult_tax_per_contig.tsv:F4_k87_2792738_1_1180	400756	d_Eukaryota	Alveolata	c_Dinophyceae	o_Peridiniales	f_Kryptoperidiniaceae	g_Durinskia	s_Durinskia baltica
F40_2017_metaeuk_out/taxResult_tax_per_contig.tsv:F4_k87_1231129_1_1701	400756	d_Eukaryota	Alveolata	c_Dinophyceae	o_Peridiniales	f_Kryptoperidiniaceae	g_Durinskia	s_Durinskia baltica
F40_2017_metaeuk_out/taxResult_tax_per_contig.tsv:F4_k87_1610387_1_2635	2949	d_Eukaryota	Alveolata	c_Dinophyceae	o_Suessiales	f_Symbiodiniaceae	g_Symbiodinium
F40_2017_metaeuk_out/taxResult_tax_per_contig.tsv:F4_k87_1633603_1_1312	400756	d_Eukaryota	Alveolata	c_Dinophyceae	o_Peridiniales	f_Kryptoperidiniaceae	g_Durinskia	s_Durinskia baltica
F40_2017_metaeuk_out/taxResult_tax_per_contig.tsv:F4_k87_721676_1_1014	400756	d_Eukaryota	Alveolata	c_Dinophyceae	o_Peridiniales	f_Kryptoperidiniaceae	g_Durinskia	s_Durinskia baltica
F40_2017_metaeuk_out/taxResult_tax_per_contig.tsv:F4_k87_2285393_1_1394	400756	d_Eukaryota	Alveolata	c_Dinophyceae	o_Peridiniales	f_Kryptoperidiniaceae	g_Durinskia	s_Durinskia baltica
F40_2017_metaeuk_out/taxResult_tax_per_contig.tsv:F4_k87_2359928_1_1072	400756	d_Eukaryota	Alveolata	c_Dinophyceae	o_Peridiniales	f_Kryptoperidiniaceae	g_Durinskia	s_Durinskia baltica
F40_2017_metaeuk_out/taxResult_tax_per_contig.tsv:F4_k87_1489739_1_1239	400756	d_Eukaryota	Alveolata	c_Dinophyceae	o_Peridiniales	f_Kryptoperidiniaceae	g_Durinskia	s_Durinskia baltica
F40_2017_metaeuk_out/taxResult_tax_per_contig.tsv:F4_k87_1475750_1_1277	400756	d_Eukaryota	Alveolata	c_Dinophyceae	o_Peridiniales	f_Kryptoperidiniaceae	g_Durinskia	s_Durinskia baltica
F40_2017_metaeuk_out/taxResult_tax_per_contig.tsv:F4_k87_1491345_1_1206	400756	d_Eukaryota	Alveolata	c_Dinophyceae	o_Peridiniales	f_Kryptoperidiniaceae	g_Durinskia	s_Durinskia baltica
F40_2017_metaeuk_out/taxResult_tax_per_contig.tsv:F4_k87_44611_1_1131	400756	d_Eukaryota	Alveolata	c_Dinophyceae	o_Peridiniales	f_Kryptoperidiniaceae	g_Durinskia	s_Durinskia baltica
F40_2017_metaeuk_out/taxResult_tax_per_contig.tsv:F4_k87_885121_1_1120	400756	d_Eukaryota	Alveolata	c_Dinophyceae	o_Peridiniales	f_Kryptoperidiniaceae	g_Durinskia	s_Durinskia baltica
F40_2017_metaeuk_out/taxResult_tax_per_contig.tsv:F4_k87_896189_1_1068	400756	d_Eukaryota	Alveolata	c_Dinophyceae	o_Peridiniales	f_Kryptoperidiniaceae	g_Durinskia	s_Durinskia baltica
F40_2017_metaeuk_out/taxResult_tax_per_contig.tsv:F4_k87_905423_1_1121	400756	d_Eukaryota	Alveolata	c_Dinophyceae	o_Peridiniales	f_Kryptoperidiniaceae	g_Durinskia	s_Durinskia baltica
F40_2017_metaeuk_out/taxResult_tax_per_contig.tsv:F4_k87_1753462_1_1316	400756	d_Eukaryota	Alveolata	c_Dinophyceae	o_Peridiniales	f_Kryptoperidiniaceae	g_Durinskia	s_Durinskia baltica
F40_2017_metaeuk_out/taxResult_tax_per_contig.tsv:F4_k87_408421_1_1202	400756	d_Eukaryota	Alveolata	c_Dinophyceae	o_Peridiniales	f_Kryptoperidiniaceae	g_Durinskia	s_Durinskia baltica
F40_2017_metaeuk_out/taxResult_tax_per_contig.tsv:F4_k87_394407_1_1052	400756	d_Eukaryota	Alveolata	c_Dinophyceae	o_Peridiniales	f_Kryptoperidiniaceae	g_Durinskia	s_Durinskia baltica
F40_2017_metaeuk_out/taxResult_tax_per_contig.tsv:F4_k87_1118210_1_1180	400756	d_Eukaryota	Alveolata	c_Dinophyceae	o_Peridiniales	f_Kryptoperidiniaceae	g_Durinskia	s_Durinskia baltica
F40_2017_metaeuk_out/taxResult_tax_per_contig.tsv:F4_k87_1059580_1_1623	2864	d_Eukaryota	Alveolata	c_Dinophyceae
F40_2017_metaeuk_out/taxResult_tax_per_contig.tsv:F4_k87_1063413_1_1026	400756	d_Eukaryota	Alveolata	c_Dinophyceae	o_Peridiniales	f_Kryptoperidiniaceae	g_Durinskia	s_Durinskia baltica
F40_2017_metaeuk_out/taxResult_tax_per_contig.tsv:F4_k87_1081019_1_1408	400756	d_Eukaryota	Alveolata	c_Dinophyceae	o_Peridiniales	f_Kryptoperidiniaceae	g_Durinskia	s_Durinskia baltica
F40_2017_metaeuk_out/taxResult_tax_per_contig.tsv:F4_k87_165732_1_1022	400756	d_Eukaryota	Alveolata	c_Dinophyceae	o_Peridiniales	f_Kryptoperidiniaceae	g_Durinskia	s_Durinskia baltica
F40_2017_metaeuk_out/taxResult_tax_per_contig.tsv:F4_k87_2935812_1_1389	400756	d_Eukaryota	Alveolata	c_Dinophyceae	o_Peridiniales	f_Kryptoperidiniaceae	g_Durinskia	s_Durinskia baltica
F40_2017_metaeuk_out/taxResult_tax_per_contig.tsv:F4_k87_581795_1_1004	400756	d_Eukaryota	Alveolata	c_Dinophyceae	o_Peridiniales	f_Kryptoperidiniaceae	g_Durinskia	s_Durinskia baltica
F40_2017_metaeuk_out/taxResult_tax_per_contig.tsv:F4_k87_611493_1_1033	400756	d_Eukaryota	Alveolata	c_Dinophyceae	o_Peridiniales	f_Kryptoperidiniaceae	g_Durinskia	s_Durinskia baltica
F40_2017_metaeuk_out/taxResult_tax_per_contig.tsv:F4_k87_408213_1_1002	400756	d_Eukaryota	Alveolata	c_Dinophyceae	o_Peridiniales	f_Kryptoperidiniaceae	g_Durinskia	s_Durinskia baltica
F40_2017_metaeuk_out/taxResult_tax_per_contig.tsv:F4_k87_295685_1_1536	400756	d_Eukaryota	Alveolata	c_Dinophyceae	o_Peridiniales	f_Kryptoperidiniaceae	g_Durinskia	s_Durinskia baltica
F40_2017_metaeuk_out/taxResult_tax_per_contig.tsv:F4_k87_311699_1_1165	36767	d_Eukaryota	Alveolata	p_Ciliophora	Intramacronucleata	c_Spirotrichea	Hypotrichia	o_Euplotida	f_Euplotidae	g_Euplotes	s_Euplotes focardii
F40_2017_metaeuk_out/taxResult_tax_per_contig.tsv:F4_k87_768279_1_1523	400756	d_Eukaryota	Alveolata	c_Dinophyceae	o_Peridiniales	f_Kryptoperidiniaceae	g_Durinskia	s_Durinskia baltica
F40_2017_metaeuk_out/taxResult_tax_per_contig.tsv:F4_k87_772429_1_1105	400756	d_Eukaryota	Alveolata	c_Dinophyceae	o_Peridiniales	f_Kryptoperidiniaceae	g_Durinskia	s_Durinskia baltica
F40_2017_metaeuk_out/taxResult_tax_per_contig.tsv:F4_k87_775432_1_1141	160619	d_Eukaryota	Alveolata	c_Dinophyceae	o_Peridiniales	f_Kryptoperidiniaceae	g_Kryptoperidinium	s_Kryptoperidinium foliaceum
F40_2017_metaeuk_out/taxResult_tax_per_contig.tsv:F4_k87_241391_1_1013	400756	d_Eukaryota	Alveolata	c_Dinophyceae	o_Peridiniales	f_Kryptoperidiniaceae	g_Durinskia	s_Durinskia baltica
F40_2017_metaeuk_out/taxResult_tax_per_contig.tsv:F4_k87_2134965_1_1157	400756	d_Eukaryota	Alveolata	c_Dinophyceae	o_Peridiniales	f_Kryptoperidiniaceae	g_Durinskia	s_Durinskia baltica
F40_2017_metaeuk_out/taxResult_tax_per_contig.tsv:F4_k87_1136066_1_1363	400756	d_Eukaryota	Alveolata	c_Dinophyceae	o_Peridiniales	f_Kryptoperidiniaceae	g_Durinskia	s_Durinskia baltica
F40_2017_metaeuk_out/taxResult_tax_per_contig.tsv:F4_k87_1114618_1_1036	400756	d_Eukaryota	Alveolata	c_Dinophyceae	o_Peridiniales	f_Kryptoperidiniaceae	g_Durinskia	s_Durinskia baltica
F40_2017_metaeuk_out/taxResult_tax_per_contig.tsv:F4_k87_831548_1_1123	400756	d_Eukaryota	Alveolata	c_Dinophyceae	o_Peridiniales	f_Kryptoperidiniaceae	g_Durinskia	s_Durinskia baltica
F40_2017_metaeuk_out/taxResult_tax_per_contig.tsv:F4_k87_875160_1_1774	400756	d_Eukaryota	Alveolata	c_Dinophyceae	o_Peridiniales	f_Kryptoperidiniaceae	g_Durinskia	s_Durinskia baltica
F40_2017_metaeuk_out/taxResult_tax_per_contig.tsv:F4_k87_1727206_1_1058	400756	d_Eukaryota	Alveolata	c_Dinophyceae	o_Peridiniales	f_Kryptoperidiniaceae	g_Durinskia	s_Durinskia baltica
F40_2017_metaeuk_out/taxResult_tax_per_contig.tsv:F4_k87_953186_1_1273	400756	d_Eukaryota	Alveolata	c_Dinophyceae	o_Peridiniales	f_Kryptoperidiniaceae	g_Durinskia	s_Durinskia baltica
F40_2017_metaeuk_out/taxResult_tax_per_contig.tsv:F4_k87_23697_1_1076	400756	d_Eukaryota	Alveolata	c_Dinophyceae	o_Peridiniales	f_Kryptoperidiniaceae	g_Durinskia	s_Durinskia baltica
F40_2017_metaeuk_out/taxResult_tax_per_contig.tsv:F4_k87_32314_1_1165	400756	d_Eukaryota	Alveolata	c_Dinophyceae	o_Peridiniales	f_Kryptoperidiniaceae	g_Durinskia	s_Durinskia baltica
F40_2017_metaeuk_out/taxResult_tax_per_contig.tsv:F4_k87_67235_1_1013	400756	d_Eukaryota	Alveolata	c_Dinophyceae	o_Peridiniales	f_Kryptoperidiniaceae	g_Durinskia	s_Durinskia baltica
F40_2017_metaeuk_out/taxResult_tax_per_contig.tsv:F4_k87_184378_1_1057	400756	d_Eukaryota	Alveolata	c_Dinophyceae	o_Peridiniales	f_Kryptoperidiniaceae	g_Durinskia	s_Durinskia baltica
F40_2017_metaeuk_out/taxResult_tax_per_contig.tsv:F4_k87_2038532_1_1358	400756	d_Eukaryota	Alveolata	c_Dinophyceae	o_Peridiniales	f_Kryptoperidiniaceae	g_Durinskia	s_Durinskia baltica
F40_2017_metaeuk_out/taxResult_tax_per_contig.tsv:F4_k87_1945264_1_1396	400756	d_Eukaryota	Alveolata	c_Dinophyceae	o_Peridiniales	f_Kryptoperidiniaceae	g_Durinskia	s_Durinskia baltica
F40_2017_metaeuk_out/taxResult_tax_per_contig.tsv:F4_k87_2361473_1_1862	2137591	d_Eukaryota	Alveolata	c_Dinophyceae	o_Peridiniales	f_Kryptoperidiniaceae
F40_2017_metaeuk_out/taxResult_tax_per_contig.tsv:F4_k87_2369783_1_1370	400756	d_Eukaryota	Alveolata	c_Dinophyceae	o_Peridiniales	f_Kryptoperidiniaceae	g_Durinskia	s_Durinskia baltica
F40_2017_metaeuk_out/taxResult_tax_per_contig.tsv:F4_k87_1874546_1_1328	400756	d_Eukaryota	Alveolata	c_Dinophyceae	o_Peridiniales	f_Kryptoperidiniaceae	g_Durinskia	s_Durinskia baltica
F40_2017_metaeuk_out/taxResult_tax_per_contig.tsv:F4_k87_2236886_1_1240	400756	d_Eukaryota	Alveolata	c_Dinophyceae	o_Peridiniales	f_Kryptoperidiniaceae	g_Durinskia	s_Durinskia baltica
F40_2017_metaeuk_out/taxResult_tax_per_contig.tsv:F4_k87_346873_1_1660	400756	d_Eukaryota	Alveolata	c_Dinophyceae	o_Peridiniales	f_Kryptoperidiniaceae	g_Durinskia	s_Durinskia baltica
F40_2017_metaeuk_out/taxResult_tax_per_contig.tsv:F4_k87_599417_1_1272	400756	d_Eukaryota	Alveolata	c_Dinophyceae	o_Peridiniales	f_Kryptoperidiniaceae	g_Durinskia	s_Durinskia baltica
F40_2017_metaeuk_out/taxResult_tax_per_contig.tsv:F4_k87_1383566_1_1227	400756	d_Eukaryota	Alveolata	c_Dinophyceae	o_Peridiniales	f_Kryptoperidiniaceae	g_Durinskia	s_Durinskia baltica
F40_2017_metaeuk_out/taxResult_tax_per_contig.tsv:F4_k87_1389145_1_1892	400756	d_Eukaryota	Alveolata	c_Dinophyceae	o_Peridiniales	f_Kryptoperidiniaceae	g_Durinskia	s_Durinskia baltica
F40_2017_metaeuk_out/taxResult_tax_per_contig.tsv:F4_k87_1604806_1_1213	400756	d_Eukaryota	Alveolata	c_Dinophyceae	o_Peridiniales	f_Kryptoperidiniaceae	g_Durinskia	s_Durinskia baltica
F40_2017_metaeuk_out/taxResult_tax_per_contig.tsv:F4_k87_1398588_1_1298	400756	d_Eukaryota	Alveolata	c_Dinophyceae	o_Peridiniales	f_Kryptoperidiniaceae	g_Durinskia	s_Durinskia baltica
F40_2017_metaeuk_out/taxResult_tax_per_contig.tsv:F4_k87_1409191_1_1340	400756	d_Eukaryota	Alveolata	c_Dinophyceae	o_Peridiniales	f_Kryptoperidiniaceae	g_Durinskia	s_Durinskia baltica
F40_2017_metaeuk_out/taxResult_tax_per_contig.tsv:F4_k87_1420102_1_1021	400756	d_Eukaryota	Alveolata	c_Dinophyceae	o_Peridiniales	f_Kryptoperidiniaceae	g_Durinskia	s_Durinskia baltica
F40_2017_metaeuk_out/taxResult_tax_per_contig.tsv:F4_k87_1930418_1_1140	400756	d_Eukaryota	Alveolata	c_Dinophyceae	o_Peridiniales	f_Kryptoperidiniaceae	g_Durinskia	s_Durinskia baltica
F40_2017_metaeuk_out/taxResult_tax_per_contig.tsv:F4_k87_1958982_1_1045	400756	d_Eukaryota	Alveolata	c_Dinophyceae	o_Peridiniales	f_Kryptoperidiniaceae	g_Durinskia	s_Durinskia baltica
F40_2017_metaeuk_out/taxResult_tax_per_contig.tsv:F4_k87_2010206_1_1838	400756	d_Eukaryota	Alveolata	c_Dinophyceae	o_Peridiniales	f_Kryptoperidiniaceae	g_Durinskia	s_Durinskia baltica
F40_2017_metaeuk_out/taxResult_tax_per_contig.tsv:F4_k87_2782893_1_1096	400756	d_Eukaryota	Alveolata	c_Dinophyceae	o_Peridiniales	f_Kryptoperidiniaceae	g_Durinskia	s_Durinskia baltica
F40_2017_metaeuk_out/taxResult_tax_per_contig.tsv:F4_k87_1962519_1_1259	400756	d_Eukaryota	Alveolata	c_Dinophyceae	o_Peridiniales	f_Kryptoperidiniaceae	g_Durinskia	s_Durinskia baltica
F40_2017_metaeuk_out/taxResult_tax_per_contig.tsv:F4_k87_927567_1_1243	400756	d_Eukaryota	Alveolata	c_Dinophyceae	o_Peridiniales	f_Kryptoperidiniaceae	g_Durinskia	s_Durinskia baltica
F40_2017_metaeuk_out/taxResult_tax_per_contig.tsv:F4_k87_184816_1_1145	400756	d_Eukaryota	Alveolata	c_Dinophyceae	o_Peridiniales	f_Kryptoperidiniaceae	g_Durinskia	s_Durinskia baltica
F40_2017_metaeuk_out/taxResult_tax_per_contig.tsv:F4_k87_213929_1_1084	400756	d_Eukaryota	Alveolata	c_Dinophyceae	o_Peridiniales	f_Kryptoperidiniaceae	g_Durinskia	s_Durinskia baltica
F40_2017_metaeuk_out/taxResult_tax_per_contig.tsv:F4_k87_2390175_1_1003	400756	d_Eukaryota	Alveolata	c_Dinophyceae	o_Peridiniales	f_Kryptoperidiniaceae	g_Durinskia	s_Durinskia baltica
F40_2017_metaeuk_out/taxResult_tax_per_contig.tsv:F4_k87_2421533_1_1312	400756	d_Eukaryota	Alveolata	c_Dinophyceae	o_Peridiniales	f_Kryptoperidiniaceae	g_Durinskia	s_Durinskia baltica
F40_2017_metaeuk_out/taxResult_tax_per_contig.tsv:F4_k87_2306910_1_1043	400756	d_Eukaryota	Alveolata	c_Dinophyceae	o_Peridiniales	f_Kryptoperidiniaceae	g_Durinskia	s_Durinskia baltica
F40_2017_metaeuk_out/taxResult_tax_per_contig.tsv:F4_k87_2501120_1_1349	400756	d_Eukaryota	Alveolata	c_Dinophyceae	o_Peridiniales	f_Kryptoperidiniaceae	g_Durinskia	s_Durinskia baltica
F40_2017_metaeuk_out/taxResult_tax_per_contig.tsv:F4_k87_2528023_1_1066	400756	d_Eukaryota	Alveolata	c_Dinophyceae	o_Peridiniales	f_Kryptoperidiniaceae	g_Durinskia	s_Durinskia baltica
F40_2017_metaeuk_out/taxResult_tax_per_contig.tsv:F4_k87_217234_1_1257	400756	d_Eukaryota	Alveolata	c_Dinophyceae	o_Peridiniales	f_Kryptoperidiniaceae	g_Durinskia	s_Durinskia baltica
F40_2017_metaeuk_out/taxResult_tax_per_contig.tsv:F4_k87_2095615_1_1209	400756	d_Eukaryota	Alveolata	c_Dinophyceae	o_Peridiniales	f_Kryptoperidiniaceae	g_Durinskia	s_Durinskia baltica
F40_2017_metaeuk_out/taxResult_tax_per_contig.tsv:F4_k87_2115427_1_1122	400756	d_Eukaryota	Alveolata	c_Dinophyceae	o_Peridiniales	f_Kryptoperidiniaceae	g_Durinskia	s_Durinskia baltica
F40_2017_metaeuk_out/taxResult_tax_per_contig.tsv:F4_k87_1757207_1_1071	400756	d_Eukaryota	Alveolata	c_Dinophyceae	o_Peridiniales	f_Kryptoperidiniaceae	g_Durinskia	s_Durinskia baltica
F40_2017_metaeuk_out/taxResult_tax_per_contig.tsv:F4_k87_604584_1_1362	400756	d_Eukaryota	Alveolata	c_Dinophyceae	o_Peridiniales	f_Kryptoperidiniaceae	g_Durinskia	s_Durinskia baltica
F40_2017_metaeuk_out/taxResult_tax_per_contig.tsv:F4_k87_495054_1_1706	400756	d_Eukaryota	Alveolata	c_Dinophyceae	o_Peridiniales	f_Kryptoperidiniaceae	g_Durinskia	s_Durinskia baltica
F40_2017_metaeuk_out/taxResult_tax_per_contig.tsv:F4_k87_526249_1_1130	400756	d_Eukaryota	Alveolata	c_Dinophyceae	o_Peridiniales	f_Kryptoperidiniaceae	g_Durinskia	s_Durinskia baltica
F40_2017_metaeuk_out/taxResult_tax_per_contig.tsv:F4_k87_1140100_1_8004	2926	d_Eukaryota	Alveolata	c_Dinophyceae	o_Gonyaulacales	f_Gonyaulacaceae	g_Alexandrium	s_Alexandrium tamarense
F40_2017_metaeuk_out/taxResult_tax_per_contig.tsv:F4_k87_923518_1_1365	400756	d_Eukaryota	Alveolata	c_Dinophyceae	o_Peridiniales	f_Kryptoperidiniaceae	g_Durinskia	s_Durinskia baltica
F40_2017_metaeuk_out/taxResult_tax_per_contig.tsv:F4_k87_928318_1_1077	400756	d_Eukaryota	Alveolata	c_Dinophyceae	o_Peridiniales	f_Kryptoperidiniaceae	g_Durinskia	s_Durinskia baltica
F40_2017_metaeuk_out/taxResult_tax_per_contig.tsv:F4_k87_1476934_1_1171	2926	d_Eukaryota	Alveolata	c_Dinophyceae	o_Gonyaulacales	f_Gonyaulacaceae	g_Alexandrium	s_Alexandrium tamarense
F40_2017_metaeuk_out/taxResult_tax_per_contig.tsv:F4_k87_704763_1_1147	400756	d_Eukaryota	Alveolata	c_Dinophyceae	o_Peridiniales	f_Kryptoperidiniaceae	g_Durinskia	s_Durinskia baltica
F40_2017_metaeuk_out/taxResult_tax_per_contig.tsv:F4_k87_1278071_1_1084	39447	d_Eukaryota	Alveolata	c_Dinophyceae	o_Gymnodiniales	f_Gymnodiniaceae	g_Gymnodinium	s_Gymnodinium catenatum
F40_2017_metaeuk_out/taxResult_tax_per_contig.tsv:F4_k87_1311562_1_1148	400756	d_Eukaryota	Alveolata	c_Dinophyceae	o_Peridiniales	f_Kryptoperidiniaceae	g_Durinskia	s_Durinskia baltica
F80.1_2017_metaeuk_out/taxResult_tax_per_contig.tsv:F8.1_k87_2041684_1_1203	160621	d_Eukaryota	Alveolata	c_Dinophyceae	o_Gonyaulacales	g_Lingulodinium	s_Lingulodinium polyedra
F80.1_2017_metaeuk_out/taxResult_tax_per_contig.tsv:F8.1_k87_2068451_1_1220	156230	d_Eukaryota	Alveolata	c_Dinophyceae	o_Gymnodiniales	f_Kareniaceae	g_Karenia	s_Karenia brevis
F80.1_2017_metaeuk_out/taxResult_tax_per_contig.tsv:F8.1_k87_2672737_1_1085	2950	d_Eukaryota	Alveolata	c_Dinophyceae	o_Suessiales	f_Symbiodiniaceae	g_Symbiodinium	unclassified Symbiodinium	s_Symbiodinium sp.
F80.1_2017_metaeuk_out/taxResult_tax_per_contig.tsv:F8.1_k87_2902145_1_1038	2926	d_Eukaryota	Alveolata	c_Dinophyceae	o_Gonyaulacales	f_Gonyaulacaceae	g_Alexandrium	s_Alexandrium tamarense
F80.1_2017_metaeuk_out/taxResult_tax_per_contig.tsv:F8.1_k87_35821_1_1114	626734	d_Eukaryota	Alveolata	p_Ciliophora	Intramacronucleata	c_Spirotrichea	Choreotrichia	o_Tintinnida	f_Rhabdonellidae	g_Schmidingerella	s_Schmidingerella taraikaensis
F80.1_2017_metaeuk_out/taxResult_tax_per_contig.tsv:F8.1_k87_3165727_1_1272	266149	d_Eukaryota	Alveolata	p_Ciliophora	Intramacronucleata	c_Oligohymenophorea	Scuticociliatia	o_Philasterida	f_Pseudocohnilembidae	g_Pseudocohnilembus	s_Pseudocohnilembus persalinus
F80.1_2017_metaeuk_out/taxResult_tax_per_contig.tsv:F8.1_k87_2543533_1_1095	2864	d_Eukaryota	Alveolata	c_Dinophyceae
F80.1_2017_metaeuk_out/taxResult_tax_per_contig.tsv:F8.1_k87_1530489_1_2218	2864	d_Eukaryota	Alveolata	c_Dinophyceae
F80.1_2017_metaeuk_out/taxResult_tax_per_contig.tsv:F8.1_k87_1121895_1_1158	156230	d_Eukaryota	Alveolata	c_Dinophyceae	o_Gymnodiniales	f_Kareniaceae	g_Karenia	s_Karenia brevis
F80.1_2017_metaeuk_out/taxResult_tax_per_contig.tsv:F8.1_k87_1490365_1_1238	626734	d_Eukaryota	Alveolata	p_Ciliophora	Intramacronucleata	c_Spirotrichea	Choreotrichia	o_Tintinnida	f_Rhabdonellidae	g_Schmidingerella	s_Schmidingerella taraikaensis
F80.1_2017_metaeuk_out/taxResult_tax_per_contig.tsv:F8.1_k87_2337183_1_2253	1082188	d_Eukaryota	Alveolata	p_Ciliophora	Intramacronucleata	c_Spirotrichea	Oligotrichia	f_Strombidiidae	g_Strombidium	s_Strombidium rassoulzadegani
F80.1_2017_metaeuk_out/taxResult_tax_per_contig.tsv:F8.1_k87_540718_1_1120	197538	d_Eukaryota	Alveolata	p_Ciliophora	Intramacronucleata	c_Spirotrichea	Oligotrichia	f_Strombidiidae	g_Strombidium	s_Strombidium inclinatum
F80.1_2017_metaeuk_out/taxResult_tax_per_contig.tsv:F8.1_k87_2075758_1_1308	2926	d_Eukaryota	Alveolata	c_Dinophyceae	o_Gonyaulacales	f_Gonyaulacaceae	g_Alexandrium	s_Alexandrium tamarense
F80.1_2017_metaeuk_out/taxResult_tax_per_contig.tsv:F8.1_k87_1921473_1_1031	1691972	d_Eukaryota	Alveolata	c_Dinophyceae	o_Thoracosphaerales	f_Thoracosphaeraceae
F80.1_2017_metaeuk_out/taxResult_tax_per_contig.tsv:F8.1_k87_831038_1_1278	418103	d_Eukaryota	Alveolata	p_Apicomplexa	c_Aconoidasida	o_Haemosporida	f_Plasmodiidae	g_Plasmodium	Plasmodium (Plasmodium)
F80.1_2017_metaeuk_out/taxResult_tax_per_contig.tsv:F8.1_k87_2810535_1_1173	400756	d_Eukaryota	Alveolata	c_Dinophyceae	o_Peridiniales	f_Kryptoperidiniaceae	g_Durinskia	s_Durinskia baltica
F80.1_2017_metaeuk_out/taxResult_tax_per_contig.tsv:F8.1_k87_223785_1_2090	2926	d_Eukaryota	Alveolata	c_Dinophyceae	o_Gonyaulacales	f_Gonyaulacaceae	g_Alexandrium	s_Alexandrium tamarense
F80.1_2017_metaeuk_out/taxResult_tax_per_contig.tsv:F8.1_k87_518971_1_1389	2950	d_Eukaryota	Alveolata	c_Dinophyceae	o_Suessiales	f_Symbiodiniaceae	g_Symbiodinium	unclassified Symbiodinium	s_Symbiodinium sp.
F80.1_2017_metaeuk_out/taxResult_tax_per_contig.tsv:F8.1_k87_1938423_1_1528	2926	d_Eukaryota	Alveolata	c_Dinophyceae	o_Gonyaulacales	f_Gonyaulacaceae	g_Alexandrium	s_Alexandrium tamarense
F80.1_2017_metaeuk_out/taxResult_tax_per_contig.tsv:F8.1_k87_2837482_1_1517	2950	d_Eukaryota	Alveolata	c_Dinophyceae	o_Suessiales	f_Symbiodiniaceae	g_Symbiodinium	unclassified Symbiodinium	s_Symbiodinium sp.
F80.1_2017_metaeuk_out/taxResult_tax_per_contig.tsv:F8.1_k87_2033311_1_1020	39449	d_Eukaryota	Alveolata	c_Dinophyceae	o_Prorocentrales	f_Prorocentraceae	g_Prorocentrum	s_Prorocentrum minimum
F80.1_2017_metaeuk_out/taxResult_tax_per_contig.tsv:F8.1_k87_2424686_1_1210	33829	d_Eukaryota	Alveolata	p_Ciliophora	Intramacronucleata	c_Spirotrichea
F80.1_2017_metaeuk_out/taxResult_tax_per_contig.tsv:F8.1_k87_1393730_1_1110	109239	d_Eukaryota	Alveolata	c_Dinophyceae	o_Gonyaulacales	f_Gonyaulacaceae	g_Alexandrium	s_Alexandrium margalefii
F80.1_2017_metaeuk_out/taxResult_tax_per_contig.tsv:F8.1_k87_3166142_1_1165	2926	d_Eukaryota	Alveolata	c_Dinophyceae	o_Gonyaulacales	f_Gonyaulacaceae	g_Alexandrium	s_Alexandrium tamarense
F80.1_2017_metaeuk_out/taxResult_tax_per_contig.tsv:F8.1_k87_1201604_1_1519	2926	d_Eukaryota	Alveolata	c_Dinophyceae	o_Gonyaulacales	f_Gonyaulacaceae	g_Alexandrium	s_Alexandrium tamarense
F80.1_2017_metaeuk_out/taxResult_tax_per_contig.tsv:F8.1_k87_2512341_1_1333	2926	d_Eukaryota	Alveolata	c_Dinophyceae	o_Gonyaulacales	f_Gonyaulacaceae	g_Alexandrium	s_Alexandrium tamarense
F80.1_2017_metaeuk_out/taxResult_tax_per_contig.tsv:F8.1_k87_837336_1_1777	2864	d_Eukaryota	Alveolata	c_Dinophyceae
F80.1_2017_metaeuk_out/taxResult_tax_per_contig.tsv:F8.1_k87_194690_1_1011	2864	d_Eukaryota	Alveolata	c_Dinophyceae
F80.1_2017_metaeuk_out/taxResult_tax_per_contig.tsv:F8.1_k87_3267901_1_1070	160619	d_Eukaryota	Alveolata	c_Dinophyceae	o_Peridiniales	f_Kryptoperidiniaceae	g_Kryptoperidinium	s_Kryptoperidinium foliaceum
F80.1_2017_metaeuk_out/taxResult_tax_per_contig.tsv:F8.1_k87_551211_1_1093	2864	d_Eukaryota	Alveolata	c_Dinophyceae
F80.1_2017_metaeuk_out/taxResult_tax_per_contig.tsv:F8.1_k87_2509921_1_1544	2864	d_Eukaryota	Alveolata	c_Dinophyceae
F80.1_2017_metaeuk_out/taxResult_tax_per_contig.tsv:F8.1_k87_2198921_1_1976	864142	d_Eukaryota	Alveolata	p_Apicomplexa	c_Aconoidasida	o_Haemosporida	f_Plasmodiidae	g_Plasmodium	Plasmodium (Plasmodium)	s_Plasmodium ovale	Plasmodium ovale wallikeri
F80.1_2017_metaeuk_out/taxResult_tax_per_contig.tsv:F8.1_k87_1155545_1_1388	5878	d_Eukaryota	Alveolata	p_Ciliophora
F80.1_2017_metaeuk_out/taxResult_tax_per_contig.tsv:F8.1_k87_2505235_1_1648	2864	d_Eukaryota	Alveolata	c_Dinophyceae
F80.1_2017_metaeuk_out/taxResult_tax_per_contig.tsv:F8.1_k87_1501839_1_1216	626734	d_Eukaryota	Alveolata	p_Ciliophora	Intramacronucleata	c_Spirotrichea	Choreotrichia	o_Tintinnida	f_Rhabdonellidae	g_Schmidingerella	s_Schmidingerella taraikaensis
F80.1_2017_metaeuk_out/taxResult_tax_per_contig.tsv:F8.1_k87_1987614_1_1503	2950	d_Eukaryota	Alveolata	c_Dinophyceae	o_Suessiales	f_Symbiodiniaceae	g_Symbiodinium	unclassified Symbiodinium	s_Symbiodinium sp.
F80.1_2017_metaeuk_out/taxResult_tax_per_contig.tsv:F8.1_k87_2033406_1_1007	2926	d_Eukaryota	Alveolata	c_Dinophyceae	o_Gonyaulacales	f_Gonyaulacaceae	g_Alexandrium	s_Alexandrium tamarense
F80.1_2017_metaeuk_out/taxResult_tax_per_contig.tsv:F8.1_k87_543283_1_2071	5878	d_Eukaryota	Alveolata	p_Ciliophora
F80.1_2017_metaeuk_out/taxResult_tax_per_contig.tsv:F8.1_k87_385632_1_1009	160619	d_Eukaryota	Alveolata	c_Dinophyceae	o_Peridiniales	f_Kryptoperidiniaceae	g_Kryptoperidinium	s_Kryptoperidinium foliaceum
F80.1_2017_metaeuk_out/taxResult_tax_per_contig.tsv:F8.1_k87_938_1_1025	2864	d_Eukaryota	Alveolata	c_Dinophyceae
F80.1_2017_metaeuk_out/taxResult_tax_per_contig.tsv:F8.1_k87_1095460_1_1140	49980	d_Eukaryota	Alveolata	p_Ciliophora	Postciliodesmatophora	c_Heterotrichea	o_Heterotrichida	f_Climacostomidae	g_Climacostomum	s_Climacostomum virens
F80.1_2017_metaeuk_out/taxResult_tax_per_contig.tsv:F8.1_k87_2189071_1_1065	2926	d_Eukaryota	Alveolata	c_Dinophyceae	o_Gonyaulacales	f_Gonyaulacaceae	g_Alexandrium	s_Alexandrium tamarense
F80.1_2017_metaeuk_out/taxResult_tax_per_contig.tsv:F8.1_k87_1574085_1_1527	864142	d_Eukaryota	Alveolata	p_Apicomplexa	c_Aconoidasida	o_Haemosporida	f_Plasmodiidae	g_Plasmodium	Plasmodium (Plasmodium)	s_Plasmodium ovale	Plasmodium ovale wallikeri
F80.1_2017_metaeuk_out/taxResult_tax_per_contig.tsv:F8.1_k87_2726882_1_1786	40984	d_Eukaryota	Alveolata	c_Dinophyceae	o_Gonyaulacales
F80.1_2017_metaeuk_out/taxResult_tax_per_contig.tsv:F8.1_k87_2231042_1_1783	2926	d_Eukaryota	Alveolata	c_Dinophyceae	o_Gonyaulacales	f_Gonyaulacaceae	g_Alexandrium	s_Alexandrium tamarense
F80.1_2017_metaeuk_out/taxResult_tax_per_contig.tsv:F8.1_k87_1769237_1_1460	407301	d_Eukaryota	Alveolata	c_Dinophyceae	o_Gymnodiniales	f_Kareniaceae	g_Karlodinium	s_Karlodinium veneficum
F80.1_2017_metaeuk_out/taxResult_tax_per_contig.tsv:F8.1_k87_1208638_1_1067	160619	d_Eukaryota	Alveolata	c_Dinophyceae	o_Peridiniales	f_Kryptoperidiniaceae	g_Kryptoperidinium	s_Kryptoperidinium foliaceum
F80.1_2017_metaeuk_out/taxResult_tax_per_contig.tsv:F8.1_k87_2064615_1_1181	2926	d_Eukaryota	Alveolata	c_Dinophyceae	o_Gonyaulacales	f_Gonyaulacaceae	g_Alexandrium	s_Alexandrium tamarense
F80.1_2017_metaeuk_out/taxResult_tax_per_contig.tsv:F8.1_k87_12702_1_1147	2864	d_Eukaryota	Alveolata	c_Dinophyceae
F80.1_2017_metaeuk_out/taxResult_tax_per_contig.tsv:F8.1_k87_1399301_1_1050	693140	d_Eukaryota	Alveolata	p_Ciliophora	Intramacronucleata	c_Prostomatea	o_Prorodontida	f_Colepidae	g_Tiarina	s_Tiarina fusa
F80.1_2017_metaeuk_out/taxResult_tax_per_contig.tsv:F8.1_k87_2572634_1_1003	2950	d_Eukaryota	Alveolata	c_Dinophyceae	o_Suessiales	f_Symbiodiniaceae	g_Symbiodinium	unclassified Symbiodinium	s_Symbiodinium sp.
F80.1_2017_metaeuk_out/taxResult_tax_per_contig.tsv:F8.1_k87_1015186_1_1202	2864	d_Eukaryota	Alveolata	c_Dinophyceae
F80.1_2017_metaeuk_out/taxResult_tax_per_contig.tsv:F8.1_k87_123890_1_1185	2864	d_Eukaryota	Alveolata	c_Dinophyceae
F80.1_2017_metaeuk_out/taxResult_tax_per_contig.tsv:F8.1_k87_1417918_1_1413	2864	d_Eukaryota	Alveolata	c_Dinophyceae
F80.1_2017_metaeuk_out/taxResult_tax_per_contig.tsv:F8.1_k87_927448_1_1075	39449	d_Eukaryota	Alveolata	c_Dinophyceae	o_Prorocentrales	f_Prorocentraceae	g_Prorocentrum	s_Prorocentrum minimum
F80.1_2017_metaeuk_out/taxResult_tax_per_contig.tsv:F8.1_k87_2795750_1_1216	2926	d_Eukaryota	Alveolata	c_Dinophyceae	o_Gonyaulacales	f_Gonyaulacaceae	g_Alexandrium	s_Alexandrium tamarense
F80.1_2017_metaeuk_out/taxResult_tax_per_contig.tsv:F8.1_k87_2360016_1_1203	2864	d_Eukaryota	Alveolata	c_Dinophyceae
F80.1_2017_metaeuk_out/taxResult_tax_per_contig.tsv:F8.1_k87_3093655_1_1253	2950	d_Eukaryota	Alveolata	c_Dinophyceae	o_Suessiales	f_Symbiodiniaceae	g_Symbiodinium	unclassified Symbiodinium	s_Symbiodinium sp.
F80.1_2017_metaeuk_out/taxResult_tax_per_contig.tsv:F8.1_k87_2357799_1_1624	5833	d_Eukaryota	Alveolata	p_Apicomplexa	c_Aconoidasida	o_Haemosporida	f_Plasmodiidae	g_Plasmodium	Plasmodium (Laverania)	s_Plasmodium falciparum
F80.1_2017_metaeuk_out/taxResult_tax_per_contig.tsv:F8.1_k87_611408_1_1497	864142	d_Eukaryota	Alveolata	p_Apicomplexa	c_Aconoidasida	o_Haemosporida	f_Plasmodiidae	g_Plasmodium	Plasmodium (Plasmodium)	s_Plasmodium ovale	Plasmodium ovale wallikeri
F80.1_2017_metaeuk_out/taxResult_tax_per_contig.tsv:F8.1_k87_864218_1_1839	2864	d_Eukaryota	Alveolata	c_Dinophyceae
F80.1_2017_metaeuk_out/taxResult_tax_per_contig.tsv:F8.1_k87_422343_1_1334	2950	d_Eukaryota	Alveolata	c_Dinophyceae	o_Suessiales	f_Symbiodiniaceae	g_Symbiodinium	unclassified Symbiodinium	s_Symbiodinium sp.
F80.1_2017_metaeuk_out/taxResult_tax_per_contig.tsv:F8.1_k87_2581680_1_1196	2864	d_Eukaryota	Alveolata	c_Dinophyceae
F80.2_2017_metaeuk_out/taxResult_tax_per_contig.tsv:F8.2_k87_367315_1_2144	864142	d_Eukaryota	Alveolata	p_Apicomplexa	c_Aconoidasida	o_Haemosporida	f_Plasmodiidae	g_Plasmodium	Plasmodium (Plasmodium)	s_Plasmodium ovale	Plasmodium ovale wallikeri
F80.2_2017_metaeuk_out/taxResult_tax_per_contig.tsv:F8.2_k87_1334295_1_1338	2916	d_Eukaryota	Alveolata	c_Dinophyceae	o_Gonyaulacales	f_Ceratiaceae	g_Tripos	s_Tripos fusus
F80.2_2017_metaeuk_out/taxResult_tax_per_contig.tsv:F8.2_k87_1496065_1_1204	2864	d_Eukaryota	Alveolata	c_Dinophyceae
F80.2_2017_metaeuk_out/taxResult_tax_per_contig.tsv:F8.2_k87_216794_1_1298	89954	d_Eukaryota	Alveolata	c_Dinophyceae	o_Suessiales
F80.2_2017_metaeuk_out/taxResult_tax_per_contig.tsv:F8.2_k87_937876_1_1137	40984	d_Eukaryota	Alveolata	c_Dinophyceae	o_Gonyaulacales
F80.2_2017_metaeuk_out/taxResult_tax_per_contig.tsv:F8.2_k87_1736118_1_1119	2950	d_Eukaryota	Alveolata	c_Dinophyceae	o_Suessiales	f_Symbiodiniaceae	g_Symbiodinium	unclassified Symbiodinium	s_Symbiodinium sp.
F80.2_2017_metaeuk_out/taxResult_tax_per_contig.tsv:F8.2_k87_59654_1_1011	160619	d_Eukaryota	Alveolata	c_Dinophyceae	o_Peridiniales	f_Kryptoperidiniaceae	g_Kryptoperidinium	s_Kryptoperidinium foliaceum
F80.2_2017_metaeuk_out/taxResult_tax_per_contig.tsv:F8.2_k87_2494839_1_1009	1172189	d_Eukaryota	Alveolata	p_Ciliophora	Intramacronucleata	c_Spirotrichea	Stichotrichia	o_Sporadotrichida	f_Oxytrichidae	Oxytrichinae	g_Oxytricha	s_Oxytricha trifallax
F80.2_2017_metaeuk_out/taxResult_tax_per_contig.tsv:F8.2_k87_22596_1_1372	5833	d_Eukaryota	Alveolata	p_Apicomplexa	c_Aconoidasida	o_Haemosporida	f_Plasmodiidae	g_Plasmodium	Plasmodium (Laverania)	s_Plasmodium falciparum
F80.2_2017_metaeuk_out/taxResult_tax_per_contig.tsv:F8.2_k87_434225_1_1545	2864	d_Eukaryota	Alveolata	c_Dinophyceae
F80.2_2017_metaeuk_out/taxResult_tax_per_contig.tsv:F8.2_k87_1678690_1_1152	2950	d_Eukaryota	Alveolata	c_Dinophyceae	o_Suessiales	f_Symbiodiniaceae	g_Symbiodinium	unclassified Symbiodinium	s_Symbiodinium sp.
F80.2_2017_metaeuk_out/taxResult_tax_per_contig.tsv:F8.2_k87_1158179_1_1132	400756	d_Eukaryota	Alveolata	c_Dinophyceae	o_Peridiniales	f_Kryptoperidiniaceae	g_Durinskia	s_Durinskia baltica
F80.2_2017_metaeuk_out/taxResult_tax_per_contig.tsv:F8.2_k87_2172922_1_1475	2926	d_Eukaryota	Alveolata	c_Dinophyceae	o_Gonyaulacales	f_Gonyaulacaceae	g_Alexandrium	s_Alexandrium tamarense
F80.2_2017_metaeuk_out/taxResult_tax_per_contig.tsv:F8.2_k87_1598517_1_1735	2926	d_Eukaryota	Alveolata	c_Dinophyceae	o_Gonyaulacales	f_Gonyaulacaceae	g_Alexandrium	s_Alexandrium tamarense
F80.2_2017_metaeuk_out/taxResult_tax_per_contig.tsv:F8.2_k87_232777_1_1309	864142	d_Eukaryota	Alveolata	p_Apicomplexa	c_Aconoidasida	o_Haemosporida	f_Plasmodiidae	g_Plasmodium	Plasmodium (Plasmodium)	s_Plasmodium ovale	Plasmodium ovale wallikeri
F80.2_2017_metaeuk_out/taxResult_tax_per_contig.tsv:F8.2_k87_962830_1_1382	2864	d_Eukaryota	Alveolata	c_Dinophyceae
F80.2_2017_metaeuk_out/taxResult_tax_per_contig.tsv:F8.2_k87_2006628_1_1168	2950	d_Eukaryota	Alveolata	c_Dinophyceae	o_Suessiales	f_Symbiodiniaceae	g_Symbiodinium	unclassified Symbiodinium	s_Symbiodinium sp.
F80.2_2017_metaeuk_out/taxResult_tax_per_contig.tsv:F8.2_k87_2907922_1_1499	89954	d_Eukaryota	Alveolata	c_Dinophyceae	o_Suessiales
F80.2_2017_metaeuk_out/taxResult_tax_per_contig.tsv:F8.2_k87_1208955_1_1117	5799	d_Eukaryota	Alveolata	p_Apicomplexa	c_Conoidasida	Coccidia	o_Eucoccidiorida	Eimeriorina	f_Eimeriidae
F80.2_2017_metaeuk_out/taxResult_tax_per_contig.tsv:F8.2_k87_599442_1_1073	864142	d_Eukaryota	Alveolata	p_Apicomplexa	c_Aconoidasida	o_Haemosporida	f_Plasmodiidae	g_Plasmodium	Plasmodium (Plasmodium)	s_Plasmodium ovale	Plasmodium ovale wallikeri
F80.2_2017_metaeuk_out/taxResult_tax_per_contig.tsv:F8.2_k87_2138814_1_1298	2926	d_Eukaryota	Alveolata	c_Dinophyceae	o_Gonyaulacales	f_Gonyaulacaceae	g_Alexandrium	s_Alexandrium tamarense
F80.2_2017_metaeuk_out/taxResult_tax_per_contig.tsv:F8.2_k87_2336973_1_1109	2864	d_Eukaryota	Alveolata	c_Dinophyceae
F80.2_2017_metaeuk_out/taxResult_tax_per_contig.tsv:F8.2_k87_24066_1_1195	864142	d_Eukaryota	Alveolata	p_Apicomplexa	c_Aconoidasida	o_Haemosporida	f_Plasmodiidae	g_Plasmodium	Plasmodium (Plasmodium)	s_Plasmodium ovale	Plasmodium ovale wallikeri
F80.2_2017_metaeuk_out/taxResult_tax_per_contig.tsv:F8.2_k87_1335989_1_1259	2950	d_Eukaryota	Alveolata	c_Dinophyceae	o_Suessiales	f_Symbiodiniaceae	g_Symbiodinium	unclassified Symbiodinium	s_Symbiodinium sp.
F80.2_2017_metaeuk_out/taxResult_tax_per_contig.tsv:F8.2_k87_2059416_1_1069	2864	d_Eukaryota	Alveolata	c_Dinophyceae
F80.2_2017_metaeuk_out/taxResult_tax_per_contig.tsv:F8.2_k87_2082152_1_1534	864142	d_Eukaryota	Alveolata	p_Apicomplexa	c_Aconoidasida	o_Haemosporida	f_Plasmodiidae	g_Plasmodium	Plasmodium (Plasmodium)	s_Plasmodium ovale	Plasmodium ovale wallikeri
F80.2_2017_metaeuk_out/taxResult_tax_per_contig.tsv:F8.2_k87_2418807_1_1012	2864	d_Eukaryota	Alveolata	c_Dinophyceae
F80.2_2017_metaeuk_out/taxResult_tax_per_contig.tsv:F8.2_k87_1523254_1_1028	864142	d_Eukaryota	Alveolata	p_Apicomplexa	c_Aconoidasida	o_Haemosporida	f_Plasmodiidae	g_Plasmodium	Plasmodium (Plasmodium)	s_Plasmodium ovale	Plasmodium ovale wallikeri
F80.2_2017_metaeuk_out/taxResult_tax_per_contig.tsv:F8.2_k87_2769926_1_1027	268821	d_Eukaryota	Alveolata	c_Dinophyceae	o_Thoracosphaerales	f_Thoracosphaeraceae	g_Scrippsiella	s_Scrippsiella hangoei
F80.2_2017_metaeuk_out/taxResult_tax_per_contig.tsv:F8.2_k87_2880390_1_1026	626734	d_Eukaryota	Alveolata	p_Ciliophora	Intramacronucleata	c_Spirotrichea	Choreotrichia	o_Tintinnida	f_Rhabdonellidae	g_Schmidingerella	s_Schmidingerella taraikaensis
F80.2_2017_metaeuk_out/taxResult_tax_per_contig.tsv:F8.2_k87_2227238_1_1232	2926	d_Eukaryota	Alveolata	c_Dinophyceae	o_Gonyaulacales	f_Gonyaulacaceae	g_Alexandrium	s_Alexandrium tamarense
F80.2_2017_metaeuk_out/taxResult_tax_per_contig.tsv:F8.2_k87_2404984_1_1025	864142	d_Eukaryota	Alveolata	p_Apicomplexa	c_Aconoidasida	o_Haemosporida	f_Plasmodiidae	g_Plasmodium	Plasmodium (Plasmodium)	s_Plasmodium ovale	Plasmodium ovale wallikeri
F80.2_2017_metaeuk_out/taxResult_tax_per_contig.tsv:F8.2_k87_2605097_1_1057	2950	d_Eukaryota	Alveolata	c_Dinophyceae	o_Suessiales	f_Symbiodiniaceae	g_Symbiodinium	unclassified Symbiodinium	s_Symbiodinium sp.
F96_2016_metaeuk_out/taxResult_tax_per_contig.tsv:contig-119_50009	864142	d_Eukaryota	Alveolata	p_Apicomplexa	c_Aconoidasida	o_Haemosporida	f_Plasmodiidae	g_Plasmodium	Plasmodium (Plasmodium)	s_Plasmodium ovale	Plasmodium ovale wallikeri
F96_2016_metaeuk_out/taxResult_tax_per_contig.tsv:contig-119_47091	71861	d_Eukaryota	Alveolata	c_Dinophyceae	o_Thoracosphaerales	f_Thoracosphaeraceae	g_Scrippsiella	s_Scrippsiella trochoidea
F96_2016_metaeuk_out/taxResult_tax_per_contig.tsv:contig-119_113000	626734	d_Eukaryota	Alveolata	p_Ciliophora	Intramacronucleata	c_Spirotrichea	Choreotrichia	o_Tintinnida	f_Rhabdonellidae	g_Schmidingerella	s_Schmidingerella taraikaensis
F96_2016_metaeuk_out/taxResult_tax_per_contig.tsv:contig-119_61168	2864	d_Eukaryota	Alveolata	c_Dinophyceae
F96_2016_metaeuk_out/taxResult_tax_per_contig.tsv:contig-119_31272	626734	d_Eukaryota	Alveolata	p_Ciliophora	Intramacronucleata	c_Spirotrichea	Choreotrichia	o_Tintinnida	f_Rhabdonellidae	g_Schmidingerella	s_Schmidingerella taraikaensis
F96_2016_metaeuk_out/taxResult_tax_per_contig.tsv:contig-119_43165	2950	d_Eukaryota	Alveolata	c_Dinophyceae	o_Suessiales	f_Symbiodiniaceae	g_Symbiodinium	unclassified Symbiodinium	s_Symbiodinium sp.
F96_2016_metaeuk_out/taxResult_tax_per_contig.tsv:contig-119_91694	2864	d_Eukaryota	Alveolata	c_Dinophyceae
F96_2016_metaeuk_out/taxResult_tax_per_contig.tsv:contig-119_27161	864142	d_Eukaryota	Alveolata	p_Apicomplexa	c_Aconoidasida	o_Haemosporida	f_Plasmodiidae	g_Plasmodium	Plasmodium (Plasmodium)	s_Plasmodium ovale	Plasmodium ovale wallikeri
F96_2016_metaeuk_out/taxResult_tax_per_contig.tsv:contig-119_104072	2864	d_Eukaryota	Alveolata	c_Dinophyceae
F96_2016_metaeuk_out/taxResult_tax_per_contig.tsv:contig-119_48674	2926	d_Eukaryota	Alveolata	c_Dinophyceae	o_Gonyaulacales	f_Gonyaulacaceae	g_Alexandrium	s_Alexandrium tamarense
F96_2016_metaeuk_out/taxResult_tax_per_contig.tsv:contig-119_70976	2864	d_Eukaryota	Alveolata	c_Dinophyceae
F96_2016_metaeuk_out/taxResult_tax_per_contig.tsv:contig-119_87817	2864	d_Eukaryota	Alveolata	c_Dinophyceae
F96_2016_metaeuk_out/taxResult_tax_per_contig.tsv:contig-119_39036	626734	d_Eukaryota	Alveolata	p_Ciliophora	Intramacronucleata	c_Spirotrichea	Choreotrichia	o_Tintinnida	f_Rhabdonellidae	g_Schmidingerella	s_Schmidingerella taraikaensis
F96_2016_metaeuk_out/taxResult_tax_per_contig.tsv:contig-119_68180	2950	d_Eukaryota	Alveolata	c_Dinophyceae	o_Suessiales	f_Symbiodiniaceae	g_Symbiodinium	unclassified Symbiodinium	s_Symbiodinium sp.
F96_2016_metaeuk_out/taxResult_tax_per_contig.tsv:contig-119_46469	5878	d_Eukaryota	Alveolata	p_Ciliophora
F96_2016_metaeuk_out/taxResult_tax_per_contig.tsv:contig-119_103703	2864	d_Eukaryota	Alveolata	c_Dinophyceae
F96_2016_metaeuk_out/taxResult_tax_per_contig.tsv:contig-119_90545	864142	d_Eukaryota	Alveolata	p_Apicomplexa	c_Aconoidasida	o_Haemosporida	f_Plasmodiidae	g_Plasmodium	Plasmodium (Plasmodium)	s_Plasmodium ovale	Plasmodium ovale wallikeri
F96_2016_metaeuk_out/taxResult_tax_per_contig.tsv:contig-119_38029	89954	d_Eukaryota	Alveolata	c_Dinophyceae	o_Suessiales
F96_2016_metaeuk_out/taxResult_tax_per_contig.tsv:contig-119_104784	2926	d_Eukaryota	Alveolata	c_Dinophyceae	o_Gonyaulacales	f_Gonyaulacaceae	g_Alexandrium	s_Alexandrium tamarense
F96_2016_metaeuk_out/taxResult_tax_per_contig.tsv:contig-119_88034	40984	d_Eukaryota	Alveolata	c_Dinophyceae	o_Gonyaulacales
F96_2016_metaeuk_out/taxResult_tax_per_contig.tsv:contig-119_76785	2864	d_Eukaryota	Alveolata	c_Dinophyceae
F96_2016_metaeuk_out/taxResult_tax_per_contig.tsv:contig-119_90786	2950	d_Eukaryota	Alveolata	c_Dinophyceae	o_Suessiales	f_Symbiodiniaceae	g_Symbiodinium	unclassified Symbiodinium	s_Symbiodinium sp.
F96_2016_metaeuk_out/taxResult_tax_per_contig.tsv:contig-119_91776	2926	d_Eukaryota	Alveolata	c_Dinophyceae	o_Gonyaulacales	f_Gonyaulacaceae	g_Alexandrium	s_Alexandrium tamarense
F96_2016_metaeuk_out/taxResult_tax_per_contig.tsv:contig-119_96102	2926	d_Eukaryota	Alveolata	c_Dinophyceae	o_Gonyaulacales	f_Gonyaulacaceae	g_Alexandrium	s_Alexandrium tamarense
F96_2016_metaeuk_out/taxResult_tax_per_contig.tsv:contig-119_62367	2926	d_Eukaryota	Alveolata	c_Dinophyceae	o_Gonyaulacales	f_Gonyaulacaceae	g_Alexandrium	s_Alexandrium tamarense
F96_2016_metaeuk_out/taxResult_tax_per_contig.tsv:contig-119_79679	2950	d_Eukaryota	Alveolata	c_Dinophyceae	o_Suessiales	f_Symbiodiniaceae	g_Symbiodinium	unclassified Symbiodinium	s_Symbiodinium sp.
F96_2016_metaeuk_out/taxResult_tax_per_contig.tsv:contig-119_106638	864142	d_Eukaryota	Alveolata	p_Apicomplexa	c_Aconoidasida	o_Haemosporida	f_Plasmodiidae	g_Plasmodium	Plasmodium (Plasmodium)	s_Plasmodium ovale	Plasmodium ovale wallikeri
F96_2016_metaeuk_out/taxResult_tax_per_contig.tsv:contig-119_83781	2926	d_Eukaryota	Alveolata	c_Dinophyceae	o_Gonyaulacales	f_Gonyaulacaceae	g_Alexandrium	s_Alexandrium tamarense
F96_2016_metaeuk_out/taxResult_tax_per_contig.tsv:contig-119_112832	2864	d_Eukaryota	Alveolata	c_Dinophyceae
F96_2016_metaeuk_out/taxResult_tax_per_contig.tsv:contig-119_33591	2926	d_Eukaryota	Alveolata	c_Dinophyceae	o_Gonyaulacales	f_Gonyaulacaceae	g_Alexandrium	s_Alexandrium tamarense
F96_2016_metaeuk_out/taxResult_tax_per_contig.tsv:contig-119_52037	2950	d_Eukaryota	Alveolata	c_Dinophyceae	o_Suessiales	f_Symbiodiniaceae	g_Symbiodinium	unclassified Symbiodinium	s_Symbiodinium sp.
F96_2016_metaeuk_out/taxResult_tax_per_contig.tsv:contig-119_101792	2926	d_Eukaryota	Alveolata	c_Dinophyceae	o_Gonyaulacales	f_Gonyaulacaceae	g_Alexandrium	s_Alexandrium tamarense
F96_2016_metaeuk_out/taxResult_tax_per_contig.tsv:contig-119_99115	2864	d_Eukaryota	Alveolata	c_Dinophyceae
F96_2016_metaeuk_out/taxResult_tax_per_contig.tsv:contig-119_54135	2969	d_Eukaryota	Alveolata	c_Dinophyceae	o_Oxyrrhinales	f_Oxyrrhinaceae	g_Oxyrrhis	s_Oxyrrhis marina
F96_2016_metaeuk_out/taxResult_tax_per_contig.tsv:contig-119_37365	156230	d_Eukaryota	Alveolata	c_Dinophyceae	o_Gymnodiniales	f_Kareniaceae	g_Karenia	s_Karenia brevis
F96_2016_metaeuk_out/taxResult_tax_per_contig.tsv:contig-119_56726	626734	d_Eukaryota	Alveolata	p_Ciliophora	Intramacronucleata	c_Spirotrichea	Choreotrichia	o_Tintinnida	f_Rhabdonellidae	g_Schmidingerella	s_Schmidingerella taraikaensis
F96_2016_metaeuk_out/taxResult_tax_per_contig.tsv:contig-119_96609	2950	d_Eukaryota	Alveolata	c_Dinophyceae	o_Suessiales	f_Symbiodiniaceae	g_Symbiodinium	unclassified Symbiodinium	s_Symbiodinium sp.
F96_2016_metaeuk_out/taxResult_tax_per_contig.tsv:contig-119_117205	2926	d_Eukaryota	Alveolata	c_Dinophyceae	o_Gonyaulacales	f_Gonyaulacaceae	g_Alexandrium	s_Alexandrium tamarense
F96_2016_metaeuk_out/taxResult_tax_per_contig.tsv:contig-119_105352	2864	d_Eukaryota	Alveolata	c_Dinophyceae
F96_2016_metaeuk_out/taxResult_tax_per_contig.tsv:contig-119_46989	2864	d_Eukaryota	Alveolata	c_Dinophyceae
F96_2016_metaeuk_out/taxResult_tax_per_contig.tsv:contig-119_86936	2950	d_Eukaryota	Alveolata	c_Dinophyceae	o_Suessiales	f_Symbiodiniaceae	g_Symbiodinium	unclassified Symbiodinium	s_Symbiodinium sp.
F96_2016_metaeuk_out/taxResult_tax_per_contig.tsv:contig-119_78434	2950	d_Eukaryota	Alveolata	c_Dinophyceae	o_Suessiales	f_Symbiodiniaceae	g_Symbiodinium	unclassified Symbiodinium	s_Symbiodinium sp.
F96_2016_metaeuk_out/taxResult_tax_per_contig.tsv:contig-119_69796	2926	d_Eukaryota	Alveolata	c_Dinophyceae	o_Gonyaulacales	f_Gonyaulacaceae	g_Alexandrium	s_Alexandrium tamarense
F96_2016_metaeuk_out/taxResult_tax_per_contig.tsv:contig-119_87105	268821	d_Eukaryota	Alveolata	c_Dinophyceae	o_Thoracosphaerales	f_Thoracosphaeraceae	g_Scrippsiella	s_Scrippsiella hangoei
F96_2016_metaeuk_out/taxResult_tax_per_contig.tsv:contig-119_22885	400756	d_Eukaryota	Alveolata	c_Dinophyceae	o_Peridiniales	f_Kryptoperidiniaceae	g_Durinskia	s_Durinskia baltica
F96_2016_metaeuk_out/taxResult_tax_per_contig.tsv:contig-119_114444	2864	d_Eukaryota	Alveolata	c_Dinophyceae
F96_2016_metaeuk_out/taxResult_tax_per_contig.tsv:contig-119_21257	2864	d_Eukaryota	Alveolata	c_Dinophyceae
F96_2016_metaeuk_out/taxResult_tax_per_contig.tsv:contig-119_21292	160619	d_Eukaryota	Alveolata	c_Dinophyceae	o_Peridiniales	f_Kryptoperidiniaceae	g_Kryptoperidinium	s_Kryptoperidinium foliaceum
F96_2016_metaeuk_out/taxResult_tax_per_contig.tsv:contig-119_23588	864142	d_Eukaryota	Alveolata	p_Apicomplexa	c_Aconoidasida	o_Haemosporida	f_Plasmodiidae	g_Plasmodium	Plasmodium (Plasmodium)	s_Plasmodium ovale	Plasmodium ovale wallikeri
F96_2016_metaeuk_out/taxResult_tax_per_contig.tsv:contig-119_49239	2926	d_Eukaryota	Alveolata	c_Dinophyceae	o_Gonyaulacales	f_Gonyaulacaceae	g_Alexandrium	s_Alexandrium tamarense
F96_2016_metaeuk_out/taxResult_tax_per_contig.tsv:contig-119_55080	2926	d_Eukaryota	Alveolata	c_Dinophyceae	o_Gonyaulacales	f_Gonyaulacaceae	g_Alexandrium	s_Alexandrium tamarense
F96_2016_metaeuk_out/taxResult_tax_per_contig.tsv:contig-119_94285	2950	d_Eukaryota	Alveolata	c_Dinophyceae	o_Suessiales	f_Symbiodiniaceae	g_Symbiodinium	unclassified Symbiodinium	s_Symbiodinium sp.
F96_2016_metaeuk_out/taxResult_tax_per_contig.tsv:contig-119_101008	2864	d_Eukaryota	Alveolata	c_Dinophyceae
F96_2016_metaeuk_out/taxResult_tax_per_contig.tsv:contig-119_32799	626734	d_Eukaryota	Alveolata	p_Ciliophora	Intramacronucleata	c_Spirotrichea	Choreotrichia	o_Tintinnida	f_Rhabdonellidae	g_Schmidingerella	s_Schmidingerella taraikaensis
F96_2016_metaeuk_out/taxResult_tax_per_contig.tsv:contig-119_108739	2950	d_Eukaryota	Alveolata	c_Dinophyceae	o_Suessiales	f_Symbiodiniaceae	g_Symbiodinium	unclassified Symbiodinium	s_Symbiodinium sp.
F96_2016_metaeuk_out/taxResult_tax_per_contig.tsv:contig-119_38896	864142	d_Eukaryota	Alveolata	p_Apicomplexa	c_Aconoidasida	o_Haemosporida	f_Plasmodiidae	g_Plasmodium	Plasmodium (Plasmodium)	s_Plasmodium ovale	Plasmodium ovale wallikeri
F96_2016_metaeuk_out/taxResult_tax_per_contig.tsv:contig-119_54210	2926	d_Eukaryota	Alveolata	c_Dinophyceae	o_Gonyaulacales	f_Gonyaulacaceae	g_Alexandrium	s_Alexandrium tamarense
F96_2016_metaeuk_out/taxResult_tax_per_contig.tsv:contig-119_51445	2926	d_Eukaryota	Alveolata	c_Dinophyceae	o_Gonyaulacales	f_Gonyaulacaceae	g_Alexandrium	s_Alexandrium tamarense
F96_2016_metaeuk_out/taxResult_tax_per_contig.tsv:contig-119_110277	5799	d_Eukaryota	Alveolata	p_Apicomplexa	c_Conoidasida	Coccidia	o_Eucoccidiorida	Eimeriorina	f_Eimeriidae
F96_2016_metaeuk_out/taxResult_tax_per_contig.tsv:contig-119_77234	2864	d_Eukaryota	Alveolata	c_Dinophyceae
F96_2016_metaeuk_out/taxResult_tax_per_contig.tsv:contig-119_103069	2926	d_Eukaryota	Alveolata	c_Dinophyceae	o_Gonyaulacales	f_Gonyaulacaceae	g_Alexandrium	s_Alexandrium tamarense
F96_2016_metaeuk_out/taxResult_tax_per_contig.tsv:contig-119_72971	160621	d_Eukaryota	Alveolata	c_Dinophyceae	o_Gonyaulacales	g_Lingulodinium	s_Lingulodinium polyedra
F96_2016_metaeuk_out/taxResult_tax_per_contig.tsv:contig-119_24093	2926	d_Eukaryota	Alveolata	c_Dinophyceae	o_Gonyaulacales	f_Gonyaulacaceae	g_Alexandrium	s_Alexandrium tamarense
F96_2016_metaeuk_out/taxResult_tax_per_contig.tsv:contig-119_33863	2864	d_Eukaryota	Alveolata	c_Dinophyceae
F96_2016_metaeuk_out/taxResult_tax_per_contig.tsv:contig-119_109448	626734	d_Eukaryota	Alveolata	p_Ciliophora	Intramacronucleata	c_Spirotrichea	Choreotrichia	o_Tintinnida	f_Rhabdonellidae	g_Schmidingerella	s_Schmidingerella taraikaensis
F96_2016_metaeuk_out/taxResult_tax_per_contig.tsv:contig-119_41533	2864	d_Eukaryota	Alveolata	c_Dinophyceae
F96_2016_metaeuk_out/taxResult_tax_per_contig.tsv:contig-119_76249	400756	d_Eukaryota	Alveolata	c_Dinophyceae	o_Peridiniales	f_Kryptoperidiniaceae	g_Durinskia	s_Durinskia baltica
F96_2016_metaeuk_out/taxResult_tax_per_contig.tsv:contig-119_72873	2864	d_Eukaryota	Alveolata	c_Dinophyceae
F96_2016_metaeuk_out/taxResult_tax_per_contig.tsv:contig-119_44183	864142	d_Eukaryota	Alveolata	p_Apicomplexa	c_Aconoidasida	o_Haemosporida	f_Plasmodiidae	g_Plasmodium	Plasmodium (Plasmodium)	s_Plasmodium ovale	Plasmodium ovale wallikeri
F96_2016_metaeuk_out/taxResult_tax_per_contig.tsv:contig-119_45091	160619	d_Eukaryota	Alveolata	c_Dinophyceae	o_Peridiniales	f_Kryptoperidiniaceae	g_Kryptoperidinium	s_Kryptoperidinium foliaceum
F96_2016_metaeuk_out/taxResult_tax_per_contig.tsv:contig-119_51136	5878	d_Eukaryota	Alveolata	p_Ciliophora
F96_2016_metaeuk_out/taxResult_tax_per_contig.tsv:contig-119_111467	2950	d_Eukaryota	Alveolata	c_Dinophyceae	o_Suessiales	f_Symbiodiniaceae	g_Symbiodinium	unclassified Symbiodinium	s_Symbiodinium sp.
F96_2016_metaeuk_out/taxResult_tax_per_contig.tsv:contig-119_111054	2950	d_Eukaryota	Alveolata	c_Dinophyceae	o_Suessiales	f_Symbiodiniaceae	g_Symbiodinium	unclassified Symbiodinium	s_Symbiodinium sp.
F96_2016_metaeuk_out/taxResult_tax_per_contig.tsv:contig-119_49172	505693	d_Eukaryota	Alveolata	Colpodellida	f_Chromeraceae	g_Chromera	s_Chromera velia
F96_2016_metaeuk_out/taxResult_tax_per_contig.tsv:contig-119_72534	626734	d_Eukaryota	Alveolata	p_Ciliophora	Intramacronucleata	c_Spirotrichea	Choreotrichia	o_Tintinnida	f_Rhabdonellidae	g_Schmidingerella	s_Schmidingerella taraikaensis
F96_2016_metaeuk_out/taxResult_tax_per_contig.tsv:contig-119_88784	47934	d_Eukaryota	Alveolata	c_Dinophyceae	o_Dinophysiales	f_Dinophysiaceae	g_Dinophysis	s_Dinophysis acuminata
F96_2016_metaeuk_out/taxResult_tax_per_contig.tsv:contig-119_22923	2864	d_Eukaryota	Alveolata	c_Dinophyceae
F96_2016_metaeuk_out/taxResult_tax_per_contig.tsv:contig-119_50983	2864	d_Eukaryota	Alveolata	c_Dinophyceae
F96_2016_metaeuk_out/taxResult_tax_per_contig.tsv:contig-119_19527	39447	d_Eukaryota	Alveolata	c_Dinophyceae	o_Gymnodiniales	f_Gymnodiniaceae	g_Gymnodinium	s_Gymnodinium catenatum
F96_2016_metaeuk_out/taxResult_tax_per_contig.tsv:contig-119_20556	2950	d_Eukaryota	Alveolata	c_Dinophyceae	o_Suessiales	f_Symbiodiniaceae	g_Symbiodinium	unclassified Symbiodinium	s_Symbiodinium sp.
F96_2016_metaeuk_out/taxResult_tax_per_contig.tsv:contig-119_78371	160621	d_Eukaryota	Alveolata	c_Dinophyceae	o_Gonyaulacales	g_Lingulodinium	s_Lingulodinium polyedra
F96_2016_metaeuk_out/taxResult_tax_per_contig.tsv:contig-119_26735	864142	d_Eukaryota	Alveolata	p_Apicomplexa	c_Aconoidasida	o_Haemosporida	f_Plasmodiidae	g_Plasmodium	Plasmodium (Plasmodium)	s_Plasmodium ovale	Plasmodium ovale wallikeri
F96_2016_metaeuk_out/taxResult_tax_per_contig.tsv:contig-119_48512	160619	d_Eukaryota	Alveolata	c_Dinophyceae	o_Peridiniales	f_Kryptoperidiniaceae	g_Kryptoperidinium	s_Kryptoperidinium foliaceum
F96_2016_metaeuk_out/taxResult_tax_per_contig.tsv:contig-119_59891	160619	d_Eukaryota	Alveolata	c_Dinophyceae	o_Peridiniales	f_Kryptoperidiniaceae	g_Kryptoperidinium	s_Kryptoperidinium foliaceum
F96_2016_metaeuk_out/taxResult_tax_per_contig.tsv:contig-119_33499	1169539	d_Eukaryota	Alveolata	Colpodellida	f_Vitrellaceae	g_Vitrella	s_Vitrella brassicaformis
F96_2016_metaeuk_out/taxResult_tax_per_contig.tsv:contig-119_39750	2864	d_Eukaryota	Alveolata	c_Dinophyceae
F96_2016_metaeuk_out/taxResult_tax_per_contig.tsv:contig-119_93698	2926	d_Eukaryota	Alveolata	c_Dinophyceae	o_Gonyaulacales	f_Gonyaulacaceae	g_Alexandrium	s_Alexandrium tamarense
F96_2016_metaeuk_out/taxResult_tax_per_contig.tsv:contig-119_29786	2926	d_Eukaryota	Alveolata	c_Dinophyceae	o_Gonyaulacales	f_Gonyaulacaceae	g_Alexandrium	s_Alexandrium tamarense
F96_2016_metaeuk_out/taxResult_tax_per_contig.tsv:contig-119_78196	73915	d_Eukaryota	Alveolata	c_Dinophyceae	o_Gonyaulacales	f_Goniodomataceae	g_Pyrodinium	s_Pyrodinium bahamense
F96_2016_metaeuk_out/taxResult_tax_per_contig.tsv:contig-119_42701	2950	d_Eukaryota	Alveolata	c_Dinophyceae	o_Suessiales	f_Symbiodiniaceae	g_Symbiodinium	unclassified Symbiodinium	s_Symbiodinium sp.
F96_2016_metaeuk_out/taxResult_tax_per_contig.tsv:contig-119_76378	89954	d_Eukaryota	Alveolata	c_Dinophyceae	o_Suessiales
F96_2016_metaeuk_out/taxResult_tax_per_contig.tsv:contig-119_29103	192219	d_Eukaryota	Alveolata	c_Dinophyceae	o_Peridiniales	f_Heterocapsaceae	g_Heterocapsa	s_Heterocapsa arctica
F96_2016_metaeuk_out/taxResult_tax_per_contig.tsv:contig-119_106996	2950	d_Eukaryota	Alveolata	c_Dinophyceae	o_Suessiales	f_Symbiodiniaceae	g_Symbiodinium	unclassified Symbiodinium	s_Symbiodinium sp.
F96_2016_metaeuk_out/taxResult_tax_per_contig.tsv:contig-119_33206	268821	d_Eukaryota	Alveolata	c_Dinophyceae	o_Thoracosphaerales	f_Thoracosphaeraceae	g_Scrippsiella	s_Scrippsiella hangoei
F96_2016_metaeuk_out/taxResult_tax_per_contig.tsv:contig-119_101852	864142	d_Eukaryota	Alveolata	p_Apicomplexa	c_Aconoidasida	o_Haemosporida	f_Plasmodiidae	g_Plasmodium	Plasmodium (Plasmodium)	s_Plasmodium ovale	Plasmodium ovale wallikeri
F96_2016_metaeuk_out/taxResult_tax_per_contig.tsv:contig-119_36181	5878	d_Eukaryota	Alveolata	p_Ciliophora
F96_2016_metaeuk_out/taxResult_tax_per_contig.tsv:contig-119_37528	2926	d_Eukaryota	Alveolata	c_Dinophyceae	o_Gonyaulacales	f_Gonyaulacaceae	g_Alexandrium	s_Alexandrium tamarense
F96_2016_metaeuk_out/taxResult_tax_per_contig.tsv:contig-119_38796	160619	d_Eukaryota	Alveolata	c_Dinophyceae	o_Peridiniales	f_Kryptoperidiniaceae	g_Kryptoperidinium	s_Kryptoperidinium foliaceum
F96_2016_metaeuk_out/taxResult_tax_per_contig.tsv:contig-119_41297	2916	d_Eukaryota	Alveolata	c_Dinophyceae	o_Gonyaulacales	f_Ceratiaceae	g_Tripos	s_Tripos fusus
F96_2016_metaeuk_out/taxResult_tax_per_contig.tsv:contig-119_64949	2950	d_Eukaryota	Alveolata	c_Dinophyceae	o_Suessiales	f_Symbiodiniaceae	g_Symbiodinium	unclassified Symbiodinium	s_Symbiodinium sp.
F96_2016_metaeuk_out/taxResult_tax_per_contig.tsv:contig-119_55141	2926	d_Eukaryota	Alveolata	c_Dinophyceae	o_Gonyaulacales	f_Gonyaulacaceae	g_Alexandrium	s_Alexandrium tamarense
F96_2016_metaeuk_out/taxResult_tax_per_contig.tsv:contig-119_112142	1082188	d_Eukaryota	Alveolata	p_Ciliophora	Intramacronucleata	c_Spirotrichea	Oligotrichia	f_Strombidiidae	g_Strombidium	s_Strombidium rassoulzadegani
F96_2016_metaeuk_out/taxResult_tax_per_contig.tsv:contig-119_38920	2926	d_Eukaryota	Alveolata	c_Dinophyceae	o_Gonyaulacales	f_Gonyaulacaceae	g_Alexandrium	s_Alexandrium tamarense
F96_2016_metaeuk_out/taxResult_tax_per_contig.tsv:contig-119_33829	192219	d_Eukaryota	Alveolata	c_Dinophyceae	o_Peridiniales	f_Heterocapsaceae	g_Heterocapsa	s_Heterocapsa arctica
F96_2016_metaeuk_out/taxResult_tax_per_contig.tsv:contig-119_64198	109239	d_Eukaryota	Alveolata	c_Dinophyceae	o_Gonyaulacales	f_Gonyaulacaceae	g_Alexandrium	s_Alexandrium margalefii
F96_2016_metaeuk_out/taxResult_tax_per_contig.tsv:contig-119_19837	2864	d_Eukaryota	Alveolata	c_Dinophyceae
F96_2016_metaeuk_out/taxResult_tax_per_contig.tsv:contig-119_98391	626734	d_Eukaryota	Alveolata	p_Ciliophora	Intramacronucleata	c_Spirotrichea	Choreotrichia	o_Tintinnida	f_Rhabdonellidae	g_Schmidingerella	s_Schmidingerella taraikaensis
F96_2016_metaeuk_out/taxResult_tax_per_contig.tsv:contig-119_26149	864142	d_Eukaryota	Alveolata	p_Apicomplexa	c_Aconoidasida	o_Haemosporida	f_Plasmodiidae	g_Plasmodium	Plasmodium (Plasmodium)	s_Plasmodium ovale	Plasmodium ovale wallikeri
F96_2016_metaeuk_out/taxResult_tax_per_contig.tsv:contig-119_60386	2950	d_Eukaryota	Alveolata	c_Dinophyceae	o_Suessiales	f_Symbiodiniaceae	g_Symbiodinium	unclassified Symbiodinium	s_Symbiodinium sp.
F96_2016_metaeuk_out/taxResult_tax_per_contig.tsv:contig-119_42840	40984	d_Eukaryota	Alveolata	c_Dinophyceae	o_Gonyaulacales
F96_2016_metaeuk_out/taxResult_tax_per_contig.tsv:contig-119_79988	864142	d_Eukaryota	Alveolata	p_Apicomplexa	c_Aconoidasida	o_Haemosporida	f_Plasmodiidae	g_Plasmodium	Plasmodium (Plasmodium)	s_Plasmodium ovale	Plasmodium ovale wallikeri
F96_2016_metaeuk_out/taxResult_tax_per_contig.tsv:contig-119_23486	160619	d_Eukaryota	Alveolata	c_Dinophyceae	o_Peridiniales	f_Kryptoperidiniaceae	g_Kryptoperidinium	s_Kryptoperidinium foliaceum
F96_2016_metaeuk_out/taxResult_tax_per_contig.tsv:contig-119_25439	2949	d_Eukaryota	Alveolata	c_Dinophyceae	o_Suessiales	f_Symbiodiniaceae	g_Symbiodinium
F96_2016_metaeuk_out/taxResult_tax_per_contig.tsv:contig-119_103711	2864	d_Eukaryota	Alveolata	c_Dinophyceae
F96_2016_metaeuk_out/taxResult_tax_per_contig.tsv:contig-119_21916	2950	d_Eukaryota	Alveolata	c_Dinophyceae	o_Suessiales	f_Symbiodiniaceae	g_Symbiodinium	unclassified Symbiodinium	s_Symbiodinium sp.
F96_2016_metaeuk_out/taxResult_tax_per_contig.tsv:contig-119_100025	2926	d_Eukaryota	Alveolata	c_Dinophyceae	o_Gonyaulacales	f_Gonyaulacaceae	g_Alexandrium	s_Alexandrium tamarense
F96_2016_metaeuk_out/taxResult_tax_per_contig.tsv:contig-119_33492	156230	d_Eukaryota	Alveolata	c_Dinophyceae	o_Gymnodiniales	f_Kareniaceae	g_Karenia	s_Karenia brevis
F96_2016_metaeuk_out/taxResult_tax_per_contig.tsv:contig-119_82004	2950	d_Eukaryota	Alveolata	c_Dinophyceae	o_Suessiales	f_Symbiodiniaceae	g_Symbiodinium	unclassified Symbiodinium	s_Symbiodinium sp.
F96_2016_metaeuk_out/taxResult_tax_per_contig.tsv:contig-119_38328	2864	d_Eukaryota	Alveolata	c_Dinophyceae
F96_2016_metaeuk_out/taxResult_tax_per_contig.tsv:contig-119_90824	2950	d_Eukaryota	Alveolata	c_Dinophyceae	o_Suessiales	f_Symbiodiniaceae	g_Symbiodinium	unclassified Symbiodinium	s_Symbiodinium sp.
F96_2016_metaeuk_out/taxResult_tax_per_contig.tsv:contig-119_57146	2926	d_Eukaryota	Alveolata	c_Dinophyceae	o_Gonyaulacales	f_Gonyaulacaceae	g_Alexandrium	s_Alexandrium tamarense
F96_2016_metaeuk_out/taxResult_tax_per_contig.tsv:contig-119_115810	2926	d_Eukaryota	Alveolata	c_Dinophyceae	o_Gonyaulacales	f_Gonyaulacaceae	g_Alexandrium	s_Alexandrium tamarense
F96_2016_metaeuk_out/taxResult_tax_per_contig.tsv:contig-119_66758	626734	d_Eukaryota	Alveolata	p_Ciliophora	Intramacronucleata	c_Spirotrichea	Choreotrichia	o_Tintinnida	f_Rhabdonellidae	g_Schmidingerella	s_Schmidingerella taraikaensis
F96_2016_metaeuk_out/taxResult_tax_per_contig.tsv:contig-119_65274	2950	d_Eukaryota	Alveolata	c_Dinophyceae	o_Suessiales	f_Symbiodiniaceae	g_Symbiodinium	unclassified Symbiodinium	s_Symbiodinium sp.
F96_2016_metaeuk_out/taxResult_tax_per_contig.tsv:contig-119_116837	400756	d_Eukaryota	Alveolata	c_Dinophyceae	o_Peridiniales	f_Kryptoperidiniaceae	g_Durinskia	s_Durinskia baltica
F96_2016_metaeuk_out/taxResult_tax_per_contig.tsv:contig-119_117223	2950	d_Eukaryota	Alveolata	c_Dinophyceae	o_Suessiales	f_Symbiodiniaceae	g_Symbiodinium	unclassified Symbiodinium	s_Symbiodinium sp.
F96_2016_metaeuk_out/taxResult_tax_per_contig.tsv:contig-119_113372	626734	d_Eukaryota	Alveolata	p_Ciliophora	Intramacronucleata	c_Spirotrichea	Choreotrichia	o_Tintinnida	f_Rhabdonellidae	g_Schmidingerella	s_Schmidingerella taraikaensis
F96_2016_metaeuk_out/taxResult_tax_per_contig.tsv:contig-119_39628	1333877	d_Eukaryota	Alveolata	c_Dinophyceae	o_Peridiniales	f_Endodiniaceae	g_Brandtodinium	s_Brandtodinium nutricula
F96_2016_metaeuk_out/taxResult_tax_per_contig.tsv:contig-119_36075	626734	d_Eukaryota	Alveolata	p_Ciliophora	Intramacronucleata	c_Spirotrichea	Choreotrichia	o_Tintinnida	f_Rhabdonellidae	g_Schmidingerella	s_Schmidingerella taraikaensis
F96_2016_metaeuk_out/taxResult_tax_per_contig.tsv:contig-119_79485	2950	d_Eukaryota	Alveolata	c_Dinophyceae	o_Suessiales	f_Symbiodiniaceae	g_Symbiodinium	unclassified Symbiodinium	s_Symbiodinium sp.
F96_2016_metaeuk_out/taxResult_tax_per_contig.tsv:contig-119_19669	2950	d_Eukaryota	Alveolata	c_Dinophyceae	o_Suessiales	f_Symbiodiniaceae	g_Symbiodinium	unclassified Symbiodinium	s_Symbiodinium sp.
F96_2016_metaeuk_out/taxResult_tax_per_contig.tsv:contig-119_73680	2926	d_Eukaryota	Alveolata	c_Dinophyceae	o_Gonyaulacales	f_Gonyaulacaceae	g_Alexandrium	s_Alexandrium tamarense
F96_2016_metaeuk_out/taxResult_tax_per_contig.tsv:contig-119_34548	160619	d_Eukaryota	Alveolata	c_Dinophyceae	o_Peridiniales	f_Kryptoperidiniaceae	g_Kryptoperidinium	s_Kryptoperidinium foliaceum
F96_2016_metaeuk_out/taxResult_tax_per_contig.tsv:contig-119_78180	2926	d_Eukaryota	Alveolata	c_Dinophyceae	o_Gonyaulacales	f_Gonyaulacaceae	g_Alexandrium	s_Alexandrium tamarense
F96_2016_metaeuk_out/taxResult_tax_per_contig.tsv:contig-119_94286	2926	d_Eukaryota	Alveolata	c_Dinophyceae	o_Gonyaulacales	f_Gonyaulacaceae	g_Alexandrium	s_Alexandrium tamarense
F96_2016_metaeuk_out/taxResult_tax_per_contig.tsv:contig-119_58680	2864	d_Eukaryota	Alveolata	c_Dinophyceae
F96_2016_metaeuk_out/taxResult_tax_per_contig.tsv:contig-119_26117	2926	d_Eukaryota	Alveolata	c_Dinophyceae	o_Gonyaulacales	f_Gonyaulacaceae	g_Alexandrium	s_Alexandrium tamarense
F96_2016_metaeuk_out/taxResult_tax_per_contig.tsv:contig-119_53743	2864	d_Eukaryota	Alveolata	c_Dinophyceae
F96_2016_metaeuk_out/taxResult_tax_per_contig.tsv:contig-119_91521	2864	d_Eukaryota	Alveolata	c_Dinophyceae
F96_2016_metaeuk_out/taxResult_tax_per_contig.tsv:contig-119_69558	864142	d_Eukaryota	Alveolata	p_Apicomplexa	c_Aconoidasida	o_Haemosporida	f_Plasmodiidae	g_Plasmodium	Plasmodium (Plasmodium)	s_Plasmodium ovale	Plasmodium ovale wallikeri
F96_2016_metaeuk_out/taxResult_tax_per_contig.tsv:contig-119_97295	160619	d_Eukaryota	Alveolata	c_Dinophyceae	o_Peridiniales	f_Kryptoperidiniaceae	g_Kryptoperidinium	s_Kryptoperidinium foliaceum
F96_2016_metaeuk_out/taxResult_tax_per_contig.tsv:contig-119_99320	2926	d_Eukaryota	Alveolata	c_Dinophyceae	o_Gonyaulacales	f_Gonyaulacaceae	g_Alexandrium	s_Alexandrium tamarense
F96_2016_metaeuk_out/taxResult_tax_per_contig.tsv:contig-119_31926	133427	d_Eukaryota	Alveolata	c_Dinophyceae	o_Gonyaulacales	f_Gonyaulacaceae	g_Protoceratium	s_Protoceratium reticulatum
F96_2016_metaeuk_out/taxResult_tax_per_contig.tsv:contig-119_53426	2950	d_Eukaryota	Alveolata	c_Dinophyceae	o_Suessiales	f_Symbiodiniaceae	g_Symbiodinium	unclassified Symbiodinium	s_Symbiodinium sp.
F96_2016_metaeuk_out/taxResult_tax_per_contig.tsv:contig-119_53970	2864	d_Eukaryota	Alveolata	c_Dinophyceae
F96_2016_metaeuk_out/taxResult_tax_per_contig.tsv:contig-119_29951	2926	d_Eukaryota	Alveolata	c_Dinophyceae	o_Gonyaulacales	f_Gonyaulacaceae	g_Alexandrium	s_Alexandrium tamarense
F96_2016_metaeuk_out/taxResult_tax_per_contig.tsv:contig-119_98552	864142	d_Eukaryota	Alveolata	p_Apicomplexa	c_Aconoidasida	o_Haemosporida	f_Plasmodiidae	g_Plasmodium	Plasmodium (Plasmodium)	s_Plasmodium ovale	Plasmodium ovale wallikeri
F96_2016_metaeuk_out/taxResult_tax_per_contig.tsv:contig-119_75807	160619	d_Eukaryota	Alveolata	c_Dinophyceae	o_Peridiniales	f_Kryptoperidiniaceae	g_Kryptoperidinium	s_Kryptoperidinium foliaceum
F96_2016_metaeuk_out/taxResult_tax_per_contig.tsv:contig-119_109268	2864	d_Eukaryota	Alveolata	c_Dinophyceae
F96_2016_metaeuk_out/taxResult_tax_per_contig.tsv:contig-119_37145	2926	d_Eukaryota	Alveolata	c_Dinophyceae	o_Gonyaulacales	f_Gonyaulacaceae	g_Alexandrium	s_Alexandrium tamarense
F96_2016_metaeuk_out/taxResult_tax_per_contig.tsv:contig-119_37682	2864	d_Eukaryota	Alveolata	c_Dinophyceae
F96_2016_metaeuk_out/taxResult_tax_per_contig.tsv:contig-119_95185	2864	d_Eukaryota	Alveolata	c_Dinophyceae
F96_2016_metaeuk_out/taxResult_tax_per_contig.tsv:contig-119_73015	2950	d_Eukaryota	Alveolata	c_Dinophyceae	o_Suessiales	f_Symbiodiniaceae	g_Symbiodinium	unclassified Symbiodinium	s_Symbiodinium sp.
F96_2016_metaeuk_out/taxResult_tax_per_contig.tsv:contig-119_75318	864142	d_Eukaryota	Alveolata	p_Apicomplexa	c_Aconoidasida	o_Haemosporida	f_Plasmodiidae	g_Plasmodium	Plasmodium (Plasmodium)	s_Plasmodium ovale	Plasmodium ovale wallikeri
F96_2016_metaeuk_out/taxResult_tax_per_contig.tsv:contig-119_98173	505693	d_Eukaryota	Alveolata	Colpodellida	f_Chromeraceae	g_Chromera	s_Chromera velia
F96_2016_metaeuk_out/taxResult_tax_per_contig.tsv:contig-119_55503	2864	d_Eukaryota	Alveolata	c_Dinophyceae
F96_2016_metaeuk_out/taxResult_tax_per_contig.tsv:contig-119_30350	2926	d_Eukaryota	Alveolata	c_Dinophyceae	o_Gonyaulacales	f_Gonyaulacaceae	g_Alexandrium	s_Alexandrium tamarense
P0_2016_metaeuk_out/taxResult_tax_per_contig.tsv:contig-115_40170	2951	d_Eukaryota	Alveolata	c_Dinophyceae	o_Suessiales	f_Symbiodiniaceae	g_Symbiodinium	s_Symbiodinium microadriaticum
P0_2016_metaeuk_out/taxResult_tax_per_contig.tsv:contig-115_12333	1333877	d_Eukaryota	Alveolata	c_Dinophyceae	o_Peridiniales	f_Endodiniaceae	g_Brandtodinium	s_Brandtodinium nutricula
P0_2016_metaeuk_out/taxResult_tax_per_contig.tsv:contig-115_10848	1333877	d_Eukaryota	Alveolata	c_Dinophyceae	o_Peridiniales	f_Endodiniaceae	g_Brandtodinium	s_Brandtodinium nutricula
P0_2016_metaeuk_out/taxResult_tax_per_contig.tsv:contig-115_21377	2951	d_Eukaryota	Alveolata	c_Dinophyceae	o_Suessiales	f_Symbiodiniaceae	g_Symbiodinium	s_Symbiodinium microadriaticum
P0_2016_metaeuk_out/taxResult_tax_per_contig.tsv:contig-115_29616	40984	d_Eukaryota	Alveolata	c_Dinophyceae	o_Gonyaulacales
P0_2016_metaeuk_out/taxResult_tax_per_contig.tsv:contig-115_25581	43686	d_Eukaryota	Alveolata	c_Dinophyceae	o_Suessiales	f_Suessiaceae	g_Pelagodinium	s_Pelagodinium beii
P0_2016_metaeuk_out/taxResult_tax_per_contig.tsv:contig-115_15307	2864	d_Eukaryota	Alveolata	c_Dinophyceae
P0_2016_metaeuk_out/taxResult_tax_per_contig.tsv:contig-115_30340	2864	d_Eukaryota	Alveolata	c_Dinophyceae
P0_2016_metaeuk_out/taxResult_tax_per_contig.tsv:contig-115_28368	2864	d_Eukaryota	Alveolata	c_Dinophyceae
P0_2016_metaeuk_out/taxResult_tax_per_contig.tsv:contig-115_13831	864142	d_Eukaryota	Alveolata	p_Apicomplexa	c_Aconoidasida	o_Haemosporida	f_Plasmodiidae	g_Plasmodium	Plasmodium (Plasmodium)	s_Plasmodium ovale	Plasmodium ovale wallikeri
P0_2016_metaeuk_out/taxResult_tax_per_contig.tsv:contig-115_46233	2951	d_Eukaryota	Alveolata	c_Dinophyceae	o_Suessiales	f_Symbiodiniaceae	g_Symbiodinium	s_Symbiodinium microadriaticum
P0_2016_metaeuk_out/taxResult_tax_per_contig.tsv:contig-115_20566	2951	d_Eukaryota	Alveolata	c_Dinophyceae	o_Suessiales	f_Symbiodiniaceae	g_Symbiodinium	s_Symbiodinium microadriaticum
P0_2016_metaeuk_out/taxResult_tax_per_contig.tsv:contig-115_11368	39449	d_Eukaryota	Alveolata	c_Dinophyceae	o_Prorocentrales	f_Prorocentraceae	g_Prorocentrum	s_Prorocentrum minimum
P0_2016_metaeuk_out/taxResult_tax_per_contig.tsv:contig-115_24161	864142	d_Eukaryota	Alveolata	p_Apicomplexa	c_Aconoidasida	o_Haemosporida	f_Plasmodiidae	g_Plasmodium	Plasmodium (Plasmodium)	s_Plasmodium ovale	Plasmodium ovale wallikeri
P0_2016_metaeuk_out/taxResult_tax_per_contig.tsv:contig-115_28099	400756	d_Eukaryota	Alveolata	c_Dinophyceae	o_Peridiniales	f_Kryptoperidiniaceae	g_Durinskia	s_Durinskia baltica
P0_2016_metaeuk_out/taxResult_tax_per_contig.tsv:contig-115_14369	864142	d_Eukaryota	Alveolata	p_Apicomplexa	c_Aconoidasida	o_Haemosporida	f_Plasmodiidae	g_Plasmodium	Plasmodium (Plasmodium)	s_Plasmodium ovale	Plasmodium ovale wallikeri
P0_2016_metaeuk_out/taxResult_tax_per_contig.tsv:contig-115_32451	2951	d_Eukaryota	Alveolata	c_Dinophyceae	o_Suessiales	f_Symbiodiniaceae	g_Symbiodinium	s_Symbiodinium microadriaticum
P0_2016_metaeuk_out/taxResult_tax_per_contig.tsv:contig-115_33039	2864	d_Eukaryota	Alveolata	c_Dinophyceae
P0_2016_metaeuk_out/taxResult_tax_per_contig.tsv:contig-115_48253	2864	d_Eukaryota	Alveolata	c_Dinophyceae
P0_2016_metaeuk_out/taxResult_tax_per_contig.tsv:contig-115_6595	864142	d_Eukaryota	Alveolata	p_Apicomplexa	c_Aconoidasida	o_Haemosporida	f_Plasmodiidae	g_Plasmodium	Plasmodium (Plasmodium)	s_Plasmodium ovale	Plasmodium ovale wallikeri
P0_2016_metaeuk_out/taxResult_tax_per_contig.tsv:contig-115_7933	2951	d_Eukaryota	Alveolata	c_Dinophyceae	o_Suessiales	f_Symbiodiniaceae	g_Symbiodinium	s_Symbiodinium microadriaticum
P0_2016_metaeuk_out/taxResult_tax_per_contig.tsv:contig-115_36032	109239	d_Eukaryota	Alveolata	c_Dinophyceae	o_Gonyaulacales	f_Gonyaulacaceae	g_Alexandrium	s_Alexandrium margalefii
P0_2016_metaeuk_out/taxResult_tax_per_contig.tsv:contig-115_40742	2951	d_Eukaryota	Alveolata	c_Dinophyceae	o_Suessiales	f_Symbiodiniaceae	g_Symbiodinium	s_Symbiodinium microadriaticum
P0_2016_metaeuk_out/taxResult_tax_per_contig.tsv:contig-115_42345	2951	d_Eukaryota	Alveolata	c_Dinophyceae	o_Suessiales	f_Symbiodiniaceae	g_Symbiodinium	s_Symbiodinium microadriaticum
P0_2016_metaeuk_out/taxResult_tax_per_contig.tsv:contig-115_22870	400756	d_Eukaryota	Alveolata	c_Dinophyceae	o_Peridiniales	f_Kryptoperidiniaceae	g_Durinskia	s_Durinskia baltica
P0_2016_metaeuk_out/taxResult_tax_per_contig.tsv:contig-115_46880	71861	d_Eukaryota	Alveolata	c_Dinophyceae	o_Thoracosphaerales	f_Thoracosphaeraceae	g_Scrippsiella	s_Scrippsiella trochoidea
P0_2016_metaeuk_out/taxResult_tax_per_contig.tsv:contig-115_38603	2864	d_Eukaryota	Alveolata	c_Dinophyceae
P0_2016_metaeuk_out/taxResult_tax_per_contig.tsv:contig-115_10390	2951	d_Eukaryota	Alveolata	c_Dinophyceae	o_Suessiales	f_Symbiodiniaceae	g_Symbiodinium	s_Symbiodinium microadriaticum
P0_2016_metaeuk_out/taxResult_tax_per_contig.tsv:contig-115_10787	2951	d_Eukaryota	Alveolata	c_Dinophyceae	o_Suessiales	f_Symbiodiniaceae	g_Symbiodinium	s_Symbiodinium microadriaticum
P0_2016_metaeuk_out/taxResult_tax_per_contig.tsv:contig-115_43331	632150	d_Eukaryota	Alveolata	c_Dinophyceae	o_Gonyaulacales	f_Amphidomataceae	g_Azadinium	s_Azadinium spinosum
P0_2016_metaeuk_out/taxResult_tax_per_contig.tsv:contig-115_44441	400756	d_Eukaryota	Alveolata	c_Dinophyceae	o_Peridiniales	f_Kryptoperidiniaceae	g_Durinskia	s_Durinskia baltica
P0_2016_metaeuk_out/taxResult_tax_per_contig.tsv:contig-115_31686	2951	d_Eukaryota	Alveolata	c_Dinophyceae	o_Suessiales	f_Symbiodiniaceae	g_Symbiodinium	s_Symbiodinium microadriaticum
P0_2016_metaeuk_out/taxResult_tax_per_contig.tsv:contig-115_44329	2950	d_Eukaryota	Alveolata	c_Dinophyceae	o_Suessiales	f_Symbiodiniaceae	g_Symbiodinium	unclassified Symbiodinium	s_Symbiodinium sp.
P0_2016_metaeuk_out/taxResult_tax_per_contig.tsv:contig-115_28688	2864	d_Eukaryota	Alveolata	c_Dinophyceae
P0_2017_metaeuk_out/taxResult_tax_per_contig.tsv:P0_k87_2088857_1_1170	2951	d_Eukaryota	Alveolata	c_Dinophyceae	o_Suessiales	f_Symbiodiniaceae	g_Symbiodinium	s_Symbiodinium microadriaticum
P0_2017_metaeuk_out/taxResult_tax_per_contig.tsv:P0_k87_2121544_1_1100	2951	d_Eukaryota	Alveolata	c_Dinophyceae	o_Suessiales	f_Symbiodiniaceae	g_Symbiodinium	s_Symbiodinium microadriaticum
P0_2017_metaeuk_out/taxResult_tax_per_contig.tsv:P0_k87_1607923_1_1232	2951	d_Eukaryota	Alveolata	c_Dinophyceae	o_Suessiales	f_Symbiodiniaceae	g_Symbiodinium	s_Symbiodinium microadriaticum
P0_2017_metaeuk_out/taxResult_tax_per_contig.tsv:P0_k87_1698860_1_1037	2864	d_Eukaryota	Alveolata	c_Dinophyceae
P0_2017_metaeuk_out/taxResult_tax_per_contig.tsv:P0_k87_2050033_1_1047	2951	d_Eukaryota	Alveolata	c_Dinophyceae	o_Suessiales	f_Symbiodiniaceae	g_Symbiodinium	s_Symbiodinium microadriaticum
P0_2017_metaeuk_out/taxResult_tax_per_contig.tsv:P0_k87_2133527_1_1095	2951	d_Eukaryota	Alveolata	c_Dinophyceae	o_Suessiales	f_Symbiodiniaceae	g_Symbiodinium	s_Symbiodinium microadriaticum
P0_2017_metaeuk_out/taxResult_tax_per_contig.tsv:P0_k87_2905964_1_1103	2951	d_Eukaryota	Alveolata	c_Dinophyceae	o_Suessiales	f_Symbiodiniaceae	g_Symbiodinium	s_Symbiodinium microadriaticum
P0_2017_metaeuk_out/taxResult_tax_per_contig.tsv:P0_k87_136599_1_1419	2951	d_Eukaryota	Alveolata	c_Dinophyceae	o_Suessiales	f_Symbiodiniaceae	g_Symbiodinium	s_Symbiodinium microadriaticum
P0_2017_metaeuk_out/taxResult_tax_per_contig.tsv:P0_k87_2385079_1_1015	2950	d_Eukaryota	Alveolata	c_Dinophyceae	o_Suessiales	f_Symbiodiniaceae	g_Symbiodinium	unclassified Symbiodinium	s_Symbiodinium sp.
P0_2017_metaeuk_out/taxResult_tax_per_contig.tsv:P0_k87_117700_1_1560	2951	d_Eukaryota	Alveolata	c_Dinophyceae	o_Suessiales	f_Symbiodiniaceae	g_Symbiodinium	s_Symbiodinium microadriaticum
P0_2017_metaeuk_out/taxResult_tax_per_contig.tsv:P0_k87_2291150_1_1694	2864	d_Eukaryota	Alveolata	c_Dinophyceae
P0_2017_metaeuk_out/taxResult_tax_per_contig.tsv:P0_k87_2804901_1_1253	2864	d_Eukaryota	Alveolata	c_Dinophyceae
P0_2017_metaeuk_out/taxResult_tax_per_contig.tsv:P0_k87_2008644_1_1117	71861	d_Eukaryota	Alveolata	c_Dinophyceae	o_Thoracosphaerales	f_Thoracosphaeraceae	g_Scrippsiella	s_Scrippsiella trochoidea
P0_2017_metaeuk_out/taxResult_tax_per_contig.tsv:P0_k87_1632024_1_1307	2951	d_Eukaryota	Alveolata	c_Dinophyceae	o_Suessiales	f_Symbiodiniaceae	g_Symbiodinium	s_Symbiodinium microadriaticum
P0_2017_metaeuk_out/taxResult_tax_per_contig.tsv:P0_k87_1677619_1_1337	2951	d_Eukaryota	Alveolata	c_Dinophyceae	o_Suessiales	f_Symbiodiniaceae	g_Symbiodinium	s_Symbiodinium microadriaticum
P0_2017_metaeuk_out/taxResult_tax_per_contig.tsv:P0_k87_926672_1_1020	400756	d_Eukaryota	Alveolata	c_Dinophyceae	o_Peridiniales	f_Kryptoperidiniaceae	g_Durinskia	s_Durinskia baltica
P0_2017_metaeuk_out/taxResult_tax_per_contig.tsv:P0_k87_2861564_1_1157	2951	d_Eukaryota	Alveolata	c_Dinophyceae	o_Suessiales	f_Symbiodiniaceae	g_Symbiodinium	s_Symbiodinium microadriaticum
P0_2017_metaeuk_out/taxResult_tax_per_contig.tsv:P0_k87_1121107_1_1005	2951	d_Eukaryota	Alveolata	c_Dinophyceae	o_Suessiales	f_Symbiodiniaceae	g_Symbiodinium	s_Symbiodinium microadriaticum
P0_2017_metaeuk_out/taxResult_tax_per_contig.tsv:P0_k87_2277541_1_1024	2864	d_Eukaryota	Alveolata	c_Dinophyceae
P0_2017_metaeuk_out/taxResult_tax_per_contig.tsv:P0_k87_1269879_1_1360	2951	d_Eukaryota	Alveolata	c_Dinophyceae	o_Suessiales	f_Symbiodiniaceae	g_Symbiodinium	s_Symbiodinium microadriaticum
P0_2017_metaeuk_out/taxResult_tax_per_contig.tsv:P0_k87_2874411_1_1044	2951	d_Eukaryota	Alveolata	c_Dinophyceae	o_Suessiales	f_Symbiodiniaceae	g_Symbiodinium	s_Symbiodinium microadriaticum
P0_2017_metaeuk_out/taxResult_tax_per_contig.tsv:P0_k87_1909006_1_1360	156230	d_Eukaryota	Alveolata	c_Dinophyceae	o_Gymnodiniales	f_Kareniaceae	g_Karenia	s_Karenia brevis
P0_2017_metaeuk_out/taxResult_tax_per_contig.tsv:P0_k87_2249520_1_1066	2949	d_Eukaryota	Alveolata	c_Dinophyceae	o_Suessiales	f_Symbiodiniaceae	g_Symbiodinium
P0_2017_metaeuk_out/taxResult_tax_per_contig.tsv:P0_k87_2256534_1_1195	2951	d_Eukaryota	Alveolata	c_Dinophyceae	o_Suessiales	f_Symbiodiniaceae	g_Symbiodinium	s_Symbiodinium microadriaticum
P0_2017_metaeuk_out/taxResult_tax_per_contig.tsv:P0_k87_1748631_1_1121	2951	d_Eukaryota	Alveolata	c_Dinophyceae	o_Suessiales	f_Symbiodiniaceae	g_Symbiodinium	s_Symbiodinium microadriaticum
P0_2017_metaeuk_out/taxResult_tax_per_contig.tsv:P0_k87_1855013_1_1157	2951	d_Eukaryota	Alveolata	c_Dinophyceae	o_Suessiales	f_Symbiodiniaceae	g_Symbiodinium	s_Symbiodinium microadriaticum
P0_2017_metaeuk_out/taxResult_tax_per_contig.tsv:P0_k87_1599603_1_1227	109239	d_Eukaryota	Alveolata	c_Dinophyceae	o_Gonyaulacales	f_Gonyaulacaceae	g_Alexandrium	s_Alexandrium margalefii
P0_2017_metaeuk_out/taxResult_tax_per_contig.tsv:P0_k87_2377151_1_1002	2951	d_Eukaryota	Alveolata	c_Dinophyceae	o_Suessiales	f_Symbiodiniaceae	g_Symbiodinium	s_Symbiodinium microadriaticum
P0_2017_metaeuk_out/taxResult_tax_per_contig.tsv:P0_k87_2130904_1_1028	2951	d_Eukaryota	Alveolata	c_Dinophyceae	o_Suessiales	f_Symbiodiniaceae	g_Symbiodinium	s_Symbiodinium microadriaticum
P0_2017_metaeuk_out/taxResult_tax_per_contig.tsv:P0_k87_1126126_1_1117	2949	d_Eukaryota	Alveolata	c_Dinophyceae	o_Suessiales	f_Symbiodiniaceae	g_Symbiodinium
P0_2017_metaeuk_out/taxResult_tax_per_contig.tsv:P0_k87_392582_1_1229	2951	d_Eukaryota	Alveolata	c_Dinophyceae	o_Suessiales	f_Symbiodiniaceae	g_Symbiodinium	s_Symbiodinium microadriaticum
P0_2017_metaeuk_out/taxResult_tax_per_contig.tsv:P0_k87_495838_1_1278	73915	d_Eukaryota	Alveolata	c_Dinophyceae	o_Gonyaulacales	f_Goniodomataceae	g_Pyrodinium	s_Pyrodinium bahamense
P0_2017_metaeuk_out/taxResult_tax_per_contig.tsv:P0_k87_846686_1_1079	2951	d_Eukaryota	Alveolata	c_Dinophyceae	o_Suessiales	f_Symbiodiniaceae	g_Symbiodinium	s_Symbiodinium microadriaticum
P0_2017_metaeuk_out/taxResult_tax_per_contig.tsv:P0_k87_255946_1_1664	2951	d_Eukaryota	Alveolata	c_Dinophyceae	o_Suessiales	f_Symbiodiniaceae	g_Symbiodinium	s_Symbiodinium microadriaticum
P0_2017_metaeuk_out/taxResult_tax_per_contig.tsv:P0_k87_2555065_1_1502	2951	d_Eukaryota	Alveolata	c_Dinophyceae	o_Suessiales	f_Symbiodiniaceae	g_Symbiodinium	s_Symbiodinium microadriaticum
P0_2017_metaeuk_out/taxResult_tax_per_contig.tsv:P0_k87_1861558_1_1772	2951	d_Eukaryota	Alveolata	c_Dinophyceae	o_Suessiales	f_Symbiodiniaceae	g_Symbiodinium	s_Symbiodinium microadriaticum
P0_2017_metaeuk_out/taxResult_tax_per_contig.tsv:P0_k87_2081998_1_1218	2951	d_Eukaryota	Alveolata	c_Dinophyceae	o_Suessiales	f_Symbiodiniaceae	g_Symbiodinium	s_Symbiodinium microadriaticum
P0_2017_metaeuk_out/taxResult_tax_per_contig.tsv:P0_k87_69762_1_1045	2864	d_Eukaryota	Alveolata	c_Dinophyceae
P0_2017_metaeuk_out/taxResult_tax_per_contig.tsv:P0_k87_852792_1_1930	400756	d_Eukaryota	Alveolata	c_Dinophyceae	o_Peridiniales	f_Kryptoperidiniaceae	g_Durinskia	s_Durinskia baltica
P0_2017_metaeuk_out/taxResult_tax_per_contig.tsv:P0_k87_975975_1_1424	2951	d_Eukaryota	Alveolata	c_Dinophyceae	o_Suessiales	f_Symbiodiniaceae	g_Symbiodinium	s_Symbiodinium microadriaticum
P0_2017_metaeuk_out/taxResult_tax_per_contig.tsv:P0_k87_2229059_1_1012	109239	d_Eukaryota	Alveolata	c_Dinophyceae	o_Gonyaulacales	f_Gonyaulacaceae	g_Alexandrium	s_Alexandrium margalefii
P0_2017_metaeuk_out/taxResult_tax_per_contig.tsv:P0_k87_3146417_1_1129	2864	d_Eukaryota	Alveolata	c_Dinophyceae
P0_2017_metaeuk_out/taxResult_tax_per_contig.tsv:P0_k87_226644_1_2985	2951	d_Eukaryota	Alveolata	c_Dinophyceae	o_Suessiales	f_Symbiodiniaceae	g_Symbiodinium	s_Symbiodinium microadriaticum
P0_2017_metaeuk_out/taxResult_tax_per_contig.tsv:P0_k87_1875792_1_1005	2951	d_Eukaryota	Alveolata	c_Dinophyceae	o_Suessiales	f_Symbiodiniaceae	g_Symbiodinium	s_Symbiodinium microadriaticum
P0_2017_metaeuk_out/taxResult_tax_per_contig.tsv:P0_k87_1336980_1_2686	1333877	d_Eukaryota	Alveolata	c_Dinophyceae	o_Peridiniales	f_Endodiniaceae	g_Brandtodinium	s_Brandtodinium nutricula
P0_2017_metaeuk_out/taxResult_tax_per_contig.tsv:P0_k87_1229795_1_1794	2951	d_Eukaryota	Alveolata	c_Dinophyceae	o_Suessiales	f_Symbiodiniaceae	g_Symbiodinium	s_Symbiodinium microadriaticum
P0_2017_metaeuk_out/taxResult_tax_per_contig.tsv:P0_k87_2819651_1_1812	2951	d_Eukaryota	Alveolata	c_Dinophyceae	o_Suessiales	f_Symbiodiniaceae	g_Symbiodinium	s_Symbiodinium microadriaticum
P0_2017_metaeuk_out/taxResult_tax_per_contig.tsv:P0_k87_1306126_1_1547	2951	d_Eukaryota	Alveolata	c_Dinophyceae	o_Suessiales	f_Symbiodiniaceae	g_Symbiodinium	s_Symbiodinium microadriaticum
P0_2017_metaeuk_out/taxResult_tax_per_contig.tsv:P0_k87_1694607_1_1812	2949	d_Eukaryota	Alveolata	c_Dinophyceae	o_Suessiales	f_Symbiodiniaceae	g_Symbiodinium
P0_2017_metaeuk_out/taxResult_tax_per_contig.tsv:P0_k87_1606673_1_1101	2951	d_Eukaryota	Alveolata	c_Dinophyceae	o_Suessiales	f_Symbiodiniaceae	g_Symbiodinium	s_Symbiodinium microadriaticum
P0_2017_metaeuk_out/taxResult_tax_per_contig.tsv:P0_k87_1770693_1_1236	2951	d_Eukaryota	Alveolata	c_Dinophyceae	o_Suessiales	f_Symbiodiniaceae	g_Symbiodinium	s_Symbiodinium microadriaticum
P0_2017_metaeuk_out/taxResult_tax_per_contig.tsv:P0_k87_2613049_1_1211	2864	d_Eukaryota	Alveolata	c_Dinophyceae
P0_2017_metaeuk_out/taxResult_tax_per_contig.tsv:P0_k87_943907_1_1585	439317	d_Eukaryota	Alveolata	c_Dinophyceae	o_Gonyaulacales	f_Goniodomataceae	g_Gambierdiscus	s_Gambierdiscus australes
P0_2017_metaeuk_out/taxResult_tax_per_contig.tsv:P0_k87_1041683_1_1072	2951	d_Eukaryota	Alveolata	c_Dinophyceae	o_Suessiales	f_Symbiodiniaceae	g_Symbiodinium	s_Symbiodinium microadriaticum
P0_2017_metaeuk_out/taxResult_tax_per_contig.tsv:P0_k87_1964569_1_1157	2951	d_Eukaryota	Alveolata	c_Dinophyceae	o_Suessiales	f_Symbiodiniaceae	g_Symbiodinium	s_Symbiodinium microadriaticum
P0_2017_metaeuk_out/taxResult_tax_per_contig.tsv:P0_k87_2520563_1_1191	2951	d_Eukaryota	Alveolata	c_Dinophyceae	o_Suessiales	f_Symbiodiniaceae	g_Symbiodinium	s_Symbiodinium microadriaticum
P0_2017_metaeuk_out/taxResult_tax_per_contig.tsv:P0_k87_1747296_1_1336	2951	d_Eukaryota	Alveolata	c_Dinophyceae	o_Suessiales	f_Symbiodiniaceae	g_Symbiodinium	s_Symbiodinium microadriaticum
P0_2017_metaeuk_out/taxResult_tax_per_contig.tsv:P0_k87_2550059_1_1053	407301	d_Eukaryota	Alveolata	c_Dinophyceae	o_Gymnodiniales	f_Kareniaceae	g_Karlodinium	s_Karlodinium veneficum
P0_2017_metaeuk_out/taxResult_tax_per_contig.tsv:P0_k87_2646771_1_1119	2951	d_Eukaryota	Alveolata	c_Dinophyceae	o_Suessiales	f_Symbiodiniaceae	g_Symbiodinium	s_Symbiodinium microadriaticum
P0_2017_metaeuk_out/taxResult_tax_per_contig.tsv:P0_k87_260018_1_1807	2951	d_Eukaryota	Alveolata	c_Dinophyceae	o_Suessiales	f_Symbiodiniaceae	g_Symbiodinium	s_Symbiodinium microadriaticum
P0_2017_metaeuk_out/taxResult_tax_per_contig.tsv:P0_k87_2358509_1_1279	1003176	d_Eukaryota	Alveolata	c_Dinophyceae	o_Gymnodiniales	f_Kareniaceae
P0_2017_metaeuk_out/taxResult_tax_per_contig.tsv:P0_k87_2378100_1_1269	311494	d_Eukaryota	Alveolata	c_Dinophyceae	o_Gonyaulacales	f_Gonyaulacaceae	g_Alexandrium	s_Alexandrium monilatum
P0_2017_metaeuk_out/taxResult_tax_per_contig.tsv:P0_k87_2443709_1_1564	2864	d_Eukaryota	Alveolata	c_Dinophyceae
P0_2017_metaeuk_out/taxResult_tax_per_contig.tsv:P0_k87_146183_1_1041	2951	d_Eukaryota	Alveolata	c_Dinophyceae	o_Suessiales	f_Symbiodiniaceae	g_Symbiodinium	s_Symbiodinium microadriaticum
P0_2017_metaeuk_out/taxResult_tax_per_contig.tsv:P0_k87_196239_1_1337	2951	d_Eukaryota	Alveolata	c_Dinophyceae	o_Suessiales	f_Symbiodiniaceae	g_Symbiodinium	s_Symbiodinium microadriaticum
P0_2017_metaeuk_out/taxResult_tax_per_contig.tsv:P0_k87_1888765_1_1168	632150	d_Eukaryota	Alveolata	c_Dinophyceae	o_Gonyaulacales	f_Amphidomataceae	g_Azadinium	s_Azadinium spinosum
P0_2017_metaeuk_out/taxResult_tax_per_contig.tsv:P0_k87_1141826_1_1087	2864	d_Eukaryota	Alveolata	c_Dinophyceae
P0_2017_metaeuk_out/taxResult_tax_per_contig.tsv:P0_k87_2096158_1_1384	2951	d_Eukaryota	Alveolata	c_Dinophyceae	o_Suessiales	f_Symbiodiniaceae	g_Symbiodinium	s_Symbiodinium microadriaticum
P0_2017_metaeuk_out/taxResult_tax_per_contig.tsv:P0_k87_2649450_1_1018	2864	d_Eukaryota	Alveolata	c_Dinophyceae
P0_2017_metaeuk_out/taxResult_tax_per_contig.tsv:P0_k87_2325316_1_1308	2951	d_Eukaryota	Alveolata	c_Dinophyceae	o_Suessiales	f_Symbiodiniaceae	g_Symbiodinium	s_Symbiodinium microadriaticum
P0_2017_metaeuk_out/taxResult_tax_per_contig.tsv:P0_k87_966076_1_1622	2951	d_Eukaryota	Alveolata	c_Dinophyceae	o_Suessiales	f_Symbiodiniaceae	g_Symbiodinium	s_Symbiodinium microadriaticum
P0_2017_metaeuk_out/taxResult_tax_per_contig.tsv:P0_k87_1868770_1_1287	2864	d_Eukaryota	Alveolata	c_Dinophyceae
P0_2017_metaeuk_out/taxResult_tax_per_contig.tsv:P0_k87_2684024_1_1597	2951	d_Eukaryota	Alveolata	c_Dinophyceae	o_Suessiales	f_Symbiodiniaceae	g_Symbiodinium	s_Symbiodinium microadriaticum
P0_2017_metaeuk_out/taxResult_tax_per_contig.tsv:P0_k87_1069511_1_1431	2864	d_Eukaryota	Alveolata	c_Dinophyceae
P0_2017_metaeuk_out/taxResult_tax_per_contig.tsv:P0_k87_2172753_1_1144	2864	d_Eukaryota	Alveolata	c_Dinophyceae
P0_2017_metaeuk_out/taxResult_tax_per_contig.tsv:P0_k87_2309692_1_1050	2951	d_Eukaryota	Alveolata	c_Dinophyceae	o_Suessiales	f_Symbiodiniaceae	g_Symbiodinium	s_Symbiodinium microadriaticum
P0_2017_metaeuk_out/taxResult_tax_per_contig.tsv:P0_k87_1475929_1_1065	2951	d_Eukaryota	Alveolata	c_Dinophyceae	o_Suessiales	f_Symbiodiniaceae	g_Symbiodinium	s_Symbiodinium microadriaticum
P0_2017_metaeuk_out/taxResult_tax_per_contig.tsv:P0_k87_1494887_1_1008	2951	d_Eukaryota	Alveolata	c_Dinophyceae	o_Suessiales	f_Symbiodiniaceae	g_Symbiodinium	s_Symbiodinium microadriaticum
P0_2017_metaeuk_out/taxResult_tax_per_contig.tsv:P0_k87_2456560_1_1071	2951	d_Eukaryota	Alveolata	c_Dinophyceae	o_Suessiales	f_Symbiodiniaceae	g_Symbiodinium	s_Symbiodinium microadriaticum
P0_2017_metaeuk_out/taxResult_tax_per_contig.tsv:P0_k87_1008107_1_1178	2951	d_Eukaryota	Alveolata	c_Dinophyceae	o_Suessiales	f_Symbiodiniaceae	g_Symbiodinium	s_Symbiodinium microadriaticum
P0_2017_metaeuk_out/taxResult_tax_per_contig.tsv:P0_k87_2919556_1_1006	2949	d_Eukaryota	Alveolata	c_Dinophyceae	o_Suessiales	f_Symbiodiniaceae	g_Symbiodinium
P0_2017_metaeuk_out/taxResult_tax_per_contig.tsv:P0_k87_651127_1_1682	2951	d_Eukaryota	Alveolata	c_Dinophyceae	o_Suessiales	f_Symbiodiniaceae	g_Symbiodinium	s_Symbiodinium microadriaticum
P0_2017_metaeuk_out/taxResult_tax_per_contig.tsv:P0_k87_1993580_1_1070	2864	d_Eukaryota	Alveolata	c_Dinophyceae
P0_2017_metaeuk_out/taxResult_tax_per_contig.tsv:P0_k87_2188828_1_1256	2949	d_Eukaryota	Alveolata	c_Dinophyceae	o_Suessiales	f_Symbiodiniaceae	g_Symbiodinium
P0_2017_metaeuk_out/taxResult_tax_per_contig.tsv:P0_k87_186868_1_3020	2951	d_Eukaryota	Alveolata	c_Dinophyceae	o_Suessiales	f_Symbiodiniaceae	g_Symbiodinium	s_Symbiodinium microadriaticum
P0_2017_metaeuk_out/taxResult_tax_per_contig.tsv:P0_k87_491314_1_1024	2951	d_Eukaryota	Alveolata	c_Dinophyceae	o_Suessiales	f_Symbiodiniaceae	g_Symbiodinium	s_Symbiodinium microadriaticum
P0_2017_metaeuk_out/taxResult_tax_per_contig.tsv:P0_k87_574943_1_1050	2951	d_Eukaryota	Alveolata	c_Dinophyceae	o_Suessiales	f_Symbiodiniaceae	g_Symbiodinium	s_Symbiodinium microadriaticum
P0_2017_metaeuk_out/taxResult_tax_per_contig.tsv:P0_k87_1051389_1_1665	2951	d_Eukaryota	Alveolata	c_Dinophyceae	o_Suessiales	f_Symbiodiniaceae	g_Symbiodinium	s_Symbiodinium microadriaticum
P0_2017_metaeuk_out/taxResult_tax_per_contig.tsv:P0_k87_2400908_1_1682	2864	d_Eukaryota	Alveolata	c_Dinophyceae
P0_2017_metaeuk_out/taxResult_tax_per_contig.tsv:P0_k87_2549900_1_1714	2951	d_Eukaryota	Alveolata	c_Dinophyceae	o_Suessiales	f_Symbiodiniaceae	g_Symbiodinium	s_Symbiodinium microadriaticum
P0_2017_metaeuk_out/taxResult_tax_per_contig.tsv:P0_k87_2954197_1_1004	47934	d_Eukaryota	Alveolata	c_Dinophyceae	o_Dinophysiales	f_Dinophysiaceae	g_Dinophysis	s_Dinophysis acuminata
P0_2017_metaeuk_out/taxResult_tax_per_contig.tsv:P0_k87_3064658_1_1707	2951	d_Eukaryota	Alveolata	c_Dinophyceae	o_Suessiales	f_Symbiodiniaceae	g_Symbiodinium	s_Symbiodinium microadriaticum
P0_2017_metaeuk_out/taxResult_tax_per_contig.tsv:P0_k87_2240512_1_1019	2951	d_Eukaryota	Alveolata	c_Dinophyceae	o_Suessiales	f_Symbiodiniaceae	g_Symbiodinium	s_Symbiodinium microadriaticum
P0_2017_metaeuk_out/taxResult_tax_per_contig.tsv:P0_k87_733926_1_1766	2951	d_Eukaryota	Alveolata	c_Dinophyceae	o_Suessiales	f_Symbiodiniaceae	g_Symbiodinium	s_Symbiodinium microadriaticum
P0_2017_metaeuk_out/taxResult_tax_per_contig.tsv:P0_k87_1236785_1_1824	160619	d_Eukaryota	Alveolata	c_Dinophyceae	o_Peridiniales	f_Kryptoperidiniaceae	g_Kryptoperidinium	s_Kryptoperidinium foliaceum
P0_2017_metaeuk_out/taxResult_tax_per_contig.tsv:P0_k87_491027_1_1079	2950	d_Eukaryota	Alveolata	c_Dinophyceae	o_Suessiales	f_Symbiodiniaceae	g_Symbiodinium	unclassified Symbiodinium	s_Symbiodinium sp.
P0_2017_metaeuk_out/taxResult_tax_per_contig.tsv:P0_k87_48579_1_1344	2951	d_Eukaryota	Alveolata	c_Dinophyceae	o_Suessiales	f_Symbiodiniaceae	g_Symbiodinium	s_Symbiodinium microadriaticum
P0_2017_metaeuk_out/taxResult_tax_per_contig.tsv:P0_k87_1407499_1_1038	160604	d_Eukaryota	Alveolata	c_Dinophyceae	o_Gymnodiniales	f_Gymnodiniaceae	g_Amphidinium	s_Amphidinium massartii
P0_2017_metaeuk_out/taxResult_tax_per_contig.tsv:P0_k87_1524079_1_1148	2951	d_Eukaryota	Alveolata	c_Dinophyceae	o_Suessiales	f_Symbiodiniaceae	g_Symbiodinium	s_Symbiodinium microadriaticum
P0_2017_metaeuk_out/taxResult_tax_per_contig.tsv:P0_k87_1603578_1_1332	39449	d_Eukaryota	Alveolata	c_Dinophyceae	o_Prorocentrales	f_Prorocentraceae	g_Prorocentrum	s_Prorocentrum minimum
P0_2017_metaeuk_out/taxResult_tax_per_contig.tsv:P0_k87_1481749_1_1095	89957	d_Eukaryota	Alveolata	c_Dinophyceae	o_Suessiales	f_Suessiaceae	g_Polarella	s_Polarella glacialis
P0_2017_metaeuk_out/taxResult_tax_per_contig.tsv:P0_k87_2514606_1_1107	2951	d_Eukaryota	Alveolata	c_Dinophyceae	o_Suessiales	f_Symbiodiniaceae	g_Symbiodinium	s_Symbiodinium microadriaticum
P0_2017_metaeuk_out/taxResult_tax_per_contig.tsv:P0_k87_2555730_1_1832	2864	d_Eukaryota	Alveolata	c_Dinophyceae
P0_2017_metaeuk_out/taxResult_tax_per_contig.tsv:P0_k87_1834065_1_1011	2951	d_Eukaryota	Alveolata	c_Dinophyceae	o_Suessiales	f_Symbiodiniaceae	g_Symbiodinium	s_Symbiodinium microadriaticum
P0_2017_metaeuk_out/taxResult_tax_per_contig.tsv:P0_k87_2943639_1_1020	2864	d_Eukaryota	Alveolata	c_Dinophyceae
P0_2017_metaeuk_out/taxResult_tax_per_contig.tsv:P0_k87_3075396_1_1471	2951	d_Eukaryota	Alveolata	c_Dinophyceae	o_Suessiales	f_Symbiodiniaceae	g_Symbiodinium	s_Symbiodinium microadriaticum
P0_2017_metaeuk_out/taxResult_tax_per_contig.tsv:P0_k87_957933_1_1041	2916	d_Eukaryota	Alveolata	c_Dinophyceae	o_Gonyaulacales	f_Ceratiaceae	g_Tripos	s_Tripos fusus
P0_2017_metaeuk_out/taxResult_tax_per_contig.tsv:P0_k87_2233362_1_1034	2864	d_Eukaryota	Alveolata	c_Dinophyceae
P0_2017_metaeuk_out/taxResult_tax_per_contig.tsv:P0_k87_486824_1_1032	2950	d_Eukaryota	Alveolata	c_Dinophyceae	o_Suessiales	f_Symbiodiniaceae	g_Symbiodinium	unclassified Symbiodinium	s_Symbiodinium sp.
P0_2017_metaeuk_out/taxResult_tax_per_contig.tsv:P0_k87_334725_1_1007	2864	d_Eukaryota	Alveolata	c_Dinophyceae
P0_2017_metaeuk_out/taxResult_tax_per_contig.tsv:P0_k87_1631963_1_1023	2950	d_Eukaryota	Alveolata	c_Dinophyceae	o_Suessiales	f_Symbiodiniaceae	g_Symbiodinium	unclassified Symbiodinium	s_Symbiodinium sp.
P0_2017_metaeuk_out/taxResult_tax_per_contig.tsv:P0_k87_168016_1_1034	2864	d_Eukaryota	Alveolata	c_Dinophyceae
P0_2017_metaeuk_out/taxResult_tax_per_contig.tsv:P0_k87_182521_1_2208	1333877	d_Eukaryota	Alveolata	c_Dinophyceae	o_Peridiniales	f_Endodiniaceae	g_Brandtodinium	s_Brandtodinium nutricula
P0_2017_metaeuk_out/taxResult_tax_per_contig.tsv:P0_k87_1491103_1_1059	2864	d_Eukaryota	Alveolata	c_Dinophyceae
P0_2017_metaeuk_out/taxResult_tax_per_contig.tsv:P0_k87_1519945_1_1217	2864	d_Eukaryota	Alveolata	c_Dinophyceae
P0_2017_metaeuk_out/taxResult_tax_per_contig.tsv:P0_k87_897818_1_1292	2951	d_Eukaryota	Alveolata	c_Dinophyceae	o_Suessiales	f_Symbiodiniaceae	g_Symbiodinium	s_Symbiodinium microadriaticum
P0_2017_metaeuk_out/taxResult_tax_per_contig.tsv:P0_k87_2018305_1_1183	2951	d_Eukaryota	Alveolata	c_Dinophyceae	o_Suessiales	f_Symbiodiniaceae	g_Symbiodinium	s_Symbiodinium microadriaticum
P0_2017_metaeuk_out/taxResult_tax_per_contig.tsv:P0_k87_546836_1_1778	2951	d_Eukaryota	Alveolata	c_Dinophyceae	o_Suessiales	f_Symbiodiniaceae	g_Symbiodinium	s_Symbiodinium microadriaticum
P0_2017_metaeuk_out/taxResult_tax_per_contig.tsv:P0_k87_2522011_1_1378	2951	d_Eukaryota	Alveolata	c_Dinophyceae	o_Suessiales	f_Symbiodiniaceae	g_Symbiodinium	s_Symbiodinium microadriaticum
P0_2017_metaeuk_out/taxResult_tax_per_contig.tsv:P0_k87_2541353_1_3120	2864	d_Eukaryota	Alveolata	c_Dinophyceae
P0_2017_metaeuk_out/taxResult_tax_per_contig.tsv:P0_k87_2711534_1_1335	268821	d_Eukaryota	Alveolata	c_Dinophyceae	o_Thoracosphaerales	f_Thoracosphaeraceae	g_Scrippsiella	s_Scrippsiella hangoei
P0_2017_metaeuk_out/taxResult_tax_per_contig.tsv:P0_k87_2011840_1_1357	2951	d_Eukaryota	Alveolata	c_Dinophyceae	o_Suessiales	f_Symbiodiniaceae	g_Symbiodinium	s_Symbiodinium microadriaticum
P0_2017_metaeuk_out/taxResult_tax_per_contig.tsv:P0_k87_2132123_1_1388	2864	d_Eukaryota	Alveolata	c_Dinophyceae
P0_2017_metaeuk_out/taxResult_tax_per_contig.tsv:P0_k87_1733303_1_1177	2951	d_Eukaryota	Alveolata	c_Dinophyceae	o_Suessiales	f_Symbiodiniaceae	g_Symbiodinium	s_Symbiodinium microadriaticum
P0_2017_metaeuk_out/taxResult_tax_per_contig.tsv:P0_k87_746658_1_1467	2951	d_Eukaryota	Alveolata	c_Dinophyceae	o_Suessiales	f_Symbiodiniaceae	g_Symbiodinium	s_Symbiodinium microadriaticum
P0_2017_metaeuk_out/taxResult_tax_per_contig.tsv:P0_k87_1497288_1_2114	2864	d_Eukaryota	Alveolata	c_Dinophyceae
P0_2017_metaeuk_out/taxResult_tax_per_contig.tsv:P0_k87_1515223_1_1415	2864	d_Eukaryota	Alveolata	c_Dinophyceae
P0_2017_metaeuk_out/taxResult_tax_per_contig.tsv:P0_k87_296542_1_2282	156230	d_Eukaryota	Alveolata	c_Dinophyceae	o_Gymnodiniales	f_Kareniaceae	g_Karenia	s_Karenia brevis
P0_2017_metaeuk_out/taxResult_tax_per_contig.tsv:P0_k87_1022583_1_1079	2951	d_Eukaryota	Alveolata	c_Dinophyceae	o_Suessiales	f_Symbiodiniaceae	g_Symbiodinium	s_Symbiodinium microadriaticum
P0_2017_metaeuk_out/taxResult_tax_per_contig.tsv:P0_k87_2153411_1_1234	407301	d_Eukaryota	Alveolata	c_Dinophyceae	o_Gymnodiniales	f_Kareniaceae	g_Karlodinium	s_Karlodinium veneficum
P0_2017_metaeuk_out/taxResult_tax_per_contig.tsv:P0_k87_745280_1_2296	2951	d_Eukaryota	Alveolata	c_Dinophyceae	o_Suessiales	f_Symbiodiniaceae	g_Symbiodinium	s_Symbiodinium microadriaticum
P0_2017_metaeuk_out/taxResult_tax_per_contig.tsv:P0_k87_1950097_1_1259	2864	d_Eukaryota	Alveolata	c_Dinophyceae
P0_2017_metaeuk_out/taxResult_tax_per_contig.tsv:P0_k87_1857705_1_1881	2951	d_Eukaryota	Alveolata	c_Dinophyceae	o_Suessiales	f_Symbiodiniaceae	g_Symbiodinium	s_Symbiodinium microadriaticum
P0_2017_metaeuk_out/taxResult_tax_per_contig.tsv:P0_k87_2236175_1_1384	2951	d_Eukaryota	Alveolata	c_Dinophyceae	o_Suessiales	f_Symbiodiniaceae	g_Symbiodinium	s_Symbiodinium microadriaticum
P0_2017_metaeuk_out/taxResult_tax_per_contig.tsv:P0_k87_1409000_1_1932	89957	d_Eukaryota	Alveolata	c_Dinophyceae	o_Suessiales	f_Suessiaceae	g_Polarella	s_Polarella glacialis
P0_2017_metaeuk_out/taxResult_tax_per_contig.tsv:P0_k87_1513117_1_1157	2951	d_Eukaryota	Alveolata	c_Dinophyceae	o_Suessiales	f_Symbiodiniaceae	g_Symbiodinium	s_Symbiodinium microadriaticum
P0_2017_metaeuk_out/taxResult_tax_per_contig.tsv:P0_k87_1513724_1_1536	2864	d_Eukaryota	Alveolata	c_Dinophyceae
P0_2017_metaeuk_out/taxResult_tax_per_contig.tsv:P0_k87_1780598_1_1051	39447	d_Eukaryota	Alveolata	c_Dinophyceae	o_Gymnodiniales	f_Gymnodiniaceae	g_Gymnodinium	s_Gymnodinium catenatum
P0_2017_metaeuk_out/taxResult_tax_per_contig.tsv:P0_k87_1688454_1_2122	2951	d_Eukaryota	Alveolata	c_Dinophyceae	o_Suessiales	f_Symbiodiniaceae	g_Symbiodinium	s_Symbiodinium microadriaticum
P0_2017_metaeuk_out/taxResult_tax_per_contig.tsv:P0_k87_2761725_1_1117	71861	d_Eukaryota	Alveolata	c_Dinophyceae	o_Thoracosphaerales	f_Thoracosphaeraceae	g_Scrippsiella	s_Scrippsiella trochoidea
P0_2017_metaeuk_out/taxResult_tax_per_contig.tsv:P0_k87_399539_1_1917	2864	d_Eukaryota	Alveolata	c_Dinophyceae
P0_2017_metaeuk_out/taxResult_tax_per_contig.tsv:P0_k87_310860_1_2551	71861	d_Eukaryota	Alveolata	c_Dinophyceae	o_Thoracosphaerales	f_Thoracosphaeraceae	g_Scrippsiella	s_Scrippsiella trochoidea
P0_2017_metaeuk_out/taxResult_tax_per_contig.tsv:P0_k87_3031628_1_1108	2951	d_Eukaryota	Alveolata	c_Dinophyceae	o_Suessiales	f_Symbiodiniaceae	g_Symbiodinium	s_Symbiodinium microadriaticum
P0_2017_metaeuk_out/taxResult_tax_per_contig.tsv:P0_k87_1625536_1_1011	2949	d_Eukaryota	Alveolata	c_Dinophyceae	o_Suessiales	f_Symbiodiniaceae	g_Symbiodinium
P0_2017_metaeuk_out/taxResult_tax_per_contig.tsv:P0_k87_443263_1_1375	2951	d_Eukaryota	Alveolata	c_Dinophyceae	o_Suessiales	f_Symbiodiniaceae	g_Symbiodinium	s_Symbiodinium microadriaticum
P0_2017_metaeuk_out/taxResult_tax_per_contig.tsv:P0_k87_2994007_1_1125	407301	d_Eukaryota	Alveolata	c_Dinophyceae	o_Gymnodiniales	f_Kareniaceae	g_Karlodinium	s_Karlodinium veneficum
P0_2017_metaeuk_out/taxResult_tax_per_contig.tsv:P0_k87_1496995_1_1297	2951	d_Eukaryota	Alveolata	c_Dinophyceae	o_Suessiales	f_Symbiodiniaceae	g_Symbiodinium	s_Symbiodinium microadriaticum
P0_2017_metaeuk_out/taxResult_tax_per_contig.tsv:P0_k87_2374611_1_1999	2864	d_Eukaryota	Alveolata	c_Dinophyceae
P0_2017_metaeuk_out/taxResult_tax_per_contig.tsv:P0_k87_1781540_1_1093	156230	d_Eukaryota	Alveolata	c_Dinophyceae	o_Gymnodiniales	f_Kareniaceae	g_Karenia	s_Karenia brevis
P0_2017_metaeuk_out/taxResult_tax_per_contig.tsv:P0_k87_2311228_1_1835	160619	d_Eukaryota	Alveolata	c_Dinophyceae	o_Peridiniales	f_Kryptoperidiniaceae	g_Kryptoperidinium	s_Kryptoperidinium foliaceum
P0_2017_metaeuk_out/taxResult_tax_per_contig.tsv:P0_k87_2218313_1_1235	156230	d_Eukaryota	Alveolata	c_Dinophyceae	o_Gymnodiniales	f_Kareniaceae	g_Karenia	s_Karenia brevis
P0_2017_metaeuk_out/taxResult_tax_per_contig.tsv:P0_k87_1684461_1_1294	2951	d_Eukaryota	Alveolata	c_Dinophyceae	o_Suessiales	f_Symbiodiniaceae	g_Symbiodinium	s_Symbiodinium microadriaticum
P0_2017_metaeuk_out/taxResult_tax_per_contig.tsv:P0_k87_1340805_1_1083	2951	d_Eukaryota	Alveolata	c_Dinophyceae	o_Suessiales	f_Symbiodiniaceae	g_Symbiodinium	s_Symbiodinium microadriaticum
P0_2017_metaeuk_out/taxResult_tax_per_contig.tsv:P0_k87_697550_1_1090	2951	d_Eukaryota	Alveolata	c_Dinophyceae	o_Suessiales	f_Symbiodiniaceae	g_Symbiodinium	s_Symbiodinium microadriaticum
P0_2017_metaeuk_out/taxResult_tax_per_contig.tsv:P0_k87_2184903_1_1115	2951	d_Eukaryota	Alveolata	c_Dinophyceae	o_Suessiales	f_Symbiodiniaceae	g_Symbiodinium	s_Symbiodinium microadriaticum
P0_2017_metaeuk_out/taxResult_tax_per_contig.tsv:P0_k87_1276062_1_1095	2864	d_Eukaryota	Alveolata	c_Dinophyceae
P0_2017_metaeuk_out/taxResult_tax_per_contig.tsv:P0_k87_99980_1_1429	2864	d_Eukaryota	Alveolata	c_Dinophyceae
P0_2017_metaeuk_out/taxResult_tax_per_contig.tsv:P0_k87_1467475_1_1377	632150	d_Eukaryota	Alveolata	c_Dinophyceae	o_Gonyaulacales	f_Amphidomataceae	g_Azadinium	s_Azadinium spinosum
P0_2017_metaeuk_out/taxResult_tax_per_contig.tsv:P0_k87_1847368_1_1074	2949	d_Eukaryota	Alveolata	c_Dinophyceae	o_Suessiales	f_Symbiodiniaceae	g_Symbiodinium
P0_2017_metaeuk_out/taxResult_tax_per_contig.tsv:P0_k87_1251069_1_1211	2950	d_Eukaryota	Alveolata	c_Dinophyceae	o_Suessiales	f_Symbiodiniaceae	g_Symbiodinium	unclassified Symbiodinium	s_Symbiodinium sp.
P0_2017_metaeuk_out/taxResult_tax_per_contig.tsv:P0_k87_2181647_1_1063	2951	d_Eukaryota	Alveolata	c_Dinophyceae	o_Suessiales	f_Symbiodiniaceae	g_Symbiodinium	s_Symbiodinium microadriaticum
P0_2017_metaeuk_out/taxResult_tax_per_contig.tsv:P0_k87_1416615_1_1224	2951	d_Eukaryota	Alveolata	c_Dinophyceae	o_Suessiales	f_Symbiodiniaceae	g_Symbiodinium	s_Symbiodinium microadriaticum
P0_2017_metaeuk_out/taxResult_tax_per_contig.tsv:P0_k87_298974_1_1188	407301	d_Eukaryota	Alveolata	c_Dinophyceae	o_Gymnodiniales	f_Kareniaceae	g_Karlodinium	s_Karlodinium veneficum
P0_2017_metaeuk_out/taxResult_tax_per_contig.tsv:P0_k87_962025_1_1011	1333877	d_Eukaryota	Alveolata	c_Dinophyceae	o_Peridiniales	f_Endodiniaceae	g_Brandtodinium	s_Brandtodinium nutricula
P0_2017_metaeuk_out/taxResult_tax_per_contig.tsv:P0_k87_957570_1_1477	2864	d_Eukaryota	Alveolata	c_Dinophyceae
P0_2017_metaeuk_out/taxResult_tax_per_contig.tsv:P0_k87_31767_1_1279	2951	d_Eukaryota	Alveolata	c_Dinophyceae	o_Suessiales	f_Symbiodiniaceae	g_Symbiodinium	s_Symbiodinium microadriaticum
P0_2017_metaeuk_out/taxResult_tax_per_contig.tsv:P0_k87_1778405_1_3214	2951	d_Eukaryota	Alveolata	c_Dinophyceae	o_Suessiales	f_Symbiodiniaceae	g_Symbiodinium	s_Symbiodinium microadriaticum
P0_2017_metaeuk_out/taxResult_tax_per_contig.tsv:P0_k87_1884127_1_1116	160619	d_Eukaryota	Alveolata	c_Dinophyceae	o_Peridiniales	f_Kryptoperidiniaceae	g_Kryptoperidinium	s_Kryptoperidinium foliaceum
P0_2017_metaeuk_out/taxResult_tax_per_contig.tsv:P0_k87_2643366_1_1578	2864	d_Eukaryota	Alveolata	c_Dinophyceae
P0_2017_metaeuk_out/taxResult_tax_per_contig.tsv:P0_k87_913414_1_1154	2951	d_Eukaryota	Alveolata	c_Dinophyceae	o_Suessiales	f_Symbiodiniaceae	g_Symbiodinium	s_Symbiodinium microadriaticum
P0_2017_metaeuk_out/taxResult_tax_per_contig.tsv:P0_k87_2955601_1_1362	2864	d_Eukaryota	Alveolata	c_Dinophyceae
P0_2017_metaeuk_out/taxResult_tax_per_contig.tsv:P0_k87_1734836_1_1041	2951	d_Eukaryota	Alveolata	c_Dinophyceae	o_Suessiales	f_Symbiodiniaceae	g_Symbiodinium	s_Symbiodinium microadriaticum
P0_2017_metaeuk_out/taxResult_tax_per_contig.tsv:P0_k87_2151486_1_1198	2951	d_Eukaryota	Alveolata	c_Dinophyceae	o_Suessiales	f_Symbiodiniaceae	g_Symbiodinium	s_Symbiodinium microadriaticum
P0_2017_metaeuk_out/taxResult_tax_per_contig.tsv:P0_k87_2365161_1_1159	160621	d_Eukaryota	Alveolata	c_Dinophyceae	o_Gonyaulacales	g_Lingulodinium	s_Lingulodinium polyedra
P0_2017_metaeuk_out/taxResult_tax_per_contig.tsv:P0_k87_2429957_1_1224	2864	d_Eukaryota	Alveolata	c_Dinophyceae
P0_2017_metaeuk_out/taxResult_tax_per_contig.tsv:P0_k87_2483156_1_1161	2951	d_Eukaryota	Alveolata	c_Dinophyceae	o_Suessiales	f_Symbiodiniaceae	g_Symbiodinium	s_Symbiodinium microadriaticum
P0_2017_metaeuk_out/taxResult_tax_per_contig.tsv:P0_k87_180306_1_1241	2951	d_Eukaryota	Alveolata	c_Dinophyceae	o_Suessiales	f_Symbiodiniaceae	g_Symbiodinium	s_Symbiodinium microadriaticum
P0_2017_metaeuk_out/taxResult_tax_per_contig.tsv:P0_k87_962337_1_1940	109239	d_Eukaryota	Alveolata	c_Dinophyceae	o_Gonyaulacales	f_Gonyaulacaceae	g_Alexandrium	s_Alexandrium margalefii
P0_2017_metaeuk_out/taxResult_tax_per_contig.tsv:P0_k87_267432_1_1520	2864	d_Eukaryota	Alveolata	c_Dinophyceae
P0_2017_metaeuk_out/taxResult_tax_per_contig.tsv:P0_k87_2841973_1_1000	2951	d_Eukaryota	Alveolata	c_Dinophyceae	o_Suessiales	f_Symbiodiniaceae	g_Symbiodinium	s_Symbiodinium microadriaticum
P0_2017_metaeuk_out/taxResult_tax_per_contig.tsv:P0_k87_38340_1_1247	2950	d_Eukaryota	Alveolata	c_Dinophyceae	o_Suessiales	f_Symbiodiniaceae	g_Symbiodinium	unclassified Symbiodinium	s_Symbiodinium sp.
P0_2017_metaeuk_out/taxResult_tax_per_contig.tsv:P0_k87_1190000_1_1073	223996	d_Eukaryota	Alveolata	p_Ciliophora	Intramacronucleata	c_Spirotrichea	Protocruziidia	g_Protocruzia	s_Protocruzia adherens
P0_2017_metaeuk_out/taxResult_tax_per_contig.tsv:P0_k87_558094_1_1288	2951	d_Eukaryota	Alveolata	c_Dinophyceae	o_Suessiales	f_Symbiodiniaceae	g_Symbiodinium	s_Symbiodinium microadriaticum
P0_2017_metaeuk_out/taxResult_tax_per_contig.tsv:P0_k87_1983734_1_1164	1333877	d_Eukaryota	Alveolata	c_Dinophyceae	o_Peridiniales	f_Endodiniaceae	g_Brandtodinium	s_Brandtodinium nutricula
P0_2017_metaeuk_out/taxResult_tax_per_contig.tsv:P0_k87_837131_1_2388	47934	d_Eukaryota	Alveolata	c_Dinophyceae	o_Dinophysiales	f_Dinophysiaceae	g_Dinophysis	s_Dinophysis acuminata
P104_2016_metaeuk_out/taxResult_tax_per_contig.tsv:contig-119_44264	938130	d_Eukaryota	Alveolata	p_Ciliophora	Intramacronucleata	c_Colpodea	o_Cyrtolophosidida	f_Platyophryidae	g_Platyophrya	s_Platyophrya macrostoma
P104_2016_metaeuk_out/taxResult_tax_per_contig.tsv:contig-119_39728	626734	d_Eukaryota	Alveolata	p_Ciliophora	Intramacronucleata	c_Spirotrichea	Choreotrichia	o_Tintinnida	f_Rhabdonellidae	g_Schmidingerella	s_Schmidingerella taraikaensis
P104_2016_metaeuk_out/taxResult_tax_per_contig.tsv:contig-119_71284	864142	d_Eukaryota	Alveolata	p_Apicomplexa	c_Aconoidasida	o_Haemosporida	f_Plasmodiidae	g_Plasmodium	Plasmodium (Plasmodium)	s_Plasmodium ovale	Plasmodium ovale wallikeri
P104_2016_metaeuk_out/taxResult_tax_per_contig.tsv:contig-119_49313	40984	d_Eukaryota	Alveolata	c_Dinophyceae	o_Gonyaulacales
P104_2016_metaeuk_out/taxResult_tax_per_contig.tsv:contig-119_16480	864142	d_Eukaryota	Alveolata	p_Apicomplexa	c_Aconoidasida	o_Haemosporida	f_Plasmodiidae	g_Plasmodium	Plasmodium (Plasmodium)	s_Plasmodium ovale	Plasmodium ovale wallikeri
P104_2016_metaeuk_out/taxResult_tax_per_contig.tsv:contig-119_46193	864142	d_Eukaryota	Alveolata	p_Apicomplexa	c_Aconoidasida	o_Haemosporida	f_Plasmodiidae	g_Plasmodium	Plasmodium (Plasmodium)	s_Plasmodium ovale	Plasmodium ovale wallikeri
P104_2016_metaeuk_out/taxResult_tax_per_contig.tsv:contig-119_83923	2864	d_Eukaryota	Alveolata	c_Dinophyceae
P104_2016_metaeuk_out/taxResult_tax_per_contig.tsv:contig-119_10949	47934	d_Eukaryota	Alveolata	c_Dinophyceae	o_Dinophysiales	f_Dinophysiaceae	g_Dinophysis	s_Dinophysis acuminata
P104_2016_metaeuk_out/taxResult_tax_per_contig.tsv:contig-119_28081	160619	d_Eukaryota	Alveolata	c_Dinophyceae	o_Peridiniales	f_Kryptoperidiniaceae	g_Kryptoperidinium	s_Kryptoperidinium foliaceum
P104_2016_metaeuk_out/taxResult_tax_per_contig.tsv:contig-119_34245	864142	d_Eukaryota	Alveolata	p_Apicomplexa	c_Aconoidasida	o_Haemosporida	f_Plasmodiidae	g_Plasmodium	Plasmodium (Plasmodium)	s_Plasmodium ovale	Plasmodium ovale wallikeri
P104_2016_metaeuk_out/taxResult_tax_per_contig.tsv:contig-119_15377	864142	d_Eukaryota	Alveolata	p_Apicomplexa	c_Aconoidasida	o_Haemosporida	f_Plasmodiidae	g_Plasmodium	Plasmodium (Plasmodium)	s_Plasmodium ovale	Plasmodium ovale wallikeri
P104_2016_metaeuk_out/taxResult_tax_per_contig.tsv:contig-119_64731	864142	d_Eukaryota	Alveolata	p_Apicomplexa	c_Aconoidasida	o_Haemosporida	f_Plasmodiidae	g_Plasmodium	Plasmodium (Plasmodium)	s_Plasmodium ovale	Plasmodium ovale wallikeri
P104_2016_metaeuk_out/taxResult_tax_per_contig.tsv:contig-119_75718	864142	d_Eukaryota	Alveolata	p_Apicomplexa	c_Aconoidasida	o_Haemosporida	f_Plasmodiidae	g_Plasmodium	Plasmodium (Plasmodium)	s_Plasmodium ovale	Plasmodium ovale wallikeri
P104_2016_metaeuk_out/taxResult_tax_per_contig.tsv:contig-119_81194	864142	d_Eukaryota	Alveolata	p_Apicomplexa	c_Aconoidasida	o_Haemosporida	f_Plasmodiidae	g_Plasmodium	Plasmodium (Plasmodium)	s_Plasmodium ovale	Plasmodium ovale wallikeri
P104_2016_metaeuk_out/taxResult_tax_per_contig.tsv:contig-119_18768	864142	d_Eukaryota	Alveolata	p_Apicomplexa	c_Aconoidasida	o_Haemosporida	f_Plasmodiidae	g_Plasmodium	Plasmodium (Plasmodium)	s_Plasmodium ovale	Plasmodium ovale wallikeri
P104_2016_metaeuk_out/taxResult_tax_per_contig.tsv:contig-119_25891	2950	d_Eukaryota	Alveolata	c_Dinophyceae	o_Suessiales	f_Symbiodiniaceae	g_Symbiodinium	unclassified Symbiodinium	s_Symbiodinium sp.
P104_2016_metaeuk_out/taxResult_tax_per_contig.tsv:contig-119_44299	864142	d_Eukaryota	Alveolata	p_Apicomplexa	c_Aconoidasida	o_Haemosporida	f_Plasmodiidae	g_Plasmodium	Plasmodium (Plasmodium)	s_Plasmodium ovale	Plasmodium ovale wallikeri
P104_2016_metaeuk_out/taxResult_tax_per_contig.tsv:contig-119_6331	160619	d_Eukaryota	Alveolata	c_Dinophyceae	o_Peridiniales	f_Kryptoperidiniaceae	g_Kryptoperidinium	s_Kryptoperidinium foliaceum
P104_2016_metaeuk_out/taxResult_tax_per_contig.tsv:contig-119_24171	864142	d_Eukaryota	Alveolata	p_Apicomplexa	c_Aconoidasida	o_Haemosporida	f_Plasmodiidae	g_Plasmodium	Plasmodium (Plasmodium)	s_Plasmodium ovale	Plasmodium ovale wallikeri
P104_2016_metaeuk_out/taxResult_tax_per_contig.tsv:contig-119_30268	5878	d_Eukaryota	Alveolata	p_Ciliophora
P104_2016_metaeuk_out/taxResult_tax_per_contig.tsv:contig-119_81819	864142	d_Eukaryota	Alveolata	p_Apicomplexa	c_Aconoidasida	o_Haemosporida	f_Plasmodiidae	g_Plasmodium	Plasmodium (Plasmodium)	s_Plasmodium ovale	Plasmodium ovale wallikeri
P104_2016_metaeuk_out/taxResult_tax_per_contig.tsv:contig-119_81518	1169539	d_Eukaryota	Alveolata	Colpodellida	f_Vitrellaceae	g_Vitrella	s_Vitrella brassicaformis
P104_2016_metaeuk_out/taxResult_tax_per_contig.tsv:contig-119_29872	5878	d_Eukaryota	Alveolata	p_Ciliophora
P104_2016_metaeuk_out/taxResult_tax_per_contig.tsv:contig-119_11181	2926	d_Eukaryota	Alveolata	c_Dinophyceae	o_Gonyaulacales	f_Gonyaulacaceae	g_Alexandrium	s_Alexandrium tamarense
P104_2016_metaeuk_out/taxResult_tax_per_contig.tsv:contig-119_58486	864142	d_Eukaryota	Alveolata	p_Apicomplexa	c_Aconoidasida	o_Haemosporida	f_Plasmodiidae	g_Plasmodium	Plasmodium (Plasmodium)	s_Plasmodium ovale	Plasmodium ovale wallikeri
P104_2016_metaeuk_out/taxResult_tax_per_contig.tsv:contig-119_32988	864142	d_Eukaryota	Alveolata	p_Apicomplexa	c_Aconoidasida	o_Haemosporida	f_Plasmodiidae	g_Plasmodium	Plasmodium (Plasmodium)	s_Plasmodium ovale	Plasmodium ovale wallikeri
P104_2016_metaeuk_out/taxResult_tax_per_contig.tsv:contig-119_42851	864142	d_Eukaryota	Alveolata	p_Apicomplexa	c_Aconoidasida	o_Haemosporida	f_Plasmodiidae	g_Plasmodium	Plasmodium (Plasmodium)	s_Plasmodium ovale	Plasmodium ovale wallikeri
P104_2016_metaeuk_out/taxResult_tax_per_contig.tsv:contig-119_43219	864142	d_Eukaryota	Alveolata	p_Apicomplexa	c_Aconoidasida	o_Haemosporida	f_Plasmodiidae	g_Plasmodium	Plasmodium (Plasmodium)	s_Plasmodium ovale	Plasmodium ovale wallikeri
P104_2016_metaeuk_out/taxResult_tax_per_contig.tsv:contig-119_72029	864142	d_Eukaryota	Alveolata	p_Apicomplexa	c_Aconoidasida	o_Haemosporida	f_Plasmodiidae	g_Plasmodium	Plasmodium (Plasmodium)	s_Plasmodium ovale	Plasmodium ovale wallikeri
P104_2016_metaeuk_out/taxResult_tax_per_contig.tsv:contig-119_3839	626734	d_Eukaryota	Alveolata	p_Ciliophora	Intramacronucleata	c_Spirotrichea	Choreotrichia	o_Tintinnida	f_Rhabdonellidae	g_Schmidingerella	s_Schmidingerella taraikaensis
P104_2016_metaeuk_out/taxResult_tax_per_contig.tsv:contig-119_4040	2864	d_Eukaryota	Alveolata	c_Dinophyceae
P104_2016_metaeuk_out/taxResult_tax_per_contig.tsv:contig-119_52008	864142	d_Eukaryota	Alveolata	p_Apicomplexa	c_Aconoidasida	o_Haemosporida	f_Plasmodiidae	g_Plasmodium	Plasmodium (Plasmodium)	s_Plasmodium ovale	Plasmodium ovale wallikeri
P104_2016_metaeuk_out/taxResult_tax_per_contig.tsv:contig-119_68886	2950	d_Eukaryota	Alveolata	c_Dinophyceae	o_Suessiales	f_Symbiodiniaceae	g_Symbiodinium	unclassified Symbiodinium	s_Symbiodinium sp.
P104_2016_metaeuk_out/taxResult_tax_per_contig.tsv:contig-119_84306	2864	d_Eukaryota	Alveolata	c_Dinophyceae
P104_2016_metaeuk_out/taxResult_tax_per_contig.tsv:contig-119_11457	2950	d_Eukaryota	Alveolata	c_Dinophyceae	o_Suessiales	f_Symbiodiniaceae	g_Symbiodinium	unclassified Symbiodinium	s_Symbiodinium sp.
P104_2016_metaeuk_out/taxResult_tax_per_contig.tsv:contig-119_33249	2864	d_Eukaryota	Alveolata	c_Dinophyceae
P104_2016_metaeuk_out/taxResult_tax_per_contig.tsv:contig-119_80070	864142	d_Eukaryota	Alveolata	p_Apicomplexa	c_Aconoidasida	o_Haemosporida	f_Plasmodiidae	g_Plasmodium	Plasmodium (Plasmodium)	s_Plasmodium ovale	Plasmodium ovale wallikeri
P104_2016_metaeuk_out/taxResult_tax_per_contig.tsv:contig-119_3161	2864	d_Eukaryota	Alveolata	c_Dinophyceae
P104_2016_metaeuk_out/taxResult_tax_per_contig.tsv:contig-119_45586	864142	d_Eukaryota	Alveolata	p_Apicomplexa	c_Aconoidasida	o_Haemosporida	f_Plasmodiidae	g_Plasmodium	Plasmodium (Plasmodium)	s_Plasmodium ovale	Plasmodium ovale wallikeri
P104_2016_metaeuk_out/taxResult_tax_per_contig.tsv:contig-119_14514	1333877	d_Eukaryota	Alveolata	c_Dinophyceae	o_Peridiniales	f_Endodiniaceae	g_Brandtodinium	s_Brandtodinium nutricula
P104_2016_metaeuk_out/taxResult_tax_per_contig.tsv:contig-119_1840	2950	d_Eukaryota	Alveolata	c_Dinophyceae	o_Suessiales	f_Symbiodiniaceae	g_Symbiodinium	unclassified Symbiodinium	s_Symbiodinium sp.
P104_2016_metaeuk_out/taxResult_tax_per_contig.tsv:contig-119_5568	2864	d_Eukaryota	Alveolata	c_Dinophyceae
P104_2016_metaeuk_out/taxResult_tax_per_contig.tsv:contig-119_44526	864142	d_Eukaryota	Alveolata	p_Apicomplexa	c_Aconoidasida	o_Haemosporida	f_Plasmodiidae	g_Plasmodium	Plasmodium (Plasmodium)	s_Plasmodium ovale	Plasmodium ovale wallikeri
P104_2016_metaeuk_out/taxResult_tax_per_contig.tsv:contig-119_15646	2926	d_Eukaryota	Alveolata	c_Dinophyceae	o_Gonyaulacales	f_Gonyaulacaceae	g_Alexandrium	s_Alexandrium tamarense
P104_2016_metaeuk_out/taxResult_tax_per_contig.tsv:contig-119_22437	6020	d_Eukaryota	Alveolata	p_Ciliophora	Intramacronucleata	c_Oligohymenophorea
P104_2016_metaeuk_out/taxResult_tax_per_contig.tsv:contig-119_83746	864142	d_Eukaryota	Alveolata	p_Apicomplexa	c_Aconoidasida	o_Haemosporida	f_Plasmodiidae	g_Plasmodium	Plasmodium (Plasmodium)	s_Plasmodium ovale	Plasmodium ovale wallikeri
P104_2016_metaeuk_out/taxResult_tax_per_contig.tsv:contig-119_83992	2950	d_Eukaryota	Alveolata	c_Dinophyceae	o_Suessiales	f_Symbiodiniaceae	g_Symbiodinium	unclassified Symbiodinium	s_Symbiodinium sp.
P104_2016_metaeuk_out/taxResult_tax_per_contig.tsv:contig-119_27320	2926	d_Eukaryota	Alveolata	c_Dinophyceae	o_Gonyaulacales	f_Gonyaulacaceae	g_Alexandrium	s_Alexandrium tamarense
P104_2016_metaeuk_out/taxResult_tax_per_contig.tsv:contig-119_56509	6020	d_Eukaryota	Alveolata	p_Ciliophora	Intramacronucleata	c_Oligohymenophorea
P104_2016_metaeuk_out/taxResult_tax_per_contig.tsv:contig-119_47628	2864	d_Eukaryota	Alveolata	c_Dinophyceae
P104_2016_metaeuk_out/taxResult_tax_per_contig.tsv:contig-119_26729	2864	d_Eukaryota	Alveolata	c_Dinophyceae
P104_2016_metaeuk_out/taxResult_tax_per_contig.tsv:contig-119_9549	2864	d_Eukaryota	Alveolata	c_Dinophyceae
P104_2016_metaeuk_out/taxResult_tax_per_contig.tsv:contig-119_15280	2926	d_Eukaryota	Alveolata	c_Dinophyceae	o_Gonyaulacales	f_Gonyaulacaceae	g_Alexandrium	s_Alexandrium tamarense
P104_2016_metaeuk_out/taxResult_tax_per_contig.tsv:contig-119_48113	864142	d_Eukaryota	Alveolata	p_Apicomplexa	c_Aconoidasida	o_Haemosporida	f_Plasmodiidae	g_Plasmodium	Plasmodium (Plasmodium)	s_Plasmodium ovale	Plasmodium ovale wallikeri
P104_2016_metaeuk_out/taxResult_tax_per_contig.tsv:contig-119_16408	39447	d_Eukaryota	Alveolata	c_Dinophyceae	o_Gymnodiniales	f_Gymnodiniaceae	g_Gymnodinium	s_Gymnodinium catenatum
P104_2016_metaeuk_out/taxResult_tax_per_contig.tsv:contig-119_3459	626734	d_Eukaryota	Alveolata	p_Ciliophora	Intramacronucleata	c_Spirotrichea	Choreotrichia	o_Tintinnida	f_Rhabdonellidae	g_Schmidingerella	s_Schmidingerella taraikaensis
P104_2016_metaeuk_out/taxResult_tax_per_contig.tsv:contig-119_24529	2949	d_Eukaryota	Alveolata	c_Dinophyceae	o_Suessiales	f_Symbiodiniaceae	g_Symbiodinium
P104_2016_metaeuk_out/taxResult_tax_per_contig.tsv:contig-119_28856	2864	d_Eukaryota	Alveolata	c_Dinophyceae
P104_2016_metaeuk_out/taxResult_tax_per_contig.tsv:contig-119_56619	2916	d_Eukaryota	Alveolata	c_Dinophyceae	o_Gonyaulacales	f_Ceratiaceae	g_Tripos	s_Tripos fusus
P104_2016_metaeuk_out/taxResult_tax_per_contig.tsv:contig-119_31630	2926	d_Eukaryota	Alveolata	c_Dinophyceae	o_Gonyaulacales	f_Gonyaulacaceae	g_Alexandrium	s_Alexandrium tamarense
P104_2016_metaeuk_out/taxResult_tax_per_contig.tsv:contig-119_26111	864142	d_Eukaryota	Alveolata	p_Apicomplexa	c_Aconoidasida	o_Haemosporida	f_Plasmodiidae	g_Plasmodium	Plasmodium (Plasmodium)	s_Plasmodium ovale	Plasmodium ovale wallikeri
P104_2016_metaeuk_out/taxResult_tax_per_contig.tsv:contig-119_28213	5936	d_Eukaryota	Alveolata	p_Ciliophora	Intramacronucleata	c_Spirotrichea	Hypotrichia	o_Euplotida	f_Euplotidae	g_Moneuplotes	s_Moneuplotes crassus
P104_2016_metaeuk_out/taxResult_tax_per_contig.tsv:contig-119_76815	864142	d_Eukaryota	Alveolata	p_Apicomplexa	c_Aconoidasida	o_Haemosporida	f_Plasmodiidae	g_Plasmodium	Plasmodium (Plasmodium)	s_Plasmodium ovale	Plasmodium ovale wallikeri
P105_2016_metaeuk_out/taxResult_tax_per_contig.tsv:contig-119_41289	626734	d_Eukaryota	Alveolata	p_Ciliophora	Intramacronucleata	c_Spirotrichea	Choreotrichia	o_Tintinnida	f_Rhabdonellidae	g_Schmidingerella	s_Schmidingerella taraikaensis
P105_2016_metaeuk_out/taxResult_tax_per_contig.tsv:contig-119_69816	2951	d_Eukaryota	Alveolata	c_Dinophyceae	o_Suessiales	f_Symbiodiniaceae	g_Symbiodinium	s_Symbiodinium microadriaticum
P105_2016_metaeuk_out/taxResult_tax_per_contig.tsv:contig-119_93241	2864	d_Eukaryota	Alveolata	c_Dinophyceae
P105_2016_metaeuk_out/taxResult_tax_per_contig.tsv:contig-119_76131	2924	d_Eukaryota	Alveolata	c_Dinophyceae	o_Gonyaulacales	f_Gonyaulacaceae	g_Alexandrium
P105_2016_metaeuk_out/taxResult_tax_per_contig.tsv:contig-119_8308	2864	d_Eukaryota	Alveolata	c_Dinophyceae
P105_2016_metaeuk_out/taxResult_tax_per_contig.tsv:contig-119_9214	2950	d_Eukaryota	Alveolata	c_Dinophyceae	o_Suessiales	f_Symbiodiniaceae	g_Symbiodinium	unclassified Symbiodinium	s_Symbiodinium sp.
[truncated: 41,407 more rows]
