# Supplementary material for: Shift and Metabolic Potentials of Microbial Eukaryotic Communities Across the Full Depths of the Mariana Trench
Source: Front Microbiol. 2021 Jan 18;11:603692. doi: 10.3389/fmicb.2020.603692 (PMC7848797; doi:10.3389/fmicb.2020.603692)
Supplement: Supplementary file 4 [file Data_Sheet_4.xlsx]

## Sheet: gene_info
This file contains abundance (CPM), KEGG assignment and taxonomic assignment of each non-redundant gene.
gene info	Contains the detailed information of non-redundant genes
superphylum	Conatains the community composition of functional genes at the superphylum level (generating Figure S4B)
gene_ID	F0_2016	P0_2016	F0_2017	P0_2017	F20.1_2017	F20.2_2017	F40_2016	P40_2016	F40_2017	P40_2017	F80.1_2017	F80.2_2017	F96_2016	F104_2016	P104_2016	F105_2016	P105_2016	KO_ID	Taxonomy
R5NF78_24290846|contig-119_68662|+|83|2.854e-15|1|1189|1500|1189[1189]:1500[1500]:312[312]	23.8542	19.8661	70.9832	0	43.3587	0	0	0	0	0	0	0	0	0	0	0	0	K03313	d_Eukaryota
ERR1711871_576879|contig-119_57082|-|69|4.675e-11|1|1386|1559|1559[1559]:1386[1386]:174[174]	3053.05	1267.18	4742.53	326.055	2693.22	80.7169	0	0	30.8082	0	76.3124	110.15	57.2884	89.0521	0	88.2095	20.184	K01255	d_Eukaryota
ERR1719242_2454260|contig-119_126088|+|49|4.903e-05|1|857|952|857[857]:952[952]:96[96]	0	0	0	0	0	0	0	0	0	0	0	0	0	0	0	0	0		d_Eukaryota
ERR1719198_1482695|contig-119_19624|-|46|0.0003922|1|1381|1503|1503[1503]:1381[1381]:123[123]	0	0	0	0	0	0	0	0	0	0	0	0	0	0	0	0	0		d_Eukaryota
MMETSP1326_Transcript_36276_9299436|contig-119_33791|+|256|2.383e-67|1|1471|2397|1471[1471]:2397[2397]:927[927]	5.23169	40.1809	0	0	1.31502	1.59972	11.1246	0	0.836961	0	11.4086	7.06547	4.26769	0	5.51655	2.49017	6.4488	K00033	d_Eukaryota
A0A0U0VT45_11616596|contig-119_74704|+|62|5.985e-09|1|7|132|7[7]:132[132]:126[126]	0	0	0	0	0	0	0	0	0	0	0	0	0	0	0	0	0	K02470	d_Eukaryota
ERR1711991_1028045|contig-119_92174|+|197|1.374e-49|1|912|1208|912[912]:1208[1208]:297[297]	298.903	28.523	317.863	0	299.424	226.465	53.1293	15.3217	38.0651	0	0	0	18.8335	0	0	18.9907	12.4076	K03667	d_Eukaryota
ERR1712096_545030|contig-119_78961|-|168|7.376e-41|1|570|893|893[893]:570[570]:324[324]	181.366	111.318	561.346	28.292	264.913	0	0	0	5.90254	0	33.1378	7.83434	9.1696	6.3327	0	0	0	K01428	d_Eukaryota
ERR1719263_1961189|contig-119_83583|-|121|1.038e-26|2|1|357|357[357]:184[184]:174[174]|150[150]:1[1]:150[150]	0	0	19.8707	0	15.5831	0	0	0	0	0	0	7.83434	0	0	0	0	0	K02355	d_Eukaryota
ERR1712029_130|contig-119_24783|-|50|2.451e-05|1|1486|1665|1665[1665]:1486[1486]:180[180]	0	0	40.956	141.647	0	0	0	0	0	0	0	0	0	0	0	0	0		d_Eukaryota
MMETSP1401_Transcript_899_1319043|contig-119_88806|-|255|4.767e-67|4|332|1252|1252[1252]:1046[1046]:207[207]|955[955]:737[737]:219[219]|652[652]:443[443]:210[210]|394[394]:332[332]:63[63]	2.85415	0	4.53797	0	3.3535	1.42997	0	0	0	0	0	0	0	0	0	0	0	K01428	d_Eukaryota
ERR1740130_1377734|contig-119_7264|-|84|1.427e-15|2|2032|2427|2427[2427]:2329[2329]:99[99]|2124[2124]:2032[2032]:93[93]	0	0	0	0	0	0	0	0	0	0	0	0	0	0	0	0	0	K02112	d_Eukaryota
J9H6F2_31627090|contig-119_58789|-|68|9.351e-11|1|213|389|389[389]:213[213]:177[177]	31.5747	201.271	323.561	448.842	0	0	0	0	0	0	0	0	0	0	0	0	0	K03495	d_Eukaryota
ERR1712178_674820|contig-119_108477|+|94|1.393e-18|2|707|1060|707[707]:796[796]:90[90]|833[833]:1060[1060]:228[228]	42.8448	53.0298	36.4976	0	32.8849	20.7833	0	0	0	0	0	0	10.3694	0	0	0	0	K03798	d_Eukaryota
ERR1711991_788723|contig-119_108477|+|117|1.661e-25|1|39|284|39[39]:284[284]:246[246]	194.682	0	178.168	0	133.245	0	0	0	0	0	0	0	0	0	0	0	0	K00796,K13941,K18824	d_Eukaryota
ERR1719334_751709|contig-119_63968|-|149|3.867e-35|3|26|595|595[595]:524[524]:72[72]|508[508]:197[197]:312[312]|151[151]:26[26]:126[126]	26.7076	45.5343	15.5509	8.88306	6.36693	0	2.8569	0	0	0	0	0	3.99825	0	0	0	0	K00927,K01803	d_Eukaryota
ERR1712146_367335|contig-119_52997|+|296|2.168e-79|1|292|702|292[292]:702[702]:411[411]	242.056	113.96	331.862	29.1257	178.668	0	4.68482	0	0	0	15.5927	8.59329	20.5411	0	1.68229	0	0	K00384,K03671	d_Eukaryota
ERR1740121_2547502|contig-119_97768|+|179|3.602e-44|1|898|1215|898[898]:1215[1215]:318[318]	85.6895	17.6766	15.6418	0	0	0	0	0	0	0	0	0	0	0	0	0	0	K00266	d_Eukaryota
ERR1712107_944561|contig-119_117003|+|112|5.315e-24|2|12|263|12[12]:143[143]:132[132]|159[159]:263[263]:105[105]	0	0	10.778	0	0	0	0	0	0	0	0	0	0	0	0	0	0	K00059,K00065	d_Eukaryota
ERR1712187_617802|contig-119_38990|-|94|1.393e-18|1|7|195|195[195]:7[7]:189[189]	148.838	0	335.073	126.332	328.066	0	0	0	0	0	26.5932	0	0	0	0	0	0	K00128	d_Eukaryota
ERR1712204_16775|contig-119_42577|+|79|4.566e-14|1|1652|1837|1652[1652]:1837[1837]:186[186]	0	0	0	0	0	0	0	0	0	0	0	0	0	0	0	0	0		d_Eukaryota
ERR1719189_1551797|contig-119_109268|+|109|4.252e-23|2|398|706|398[398]:610[610]:213[213]|626[626]:706[706]:81[81]	11.9958	31.1337	12.5806	0	0	0	0	0	0	0	0	0	0	0	0	0	0		d_Eukaryota
ERR1712146_367335|contig-119_83768|-|258|5.959e-68|1|746|1093|1093[1093]:746[746]:348[348]	326.711	72.3148	409.09	0	244.747	15.8712	7.90041	0	0	0	0	17.115	26.1878	4.43995	0	7.69334	0	K00384,K03671	d_Eukaryota
ERR1711965_84998|contig-119_125766|-|249|3.051e-65|1|485|883|883[883]:485[485]:399[399]	206.879	14.1105	285.506	31.4666	133.096	0	0	3.147	3.05803	0	3.41605	4.10941	14.995	0	0	0	2.66934	K03667	d_Eukaryota
ERR1719498_801732|contig-119_105075|-|106|3.402e-22|3|68|460|460[460]:332[332]:129[129]|313[313]:254[254]:60[60]|214[214]:68[68]:147[147]	38.2264	0	71.838	25.261	13.9897	0	0	0	5.28227	0	0	0	0	0	0	0	0	K03696	d_Eukaryota
ERR1719230_249034|contig-119_47329|+|81|1.141e-14|1|1692|1925|1692[1692]:1925[1925]:234[234]	22.0558	0	0	0	0	0	0	0	0	0	0	0	0	0	0	0	0		d_Eukaryota
ERR1719206_792474|contig-119_68811|+|129|4.055e-29|2|289|798|289[289]:576[576]:288[288]|619[619]:798[798]:180[180]	32.0878	18.6513	36.5036	0	34.2662	0	3.42362	0	0	0	2.15593	0	2.42788	0	0	0	0	K00626	d_Eukaryota
ERR1711965_1268733|contig-119_73063|-|172|4.61e-42|1|211|513|513[513]:211[211]:303[303]	95.7784	0	105.53	0	74.5823	0	15.4795	0	0	0	8.06946	0	0	0	0	0	0	K01649	d_Eukaryota
ERR1719171_2682387|contig-119_126692|+|134|1.267e-30|2|344|679|344[344]:412[412]:69[69]|443[443]:679[679]:237[237]	530.891	136.025	832.645	66.9658	382.879	46.1625	29.1105	0	0	0	47.0652	45.2572	28.0551	0	0	15.1122	0	K00281,K00283	d_Eukaryota
MMETSP0384_Transcript_63414_32444792|contig-119_7477|+|223|2.047e-57|2|3611|4249|3611[3611]:3679[3679]:69[69]|3734[3734]:4249[4249]:516[516]	14.1306	74.0369	7.3654	0	6.26317	0	0	0	0	0	0	0	1.51991	1.12367	0	0	0	K01491	d_Eukaryota
ERR1711965_1268733|contig-119_58529|-|128|8.111e-29|1|685|915|915[915]:685[685]:231[231]	706.809	83.8559	725.652	0	389.912	69.3669	0	0	0	0	32.5874	0	14.7725	0	0	0	0	K01649	d_Eukaryota
MMETSP0887_Transcript_11349_35867150|contig-119_123009|-|97|1.742e-19|2|29|568|568[568]:167[167]:402[402]|145[145]:29[29]:117[117]	1181.1	708.511	1550.37	214.338	735.286	33.6338	33.1085	8.11601	14.8699	0	35.0823	39.8458	63.5657	0	0	10.2614	1.38489	K00930	d_Eukaryota
A0A1Q9VA11_4485556|contig-119_42836|-|49|4.903e-05|1|440|640|640[640]:440[440]:201[201]	0	0	50.2386	0	22.9126	0	0	0	0	0	0	0	0	0	0	0	0	K03665	d_Eukaryota
ERR1711991_574563|contig-119_106746|-|231|7.998e-60|1|564|881|881[881]:564[564]:318[318]	628.39	123.736	771.663	29.9506	443.945	51.9584	11.7355	0	6.22912	0	21.0944	8.21442	51.8468	7.08812	0	23.6989	0	K00620,K03328	d_Eukaryota
ERR1711965_1268733|contig-119_128597|-|108|8.504e-23|1|409|696|696[696]:409[409]:288[288]	5581.53	3813.88	4120.69	443.061	2075.9	288.711	157.844	41.8863	8.28075	0	65.4079	21.2262	237.396	50.4494	9.42167	74.676	50.2404	K01649	d_Eukaryota
ERR1712013_156608|contig-119_120436|-|261|7.448e-69|1|340|813|813[813]:340[340]:474[474]	147.655	18.1031	214.966	31.1006	111.083	9.68779	6.68094	1.9836	5.58513	0	0	2.49515	7.06979	0	0	0	0	K02358	d_Eukaryota
ERR1719234_2315859|contig-119_7575|-|111|1.063e-23|1|140|484|484[484]:140[140]:345[345]	39.1025	0	8.31469	0	19.5113	0	0	0	0	0	0	0	0	0	0	0	0	K01491	d_Eukaryota
ERR1711965_1268733|contig-119_64064|-|163|2.36e-39|1|564|842|842[842]:564[564]:279[279]	640.674	50.7502	464.274	0	308.98	14.8792	0	0	0	0	20.5189	46.0335	0	0	0	0	0	K01649	d_Eukaryota
ERR1719421_1668923|contig-119_111185|+|115|6.644e-25|2|50|385|50[50]:190[190]:141[141]|209[209]:385[385]:177[177]	21.4224	17.6766	10.4279	0	0	0	0	0	0	0	0	0	10.3694	0	0	0	0	K03320	d_Eukaryota
ERR1719500_2108173|contig-119_16724|-|85|7.134e-16|1|3443|3769|3769[3769]:3443[3443]:327[327]	49.5198	105.994	14.5441	82.4623	7.58145	0	0	0	0	0	0	0	0	0	0	0	0		d_Eukaryota
ERR1711965_5294|contig-119_72633|+|205|5.367e-52|1|246|590|246[246]:590[590]:345[345]	19.5513	0	16.6294	0	13.0075	8.14754	0	0	0	0	0	0	0	0	0	0	0	K00818,K00821	d_Eukaryota
ERR1719193_127683|contig-119_23377|-|94|1.393e-18|2|2759|3010|3010[3010]:2957[2957]:54[54]|2941[2941]:2759[2759]:183[183]	192.422	0	86.2237	0	33.1988	0	0	0	0	0	0	0	16.8429	0	0	0	0	K01939	d_Eukaryota
ERR1712107_539813|contig-119_3317|+|63|2.992e-09|2|7413|7685|7413[7413]:7532[7532]:120[120]|7596[7596]:7685[7685]:90[90]	0	0	0	0	0	75.2596	0	0	0	0	0	0	14.4686	0	0	22.5869	23.3839	K00059	d_Eukaryota
ERR1711871_1573372|contig-119_116104|-|71|1.169e-11|1|251|442|442[442]:251[251]:192[192]	4802.19	1736.51	5530.76	615.188	2481.34	331.341	143.172	17.8298	21.94	0	204.44	51.3263	69.29	64.2405	0	28.7567	0	K01696	d_Eukaryota
ERR1712023_332409|contig-119_116616|-|420|1.019e-116|1|286|927|927[927]:286[286]:642[642]	18.5838	22.6305	8.8008	23.2314	2.60884	0	0	0	0	0	0	0	0	0	0	0	0		d_Eukaryota
ERR1719153_1251893|contig-119_61571|-|63|2.992e-09|2|436|780|780[780]:661[661]:120[120]|612[612]:436[436]:177[177]	11.0693	0	24.451	36.6287	19.5667	0	0	0	0	0	0	0	0	0	0	0	0	K05592	d_Eukaryota
A0A0H8S5A9_25516679|contig-119_99011|+|61|1.197e-08|1|726|827|726[726]:827[827]:102[102]	0	0	0	0	0	0	0	0	0	0	0	0	0	0	0	0	0	K03544	d_Eukaryota
ERR1712146_367335|contig-119_80339|-|228|6.398e-59|1|575|880|880[880]:575[575]:306[306]	517.638	341.648	629.469	33.0861	416.543	34.677	14.5553	0	0	0	7.84674	18.1029	65.3669	0	0	0	17.6039	K00384,K03671	d_Eukaryota
ERR1711907_487256|contig-119_97226|+|81|1.141e-14|2|9|209|9[9]:95[95]:87[87]|117[117]:209[209]:93[93]	58.657	0	122.868	0	0	0	0	0	0	0	0	0	0	0	0	0	0		d_Eukaryota
ERR1719401_2506954|contig-119_127915|+|134|1.267e-30|3|102|635|102[102]:221[221]:120[120]|258[258]:404[404]:147[147]|468[468]:635[635]:168[168]	9.53045	5.56446	4.22507	0	9.6821	0	0	0	0	0	0	0	0	0	0	0	0	K03593	d_Eukaryota
ERR1719184_209329|contig-119_6099|-|166|2.951e-40|2|518|1123|1123[1123]:956[956]:168[168]|895[895]:518[518]:378[378]	24.811	53.9446	77.6708	77.6207	9.07126	0	0	0	0	0	2.9826	1.77457	3.47268	0	0.883501	2.32101	0	K02111	d_Eukaryota
ERR1712000_498102|contig-119_71667|+|110|2.126e-23|1|1147|1443|1147[1147]:1443[1443]:297[297]	509.189	114.092	330.089	0	244.583	0	0	0	0	0	0	9.6916	56.5005	0	0	0	0	K00948	d_Eukaryota
A0A1Q7QY38_36073886|contig-119_40262|-|65|7.481e-10|2|191|412|412[412]:359[359]:54[54]|325[325]:191[191]:135[135]	0	0	0	0	0	0	0	0	0	0	26.5932	0	0	0	0	0	0	K02357	d_Eukaryota
ERR1712124_166468|contig-119_106755|-|122|5.191e-27|1|754|978|978[978]:754[754]:225[225]	17.4145	23.5853	0	0	0	0	157.123	190.154	0	0	0	0	289.376	146.1	21.0166	48.3483	61.0082	K00324	d_Eukaryota
ERR1719342_781291|contig-119_30224|+|107|1.701e-22|2|772|1116|772[772]:978[978]:207[207]|1024[1024]:1116[1116]:93[93]	0	0	17.9011	0	0	0	0	0	0	0	0	0	0	11.023	0	0	0	K04565	d_Eukaryota
ERR1712228_163703|contig-119_134023|+|89|4.459e-17|1|684|881|684[684]:881[881]:198[198]	55.1201	59.2665	105.515	0	23.6945	0	31.9172	0	0	0	0	0	0	0	0	0	0		d_Eukaryota
ERR1719232_1727749|contig-119_83520|+|206|2.684e-52|1|156|458|156[156]:458[458]:303[303]	2532.22	1866.26	2615.46	298.775	1290.71	71.3993	123.836	0	7.19738	0	68.5035	37.1572	230.468	0	0	0	0	K03696	d_Eukaryota
ERR1711941_36729|contig-119_69744|+|79|4.566e-14|1|1095|1286|1095[1095]:1286[1286]:192[192]	125.822	0	368.274	0	174.691	0	0	0	0	0	0	0	0	0	0	0	0	K00626	d_Eukaryota
MMETSP1101_Transcript_25226_39255120|contig-119_104283|+|225|5.118e-58|1|2|529|2[2]:529[529]:528[528]	9.3439	3.60171	0	0	1.95749	5.61065	2.66766	1.56627	0	0	1.66545	0	0	0	1.88644	0	0	K08678	d_Eukaryota
ERR1719252_494930|contig-119_126411|-|73|2.922e-12|1|379|576|576[576]:379[379]:198[198]	2112.94	859.364	5627.46	110.613	2606.4	77.9854	127.669	0	19.5992	0	69.9098	23.4648	126.027	14.665	0	0	0	K00648	d_Eukaryota
MMETSP0943_Transcript_23985_8326145|contig-119_80715|+|170|1.844e-41|1|489|1283|489[489]:1283[1283]:795[795]	8.58906	12.5266	0.611506	4.14462	0	0	0	0.767579	0	0	0	0	0	0	0	0	0	K12618,K12619	d_Eukaryota
ERR1711871_700958|contig-119_72477|+|86|3.567e-16|1|2|223|2[2]:223[223]:222[222]	0	0	87.1044	0	0	0	0	0	0	0	0	0	0	0	0	0	0	K01895	d_Eukaryota
ERR1712032_269276|contig-119_125068|-|65|7.481e-10|1|756|1016|1016[1016]:756[756]:261[261]	57.8402	150.829	25.3263	210.68	0	0	0	0	0	0	0	0	0	0	0	0	0	K13421	d_Eukaryota
ERR1712232_60746|contig-119_31193|+|109|4.252e-23|1|1667|1915|1667[1667]:1915[1915]:249[249]	316.428	113.842	229.874	0	74.3314	0	0	0	0	0	0	0	0	0	0	0	0	K03495	d_Eukaryota
ERR1719408_268534|contig-119_56248|-|1045|7.321e-305|1|1|1350|1350[1350]:1[1]:1350[1350]	8.91393	41.7816	5.69634	14.297	0.424618	0	0.662766	0	0	0	0	0	0	0	0.230795	0	0		d_Eukaryota
ERR1719510_1237488|contig-119_67576|-|94|1.393e-18|2|730|1053|1053[1053]:934[934]:120[120]|876[876]:730[730]:147[147]	257.352	206.867	95.4934	49.5652	63.343	0	0	0	0	0	0	0	0	0	0	0	0	K03495	d_Eukaryota
ERR1719247_2727097|contig-119_79262|-|188|7.035e-47|4|678|1277|1277[1277]:1002[1002]:276[276]|980[980]:894[894]:87[87]|845[845]:798[798]:48[48]|782[782]:678[678]:105[105]	17.9319	11.3204	115.569	26.0228	33.0328	2.62258	5.58181	0	1.50752	1.05187	5.0788	0	0	0	0	2.59571	0	K01623	d_Eukaryota
MMETSP0047_Transcript_37885_21664327|contig-119_4720|-|212|4.193e-54|3|1831|2475|2475[2475]:2365[2365]:111[111]|2271[2271]:1939[1939]:333[333]|1893[1893]:1831[1831]:63[63]	28.7208	3.91341	24.3512	0	2.15262	0	0	0	1.572	0	0	2.10623	2.02467	0	0	0	0	K00249	d_Eukaryota
ERR1712136_187786|contig-119_119213|-|193|2.198e-48|2|388|696|696[696]:568[568]:129[129]|537[537]:388[388]:150[150]	139.282	462.135	14.8595	0	0	28.8751	366.036	538.208	0	164.433	30.8358	115.094	526.382	23.8766	382.427	0	193.306		d_Eukaryota
ERR1712168_952706|contig-119_7573|-|82|5.707e-15|1|6281|6430|6430[6430]:6281[6281]:150[150]	0	0	0	0	1321.19	0	1191.5	1049.12	0	0	689.619	0	753.222	704.66	0	0	741.575	K00626,K00632	d_Eukaryota
A0A0T7QGM4_33687016|contig-119_126302|+|48|9.805e-05|1|6|149|6[6]:149[149]:144[144]	15405.9	21184.8	33206.9	4431.71	6467.29	120.878	1126.69	0	488.953	0	209.334	74.6542	408.595	105.961	30.9327	223.249	0	K01872	d_Eukaryota
ERR1719148_371479|contig-119_133467|-|260|1.49e-68|3|143|757|757[757]:557[557]:201[201]|493[493]:251[251]:243[243]|235[235]:143[143]:93[93]	12.0545	10.4485	11.322	0	7.53272	0	0	0	0	0	0	0	0	0	0	0	0	K00334,K00335	d_Eukaryota
ERR1719356_2176361|contig-119_48408|+|122|5.191e-27|1|82|366|82[82]:366[366]:285[285]	171.475	83.0865	178.537	82.7719	64.7329	0	0	0	0	0	9.60825	0	0	0	0	0	0	K01847,K01848	d_Eukaryota
ERR1739848_373672|contig-119_23431|+|123|2.595e-27|2|1218|1652|1218[1218]:1313[1313]:96[96]|1422[1422]:1652[1652]:231[231]	8.73217	15.142	21.1948	0	30.3258	0	0	0	0	0	0	0	0	0	0	0	0	K01409	d_Eukaryota
ERR1712078_199430|contig-119_23431|+|146|3.094e-34|1|1428|1652|1428[1428]:1652[1652]:225[225]	27.677	0	55.4999	0	0	0	0	0	0	0	0	0	14.0526	0	0	0	0	K01409	d_Eukaryota
ERR1711976_792795|contig-119_75338|+|75|7.305e-13|1|896|1051|896[896]:1051[1051]:156[156]	0	0	0	0	115.749	96.1872	0	83.3228	55.8181	35.3667	720.452	0	286.514	0	132.048	81.1758	400.432	K00616	d_Eukaryota
ERR1719502_28505|contig-119_98737|-|183|2.251e-45|2|459|1010|1010[1010]:681[681]:330[330]|635[635]:459[459]:177[177]	10.1368	7.82682	15.7566	0	2.15262	0	0	0	0	0	0	0	0	0	0	0	0	K00627,K00658	d_Eukaryota
ERR1711988_336628|contig-119_98986|+|145|6.188e-34|3|467|967|467[467]:607[607]:141[141]|635[635]:826[826]:192[192]|875[875]:967[967]:93[93]	62.2615	5.87425	51.299	0	27.4771	0	0	0	2.50935	0	0	0	9.27231	0	0	0	0	K02355	d_Eukaryota
ERR1719443_749899|contig-119_13518|+|138|7.92e-32|2|823|1302|823[823]:1071[1071]:249[249]|1117[1117]:1302[1302]:186[186]	28.5913	0	116.188	0	45.1831	0	0	0	0	0	5.27348	0	2.91994	0	0	0	0	K03544	d_Eukaryota
ERR1712000_498102|contig-119_119235|+|67|1.87e-10|2|373|582|373[373]:441[441]:69[69]|472[472]:582[582]:111[111]	0	0	0	0	0	0	0	0	0	0	0	0	0	0	0	0	0	K00948	d_Eukaryota
ERR1711871_821269|contig-119_23057|-|63|2.992e-09|1|1130|1282|1282[1282]:1130[1130]:153[153]	64.4357	0	0	0	0	0	0	0	0	0	188.438	0	161.644	76.9928	0	0	0	K06207	d_Eukaryota
ERR1711991_121357|contig-119_95400|-|249|3.051e-65|1|849|1226|1226[1226]:849[849]:378[378]	74.828	25.0647	87.5667	0	47.3092	0	0	0	0	0	0	0	4.49177	0	0	0	0	K03667	d_Eukaryota
ERR1719506_681338|contig-119_76753|+|66|3.74e-10|1|5|178|5[5]:178[178]:174[174]	2374.3	1057.9	6950.24	815.137	3643.04	161.434	166.024	32.4222	0	0	38.2494	0	114.577	29.684	0	0	0	K01255	d_Eukaryota
ERR1719281_1955812|contig-119_106772|+|137|1.584e-31|3|761|1135|761[761]:967[967]:207[207]|986[986]:1045[1045]:60[60]|1067[1067]:1135[1135]:69[69]	32.7752	0	58.1771	0	41.9692	0	0	0	0	0	0	0	0	0	0	0	0	K03696	d_Eukaryota
ERR1712035_237718|contig-119_72539|+|130|2.028e-29|4|583|993|583[583]:651[651]:69[69]|706[706]:750[750]:45[45]|766[766]:870[870]:105[105]|895[895]:993[993]:99[99]	7.14079	0	20.8557	0	0	0	0	0	0	0	0	0	0	0	0	0	0	K01623	d_Eukaryota
ERR1719371_105079|contig-119_119994|+|78|9.132e-14|1|905|1072|905[905]:1072[1072]:168[168]	0	0	0	0	0	0	0	0	0	0	0	0	0	38.0666	0	0	0	K04564	d_Eukaryota
ERR1719431_2042063|contig-119_65892|+|114|1.329e-24|3|188|478|188[188]:277[277]:90[90]|296[296]:355[355]:60[60]|374[374]:478[478]:105[105]	119.002	132.686	62.7062	0	0	0	0	0	0	0	0	0	0	0	0	0	0	K00164,K01616	d_Eukaryota
ERR1711965_1268733|contig-119_53768|-|151|9.668e-36|1|1467|1745|1745[1745]:1467[1467]:279[279]	74.6469	50.624	208.841	0	125.248	59.5168	422.634	28.3928	18.0362	0	10.2528	11.5084	35.8048	47.7532	0	33.186	0	K01649	d_Eukaryota
A0A0P4X0R8_1020853|contig-119_64639|-|66|3.74e-10|2|2|194|194[194]:120[120]:75[75]|73[73]:2[2]:72[72]	0	0	0	0	0	0	0	0	0	0	0	0	0	0	0	0	0		d_Eukaryota
ERR1719195_2067527|contig-119_80963|-|110|2.126e-23|2|92|658|658[658]:494[494]:165[165]|475[475]:92[92]:384[384]	17.3322	53.3761	12.0005	0	1.79251	0	2.47628	0	0	0	0	0	0	0	0	2.29671	0	K04564	d_Eukaryota
A0A100WUM5_38156703|contig-119_133374|-|64|1.496e-09|1|1|180|180[180]:1[1]:180[180]	338.635	0	655.295	141.647	386.395	0	0	0	0	0	0	0	23.1579	0	0	0	15.7149	K00766	d_Eukaryota
ERR1711871_332847|contig-119_30266|-|128|8.111e-29|1|1574|1873|1873[1873]:1574[1574]:300[300]	30.8141	0	17.9011	0	19.1025	0	0	0	0	0	0	0	0	0	0	0	0	K00128,K00130	d_Eukaryota
MMETSP0562_Transcript_7277_22137195|contig-119_79736|+|78|9.132e-14|1|449|796|449[449]:796[796]:348[348]	28.3333	56.7237	44.5582	0	25.4195	0	0	0	0	0	0	0	0	0	0	0	0		d_Eukaryota
ERR1711965_1268733|contig-119_107658|-|95|6.967e-19|1|131|286|286[286]:131[131]:156[156]	87.0783	0	83.1268	0	0	0	0	0	0	0	0	0	0	0	0	0	0	K01649	d_Eukaryota
MMETSP1434_Transcript_17704_24909189|contig-119_58167|-|170|1.844e-41|1|0|836|836[836]:0[0]:837[837]	18.1009	16.5827	4.5139	7.68509	1.66054	0	0	0	0	1.6663	0	1.62013	0	0.626263	0	0	0	K00383	d_Eukaryota
ERR1712178_214671|contig-119_52962|-|189|3.517e-47|1|1231|1524|1524[1524]:1231[1231]:294[294]	156.788	124.535	94.3507	37.8727	40.1006	0	0	0	7.8262	0	0	0	21.0196	0	0	0	0	K03522	d_Eukaryota
ERR1711991_1301243|contig-119_65396|-|201|8.587e-51|1|130|459|459[459]:130[130]:330[330]	71.1256	28.9015	75.6646	0	103.31	9.25968	0	0	0	0	12.4663	0	0	0	0	0	0	K00239	d_Eukaryota
ERR1712023_387943|contig-119_65396|-|169|3.688e-41|1|981|1379|1379[1379]:981[981]:399[399]	20.9825	0	16.1284	15.7333	29.5302	5.26579	0	0	0	0	0	8.21882	0	0	0	0	0	K00240	d_Eukaryota
ERR1719342_781291|contig-119_52726|-|116|3.322e-25|2|471|815|815[815]:606[606]:210[210]|563[563]:471[471]:93[93]	19.1557	0	0	0	0	0	0	0	0	0	0	0	0	0	0	0	0	K04565	d_Eukaryota
ERR1719320_1447478|contig-119_29851|-|83|2.854e-15|1|212|379|379[379]:212[212]:168[168]	492.376	76.5125	477.979	0	638.655	0	0	0	0	0	0	0	36.1233	0	0	0	0	K00239	d_Eukaryota
ERR1711965_26731|contig-119_29851|-|123|2.595e-27|2|1186|1680|1680[1680]:1579[1579]:102[102]|1383[1383]:1186[1186]:198[198]	30.8141	0	11.9341	0	28.6538	24.4452	16.5187	0	0	0	0	0	0	0	0	0	0	K00239	d_Eukaryota
ERR1719502_2175228|contig-119_64938|-|103|2.721e-21|2|640|840|840[840]:787[787]:54[54]|771[771]:640[640]:132[132]	202.662	0	205.107	0	88.985	0	0	0	0	0	0	0	0	0	0	0	0	K02112	d_Eukaryota
ERR1740123_342293|contig-119_112627|+|47|0.0001961|1|155|376|155[155]:376[376]:222[222]	66.3602	0	37.3304	0	0	0	0	0	0	0	0	0	0	0	0	0	0	K07560	d_Eukaryota
MMETSP0105_Transcript_3200_23571489|contig-119_5158|-|145|6.188e-34|1|1|573|573[573]:1[1]:573[573]	56.568	6.15323	1.09739	0	0	0	2.28864	8.00069	1.19364	4.94413	2.69138	1.59835	1.58054	21.0211	7.3514	8.47667	9.77611	K01265	d_Eukaryota
ERR1711871_350506|contig-119_124126|-|112|5.315e-24|2|732|1037|1037[1037]:948[948]:90[90]|914[914]:732[732]:183[183]	1130.4	1516.73	1776.75	232.542	795.48	63.2649	37.4271	0	38.2869	0	76.2469	24.3258	209.409	29.5695	0	0	0	K01754	d_Eukaryota
ERR1719295_2349127|contig-119_38709|+|180|1.801e-44|1|1455|1871|1455[1455]:1871[1871]:417[417]	15.9295	68.4261	0	0	0	0	0	0	0	0	0	0	0	0	0	0	0	K01520	d_Eukaryota
MMETSP0484_Transcript_45785_1130560|contig-119_240|-|156|3.021e-37|1|2711|3634|3634[3634]:2711[2711]:924[924]	45.9344	7.19784	5.83636	3.33852	0.714412	0.916986	62.9652	8.00686	18.2544	10.7359	53.8948	85.7037	8.75327	23.9027	14.7907	6.9627	13.1944	K00948	d_Eukaryota
ERR1719271_2071632|contig-119_45568|-|70|2.338e-11|1|1624|1962|1962[1962]:1624[1624]:339[339]	26.2825	63.5504	0	0	0	0	0	0	0	0	0	0	0	0	0	0	0	K01363,K02599,K06252,K16681	d_Eukaryota
ERR1712178_486720|contig-119_42400|+|89|4.459e-17|1|176|343|176[176]:343[343]:168[168]	303.001	1071.18	1792.42	1698.22	266.106	0	0	0	0	0	0	121.419	0	0	0	0	0	K00281	d_Eukaryota
ERR1711965_953189|contig-119_58676|+|499|1.686e-140|1|10|795|10[10]:795[795]:786[786]	15.8834	85.5584	18.0578	54.8032	0.917495	0	1.36842	0	0	0	0	0	0	0	0	0	0		d_Eukaryota
ERR1711965_381143|contig-119_76730|+|49|4.903e-05|1|1177|1377|1177[1177]:1377[1377]:201[201]	495.293	109.902	971.279	0	206.214	0	58.4334	0	0	0	0	0	30.7902	0	0	24.4924	0	K03650	d_Eukaryota
ERR1712230_86279|contig-119_68082|-|157|1.511e-37|2|511|1142|1142[1142]:675[675]:468[468]|576[576]:511[511]:66[66]	0	0	2.7738	0	0	0	0	0	0	0	0	0	0	0	0	0	0	K02358	d_Eukaryota
ERR1712013_156608|contig-119_68082|-|256|2.383e-67|1|669|1142|1142[1142]:669[669]:474[474]	43.632	4.52938	51.4207	0	26.2362	0	3.30687	0	1.86171	0	0	0	0	0	0	0	0	K02358	d_Eukaryota
ERR1711991_31721|contig-119_105719|+|114|1.329e-24|2|237|521|237[237]:383[383]:147[147]|417[417]:521[521]:105[105]	89.0399	0	18.5531	0	0	0	0	0	0	0	0	0	0	0	0	0	0	K01663,K02500,K11755	d_Eukaryota
ERR1712023_405819|contig-119_45536|-|482|2.21e-135|1|1283|1897|1897[1897]:1283[1283]:615[615]	19.9952	62.2866	2.86193	25.002	0	0	0	0	0	0	0	0	0	0	0	0	0.999959		d_Eukaryota
ERR1712146_107681|contig-119_25808|-|94|1.393e-18|1|1376|1594|1594[1594]:1376[1376]:219[219]	113.005	42.2841	25.509	0	0	0	0	0	0	0	0	0	0	0	0	0	0	K00640	d_Eukaryota
A0A0E8TQE7_19222093|contig-119_64413|-|81|1.141e-14|1|1021|1332|1332[1332]:1021[1021]:312[312]	437.326	99.3304	382.217	31.684	78.0457	10.9208	12.9972	0	0	0	0	0	0	0	0	0	0	K02470	d_Eukaryota
ERR1719148_371479|contig-119_74547|+|278|5.683e-74|2|36|632|36[36]:512[512]:477[477]|540[540]:632[632]:93[93]	88.8794	6.21362	83.198	0	57.8512	2.10515	0	0	2.41363	0	1.36044	0	7.98231	0	0	0	0	K03942	d_Eukaryota
ERR1719456_1190229|contig-119_131941|+|275|4.546e-73|1|195|695|195[195]:695[695]:501[501]	6.92574	0	1.4729	0	0	0	0	1.75046	0	0	0	0	0	0	0	0	0	K02906	d_Eukaryota
MMETSP0096_Transcript_68080_13782679|contig-119_49138|-|319|2.584e-86|2|0|1056|1056[1056]:553[553]:504[504]|476[476]:0[0]:477[477]	17.8693	55.7562	0.892062	9.22295	0.654568	2.52178	23.9558	18.1259	0	0	31.4751	4.46805	4.02468	3.49881	8.79257	4.5788	15.5355	K01027,K01028,K01034	d_Eukaryota
MMETSP1068_Transcript_61997_14095416|contig-119_79011|-|124|1.298e-27|2|628|1350|1350[1350]:1087[1087]:264[264]|981[981]:628[628]:354[354]	59.4837	53.7028	48.2036	12.396	37.8819	0	2.00393	0	1.02467	0	0	0	4.12464	1.01781	0	0	0	K03694,K03695,K03696	d_Eukaryota
ERR1719431_727590|contig-119_131887|-|120|2.076e-26|2|528|902|902[902]:750[750]:153[153]|725[725]:528[528]:198[198]	9.13492	54.7756	23.6116	0	0	0	0	0	0	0	0	0	0	0	0	0	0	K00164,K01616	d_Eukaryota
ERR1719263_1961189|contig-119_4763|-|125|6.488e-28|2|5057|5377|5377[5377]:5204[5204]:174[174]|5182[5182]:5057[5057]:126[126]	123.256	158.03	119.341	0	76.4102	0	0	0	0	0	0	0	0	0	0	0	0	K02355	d_Eukaryota
ERR1719341_1670921|contig-119_55297|+|694|3.358e-199|1|494|1747|494[494]:1747[1747]:1254[1254]	7.98835	18.2308	1.27695	0	0.467148	0	0	0	0	0	0	0	0	0	0	0	0	K04079	d_Eukaryota
ERR1712226_324187|contig-119_67586|+|102|5.443e-21|1|264|593|264[264]:593[593]:330[330]	41.4899	86.7046	89.8517	107.068	7.3793	0	0	0	0	0	0	0	0	0	0	0	0	K03593	d_Eukaryota
ERR1711991_1263275|contig-119_46404|+|172|4.61e-42|1|961|1287|961[961]:1287[1287]:327[327]	81.0582	45.426	174.577	0	83.396	9.52994	0	0	0	0	12.8601	7.6388	8.66831	0	0	0	0	K00004,K00102,K00104	d_Eukaryota
ERR1719171_2682387|contig-119_122463|+|158|7.554e-38|3|498|932|498[498]:554[554]:57[57]|591[591]:680[680]:90[90]|729[729]:932[932]:204[204]	90.284	181.354	172.992	148.962	68.4509	23.2128	0	0	0	0	0	0	0	0	0	7.43261	4.24359	K00281	d_Eukaryota
ERR1719375_1480843|contig-119_61981|-|111|1.063e-23|3|526|816|816[816]:772[772]:45[45]|732[732]:658[658]:75[75]|636[636]:526[526]:111[111]	0	0	22.8479	72.0977	17.6529	0	0	0	0	0	0	0	0	0	0	0	0	K08070,K08372	d_Eukaryota
ERR1719502_2251282|contig-119_16382|-|135|6.336e-31|3|3067|3525|3525[3525]:3436[3436]:90[90]|3399[3399]:3229[3229]:171[171]|3207[3207]:3067[3067]:141[141]	5.86882	0	5.27209	0	12.3557	0	0	0	0	0	0	0	3.66213	0	0	0	0	K01626	d_Eukaryota
MMETSP0819_Transcript_29059_6930817|contig-119_5910|+|145|6.188e-34|1|6717|7559|6717[6717]:7559[7559]:843[843]	33.6797	77.1306	2.79038	19.0147	1.64217	18.9535	54.3612	16.8749	1.79842	0.823831	51.6956	15.2206	9.99541	8.0565	16.4197	13.6016	17.4676	K01754	d_Eukaryota
ERR1719450_148844|contig-119_6453|+|268|5.819e-71|3|5536|6468|5536[5536]:5745[5745]:210[210]|5827[5827]:5949[5949]:123[123]|6121[6121]:6468[6468]:348[348]	10.0186	20.5123	6.33183	0	2.34141	0	0	0	0	0	0.967778	0	0	0	0	0	0	K01681	d_Eukaryota
ERR1712100_397408|contig-119_5091|-|106|3.402e-22|1|3154|3375|3375[3375]:3154[3154]:222[222]	99.5402	67.4664	199.096	0	0	0	0	0	0	0	0	0	13.7996	0	0	0	0	K02886	d_Eukaryota
A0A1R2B9L2_75173|contig-119_36103|-|114|1.329e-24|1|209|667|667[667]:209[209]:459[459]	14.6718	87.8112	0	0	0	0	0	0	0	0	0	0	0	0	0	0	0	K07889	d_Eukaryota
A0A1Z1WKR3_3504844|contig-119_72998|-|46|0.0003922|1|754|888|888[888]:754[754]:135[135]	0	0	1226.33	0	1440.93	441.4	303.72	1463.68	53.8706	906.833	0	0	4761.43	891.293	171.253	461.621	50.7888	K14266	d_Eukaryota
ERR1719146_14524|contig-119_103693|-|109|4.252e-23|2|724|993|993[993]:898[898]:96[96]|876[876]:724[724]:153[153]	86.2986	0	28.7343	0	29.7326	0	0	0	0	0	0	0	0	0	0	0	0	K00411	d_Eukaryota
B7R6J1_29926701|contig-119_68526|+|48|9.805e-05|1|788|1081|788[788]:1081[1081]:294[294]	203.929	311.337	119.516	0	130.327	0	38.1712	0	0	0	0	0	21.0196	0	0	0	13.6906	K02335,K03469,K06966	d_Eukaryota
ERR1712012_846826|contig-119_42305|+|58|9.575e-08|2|1419|1628|1419[1419]:1481[1481]:63[63]|1539[1539]:1628[1628]:90[90]	0	0	0	0	0	0	0	0	0	0	0	0	0	0	0	0	0	K03579	d_Eukaryota
ERR1719352_415282|contig-119_63760|+|131|1.014e-29|3|556|1008|556[556]:693[693]:138[138]|715[715]:858[858]:144[144]|898[898]:1008[1008]:111[111]	18.7933	14.7617	39.3663	0	13.2628	0	0	0	0	0	0	0	0	0	0	0	0	K00948	d_Eukaryota
A0A0A9GCT9_10490040|contig-119_63760|+|52|6.128e-06|1|1207|1335|1207[1207]:1335[1335]:129[129]	0	0	0	0	0	0	0	0	0	0	0	0	0	0	0	0	0	K00948	d_Eukaryota
ERR1719427_77025|contig-119_7107|-|106|3.402e-22|1|4876|5301|5301[5301]:4876[4876]:426[426]	37.6712	5.87425	38.0187	13.3019	13.7369	0	0	0	0	0	5.60172	0	3.09077	0	0	0	0	K00128	d_Eukaryota
MMETSP1037_Transcript_98732_21681805|contig-119_40440|-|202|4.294e-51|4|1114|1953|1953[1953]:1801[1801]:153[153]|1590[1590]:1522[1522]:69[69]|1485[1485]:1324[1324]:162[162]|1284[1284]:1114[1114]:171[171]	2.83004	16.3357	8.2076	0	5.25079	0	0	0	0	0	0	0	3.36217	0	0	0	0	K06215	d_Eukaryota
ERR1719193_1743082|contig-119_77471|-|121|1.038e-26|2|653|892|892[892]:773[773]:120[120]|757[757]:653[653]:105[105]	17.4145	0	11.9918	77.5046	18.423	0	0	0	0	0	0	0	0	0	0	0	0	K00164,K01616	d_Eukaryota
ERR1719272_717256|contig-119_98761|-|72|5.844e-12|1|142|282|282[282]:142[142]:141[141]	0	1898.26	1461.84	0	124.885	0	0	0	0	0	0	0	0	0	0	0	0	K02118	d_Eukaryota
ERR1711981_249199|contig-119_8008|+|92|5.574e-18|1|3287|3493|3287[3287]:3493[3493]:207[207]	32.6431	78.1018	31.6403	0	0	0	0	0	0	0	0	0	0	0	0	0	0	K04565	d_Eukaryota
ERR1712013_156608|contig-119_124188|-|261|7.448e-69|1|541|1014|1014[1014]:541[541]:474[474]	126.463	22.6613	160.795	0	122.715	3.22926	0	5.95079	0	0	4.17094	12.4758	14.1316	0	0	0	0	K02358	d_Eukaryota
ERR1712131_69433|contig-119_79358|-|225|5.118e-58|3|304|1065|1065[1065]:790[790]:276[276]|561[561]:460[460]:102[102]|441[441]:304[304]:138[138]	1.63018	0	12.3824	0	4.1291	0	0	0	0	0	0	0	0	0	0	0	0	K00334,K00335	d_Eukaryota
A0A0T9PSA8_32025222|contig-119_110000|-|111|1.063e-23|2|1|231|231[231]:91[91]:141[141]|72[72]:1[1]:72[72]	31.0712	0	56.6195	0	0	0	0	0	0	0	0	0	0	0	0	0	0	K00626	d_Eukaryota
ERR1719401_48805|contig-119_88339|-|97|1.742e-19|2|900|1199|1199[1199]:1074[1074]:126[126]|1025[1025]:900[900]:126[126]	29.68	0	0	0	0	0	0	0	0	0	0	0	0	0	0	0	0	K01783	d_Eukaryota
ERR1711991_806197|contig-119_51561|+|118|8.305e-26|1|621|875|621[621]:875[875]:255[255]	386.757	66.3432	340.405	56.4187	100.209	0	0	0	0	0	0	14.2026	36.077	0	0	0	0	K00288,K01938	d_Eukaryota
ERR1719331_1577336|contig-119_75910|+|120|2.076e-26|2|1008|1358|1008[1008]:1076[1076]:69[69]|1134[1134]:1358[1358]:225[225]	251.912	155.668	434.031	227.236	60.1508	0	0	0	7.8262	0	0	0	0	0	0	0	0		d_Eukaryota
ERR1712137_126056|contig-119_95803|-|83|2.854e-15|1|80|274|274[274]:80[80]:195[195]	100.547	32.5349	54.4083	0	0	0	0	0	0	0	0	0	0	0	0	0	0	K00128	d_Eukaryota
ERR1711965_1268733|contig-119_85633|-|104|1.361e-21|1|73|303|303[303]:73[73]:231[231]	80.5817	0	22.8479	0	35.3058	0	0	0	0	0	0	0	0	0	0	0	0	K01649	d_Eukaryota
ERR1719266_438852|contig-119_51660|-|79|4.566e-14|2|196|471|471[471]:319[319]:153[153]|300[300]:196[196]:105[105]	147.228	74.4292	78.0234	0	83.8006	0	0	0	0	0	0	0	0	35.8361	0	0	0	K00325	d_Eukaryota
ERR1719375_1307575|contig-119_101681|+|51|1.226e-05|1|813|989|813[813]:989[989]:177[177]	63.1493	150.953	21.5707	149.614	0	0	0	0	0	0	0	0	0	0	0	0	0		d_Eukaryota
ERR1719324_1254374|contig-119_16664|-|100|2.177e-20|1|206|367|367[367]:206[206]:162[162]	843.031	916.602	2265.56	3094.99	364.016	0	0	0	0	0	0	0	0	0	60.3407	0	0	K02706,K08929	d_Eukaryota
ERR1719164_187149|contig-119_96617|+|88|8.918e-17|1|0|185|0[0]:185[185]:186[186]	336.187	110.141	242.411	0	148.308	0	0	0	0	0	0	56.2375	40.1917	0	0	0	0	K03522	d_Eukaryota
ERR1719430_3020345|contig-119_89247|-|96|3.483e-19|1|742|1047|1047[1047]:742[742]:306[306]	26.8954	0	5.71944	0	0	0	0	0	0	0	0	0	0	0	0	0	0	K02169	d_Eukaryota
ERR1719182_18516|contig-119_34882|-|176|2.881e-43|2|1225|2061|2061[2061]:1690[1690]:372[372]|1500[1500]:1225[1225]:276[276]	5.63239	7.42553	7.7866	0	2.56379	0	0	0	0	0	0	0	0	0	0	0	0	K15987	d_Eukaryota
ERR1711871_350506|contig-119_45613|-|117|1.661e-25|1|867|1253|1253[1253]:867[867]:387[387]	39.3554	23.2256	32.4731	0	41.7231	0	5.54454	0	0	0	0	0	0	0	0	0	0	K01754	d_Eukaryota
ERR1719253_231131|contig-119_49719|+|83|2.854e-15|1|279|506|279[279]:506[506]:228[228]	0	0	104.523	74.9622	0	0	0	0	0	8.69774	0	0	0	0	0	0	0	K03189	d_Eukaryota
ERR1719199_2073675|contig-119_38790|+|75|7.305e-13|1|1497|1697|1497[1497]:1697[1697]:201[201]	459.915	82.4264	301.431	0	45.8253	25.3572	0	0	0	0	0	0	0	0	0	0	0	K14683	d_Eukaryota
ERR1719181_727884|contig-119_66604|+|76|3.653e-13|1|2|226|2[2]:226[226]:225[225]	69.658	23.5853	23.9836	0	18.423	0	0	0	0	0	0	0	0	0	0	0	0	K01663,K02500,K11755	d_Eukaryota
ERR1711933_218828|contig-119_129136|+|130|2.028e-29|2|535|969|535[535]:894[894]:360[360]|910[910]:969[969]:60[60]	44.2881	6.10067	41.9122	27.5674	14.3445	4.5102	0	0	0	0	0	0	3.21622	0	0	0	0	K03696	d_Eukaryota
ERR1719210_1832215|contig-119_129589|+|73|2.922e-12|1|1|438|1[1]:438[438]:438[438]	21.0831	38.2783	8.28557	12.4313	0	0	0	0	0	0	0	0	0	0	0	0	0		d_Eukaryota
ERR1712054_678571|contig-119_61416|-|142|4.95e-33|2|494|746|746[746]:654[654]:93[93]|631[631]:494[494]:138[138]	100.727	27.9529	114.102	89.1546	52.9627	0	0	0	0	0	0	0	0	0	0	0	0	K02706,K08929	d_Eukaryota
ERR1719245_155850|contig-119_107526|+|66|3.74e-10|1|721|825|721[721]:825[825]:105[105]	0	0	0	0	0	0	0	0	0	0	0	0	0	0	0	0	0	K00334,K00335	d_Eukaryota
ERR1719270_1256050|contig-119_107526|+|105|6.804e-22|2|193|513|193[193]:300[300]:108[108]|355[355]:513[513]:159[159]	0	0	31.8311	0	0	0	46.1567	0	0	0	0	0	0	0	0	0	0	K00334,K00335	d_Eukaryota
MMETSP1386_Transcript_1937_23049888|contig-119_16681|+|226|2.559e-58|1|297|1247|297[297]:1247[1247]:951[951]	15.7214	5.53185	0	0	0	0.87914	0	1.77414	7.99834	9.25741	2.27111	4.67456	2.8017	7.30486	10.203	1.91133	5.57547	K03404,K03405	d_Eukaryota
ERR1719329_672600|contig-119_98877|-|91|1.115e-17|2|644|883|883[883]:833[833]:51[51]|817[817]:644[644]:174[174]	34.829	0	47.9672	77.5046	36.8461	0	0	0	0	0	0	0	0	0	0	0	0	K02355	d_Eukaryota
ERR1719506_3691269|contig-119_82750|-|68|9.351e-11|1|1162|1350|1350[1350]:1162[1162]:189[189]	0	0	0	0	0	0	0	0	0	0	0	0	0	0	0	0	0		d_Eukaryota
ERR1719512_675585|contig-119_83039|+|117|1.661e-25|1|864|1166|864[864]:1166[1166]:303[303]	143.668	0	128.981	0	111.873	0	0	0	0	0	8.06946	0	30.729	0	0	0	0	K01595	d_Eukaryota
ERR1719183_2822802|contig-119_88104|+|57|1.915e-07|1|102|299|102[102]:299[299]:198[198]	0	0	0	0	0	0	0	0	0	0	0	0	0	0	0	0	0	K09013	d_Eukaryota
ERR1719379_461589|contig-119_94238|-|126|3.244e-28|1|966|1214|1214[1214]:966[966]:249[249]	632.856	113.842	210.718	59.5278	133.797	19.8808	0	0	0	0	0	0	0	0	0	0	0	K00158,K03852	d_Eukaryota
ERR1740130_504806|contig-119_954|-|53|3.064e-06|1|14452|14775|14775[14775]:14452[14452]:324[324]	84.2055	0	0	0	0	0	0	0	0	0	0	0	27.5088	69.6597	16.1255	32.0817	0	K01278	d_Eukaryota
MMETSP1050_Transcript_32479_20870479|contig-119_59243|-|229|3.199e-59|3|980|1669|1669[1669]:1373[1373]:297[297]|1339[1339]:1115[1115]:225[225]|1045[1045]:980[980]:66[66]	5.09146	2.93403	31.2443	6.76617	7.74726	0	0	0	1.13158	0	0	0	1.50547	0	0	0	0	K01703	d_Eukaryota
ERR1711965_436179|contig-119_80113|+|182|4.502e-45|1|0|266|0[0]:266[266]:267[267]	488.969	137.911	631.423	0	240.704	0	0	0	10.161	0	0	12.8917	91.2028	0	0	46.9492	0	K09013	d_Eukaryota
ERR1711965_52993|contig-119_59955|+|229|3.199e-59|3|534|1244|534[534]:653[653]:120[120]|792[792]:1076[1076]:285[285]|1095[1095]:1244[1244]:150[150]	9.90513	0	15.2427	0	7.00105	0	0	0	0	0	0	0	0	0	0	0	0	K02316,K03086,K03087	d_Eukaryota
ERR1719150_1435133|contig-119_60247|+|92|5.574e-18|2|254|496|254[254]:337[337]:84[84]|362[362]:496[496]:135[135]	16.1436	0	12.7545	0	0	0	0	0	0	0	0	0	0	0	0	0	0	K00162,K11381	d_Eukaryota
A0A0L1KIL2_20401099|contig-119_58053|-|144|1.238e-33|1|77|676|676[676]:77[77]:600[600]	17.1921	22.6331	5.00342	6.52684	0	0	0	0	0	0	0	0	0	0	0	0	0	K10755	d_Eukaryota
ERR1719210_664087|contig-119_93040|-|289|2.775e-77|3|442|1182|1182[1182]:1021[1021]:162[162]|972[972]:616[616]:357[357]|600[600]:442[442]:159[159]	710.142	339.279	844.801	106.173	390.291	21.1256	20.6259	4.94228	6.89377	0	13.6533	12.6779	34.8331	6.95171	0.603365	14.1943	0.845696	K04043	d_Eukaryota
A0A0T9CF21_13556847|contig-119_131379|-|49|4.903e-05|1|280|417|417[417]:280[280]:138[138]	1957.15	710.314	2343.14	1849.53	699.581	98.5809	0	0	71.2528	0	164.479	280.496	0	0	0	0	0	K04487,K11717	d_Eukaryota
ERR1719195_851312|contig-119_113212|+|156|3.021e-37|2|362|1021|362[362]:607[607]:246[246]|677[677]:1021[1021]:345[345]	17.6589	11.6283	22.6813	20.1141	6.1338	0	0	0	0	0	1.26331	0	1.49131	0	0	0	0	K04077	d_Eukaryota
MMETSP0127_Transcript_48604_3848109|contig-119_122658|+|231|7.998e-60|1|132|911|132[132]:911[911]:780[780]	11.2466	9.20787	1.15931	17.0574	0	0	0	0	0	0	0	0	0	0	0	0	0	K14758	d_Eukaryota
MMETSP0121_Transcript_46763_39232186|contig-119_122658|-|89|4.459e-17|1|201|755|755[755]:201[201]:555[555]	0	0	2.53367	0	0	0	0	0	0	0	0	0	0	0	0	0	0	K02218,K14758	d_Eukaryota
ERR1719312_1259714|contig-119_101399|+|174|1.153e-42|2|603|974|603[603]:737[737]:135[135]|780[780]:974[974]:195[195]	59.2713	0	117.612	0	51.6551	0	0	0	0	0	0	0	8.21878	0	0	0	0	K00334,K00335	d_Eukaryota
ERR1719199_684312|contig-119_101399|+|76|3.653e-13|1|2|151|2[2]:151[151]:150[150]	412.253	1014.94	444.758	0	907.177	0	0	0	0	0	0	0	0	0	0	0	0	K00336	d_Eukaryota
ERR1711918_15201|contig-119_76759|+|68|9.351e-11|2|476|766|476[476]:598[598]:123[123]|641[641]:766[766]:126[126]	86.2986	56.921	9.5781	0	0	0	0	0	0	0	0	0	0	0	0	0	0	K02355	d_Eukaryota
ERR1719414_35629|contig-119_86133|-|86|3.567e-16|1|991|1266|1266[1266]:991[991]:276[276]	20.4041	0	0	0	0	0	0	0	0	0	0	0	0	80.0927	0	0	0	K00600	d_Eukaryota
ERR1719182_954402|contig-119_112674|+|159|3.777e-38|4|139|687|139[139]:315[315]:177[177]|331[331]:399[399]:69[69]|436[436]:504[504]:69[69]|562[562]:687[687]:126[126]	4.60769	10.7509	4.0632	12.2254	0	0	0	0	0	0	0	0	0	0	0	0	0	K00819	d_Eukaryota
ERR1712238_409460|contig-119_44686|+|200|1.717e-50|4|1268|1999|1268[1268]:1477[1477]:210[210]|1550[1550]:1630[1630]:81[81]|1715[1715]:1837[1837]:123[123]|1931[1931]:1999[1999]:69[69]	16.838	52.1122	111.348	79.6181	43.7437	3.07783	0	0	0	1.24114	5.96254	4.75282	0	0	0	2.98414	0	K02706,K08929	d_Eukaryota
ERR1719312_1259714|contig-119_76827|+|162|4.721e-39|2|1069|1416|1069[1069]:1203[1203]:135[135]|1246[1246]:1416[1416]:171[171]	17.9347	0	62.928	0	63.8139	0	0	0	0	0	0	0	0	0	0	0	0	K00334,K00335	d_Eukaryota
ERR1719150_998237|contig-119_76827|+|163|2.36e-39|3|3|620|3[3]:173[173]:171[171]|288[288]:380[380]:93[93]|450[450]:620[620]:171[171]	21.4435	0	14.7877	0	6.45473	0	4.05574	0	0	0	0	0	0	0	0	0	0	K00336	d_Eukaryota
ERR1719483_504815|contig-119_41382|+|52|6.128e-06|2|1234|1476|1234[1234]:1305[1305]:72[72]|1369[1369]:1476[1476]:108[108]	0	0	0	0	0	0	0	0	0	0	0	0	0	0	0	0	0		d_Eukaryota
A0A0A9KKT8_34231025|contig-119_100646|+|56|3.83e-07|1|582|755|582[582]:755[755]:174[174]	33.9209	110.719	75.9842	163.027	197.6	0	0	0	0	0	0	0	0	0	0	0	0	K01497,K14652	d_Eukaryota
ERR1712185_534251|contig-119_56514|-|82|5.707e-15|1|1338|1583|1583[1583]:1338[1338]:246[246]	83.435	53.1256	168.27	0	103.635	0	0	0	0	0	0	0	0	0	0	0	0	K03596	d_Eukaryota
ERR1712194_539924|contig-119_74744|-|73|2.922e-12|1|696|878|878[878]:696[696]:183[183]	24.688	0	179.641	0	30.7905	33.9183	0	0	0	0	0	0	21.9579	0	0	0	0	K06147	d_Eukaryota
ERR1711965_1268733|contig-119_81018|+|72|5.844e-12|1|991|1146|991[991]:1146[1146]:156[156]	1044.94	0	1163.78	0	1388.99	0	0	0	0	0	55.4194	0	0	0	0	0	0	K01649	d_Eukaryota
ERR1712232_60746|contig-119_81693|+|91|1.115e-17|2|831|1073|831[831]:953[953]:123[123]|1002[1002]:1073[1073]:72[72]	20.1094	32.5349	54.4083	0	0	0	0	0	0	0	0	0	0	0	0	0	0	K03495	d_Eukaryota
ERR1719238_769697|contig-119_134068|-|225|5.118e-58|4|5|733|733[733]:674[674]:60[60]|634[634]:359[359]:276[276]|313[313]:173[173]:141[141]|157[157]:5[5]:153[153]	661.341	405.135	764.73	83.9522	373.133	12.0827	19.3959	1.12077	5.92394	0.683073	5.58019	9.24769	25.2466	2.95229	0.682005	8.9523	0	K00134,K00150	d_Eukaryota
ERR1719278_1462877|contig-119_41941|-|186|2.814e-46|2|862|1263|1263[1263]:1135[1135]:129[129]|1113[1113]:862[862]:252[252]	0	24.945	11.7037	0	0	0	0	0	0	0	0	0	0	0	0	0	0	K01251	d_Eukaryota
ERR1719430_2875048|contig-119_41941|-|184|1.126e-45|4|343|1263|1263[1263]:1135[1135]:129[129]|1113[1113]:835[835]:279[279]|654[654]:601[601]:54[54]|462[462]:343[343]:120[120]	7.77929	14.7545	5.54994	0	0	0	0	0	0	0	0	0	0	0	0	0	0	K01251	d_Eukaryota
MMETSP1034_Transcript_109722_1041722|contig-119_89492|+|208|6.709e-53|3|26|976|26[26]:112[112]:87[87]|164[164]:814[814]:651[651]|830[830]:976[976]:147[147]	0	0	0	0	0	0	0	0	0	0	0	0	0	0	0	0	0		d_Eukaryota
ERR1719473_847992|contig-119_89492|-|522|2.01e-147|1|2|1162|1162[1162]:2[2]:1161[1161]	8.34863	11.6498	0	0	0	0	0	0	0	0	0.429683	0	0	0	0	0	0		d_Eukaryota
MMETSP1459_Transcript_734_10891424|contig-119_125867|+|330|1.262e-89|4|117|1040|117[117]:458[458]:342[342]|534[534]:689[689]:156[156]|741[741]:836[836]:96[96]|915[915]:1040[1040]:126[126]	29.9639	12.5044	46.0208	4.82146	19.1135	1.35902	1.56315	0	0.77538	0	0	0	2.12344	0	0	0	0	K04077	d_Eukaryota
MMETSP1318_Transcript_27297_5368716|contig-119_109554|-|193|2.198e-48|4|335|1099|1099[1099]:935[935]:165[165]|910[910]:779[779]:132[132]|760[760]:575[575]:186[186]|502[502]:335[335]:168[168]	9.61228	2.45597	9.43707	0	3.81276	0	0	0	0	0	0	0	0	0	0	0	0	K00336	d_Eukaryota
ERR1719414_1192161|contig-119_109756|-|74|1.461e-12|1|181|366|366[366]:181[181]:186[186]	0	256.997	167.815	0	0	0	0	0	0	0	0	0	0	0	0	0	0	K01886	d_Eukaryota
MMETSP1162_Transcript_36846_8623177|contig-119_1712|+|437|7.776e-122|1|2351|3919|2351[2351]:3919[3919]:1569[1569]	32.2495	5.82297	1.68273	1.69256	0.702281	0	7.73077	0.309743	6.40723	11.2	7.00313	16.7624	4.39959	6.8494	10.183	5.03608	4.25267	K00219	d_Eukaryota
ERR1719498_1302598|contig-119_89570|-|97|1.742e-19|1|497|715|715[715]:497[497]:219[219]	322.873	190.278	242.336	0	167.285	0	0	0	0	0	0	0	0	0	0	22.4178	0	K01428	d_Eukaryota
ERR1719369_144846|contig-119_123324|-|85|7.134e-16|2|711|998|998[998]:942[942]:57[57]|902[902]:711[711]:192[192]	2099.95	739.972	1520.59	59.5278	1146.46	39.7617	0	0	11.8072	0	27.5828	29.9139	26.6921	28.9817	0	49.3803	0	K01749	d_Eukaryota
ERR1711965_400931|contig-119_77762|-|167|1.475e-40|1|994|1311|1311[1311]:994[994]:318[318]	199.942	106.06	349.334	0	230.194	20.7833	0	0	18.6874	0	0	0	10.3694	7.08812	0	0	0	K03667	d_Eukaryota
ERR1711991_121357|contig-119_77762|-|254|9.534e-67|2|97|681|681[681]:598[598]:84[84]|441[441]:97[97]:345[345]	74.0008	23.0636	111.237	0	66.3279	0	0	0	0	0	0	0	3.03165	0	0	0	0	K03667	d_Eukaryota
ERR1711969_323382|contig-119_240|-|84|1.427e-15|1|26299|26709|26709[26709]:26299[26299]:411[411]	80.0422	0	0	0	0	0	0	0	0	0	3.11854	0	10.2742	24.8824	5.04686	4.43079	4.8856	K01246	d_Eukaryota
ERR1719189_3170032|contig-119_20736|+|89|4.459e-17|1|698|943|698[698]:943[943]:246[246]	111.247	212.503	148.474	0	103.635	40.4013	0	0	0	0	0	0	47.8718	0	0	0	0	K06147	d_Eukaryota
ERR1711991_1028045|contig-119_88224|+|216|2.621e-55|1|875|1171|875[875]:1171[1171]:297[297]	266.037	57.0461	195.747	0	196.711	62.9069	35.4196	0	7.61302	0	17.0265	0	0	0	0	0	0	K03667	d_Eukaryota
ERR1719240_620726|contig-119_44520|-|66|3.74e-10|1|1805|2005|2005[2005]:1805[1805]:201[201]	0	0	0	0	0	0	0	0	0	0	0	0	0	0	0	0	0	K02208	d_Eukaryota
ERR1719291_940797|contig-119_44520|-|48|9.805e-05|1|192|341|341[341]:192[192]:150[150]	82.4505	0	0	0	100.797	0	0	0	0	0	0	0	0	0	0	0	0	K16329	d_Eukaryota
ERR1711991_609674|contig-119_77271|-|275|4.546e-73|2|1006|1392|1392[1392]:1207[1207]:186[186]|1188[1188]:1006[1006]:183[183]	61.098	27.2196	54.6997	58.1467	53.6072	6.61071	0	0	0	0	0	5.28294	9.81836	3.51951	0	0	0	K01626	d_Eukaryota
ERR1719183_355144|contig-119_77545|-|140|1.98e-32|2|185|490|490[490]:374[374]:117[117]|349[349]:185[185]:165[165]	187.967	795.071	436.287	592.681	53.1278	0	13.6198	0	0	0	9.92291	0	32.5797	0	0	30.0871	40.7346	K00281	d_Eukaryota
ERR1719163_1481848|contig-119_77545|-|88|8.918e-17|2|503|817|817[817]:770[770]:48[48]|700[700]:503[503]:198[198]	863.024	1436.49	989.699	611.078	162.268	40.4013	0	0	0	0	0	0	47.8628	0	0	0	23.2408	K00281	d_Eukaryota
ERR1739844_428547|contig-119_129238|-|68|9.351e-11|1|107|295|295[295]:107[107]:189[189]	212.625	70.8247	409.534	0	437.422	0	39.7301	0	0	0	0	0	0	0	0	29.8914	0	K08738	d_Eukaryota
ERR1712146_504794|contig-119_129460|-|104|1.361e-21|1|294|431|431[431]:294[294]:138[138]	29012	2134.1	26598.2	7398.12	5836.2	394.324	0	0	71.2528	0	493.438	841.489	276.775	120.171	0	185.99	285.314	K01738	d_Eukaryota
ERR1719330_156295|contig-119_128457|+|174|1.153e-42|3|116|976|116[116]:361[361]:246[246]|428[428]:565[565]:138[138]|596[596]:976[976]:381[381]	2.48149	7.58699	3.25213	0	0	0	0	0	0	0	0	0	0	0.716937	0	0	0	K00131,K00135	d_Eukaryota
A0A0A9NWP0_12286697|contig-119_128649|-|53|3.064e-06|1|857|940|940[940]:857[857]:84[84]	0	0	0	0	0	0	0	0	0	0	0	0	0	0	0	0	0		d_Eukaryota
ERR1719291_1611398|contig-119_114492|-|81|1.141e-14|2|452|748|748[748]:620[620]:129[129]|553[553]:452[452]:102[102]	0	0	0	0	0	0	45.203	0	0	0	0	0	29.5449	28.4715	27.1055	0	13.7932	K00362	d_Eukaryota
ERR1719259_1631149|contig-119_98189|-|155|6.043e-37|1|201|491|491[491]:201[201]:291[291]	65.2819	0	45.3795	0	71.385	0	0	0	0	0	0	10.2829	0	0	0	0	0	K01966	d_Eukaryota
ERR1711991_121357|contig-119_78376|+|260|1.49e-68|2|709|1299|709[709]:798[798]:90[90]|949[949]:1299[1299]:351[351]	59.8762	5.37547	91.1936	0	67.3953	7.85526	7.84802	0	0	0	2.53378	0	8.44849	0	0	0	0	K03667	d_Eukaryota
ERR1711871_1856416|contig-119_68781|-|584|4.359e-166|1|0|1517|1517[1517]:0[0]:1518[1518]	18.9378	14.3922	3.00483	1.76122	1.82925	0	0	0	0	0	0	0.712872	0	0	0	0	0		d_Eukaryota
ERR1719502_505989|contig-119_105798|+|310|1.323e-83|1|146|556|146[146]:556[556]:411[411]	27.6008	45.3254	0	72.8141	0	0	0	0	0	0	0	0	0	0	0	0	0		d_Eukaryota
ERR1711935_123942|contig-119_121746|-|86|3.567e-16|1|538|852|852[852]:538[538]:315[315]	331.157	56.1341	379.242	30.8749	194.758	21.3322	37.0029	0	0	0	7.24241	8.40598	0	7.53701	0	0	0	K01619	d_Eukaryota
ERR550534_2137217|contig-119_3965|+|216|2.621e-55|1|409|789|409[409]:789[789]:381[381]	337.271	358.162	46.4471	0	19.477	549.224	470.656	69.6033	42.4926	351.111	169.369	601.092	336.334	141.603	69.4751	371.937	285.259	K00249	d_Eukaryota
ERR1719420_2577085|contig-119_75088|+|120|2.076e-26|1|292|582|292[292]:582[582]:291[291]	52.2255	0	45.3795	0	10.1979	0	0	0	0	0	0	0	0	0	0	0	0	K04072,K15515	d_Eukaryota
ERR1711991_239475|contig-119_81770|-|155|6.043e-37|1|70|366|366[366]:70[70]:297[297]	110.693	57.0461	12.2255	0	29.35	0	0	0	0	0	0	0	0	0	0	0	0	K06942	d_Eukaryota
A0A0A9KKT8_34231025|contig-119_6015|+|46|0.0003922|1|586|714|586[586]:714[714]:129[129]	6.43265	0	0	0	0	0	0	0	0	0	0	0	0	0	0	0	0	K01497	d_Eukaryota
ERR1719199_1808617|contig-119_67289|-|164|1.18e-39|3|1210|1542|1542[1542]:1408[1408]:135[135]|1383[1383]:1306[1306]:78[78]|1278[1278]:1210[1210]:69[69]	17.0879	0	0	0	0	0	0	0	0	0	0	0	0	0	0	0	0	K01873	d_Eukaryota
ERR1712232_259687|contig-119_55045|-|97|1.742e-19|1|881|1132|1132[1132]:881[881]:252[252]	89.0399	60.1012	111.319	0	28.944	0	0	0	0	0	0	0	0	0	0	0	0	K07305	d_Eukaryota
MMETSP1315_Transcript_6455_13285727|contig-119_13006|+|81|1.141e-14|1|1717|2490|1717[1717]:2490[2490]:774[774]	14.6254	63.3506	0	0	0	0	0	0	0	0	0	0	0.947485	0	0	0	0	K03044,K03045,K13798	d_Eukaryota
A0A151T547_3147194|contig-119_83028|-|74|1.461e-12|1|11|727|727[727]:11[11]:717[717]	10.0535	8.39152	0.724171	0	0	0	0	0	0	0	0	0	0	0	0	0	0		d_Eukaryota
ERR1712238_309768|contig-119_69997|-|79|4.566e-14|1|263|403|403[403]:263[263]:141[141]	0	0	0	0	0	0	0	0	0	0	0	0	0	0	0	0	0	K02112	d_Eukaryota
ERR1719233_1601117|contig-119_69997|-|225|5.118e-58|1|407|829|829[829]:407[407]:423[423]	314.572	167.589	478.868	67.6839	214.084	13.2524	0	2.64915	0	0	14.292	24.0422	22.0657	0	0	4.0995	4.50337	K02112	d_Eukaryota
ERR1711953_20742|contig-119_133713|+|143|2.475e-33|1|742|1002|742[742]:1002[1002]:261[261]	318.121	226.243	143.516	52.6701	121.753	0	0	0	0	0	0	0	0	0	0	0	0	K00873	d_Eukaryota
ERR1719291_587467|contig-119_116642|+|88|8.918e-17|1|97|348|97[97]:348[348]:252[252]	556.496	0	92.7658	0	57.8879	19.325	0	0	11.556	0	13.2922	0	0	0	0	0	0	K00459	d_Eukaryota
ERR1711991_965600|contig-119_42603|+|69|4.675e-11|2|560|850|560[560]:685[685]:126[126]|764[764]:850[850]:87[87]	0	0	0	0	0	0	0	0	0	0	0	0	0	0	0	0	0	K02519	d_Eukaryota
ERR1719454_1710413|contig-119_7270|+|79|4.566e-14|2|5800|6072|5800[5800]:5865[5865]:66[66]|5929[5929]:6072[6072]:144[144]	31.8446	0	30.6016	0	20.9602	0	0	0	0	0	0	0	0	0	0	0	0	K01358	d_Eukaryota
ERR1719183_208293|contig-119_12982|-|91|1.115e-17|1|4128|4466|4466[4466]:4128[4128]:339[339]	89.3606	25.4201	52.4665	0	20.5157	0	0	0	0	0	0	0	7.11228	0	0	0	0	K03596	d_Eukaryota
A0A1F4ZH12_34573366|contig-119_127029|+|46|0.0003922|1|362|469|362[362]:469[469]:108[108]	0	0	0	0	0	0	0	0	0	0	0	0	0	0	0	0	0		d_Eukaryota
ERR1719183_410806|contig-119_62268|-|223|2.047e-57|2|132|719|719[719]:426[426]:294[294]|380[380]:132[132]:249[249]	17.699	3.40784	23.3294	7.84457	7.34653	0	0	0	0	0	0	0	1.75557	0	0	0	0	K01251	d_Eukaryota
ERR1712076_215101|contig-119_62268|-|48|9.805e-05|1|969|1079|1079[1079]:969[969]:111[111]	0	0	0	0	0	0	0	0	0	0	0	0	0	0	0	0	0	K01251	d_Eukaryota
ERR1719515_705468|contig-119_90551|+|121|1.038e-26|2|528|842|528[528]:611[611]:84[84]|639[639]:842[842]:204[204]	0	0	39.9636	0	10.4432	0	0	0	0	0	0	0	0	0	0	0	0	K03696	d_Eukaryota
ERR1719483_41825|contig-119_21605|+|158|7.554e-38|3|192|581|192[192]:386[386]:195[195]|432[432]:482[482]:51[51]|510[510]:581[581]:72[72]	7.3991	0	0	0	8.22121	0	0	0	0	0	0	0	0	0	0	0	0	K00334,K00335	d_Eukaryota
ERR1719491_395685|contig-119_133561|-|108|8.504e-23|2|502|780|780[780]:601[601]:180[180]|564[564]:502[502]:63[63]	161.978	48.5632	102.736	0	77.1883	0	0	0	0	0	0	0	0	0	0	0	0	K02469	d_Eukaryota
ERR1719184_489464|contig-119_114782|+|98|8.709e-20|2|566|865|566[566]:697[697]:132[132]|716[716]:865[865]:150[150]	136.703	91.952	112.803	0	55.5617	0	0	0	0	0	0	0	0	0	0	0	0	K01915	d_Eukaryota
ERR1719383_338423|contig-119_115379|-|57|1.915e-07|1|485|640|640[640]:485[485]:156[156]	0	0	997.522	0	810.246	0	0	0	0	0	0	0	0	0	0	0	0	K05882	d_Eukaryota
A0A1V5S3T5_13131448|contig-119_89864|-|59|4.788e-08|1|1165|1284|1284[1284]:1165[1165]:120[120]	0	0	0	0	0	0	0	0	0	0	0	0	0	0	0	0	0	K00265,K00284	d_Eukaryota
ERR1712224_643247|contig-119_81831|-|187|1.407e-46|1|878|1147|1147[1147]:878[878]:270[270]	961.646	851.422	794.825	0	595.34	0	41.5405	0	9.87148	0	0	12.4884	88.6842	32.2301	0	0	0	K09013	d_Eukaryota
ERR1719197_2097931|contig-119_93233|-|101|1.089e-20|1|869|1114|1114[1114]:869[869]:246[246]	4629.67	1501.95	3543.9	64.5195	1686.02	94.901	153.027	39.8949	24.304	0	92.6828	61.0647	167.611	26.0699	0	135.257	23.2408	K02838	d_Eukaryota
ERR550519_1493420|contig-119_19266|+|101|1.089e-20|1|1023|1277|1023[1023]:1277[1277]:255[255]	119.002	66.3432	44.7901	0	57.262	0	0	0	0	0	0	0	0	0	0	0	0	K03555	d_Eukaryota
ERR1712203_233912|contig-119_64476|+|142|4.95e-33|2|240|527|240[240]:413[413]:174[174]|432[432]:527[527]:96[96]	144.247	0	0	0	0	0	0	0	0	0	0	0	0	0	0	0	0	K00331,K03940	d_Eukaryota
ERR1719474_1193777|contig-119_65185|-|153|2.417e-36|2|34|672|672[672]:490[490]:183[183]|270[270]:34[34]:237[237]	26.0529	0	72.1532	0	17.9307	4.5102	0	0	0	0	0	0	0	0	0	0	0	K00334,K00335	d_Eukaryota
ERR1719150_998237|contig-119_65185|-|201|8.587e-51|5|896|1573|1573[1573]:1502[1502]:72[72]|1402[1402]:1343[1343]:60[60]|1321[1321]:1232[1232]:90[90]|1210[1210]:1136[1136]:75[75]|1066[1066]:896[896]:171[171]	6.01649	0	3.47654	0	2.63586	0	0	0	0	0	0	0	0	0	0	0	0	K00336	d_Eukaryota
MMETSP0810_Transcript_47579_35327888|contig-119_124632|+|441|4.86e-123|2|38|925|38[38]:226[226]:189[189]|260[260]:925[925]:666[666]	1088.85	520.695	1077.72	234.321	517.979	35.6693	18.1608	4.13512	5.91446	0.4029	19.023	23.0486	41.6102	5.46361	0	11.1051	1.17997	K03798	d_Eukaryota
A0A0U0ULX9_13239954|contig-119_76110|-|55|7.66e-07|1|828|980|980[980]:828[828]:153[153]	64.4357	0	348.889	0	0	0	0	0	0	0	0	0	0	0	0	0	0	K00057	d_Eukaryota
ERR1711998_228209|contig-119_97397|+|500|8.431e-141|3|149|1121|149[149]:625[625]:477[477]|670[670]:714[714]:45[45]|807[807]:1121[1121]:315[315]	7.96439	81.2553	24.7997	42.2687	5.95962	0	0	0	0	0.416576	1.37554	0	0	0	0	0	0		d_Eukaryota
ERR1719245_155850|contig-119_57014|+|66|3.74e-10|1|1445|1570|1445[1445]:1570[1570]:126[126]	3.2923	0	0	0	0	0	0	0	0	0	0	0	0	0	0	0	0	K00122,K00335,K00355,K05587,K18331	d_Eukaryota
ERR1712146_61301|contig-119_35996|-|68|9.351e-11|1|2088|2267|2267[2267]:2088[2088]:180[180]	293.285	0	675.773	0	245.888	0	77.723	0	27.008	0	0	0	46.3159	0	14.844	0	0	K00626,K00632	d_Eukaryota
ERR1719187_668117|contig-119_111447|+|85|7.134e-16|2|850|1095|850[850]:942[942]:93[93]|976[976]:1095[1095]:120[120]	15.5356	0	0	0	0	0	0	0	0	0	0	0	0	0	0	0	0	K00626	d_Eukaryota
A0A0H6M6B5_34322313|contig-119_111447|+|57|1.915e-07|1|525|671|525[525]:671[671]:147[147]	65.805	700.797	61.6953	0	47.6137	0	0	0	0	0	0	0	0	0	0	58.8282	0	K14652	d_Eukaryota
ERR1719330_481461|contig-119_87107|+|224|1.024e-57|2|173|648|173[173]:343[343]:171[171]|484[514]:648[648]:165[135]	182.26	230.478	57.1935	0	18.1555	57.7032	305.741	425.748	53.9745	342.708	39.221	144.528	323.187	18.6118	313.791	15.1122	185.3		d_Eukaryota
A0A016WGI6_32516650|contig-119_7345|-|660|5.769e-189|1|1210|3822|3822[3822]:1210[1210]:2613[2613]	25.2352	2.02163	0	0	0	0	0	0.17164	0	0	0	0	0	16.3662	5.30101	0.279923	0.589515		d_Eukaryota
ERR1719343_933669|contig-119_88884|-|60|2.394e-08|1|868|1020|1020[1020]:868[868]:153[153]	0	582.648	785	0	1064.75	0	0	0	0	0	0	0	0	0	0	0	0	K01778	d_Eukaryota
ERR1712070_125349|contig-119_4763|-|133|2.535e-30|2|4280|4711|4711[4711]:4541[4541]:171[171]|4459[4459]:4280[4280]:180[180]	36.5397	98.5961	129.864	67.1223	62.0044	0	0	0	0	0	0	6.16424	0	0	0	0	0	K02355	d_Eukaryota
ERR1712093_33916|contig-119_4763|-|95|6.967e-19|1|3815|4018|4018[4018]:3815[3815]:204[204]	202.084	104.783	497.519	0	44.4812	0	0	0	0	0	21.1956	0	0	0	0	0	0	K02355	d_Eukaryota
ERR1719171_2682387|contig-119_13852|-|202|4.294e-51|3|2302|2730|2730[2730]:2641[2641]:90[90]|2604[2604]:2563[2563]:42[42]|2541[2541]:2302[2302]:240[240]	0	8.82036	3.33276	0	15.7141	6.45623	0	0	0	0	0	0	0	0	0	0	0	K00281	d_Eukaryota
ERR1719148_371479|contig-119_58149|+|279|2.841e-74|3|255|884|255[255]:647[647]:393[393]|693[693]:743[743]:51[51]|765[765]:884[884]:120[120]	31.5835	41.1972	61.2304	7.30164	15.2143	0	0	0	0	0	0	1.65319	0	0	0	0	0	K00334,K00335	d_Eukaryota
ERR1719369_1333538|contig-119_58149|+|121|1.038e-26|2|921|1136|921[921]:1019[1019]:99[99]|1047[1047]:1136[1136]:90[90]	0	0	0	0	0	0	0	0	0	0	0	0	0	0	0	0	0	K00334,K00335	d_Eukaryota
A0A0A0KR73_13659760|contig-119_86549|-|175|5.763e-43|2|984|1313|1313[1313]:1212[1212]:102[102]|1169[1169]:984[984]:186[186]	384.442	75.5224	259.764	0	177.535	13.7481	0	0	0	0	18.688	0	26.3773	0	0	0	0	K00666,K01897	d_Eukaryota
ERR1719421_1490669|contig-119_132145|-|113|2.658e-24|1|4|294|294[294]:4[4]:291[291]	718.101	1509.04	272.277	39.1228	2182.34	3590.23	1675.5	1772.15	1566.98	583.996	2167.55	1933.19	3017.58	824.892	170.359	883.638	1059.2	K01623	d_Eukaryota
ERR1719161_1551388|contig-119_132601|+|86|3.567e-16|2|15|316|15[15]:173[173]:159[159]|191[191]:316[316]:126[126]	77.9431	0	0	0	32.3664	0	0	0	0	0	0	0	0	0	0	0	0	K01662	d_Eukaryota
ERR1712127_269446|contig-119_10009|+|96|3.483e-19|2|276|620|276[276]:338[338]:63[63]|411[411]:620[620]:210[210]	66.4479	0	30.3718	0	24.1055	0	0	0	0	0	0	0	0	0	0	0	0	K01681,K15125	d_Eukaryota
ERR1719261_1129124|contig-119_118021|-|136|3.168e-31|2|152|526|526[526]:419[419]:108[108]|355[355]:152[152]:204[204]	33.4135	106.697	11.1895	42.5271	8.67174	0	0	9.86867	0	0	0	0	11.9326	0	0	0	0	K00281	d_Eukaryota
A0A0H7BUJ4_2148921|contig-119_122735|+|55|7.66e-07|1|27|173|27[27]:173[173]:147[147]	459.078	700.786	2447.26	0	333.291	0	0	0	0	0	89.4276	0	0	0	0	0	0	K02519	d_Eukaryota
ERR1719231_1573798|contig-119_33985|+|102|5.443e-21|2|574|960|574[574]:792[792]:219[219]|853[853]:960[960]:108[108]	6.18997	0	9.69604	0	15.1629	0	10.2431	14.4283	236.173	61.0934	161.702	282.582	8.66831	300.616	266.625	214.451	78.2381	K13979	d_Eukaryota
ERR1711969_407330|contig-119_37594|-|155|6.043e-37|1|308|649|649[649]:308[308]:342[342]	410.302	73.3172	708.815	0	345.596	8.3478	0	0	4.99271	0	5.543	13.3367	6.80681	0	0	0	0	K01937	d_Eukaryota
ERR1719421_1936610|contig-119_80271|-|90|2.229e-17|2|1022|1366|1366[1366]:1271[1271]:96[96]|1222[1222]:1022[1022]:201[201]	2136.38	1255.01	2243.38	256.401	1164.22	25.1628	53.1293	15.3217	15.226	5.02097	42.5663	38.7664	226.002	24.2625	0	18.9907	0	K03544	d_Eukaryota
ERR1719454_1710413|contig-119_80271|-|111|1.063e-23|1|95|313|313[313]:95[95]:219[219]	5472.69	1268.52	7920.56	921.927	3847.58	173.341	110.785	0	76.0869	0	125.435	174.241	163.007	10.7686	18.1158	44.8356	0	K01358	d_Eukaryota
ERR1719187_2265514|contig-119_84514|+|146|3.094e-34|1|625|1020|625[625]:1020[1020]:396[396]	33.697	21.6382	19.2394	16.0373	43.2336	0	0	0	0	0	3.49733	0	0	0	0	0	0	K00128,K00130	d_Eukaryota
A0A0U0U649_3330094|contig-119_94237|+|69|4.675e-11|1|573|713|573[573]:713[713]:141[141]	1333.31	0	4385.52	0	374.655	0	182.915	0	245.737	0	0	0	170.523	0	0	0	0	K01428	d_Eukaryota
ERR1712110_128042|contig-119_94237|+|88|8.918e-17|1|126|284|126[126]:284[284]:159[159]	585.34	275.232	1489.45	0	397.569	0	0	0	0	0	0	0	73.0724	0	0	0	0	K01428	d_Eukaryota
ERR1719461_873734|contig-119_68796|-|76|3.653e-13|1|1239|1409|1409[1409]:1239[1239]:171[171]	369.218	0	592.888	172.991	179.418	0	0	0	0	0	40.9646	0	0	0	0	0	0	K00336	d_Eukaryota
ERR1719245_155850|contig-119_68796|-|62|5.985e-09|1|308|412|412[412]:308[308]:105[105]	0	0	0	0	0	0	0	0	0	0	0	0	0	0	0	0	0	K00334,K00335	d_Eukaryota
ERR1719474_1193777|contig-119_68796|-|232|3.999e-60|2|419|973|973[973]:854[854]:120[120]|787[787]:419[419]:369[369]	47.3713	4.22696	62.434	0	44.7358	0	0	0	0	0	1.92751	2.30313	2.19274	0	0	0	0	K00334,K00335	d_Eukaryota
ERR1711879_913379|contig-119_110121|+|172|4.61e-42|2|110|772|110[110]:433[433]:324[324]|503[503]:772[772]:270[270]	56.6648	37.3084	104.751	13.2887	41.3503	1.93515	0	0	0	0	0	0	4.39535	0	0	0	0	K03696	d_Eukaryota
ERR1719206_792474|contig-119_68671|+|139|3.96e-32|2|1188|1517|1188[1188]:1265[1265]:78[78]|1284[1284]:1517[1517]:234[234]	7.95139	0	16.3834	0	26.0152	0	0	0	0	0	0	0	0	0	0	0	0	K00626	d_Eukaryota
ERR1719443_948381|contig-119_14992|-|194|1.099e-48|3|2405|2992|2992[2992]:2870[2870]:123[123]|2851[2851]:2600[2600]:252[252]|2569[2569]:2405[2405]:165[165]	14.9069	10.3348	4.97111	7.92883	1.85963	0	0	0	0	0	0	0	0	0	0	0	0	K00384,K03671	d_Eukaryota
ERR1711871_1740866|contig-119_123721|-|131|1.014e-29|1|11|610|610[610]:11[11]:600[600]	12.2801	5.65827	7.00479	0	0	1.89686	0	0	0	0	0	0	1.45036	0	0	0	0	K11296	d_Eukaryota
ERR1719261_2158088|contig-119_7088|+|71|1.169e-11|1|1902|2162|1902[1902]:2162[2162]:261[261]	404.881	452.487	25.3263	0	0	0	55.4685	0	0	0	0	0	0	0	0	0	0	K02230,K03403	d_Eukaryota
ERR1719277_2624807|contig-119_7088|+|50|2.451e-05|2|1006|1245|1006[1006]:1113[1113]:108[108]|1150[1150]:1245[1245]:96[96]	0	0	0	0	0	0	0	0	0	0	0	0	0	0	0	0	0	K02230,K03403	d_Eukaryota
A0A0A9D4Q3_23398643|contig-119_7088|+|93|2.787e-18|2|2335|2886|2335[2335]:2646[2646]:312[312]|2722[2722]:2886[2886]:165[165]	28.8375	31.2584	8.28853	0	2.50954	0	0	0	0	0	0	0	2.3212	0	0	0	0	K02230,K03403	d_Eukaryota
ERR1712034_186871|contig-119_33392|-|77|1.826e-13|1|2146|2367|2367[2367]:2146[2146]:222[222]	116.13	89.9552	74.6609	0	0	24.0132	219.189	458.75	1279.05	322.704	598.239	779.749	275.993	2590.42	2163.08	4126.55	1263.19	K02003,K09810	d_Eukaryota
ERR1712087_306413|contig-119_116658|+|260|1.49e-68|1|502|1077|502[502]:1077[1077]:576[576]	6.60564	12.188	1.08573	14.0474	0	0	0	0	0	0	0	0	3.12987	0	0.799168	0	0	K01698	d_Eukaryota
A0A0H5Z5G6_3182087|contig-119_107576|+|54|1.532e-06|1|442|621|442[442]:621[621]:180[180]	1378.44	44.3588	1187.72	0	597.156	148.179	0	0	0	0	0	32.0902	92.6317	0	0	35.7922	0	K01338	d_Eukaryota
ERR1719320_1172907|contig-119_108936|-|70|2.338e-11|1|68|400|400[400]:68[68]:333[333]	142.134	110.559	124.134	25.9767	150.59	0	0	0	10.8735	0	0	0	7.81358	0	0	0	0	K12429,K18660,K18661,K18662	d_Eukaryota
ERR1711965_1268733|contig-119_53588|+|89|4.459e-17|1|1228|1482|1228[1228]:1482[1482]:255[255]	446.258	265.373	262.772	0	275.152	37.2713	0	0	0	0	25.8397	0	0	0	0	0	0	K01649	d_Eukaryota
ERR1711991_766498|contig-119_53588|+|232|3.999e-60|1|553|888|553[553]:888[888]:336[336]	617.266	357.528	711.551	75.7829	251.815	35.162	9.08738	0	5.28227	0	11.7412	0	44.6787	0	0	8.94859	0	K01649	d_Eukaryota
ERR1719253_708273|contig-119_78471|+|93|2.787e-18|1|1062|1256|1062[1062]:1256[1256]:195[195]	603.281	97.6046	924.94	0	472.067	78.9456	0	0	0	0	0	24.1961	16.2985	0	0	0	0	K07390	d_Eukaryota
ERR1719329_1584367|contig-119_106826|+|466|1.448e-130|2|6|1145|6[6]:539[539]:534[534]|582[582]:1145[1145]:564[564]	8.47725	2.27821	9.14765	5.28942	2.79266	0	0	0	0	0	0	0	0	0	0	0	0.416916	K00264	d_Eukaryota
ERR1719347_603601|contig-119_106826|-|54|1.532e-06|1|959|1135|1135[1135]:959[959]:177[177]	0	0	0	0	0	0	0	0	0	0	0	0	0	0	0	0	0	K00266	d_Eukaryota
ERR1719232_1244109|contig-119_64176|+|174|1.153e-42|2|1112|1489|1112[1112]:1237[1237]:126[126]|1262[1262]:1489[1489]:228[228]	1495.04	836.695	2443.28	240.254	1021.34	67.6822	29.6619	14.5775	22.3514	0	59.6134	30.0203	46.4708	8.26251	0	14.378	0	K10960	d_Eukaryota
ERR1712230_32027|contig-119_24744|+|73|2.922e-12|2|1574|1840|1574[1574]:1711[1711]:138[138]|1742[1742]:1840[1840]:99[99]	120.263	107.099	75.4457	0	16.5994	0	0	0	0	0	0	0	0	0	0	0	0	K03495	d_Eukaryota
ERR1711972_1212214|contig-119_52096|+|80|2.283e-14|2|498|710|498[498]:578[578]:81[81]|603[603]:710[710]:108[108]	0	0	0	0	0	0	0	0	0	0	0	0	0	0	0	0	0	K00102,K00104	d_Eukaryota
ERR1711991_37673|contig-119_28515|-|96|3.483e-19|2|1704|2141|2141[2141]:1884[1884]:258[258]|1772[1772]:1704[1704]:69[69]	73.8788	30.284	17.7924	0	40.316	0	0	0	0	0	0	0	0	0	3.84619	0	0	K01736	d_Eukaryota
ERR1719181_2103892|contig-119_120704|-|426|1.593e-118|1|2|616|616[616]:2[2]:615[615]	97.6237	241.022	6.67784	81.2563	0	0	0	0	0	0.716239	0	0	0	0	0	0	0.999959		d_Eukaryota
ERR1719487_801211|contig-119_91245|+|229|3.199e-59|1|670|1218|670[670]:1218[1218]:549[549]	7.22173	0	0	0	0	0	0	0	0	0	0	0	0	0	0	0	0		d_Eukaryota
ERR1719276_274389|contig-119_126750|-|46|0.0003922|1|265|468|468[468]:265[265]:204[204]	101.042	52.3917	706.156	102.137	333.609	0	0	0	0	0	0	44.9576	0	0	0	0	0	K00927,K01803	d_Eukaryota
ERR1719330_481461|contig-119_71951|+|187|1.407e-46|2|431|1393|431[431]:643[643]:213[213]|1325[1325]:1393[1393]:69[69]	51.2638	443.904	57.9517	0	22.2081	0	161.927	495.825	26.4455	240.284	68.7473	66.9958	325.996	21.2766	298.717	0	61.1019		d_Eukaryota
ERR1711969_44437|contig-119_112690|-|182|4.502e-45|1|76|369|369[369]:76[76]:294[294]	179.937	93.401	176.121	75.7453	120.302	0	0	0	0	0	17.5041	0	0	0	0	0	0	K00766	d_Eukaryota
ERR1711991_430183|contig-119_131799|+|299|2.71e-80|1|246|620|246[246]:620[620]:375[375]	731.306	549.201	1094.88	111.521	512.218	50.5673	30.5207	7.75049	7.44407	0	62.075	10.0208	36.9823	3.3227	2.21679	17.5419	6.55434	K04043	d_Eukaryota
K1XMB0_23458391|contig-119_5845|-|53|3.064e-06|1|3837|3941|3941[3941]:3837[3837]:105[105]	0	0	0	0	0	0	0	0	0	0	0	0	0	0	0	0	0	K02003	d_Eukaryota
A0A1W7RAL1_14462374|contig-119_6531|-|456|1.483e-127|1|4502|7084|7084[7084]:4502[4502]:2583[2583]	18.572	2.58617	0	0	0	0	0	0	0	0	0	0	0	11.9775	4.23027	0	0.693011		d_Eukaryota
ERR550534_2858403|contig-119_69511|+|79|4.566e-14|1|838|1263|838[838]:1263[1263]:426[426]	12.5571	35.2455	4.47279	0	0	0	0	0	0	0	0	0	0	0	0	0	0	K03236	d_Eukaryota
ERR1711991_74973|contig-119_52367|-|79|4.566e-14|1|1466|1666|1666[1666]:1466[1466]:201[201]	459.915	27.4755	753.579	0	343.689	76.0715	29.2167	0	19.1163	0	0	22.8315	15.3951	0	0	0	0	K02259	d_Eukaryota
G9YD78_4139918|contig-119_65474|+|84|1.427e-15|1|112|342|112[112]:342[342]:231[231]	161.163	27.952	137.088	0	17.6529	0	0	0	0	0	0	0	0	0	0	0	0	K01662	d_Eukaryota
ERR1712106_192684|contig-119_65700|+|104|1.361e-21|1|115|744|115[115]:744[744]:630[630]	12.4143	0	0	0	0	0	0	0	0	0	0	0	0	5.90457	3.41002	0	0		d_Eukaryota
ERR1712178_674820|contig-119_41709|-|99|4.354e-20|2|1739|2092|2092[2092]:1853[1853]:240[240]|1810[1810]:1739[1739]:72[72]	47.7083	0	27.3012	0	0	0	0	0	0	0	0	0	11.9281	0	0	0	0	K03798	d_Eukaryota
ERR1719409_143391|contig-119_71930|-|70|2.338e-11|2|1008|1328|1328[1328]:1218[1218]:111[111]|1124[1124]:1008[1008]:117[117]	0	0	0	0	0	0	0	0	0	0	0	0	0	0	0	0	0	K01006	d_Eukaryota
ERR1711916_161868|contig-119_83520|+|138|7.92e-32|2|756|1103|756[756]:890[890]:135[135]|1041[1041]:1103[1103]:63[63]	36.7467	0	52.7574	0	23.6945	0	0	0	0	0	0	0	0	0	0	0	0	K03696	d_Eukaryota
ERR1711991_128028|contig-119_22101|+|86|3.567e-16|1|247|657|247[247]:657[657]:411[411]	33.1209	207.202	29.6945	131.065	11.5112	0	0	0	5.5853	0	0	0	0	0	0	0	0	K00681	d_Eukaryota
ERR1711916_282676|contig-119_96617|+|81|1.141e-14|1|784|990|784[784]:990[990]:207[207]	146.894	130.17	253.123	0	109.324	0	0	0	0	0	0	0	0	0	0	0	0	K03521	d_Eukaryota
A0A0T7R764_14128629|contig-119_55019|-|53|3.064e-06|1|46|147|147[147]:46[46]:102[102]	0	0	0	0	0	0	0	0	0	0	0	0	0	0	0	0	0	K02469,K02621	d_Eukaryota
ERR1711991_806197|contig-119_41297|+|113|2.658e-24|1|1566|1820|1566[1566]:1820[1820]:255[255]	565.26	66.3432	456.859	56.4187	157.471	18.6356	0	0	0	0	0	28.4052	36.077	0	0	0	0	K00288,K01938	d_Eukaryota
ERR1719216_789080|contig-119_104978|-|92|5.574e-18|1|372|551|551[551]:372[372]:180[180]	58.657	0	163.824	0	140.507	0	38.8615	0	0	0	0	0	0	0	0	0	0	K01802,K03772	d_Eukaryota
ERR1711991_1155153|contig-119_56069|+|171|9.221e-42|1|1522|1731|1522[1522]:1731[1731]:210[210]	238.822	73.6405	459.024	0	188.641	25.0865	0	0	16.922	0	0	0	28.9373	0	0	0	0	K03404,K03405	d_Eukaryota
ERR1711871_1823153|contig-119_90295|-|207|1.342e-52|1|593|925|925[925]:593[593]:333[333]	34.1121	55.2796	9.19512	0	0	0	0	0	0	0	0	0	0	0	0	0	0		d_Eukaryota
ERR1712159_732050|contig-119_90996|+|49|4.903e-05|1|994|1170|994[994]:1170[1170]:177[177]	31.5747	0	0	0	0	0	0	0	0	0	0	0	0	0	0	0	0		d_Eukaryota
ERR1719184_209329|contig-119_121008|-|253|1.907e-66|2|22|660|660[660]:544[544]:117[117]|426[426]:22[22]:405[405]	21.2223	0	8.04043	0	6.44347	0	0	0	0	0	0	0	0	0	0	0	0	K02111	d_Eukaryota
ERR1719359_2168919|contig-119_31209|-|272|3.637e-72|1|1530|1844|1844[1844]:1530[1530]:315[315]	158.052	187.114	133.536	30.8749	922.985	1749.24	579.711	505.583	889.53	182.967	1426.76	798.568	399.42	158.277	47.1206	225.472	266.319	K07394	d_Eukaryota
ERR1719502_1421453|contig-119_43225|-|439|1.944e-122|1|1299|1835|1835[1835]:1299[1299]:537[537]	47.4346	80.0701	25.1296	88.1642	0	0	0	0	0	0	0	0	0	0	0	0	0		d_Eukaryota
ERR1719229_37514|contig-119_36103|+|63|2.992e-09|1|423|665|423[423]:665[665]:243[243]	0	0	0	0	0	0	0	0	0	0	0	0	0	0	0	0	0	K07890	d_Eukaryota
ERR1719191_403403|contig-119_61408|-|76|3.653e-13|1|770|994|994[994]:770[770]:225[225]	17.4145	0	0	0	0	0	105.169	340.987	0	0	17.0823	18.1246	210.789	2249.26	1639.3	1570.52	746	K03773	d_Eukaryota
ERR1719362_2078617|contig-119_51465|-|59|4.788e-08|1|160|291|291[291]:160[160]:132[132]	0	0	0	0	0	0	0	0	0	0	0	0	0	0	0	0	0	K04488,K13819	d_Eukaryota
ERR1719181_1533966|contig-119_11177|+|133|2.535e-30|2|135|812|135[135]:302[302]:168[168]|333[333]:812[812]:480[480]	10.7628	4.95036	11.2473	0	1.28189	0	0	0	0	0	0	0	1.26513	0	0	0	0	K00927,K01803	d_Eukaryota
ERR1719233_1288734|contig-119_129960|+|113|2.658e-24|1|183|440|183[183]:440[440]:258[258]	117.782	0	69.3541	54.688	13.9668	0	0	0	0	0	0	0	0	0	0	0	0	K03798	d_Eukaryota
ERR1712100_356085|contig-119_129960|+|122|5.191e-27|1|540|761|540[540]:761[761]:222[222]	16.59	0	37.3304	0	0	24.0132	0	0	0	0	0	0	0	0	0	0	0	K03798	d_Eukaryota
ERR1711991_632330|contig-119_87643|+|153|2.417e-36|1|738|929|738[738]:929[929]:192[192]	5053.83	2257.46	7155.66	1722.53	3169.39	165.815	35.793	17.8298	65.82	0	127.775	179.642	155.903	16.0601	0	57.5134	0	K01012	d_Eukaryota
ERR1711965_1261796|contig-119_90330|-|61|1.197e-08|1|153|389|389[389]:153[153]:237[237]	0	0	0	0	0	0	234.252	15.4713	0	0	0	0	33.6858	18.3221	0	32.5401	16.9875	K14266	d_Eukaryota
ERR1711991_652010|contig-119_59880|-|69|4.675e-11|1|813|1001|1001[1001]:813[813]:189[189]	0	0	74.4607	0	54.6777	0	0	0	0	0	0	0	0	0	0	0	0	K00819	d_Eukaryota
ERR1712196_653800|contig-119_53954|+|48|9.805e-05|1|37|207|37[37]:207[207]:171[171]	0	0	0	0	0	0	0	0	0	0	0	0	0	0	0	0	0		d_Eukaryota
ERR1712137_1166185|contig-119_96517|-|131|1.014e-29|3|2|457|457[457]:323[323]:135[135]|286[286]:125[125]:162[162]|85[85]:2[2]:84[84]	6.89236	16.2801	6.19295	0	0	6.03543	0	0	0	0	0	0	0	0	0	0	0	K00239	d_Eukaryota
MMETSP1463_Transcript_21854_35648535|contig-119_57880|-|149|3.867e-35|3|4|585|585[585]:292[292]:294[294]|270[270]:103[103]:168[168]|66[66]:4[4]:63[63]	15.7491	40.0748	50.2571	8.37887	1.98361	0	0	1.5848	0	0	0	0	3.76107	1.38572	0	0	0	K00626,K00632	d_Eukaryota
ERR1719352_415282|contig-119_89202|+|115|6.644e-25|2|266|694|266[266]:547[547]:282[282]|584[584]:694[694]:111[111]	87.7019	88.6374	209.484	16.3192	62.499	5.50686	0	0	0	0	0	0	7.86972	0	0	0	0	K00948	d_Eukaryota
ERR1719486_148708|contig-119_14594|+|242|3.905e-63|4|2951|3652|2951[2951]:3004[3004]:54[54]|3062[3062]:3130[3130]:69[69]|3179[3179]:3505[3505]:327[327]|3527[3527]:3652[3652]:126[126]	21.2453	34.1758	52.2562	48.9693	11.3184	0	4.53434	0	1.18076	0	0	0	1.56494	0	0	0	0	K00281,K00283	d_Eukaryota
ERR1711969_44437|contig-119_118562|+|167|1.475e-40|2|796|1074|796[796]:987[987]:192[192]|1006[1006]:1074[1074]:69[69]	231.361	0	118.19	0	81.1689	0	0	0	10.7235	0	0	0	42.9073	0	0	0	0	K00766	d_Eukaryota
ERR1712078_890429|contig-119_76916|-|105|6.804e-22|1|833|1078|1078[1078]:833[833]:246[246]	444.987	371.879	267.253	60.9371	29.6101	0	0	0	0	0	0	0	0	0	0	0	0	K03495	d_Eukaryota
A0A0H6V092_4157104|contig-119_40427|-|102|5.443e-21|1|1935|2138|2138[2138]:1935[1935]:204[204]	33.6807	0	96.294	0	44.4812	0	0	0	0	0	0	0	0	0	0	0	0	K00288,K01938	d_Eukaryota
MMETSP1310_Transcript_71_23127881|contig-119_19130|+|212|4.193e-54|3|2559|3458|2559[2559]:2738[2738]:180[180]|2886[2886]:3113[3113]:228[228]|3258[3258]:3458[3458]:201[201]	114.853	239.707	4.86064	25.4327	17.3276	35.0015	260.993	161.17	11.601	32.8702	13.1029	9.87971	308.514	60.5602	67.985	72.1543	233.408	K04077	d_Eukaryota
ERR1719272_500621|contig-119_46623|-|181|9.004e-45|2|1511|1921|1921[1921]:1859[1859]:63[63]|1837[1837]:1511[1511]:327[327]	70.4928	7.55705	129.614	0	67.8827	5.63628	10.8403	3.38559	0	0	7.33447	0	0	0	0	0	0	K00158,K03852	d_Eukaryota
ERR1719399_1504101|contig-119_123781|-|73|2.922e-12|1|143|424|424[424]:143[143]:282[282]	51.2638	45.976	21.1505	0	0	0	0	0	0	0	0	0	0	0	0	0	0	K00058	d_Eukaryota
ERR1711991_466710|contig-119_99147|+|211|8.386e-54|1|521|790|521[521]:790[790]:270[270]	12645.6	9103.67	7324.69	578.345	3609.25	128.632	124.621	34.5821	98.7149	6.24799	111.394	149.861	1019.87	96.6903	18.4349	86.43	87.3101	K02357	d_Eukaryota
ERR1712000_498102|contig-119_118195|+|74|1.461e-12|2|507|695|507[507]:575[575]:69[69]|600[600]:695[695]:96[96]	0	0	0	0	0	0	0	0	0	0	0	0	0	0	0	0	0	K00948	d_Eukaryota
ERR1711964_342374|contig-119_38908|+|141|9.901e-33|2|1796|2191|1796[1796]:1960[1960]:165[165]|1994[2009]:2191[2191]:198[183]	0	0	40.5074	0	19.0646	0	0	0	0	0	0	0	0	0	0	0	4.406	K02931	d_Eukaryota
ERR1719376_1377611|contig-119_117034|-|49|4.903e-05|1|833|1066|1066[1066]:833[833]:234[234]	132.335	60.2085	234.321	0	85.2796	0	0	0	0	0	0	0	16.0573	15.8953	0	0	0	K01897	d_Eukaryota
ERR550519_1526723|contig-119_118014|+|106|3.402e-22|1|225|560|225[225]:560[560]:336[336]	38.2377	79.4506	0	0	0	0	72.6991	136.638	10.5645	21.9525	23.4824	14.1382	81.911	929.168	821.418	876.962	1222.56	K13979	d_Eukaryota
ERR1711997_160897|contig-119_74547|+|80|2.283e-14|2|678|866|678[678]:788[788]:111[111]|816[816]:866[866]:51[51]	0	0	0	0	0	0	0	0	0	0	0	0	0	0	0	0	0	K00124,K00334,K00335	d_Eukaryota
ERR1711964_568665|contig-119_105693|-|110|2.126e-23|1|593|940|940[940]:593[593]:348[348]	13.6813	0	0	0	0	0	0	0	0	0	0	6.31708	0	0	0	0	0	K01494	d_Eukaryota
ERR1712113_1049939|contig-119_15343|+|145|6.188e-34|1|2393|2704|2393[2393]:2704[2704]:312[312]	23.8542	158.929	32.7615	63.3679	8.67174	0	0	0	0	0	0	0	0	0	0	0	0	K03522	d_Eukaryota
ERR1711965_717488|contig-119_5371|-|65|7.481e-10|1|3861|4034|4034[4034]:3861[3861]:174[174]	0	55.3596	75.9842	0	39.5199	0	0	0	0	0	0	0	0	0	0	0	0	K00325	d_Eukaryota
MMETSP1160_Transcript_14165_37489662|contig-119_96901|-|135|6.336e-31|1|197|817|817[817]:197[197]:621[621]	4.62667	2.66255	6.55575	6.14639	0	0	0	0	0	0	0	0	0	0	0	0	0	K01870	d_Eukaryota
ERR1719217_1224583|contig-119_33215|-|176|2.881e-43|1|92|439|439[439]:92[92]:348[348]	99.1664	0	44.5582	0	50.839	0	0	0	0	0	0	0	0	0	0	0	0	K02111	d_Eukaryota
ERR550532_3448003|contig-119_4055|-|60|2.394e-08|1|1068|1265|1265[1265]:1068[1068]:198[198]	36.7467	148.166	193.444	0	0	0	0	0	0	0	0	0	31.5067	0	0	0	0	K01620	d_Eukaryota
A0A075I2U0_38047954|contig-119_132317|-|48|9.805e-05|1|762|968|968[968]:762[762]:207[207]	65.2862	0	47.4605	0	21.8648	0	0	0	0	0	0	0	0	0	0	0	0	K00796,K13941,K18824	d_Eukaryota
ERR1719453_982928|contig-119_6972|-|104|1.361e-21|1|5487|5801|5801[5801]:5487[5487]:315[315]	37.6315	0	0	0	0	0	0	0	0	0	0	8.40598	0	7.53701	0	12.5262	0	K02112	d_Eukaryota
ERR1711991_963382|contig-119_5196|-|184|1.126e-45|2|2985|3374|3374[3374]:3288[3288]:87[87]|3266[3266]:2985[2985]:282[282]	7.63725	0	6.83746	0	16.0822	0	0	0	0	0	0	0	0	0	0	0	0	K01409	d_Eukaryota
ERR1719334_751709|contig-119_48958|-|155|6.043e-37|2|371|1048|1048[1048]:737[737]:312[312]|688[688]:371[371]:318[318]	14.6714	13.5583	2.73464	11.9932	4.05579	0	0	0	0	0	0	0	1.32877	0	0	0	0	K00927,K01803	d_Eukaryota
A0A0H8T8A5_19617067|contig-119_55868|-|54|1.532e-06|1|447|587|587[587]:447[447]:141[141]	571.417	0	0	0	0	0	0	0	0	0	0	0	0	0	0	0	0	K01703	d_Eukaryota
MMETSP1050_Transcript_32479_20870479|contig-119_55868|-|263|1.862e-69|3|591|1526|1526[1526]:1224[1224]:303[303]|1004[1004]:759[759]:246[246]|695[695]:591[591]:105[105]	5.29955	9.74826	3.40309	0	3.7804	0	1.82255	0	0	0	0	0	0	0	0	0	0	K01703	d_Eukaryota
ERR1719296_27677|contig-119_109499|-|85|7.134e-16|2|687|935|935[935]:813[813]:123[123]|797[797]:687[687]:111[111]	66.1673	0	55.7907	0	51.1678	22.1023	0	0	0	0	0	0	0	0	0	0	0	K03527	d_Eukaryota
ERR1719253_333550|contig-119_109499|-|78|9.132e-14|2|291|509|509[509]:426[426]:84[84]|389[389]:291[291]:99[99]	0	0	0	0	0	0	0	0	0	0	0	0	0	0	0	0	0	K03527	d_Eukaryota
ERR1719277_909985|contig-119_4732|+|54|1.532e-06|2|601|855|601[601]:708[708]:108[108]|766[766]:855[855]:90[90]	0	0	0	0	0	0	0	0	0	0	0	0	0	0	0	0	0	K01803	d_Eukaryota
ERR1719498_321150|contig-119_112821|-|62|5.985e-09|1|698|940|940[940]:698[698]:243[243]	26.9964	0	0	0	92.626	185.742	405.359	197.775	99.7064	524.388	87.8293	62.7793	1701.53	92.8179	286.409	200.896	1169.67	K04079	d_Eukaryota
ERR1711965_1268733|contig-119_117130|-|115|6.644e-25|1|337|567|567[567]:337[337]:231[231]	523.781	27.952	445.535	0	317.752	23.1223	0	0	0	0	16.3043	0	29.5449	0	0	0	0	K01649	d_Eukaryota
ERR1712048_177456|contig-119_20020|+|62|5.985e-09|1|2692|3288|2692[2692]:3288[3288]:597[597]	14.8671	0	0	0	0	0	0	0	0	0	0	0	0	2.16544	0	0	0	K01915	d_Eukaryota
ERR1712137_1166185|contig-119_100766|+|124|1.298e-27|3|141|614|141[141]:257[257]:117[117]|288[288]:386[386]:99[99]|480[480]:614[614]:135[135]	13.7024	10.9551	0	0	0	0	0	0	0	0	0	0	0	0	0	0	0	K00239	d_Eukaryota
MMETSP1090_Transcript_22761_12206958|contig-119_23092|-|118|8.305e-26|1|950|1753|1753[1753]:950[950]:804[804]	10.7508	38.7128	9.01083	44.8355	0.884692	0	0	0	0	0	0.732589	0	0	0	0.463173	0	0	K03644	d_Eukaryota
ERR1719469_95118|contig-119_93101|+|248|6.102e-65|2|682|1098|682[682]:963[963]:282[282]|997[997]:1098[1098]:102[102]	83.9652	15.872	108.507	0	42.7546	17.7065	17.0229	3.56582	6.91126	0	7.68925	0	4.25082	0	0	0	0	K02355	d_Eukaryota
ERR1712166_1602649|contig-119_100537|+|66|3.74e-10|2|38|313|38[38]:214[214]:177[177]|263[263]:313[313]:51[51]	18.585	26.6884	34.8411	0	0	0	0	0	0	0	0	0	0	0	0	0	0		d_Eukaryota
ERR1712025_325872|contig-119_100771|+|106|3.402e-22|1|929|1168|929[929]:1168[1168]:240[240]	229.956	251.422	0	0	16.118	63.5903	512.464	16.1862	0	0	242.234	16.2501	55.3555	0	158.09	36.1829	58.6294	K03924	d_Eukaryota
ERR1711991_965600|contig-119_3918|+|120|2.076e-26|2|3058|3348|3058[3058]:3183[3183]:126[126]|3202[3202]:3348[3348]:147[147]	44.2986	0	0	0	0	0	0	0	0	0	0	0	83.7634	29.5695	16.5859	39.8229	0	K02519	d_Eukaryota
ERR1711988_336628|contig-119_121346|+|141|9.901e-33|3|535|1035|535[535]:675[675]:141[141]|703[703]:894[894]:192[192]|943[943]:1035[1035]:93[93]	18.1044	0	16.1033	0	20.5885	0	0	0	0	0	0	0	0	0	0	0	0	K02355	d_Eukaryota
ERR1719383_1420213|contig-119_121576|+|77|1.826e-13|2|759|1064|759[759]:944[944]:186[186]|975[975]:1064[1064]:90[90]	408.082	276.454	258.536	90.0327	105.556	30.602	0	0	0	0	31.7137	11.857	39.0668	0	0	36.4815	0	K00265,K00284	d_Eukaryota
ERR1719491_588338|contig-119_66154|+|94|1.393e-18|2|429|767|429[429]:593[593]:165[165]|630[630]:767[767]:138[138]	9.57784	0	17.5884	0	0	11.8999	0	0	0	0	0	0	0	0	0	0	0	K03495	d_Eukaryota
ERR1740129_1476939|contig-119_9798|+|555|2.34e-157|3|2596|3798|2596[2596]:2910[2910]:315[315]|2950[2950]:3489[3489]:540[540]|3517[3517]:3798[3798]:282[282]	15.4621	13.0583	19.9939	2.527	5.8574	0	2.46916	0	0	0	0.441968	0.519056	0	0.820263	0	0	0	K04043	d_Eukaryota
MMETSP0942_Transcript_10219_36417914|contig-119_37611|-|155|6.043e-37|3|1048|1917|1917[1917]:1759[1759]:159[159]|1617[1617]:1204[1204]:414[414]|1170[1170]:1048[1048]:123[123]	22.0322	21.9994	22.859	5.08731	14.6419	0	0	0	0	0	0	0	0	0	0	0	0	K01847,K01848	d_Eukaryota
ERR1712100_384794|contig-119_22731|-|126|3.244e-28|1|1770|2066|2066[2066]:1770[1770]:297[297]	697.368	627.507	30.5638	0	19.5667	717.139	1027.17	337.078	30.4521	597.495	383.097	1143.61	1280.68	242.625	184.733	1082.47	732.051		d_Eukaryota
A0A151BDZ6_23466599|contig-119_2444|-|245|4.881e-64|2|9530|11675|11675[11675]:10683[10683]:993[993]|10561[10561]:9530[9530]:1032[1032]	11.131	50.1602	0	0	0	0	0	0	0	0	0	0	0.271251	0	0	0	0	K03006	d_Eukaryota
ERR1719424_873929|contig-119_2444|-|54|1.532e-06|1|6662|6898|6898[6898]:6662[6662]:237[237]	48.1054	249.898	0	0	0	0	0	0	0	0	0	0	0	0	0	0	0		d_Eukaryota
B9TLU6_36390381|contig-119_74003|-|75|7.305e-13|1|244|858|858[858]:244[244]:615[615]	35.2857	48.746	4.76989	0	4.24925	7.22977	74.7655	80.709	161.375	94.5436	119.184	202.114	115.113	787.403	651.241	1388.79	832.966	K01284,K01414	d_Eukaryota
ERR1719410_1403654|contig-119_92269|-|96|3.483e-19|2|134|442|442[442]:389[389]:54[54]|337[337]:134[134]:204[204]	147.228	223.288	43.3463	0	0	0	0	0	0	0	0	0	0	0	0	0	0	K02835	d_Eukaryota
ERR1711965_1268733|contig-119_84627|-|82|5.707e-15|1|380|535|535[535]:380[380]:156[156]	87.0783	192.23	0	0	347.248	0	0	0	0	0	55.4194	0	0	0	0	0	0	K01649	d_Eukaryota
ERR1719247_2887539|contig-119_40924|+|142|4.95e-33|3|1391|2077|1391[1391]:1516[1516]:126[126]|1601[1601]:1789[1789]:189[189]|1889[1889]:2077[2077]:189[189]	18.8121	7.9248	13.07	0	4.36803	0	0	0	1.59479	0	0	0	0	1.50887	0	0	0	K02355	d_Eukaryota
ERR1719474_1193777|contig-119_101265|-|254|9.534e-67|2|507|1061|1061[1061]:921[921]:141[141]|875[875]:507[507]:369[369]	155.238	27.0593	138.547	0	61.547	0	8.57071	1.68443	0	0	1.74035	6.23033	5.99738	1.47151	0	0	0	K00334,K00335	d_Eukaryota
ERR1719217_1224583|contig-119_134480|-|228|6.398e-59|1|10|435|435[435]:10[10]:426[426]	49.1497	0	48.8004	0	14.8885	0	0	0	0	0	0	3.36493	3.10806	2.25244	0	8.04856	0	K02111	d_Eukaryota
ERR1719264_132772|contig-119_43998|-|74|1.461e-12|1|320|610|610[610]:320[320]:291[291]	52.2255	0	77.7934	0	10.1979	0	0	0	8.03581	0	0	0	0	0	0	0	0	K06168	d_Eukaryota
ERR1711991_124|contig-119_79314|+|123|2.595e-27|1|618|875|618[618]:875[875]:258[258]	765.583	223.288	225.401	109.376	111.734	35.932	0	0	0	0	0	0	0	0	0	0	0	K03644	d_Eukaryota
MMETSP1324_Transcript_21778_15283933|contig-119_132492|+|177|1.441e-43|1|542|1009|542[542]:1009[1009]:468[468]	12.0329	18.6513	0	0	0	0	0	0	0	0	0	0	0	0	0	0	0		d_Eukaryota
ERR1719246_117499|contig-119_30674|-|97|1.742e-19|2|629|886|886[886]:716[716]:171[171]|679[679]:629[629]:51[51]	215.67	157.422	447.965	239.568	74.1579	0	0	0	0	0	0	0	0	11.6162	0	0	0	K01623	d_Eukaryota
ERR1712035_237718|contig-119_30674|-|132|5.069e-30|4|137|547|547[547]:479[479]:69[69]|427[427]:380[380]:48[48]|364[364]:260[260]:105[105]|235[235]:137[137]:99[99]	6.79277	0	20.3392	0	23.9574	0	0	0	0	0	0	0	0	0	0	0	0	K01623	d_Eukaryota
ERR1712166_1027637|contig-119_6652|-|109|4.252e-23|1|447|800|800[800]:447[447]:354[354]	57.5015	10.5911	7.65918	0	6.0434	0	0	0	0	0	0	0	0	0	0	0	0	K06020,K06147,K06148,K16014	d_Eukaryota
ERR1711965_903338|contig-119_58751|+|118|8.305e-26|1|1122|1433|1122[1122]:1433[1433]:312[312]	159.028	178.795	196.569	0	147.42	0	0	0	0	0	0	0	35.7843	0	0	0	0	K00666,K01897	d_Eukaryota
ERR1711991_1263275|contig-119_107118|-|279|2.841e-74|2|91|492|492[492]:181[181]:312[312]|162[162]:91[91]:72[72]	193.559	39.6793	185.977	17.3886	91.8068	0	0	3.56582	0	0	0	0	12.7524	2.99764	0	0	0	K00004,K00102,K00104	d_Eukaryota
A0A1B5ZIA8_19430115|contig-119_2955|-|197|1.374e-49|1|4143|4955|4955[4955]:4143[4143]:813[813]	52.1247	3.46162	0	0	0	0	0	0	0	0	0	0	1.75831	13.7304	7.28978	2.39048	5.08469	K12429,K18660,K18661,K18662	d_Eukaryota
ERR1719183_3070833|contig-119_49165|-|83|2.854e-15|1|139|327|327[327]:139[139]:189[189]	0	35.4123	18.6152	0	27.3388	0	0	0	0	0	0	0	18.7979	0	0	0	0	K01657,K13503	d_Eukaryota
ERR1711988_1276622|contig-119_49165|-|93|2.787e-18|2|371|658|658[658]:503[503]:156[156]|484[484]:371[371]:114[114]	120.206	0	0	0	12.4029	0	0	0	0	0	0	0	0	0	0	0	0	K01657,K04781,K13503	d_Eukaryota
ERR1719253_1239644|contig-119_110761|-|183|2.251e-45|3|323|1114|1114[1114]:950[950]:165[165]|928[928]:566[566]:363[363]|451[451]:323[323]:129[129]	19.9863	9.67378	30.3749	0	6.24764	1.59671	0	1.04229	0	0	0	0	0	0	0	0	0	K04043	d_Eukaryota
ERR1712070_463084|contig-119_111630|-|241|7.81e-63|1|174|524|524[524]:174[174]:351[351]	91.3492	10.9551	196.039	22.3741	68.2053	0	0	0	0	0	5.10368	0	6.02986	0	0	0	0	K03667	d_Eukaryota
ERR1719265_359353|contig-119_39814|+|49|4.903e-05|1|944|1468|944[944]:1468[1468]:525[525]	62.9966	3.64317	0	0	0	0	0	0	0	0	0	0	9.40267	20.7858	9.53965	2.50671	4.05707	K06147,K06148,K16013,K16014	d_Eukaryota
ERR1711990_1352636|contig-119_88739|-|81|1.141e-14|1|736|957|957[957]:736[736]:222[222]	149.31	0	348.417	0	129.776	0	0	0	0	0	0	0	13.7996	0	0	0	0	K00322,K00324	d_Eukaryota
ERR1711995_202184|contig-119_76686|-|138|7.92e-32|1|945|1229|1229[1229]:945[945]:285[285]	62.3545	83.0865	0	0	0	0	0	0	0	0	0	0	0	0	0	0	0		d_Eukaryota
ERR1712216_208901|contig-119_69744|+|116|3.322e-25|2|771|1088|771[771]:842[842]:72[72]|891[891]:1088[1088]:198[198]	408.699	196.482	278.584	0	49.6116	0	0	0	0	0	0	12.4884	0	0	18.4349	0	0	K00626	d_Eukaryota
ERR1719447_1222841|contig-119_17672|-|150|1.934e-35|2|1603|1938|1938[1938]:1852[1852]:87[87]|1836[1836]:1603[1603]:234[234]	150.241	70.9042	55.9329	29.0676	7.98581	0	0	0	0	0	0	0	0	0	0	0	0	K06901	d_Eukaryota
ERR1719473_1060057|contig-119_132700|-|223|2.047e-57|2|284|868|868[868]:521[521]:348[348]|490[490]:284[284]:207[207]	172.632	84.9457	229.813	22.5746	101.515	8.90943	2.42655	0	1.27779	0	4.31831	0	5.04326	1.24101	0	0	0	K01703	d_Eukaryota
ERR1719410_1403654|contig-119_116846|+|105|6.804e-22|2|6|299|6[6]:68[68]:63[63]|87[87]:299[299]:213[213]	550.911	165.873	302.856	0	117.285	15.301	0	0	9.27619	0	0	11.857	78.1335	0	0	36.4815	0	K02835	d_Eukaryota
A0A0E9F0B9_11799483|contig-119_126842|-|74|1.461e-12|2|507|698|698[698]:627[627]:72[72]|581[581]:507[507]:75[75]	0	0	0	0	0	0	0	0	0	0	0	0	0	0	0	0	0		d_Eukaryota
ERR1711871_475217|contig-119_110420|+|202|4.294e-51|1|417|1121|417[417]:1121[1121]:705[705]	9.3857	17.2401	5.21708	4.98425	0	0	0	0	0	0	0	0	0	0	0	0	0		d_Eukaryota
A0A1U2JHG4_38768396|contig-119_132952|+|378|4.483e-104|1|56|640|56[56]:640[640]:585[585]	206.82	41.4607	243.058	13.6575	131.527	1.99558	2.2051	1.28159	1.14349	0	3.86894	1.53079	7.59956	1.12367	0	0	0	K01703	d_Eukaryota
ERR1719183_355144|contig-119_61027|-|136|3.168e-31|2|891|1196|1196[1196]:1080[1080]:117[117]|1055[1055]:891[891]:165[165]	222.143	446.281	381.533	90.0272	80.2203	43.6892	13.6198	0	0	0	9.92291	0	97.739	0	0	0	0	K00281	d_Eukaryota
ERR1711991_402831|contig-119_58065|+|70|2.338e-11|1|1500|1688|1500[1500]:1688[1688]:189[189]	255.15	141.649	372.303	0	191.372	29.2116	0	0	0	0	0	0	18.7979	0	0	0	0	K00074,K01782,K01825,K07516	d_Eukaryota
ERR550525_1888792|contig-119_58345|-|56|3.83e-07|1|333|533|533[533]:333[333]:201[201]	17.689	0	83.731	0	22.9126	0	0	0	0	0	0	0	0	0	0	0	0	K01488,K18286,K19572	d_Eukaryota
ERR1712003_500296|contig-119_58345|+|90|2.229e-17|2|1463|1687|1463[1463]:1531[1531]:69[69]|1547[1547]:1687[1687]:141[141]	15.9223	0	45.9024	0	20.9602	0	0	0	0	0	0	0	0	0	0	0	0	K01426	d_Eukaryota
ERR1712037_978190|contig-119_34882|-|63|2.992e-09|1|2161|2349|2349[2349]:2161[2161]:189[189]	0	0	37.2303	0	0	0	0	0	0	0	0	0	0	0	0	0	0	K00939	d_Eukaryota
ERR1711991_398058|contig-119_106708|-|76|3.653e-13|1|679|900|900[900]:679[679]:222[222]	116.13	22.4888	199.096	0	111.237	0	0	0	29.7455	0	0	0	0	0	9.65661	0	11.3801	K01462	d_Eukaryota
J9C8X0_30815085|contig-119_69270|+|60|2.394e-08|1|1203|1316|1203[1203]:1316[1316]:114[114]	0	0	0	0	0	0	0	0	0	0	0	0	0	0	0	0	0	K00288,K01938	d_Eukaryota
ERR1711871_148646|contig-119_48448|-|166|2.951e-40|2|560|1171|1171[1171]:992[992]:180[180]|907[907]:560[560]:348[348]	8.07716	0	7.49731	0	0	0	0	0	0	0	3.21284	0	0	0	0	0	0	K01902,K08692	d_Eukaryota
ERR1711965_1268733|contig-119_129821|-|150|1.934e-35|1|636|914|914[914]:636[636]:279[279]	242.602	0	180.036	0	102.476	0	0	0	0	0	20.5057	0	0	23.8766	0	0	0	K01649	d_Eukaryota
ERR1719414_1192161|contig-119_9628|+|80|2.283e-14|1|2394|2615|2394[2394]:2615[2615]:222[222]	33.1801	0	161.765	0	74.1579	0	0	0	0	0	0	0	13.7996	0	0	0	0	K01886	d_Eukaryota
ERR1711991_121357|contig-119_57485|+|245|4.881e-64|2|210|749|210[210]:437[437]:228[228]|540[540]:749[749]:210[210]	86.6749	21.8733	142.142	12.4313	117.04	20.0153	0	0	0	0	5.16869	12.4119	2.86711	2.0937	0	0	0	K03667	d_Eukaryota
ERR1711988_1853147|contig-119_65100|+|203|2.147e-51|1|1308|1553|1308[1308]:1553[1553]:246[246]	333.74	53.1256	148.474	60.9371	74.0253	20.2006	0	0	0	0	0	0	23.9359	0	0	0	0		d_Eukaryota
ERR1719352_314736|contig-119_65100|+|77|1.826e-13|1|516|698|516[516]:698[698]:183[183]	74.064	0	119.761	0	92.3715	0	0	0	0	0	28.0427	0	43.9158	0	0	0	0		d_Eukaryota
ERR1719334_1723916|contig-119_13768|+|85|7.134e-16|3|2660|3151|2660[2660]:2746[2746]:87[87]|2762[2762]:2821[2821]:60[60]|3005[3005]:3151[3151]:147[147]	11.9958	124.535	37.7458	113.618	10.0251	0	0	0	0	0	0	0	0	0	0	0	0	K02886	d_Eukaryota
ERR1719341_705228|contig-119_115404|+|219|3.276e-56|1|218|865|218[218]:865[865]:648[648]	8.61023	12.3759	1.73036	17.1536	0	0	0	0	0	0	0	0	0	0	0	0	0	K01371	d_Eukaryota
ERR1719219_1992126|contig-119_115404|-|92|5.574e-18|2|259|477|477[477]:412[412]:66[66]|396[396]:259[259]:138[138]	0	0	0	0	0	0	0	0	0	0	0	0	0	0	0	0	0	K01371	d_Eukaryota
ERR1712169_48665|contig-119_95717|-|80|2.283e-14|2|651|890|890[890]:735[735]:156[156]|710[710]:651[651]:60[60]	0	0	13.2449	0	0	0	0	0	0	0	0	0	0	0	0	0	0	K01255	d_Eukaryota
ERR1711991_997871|contig-119_132967|+|181|9.004e-45|2|176|484|176[176]:235[235]:60[60]|278[278]:484[484]:207[207]	128.676	0	31.8311	0	0	0	0	0	0	0	0	0	0	0	0	0	0	K00331	d_Eukaryota
ERR1719442_94071|contig-119_7391|+|82|5.707e-15|2|6239|6460|6239[6239]:6319[6319]:81[81]|6335[6335]:6460[6460]:126[126]	16.3215	0	79.1008	0	21.8648	0	0	0	0	0	0	0	0	0	0	0	0	K01358	d_Eukaryota
ERR1719443_749899|contig-119_7391|+|140|1.98e-32|3|5207|5707|5207[5207]:5353[5353]:147[147]|5375[5375]:5482[5482]:108[108]|5546[5546]:5707[5707]:162[162]	5.30985	0	21.3938	0	7.33474	4.60137	0	0	0	0	0	0	0	0	0	0	0	K03544	d_Eukaryota
MMETSP0107_Transcript_60973_35826581|contig-119_7335|+|263|1.862e-69|1|1645|2760|1645[1645]:2760[2760]:1116[1116]	11.2282	18.9565	0.372809	0	0.546204	6.58566	10.9611	3.8071	0	0.27296	8.61286	2.12978	4.50769	4.20285	9.62889	0.770908	7.34512	K00789,K01992	d_Eukaryota
ERR1719204_1030526|contig-119_7541|-|51|1.226e-05|1|1335|1574|1574[1574]:1335[1335]:240[240]	34.4244	81.3957	0	0	0	0	0	0	0	0	0	0	0	0	0	0	0	K00639,K00652	d_Eukaryota
ERR1711963_421311|contig-119_7541|-|85|7.134e-16|2|1587|1988|1988[1988]:1818[1818]:171[171]|1742[1742]:1587[1587]:156[156]	0	0	0	0	0	0	0	0	0	0	0	0	0	0	0	0	0	K00639,K00652	d_Eukaryota
ERR1719326_2384660|contig-119_104135|+|47|0.0001961|1|787|954|787[787]:954[954]:168[168]	113.625	76.5125	268.863	0	106.442	0	0	0	0	0	0	0	36.1233	0	0	0	0	K03595	d_Eukaryota
ERR1740133_205849|contig-119_43243|-|131|1.014e-29|2|1732|2040|2040[2040]:1894[1894]:147[147]|1845[1845]:1732[1732]:114[114]	0	0	8.44211	0	13.5281	0	0	0	0	0	0	0	0	0	0	0	0	K01704	d_Eukaryota
MMETSP1050_Transcript_32479_20870479|contig-119_43243|-|411|5.219e-114|3|606|1670|1670[1670]:1251[1251]:420[420]|1211[1211]:888[888]:324[324]|767[767]:606[606]:162[162]	13.5819	14.7995	2.5033	0	5.88521	0	0	0	0	0	0	0	0.750155	0	0	0	0	K01703	d_Eukaryota
ERR1719440_1949481|contig-119_70369|+|224|1.024e-57|2|726|1326|726[726]:881[881]:156[156]|946[946]:1326[1326]:381[381]	37.2364	34.8363	21.3757	0	22.0691	0	0	0	1.37461	0	3.09419	0	5.38605	0	0	0	0	K00334,K00335	d_Eukaryota
ERR1711991_70405|contig-119_70369|+|95|6.967e-19|2|0|203|0[0]:53[53]:54[54]|75[75]:203[203]:129[129]	123.44	81.6432	99.8006	0	123.162	0	0	0	0	0	0	0	21.9579	0	0	0	0	K00336	d_Eukaryota
ERR1711974_100675|contig-119_70369|+|52|6.128e-06|1|1333|1422|1333[1333]:1422[1422]:90[90]	0	0	0	0	0	0	0	0	0	0	0	0	0	0	0	0	0	K00334,K00335	d_Eukaryota
ERR1711965_215624|contig-119_46267|+|103|2.721e-21|2|883|1329|883[883]:1167[1167]:285[285]|1222[1222]:1329[1329]:108[108]	119.024	14.7617	241.821	32.6382	128.207	0	0	3.30214	0	0	3.58154	0	3.93486	0	0	0	0	K00605	d_Eukaryota
ERR1719159_785193|contig-119_7446|+|125|6.488e-28|2|3406|3774|3406[3406]:3570[3570]:165[165]|3646[3646]:3774[3774]:129[129]	35.9874	93.401	25.1612	37.8727	0	0	0	0	0	0	0	0	0	0	0	0	0	K00789	d_Eukaryota
ERR1719450_979158|contig-119_76061|+|91|1.115e-17|2|189|530|189[189]:341[341]:153[153]|369[369]:530[530]:162[162]	45.1578	0	202.975	0	33.871	10.6661	0	0	12.799	0	7.24241	0	0	0	0	0	0	K01965	d_Eukaryota
ERR1719401_1019925|contig-119_74677|-|96|3.483e-19|2|1102|1422|1422[1422]:1231[1231]:192[192]|1212[1212]:1102[1102]:111[111]	19.1557	0	5.86279	0	0	0	0	0	0	0	0	0	0	0	0	0	0	K03386	d_Eukaryota
ERR1719264_1382489|contig-119_68703|-|73|2.922e-12|1|1118|1399|1399[1399]:1118[1118]:282[282]	632.253	275.856	380.709	42.6693	88.8987	0	0	0	0	0	0	0	0	0	0	30.0871	0	K01256,K08776	d_Eukaryota
ERR1711991_1286115|contig-119_79065|+|198|6.87e-50|1|989|1360|989[989]:1360[1360]:372[372]	22.3012	17.6407	29.9948	0	31.4282	0	6.26235	0	0	0	0	0	4.76168	0	0	0	0	K02906	d_Eukaryota
ERR1711991_217529|contig-119_133117|+|166|2.951e-40|1|517|750|517[517]:750[750]:234[234]	3330.42	1023.54	6538.67	638.986	3658.8	88.4093	102.606	0	13.4613	8.17062	95.8687	100.553	96.344	15.8953	0	0	14.9662	K04487,K11717	d_Eukaryota
A0A0T9CF21_13556847|contig-119_133117|+|50|2.451e-05|1|355|492|355[355]:492[492]:138[138]	18153.4	1423.79	9584.9	0	3458.04	0	469.04	0	0	0	0	0	0	0	0	0	0	K04487,K11717	d_Eukaryota
ERR1711865_885475|contig-119_30650|-|74|1.461e-12|2|1226|1504|1504[1504]:1373[1373]:132[132]|1318[1318]:1226[1226]:93[93]	0	0	0	0	18.423	0	0	0	14.5598	0	0	0	14.0526	0	0	0	0	K00864	d_Eukaryota
A0A0A9CP88_23305230|contig-119_111703|+|100|2.177e-20|2|33|293|33[33]:92[92]:60[60]|135[135]:293[293]:159[159]	0	0	0	0	0	0	0	0	0	0	0	0	0	0	0	0	0	K03544	d_Eukaryota
ERR1740128_452421|contig-119_112951|-|126|3.244e-28|1|810|1112|1112[1112]:810[810]:303[303]	181.979	24.3797	398.67	0	130.519	0	0	0	0	0	0	0	15.3645	0	0	16.2287	0	K00013,K15509	d_Eukaryota
ERR1719223_915504|contig-119_51197|-|91|1.115e-17|2|1291|1656|1656[1656]:1543[1543]:114[114]|1470[1470]:1291[1291]:180[180]	0	0	0	0	0	0	19.0856	59.4234	7.82628	0	0	0	67.3122	704.732	127.219	146.109	162.233	K00390	d_Eukaryota
ERR1719457_377755|contig-119_72380|-|54|1.532e-06|2|238|627|627[627]:565[565]:63[63]|516[516]:238[238]:279[279]	35.4582	12.2195	8.53994	0	13.2921	0	0	0	0	0	0	0	0	4.7985	0	0	0	K00001,K00086,K17067	d_Eukaryota
ERR1719323_2930949|contig-119_28010|+|331|6.309e-90|5|1457|2617|1457[1457]:1672[1672]:216[216]|1862[1862]:2008[2008]:147[147]|2024[2024]:2212[2212]:189[189]|2267[2267]:2392[2392]:126[126]|2441[2441]:2617[2617]:177[177]	2.8086	1.60774	8.73833	0	5.62322	1.03034	0	0	0	0	0	0	0	0	0	1.11051	0	K01682	d_Eukaryota
ERR1712241_1444452|contig-119_5334|+|88|8.918e-17|1|4228|4698|4228[4228]:4698[4698]:471[471]	23.7245	0	22.2302	0	0	0	0	0	1.89274	0	0	0	7.17375	0	0	0	0	K01897	d_Eukaryota
ERR1711965_1272428|contig-119_86937|+|55|7.66e-07|1|552|725|552[552]:725[725]:174[174]	0	0	101.312	0	0	0	0	0	0	0	0	0	0	0	0	0	0	K04801	d_Eukaryota
ERR1719291_1085286|contig-119_95156|+|131|1.014e-29|3|167|478|167[167]:238[238]:72[72]|275[275]:400[400]:126[126]|425[425]:478[478]:54[54]	0	0	9.27657	115.599	14.472	0	0	0	0	0	13.2922	0	0	0	0	0	0	K01711	d_Eukaryota
ERR1719261_1129124|contig-119_92990|-|85|7.134e-16|2|286|624|624[624]:559[559]:66[66]|474[474]:286[286]:189[189]	291.041	66.3432	147.078	0	85.9002	18.6356	0	0	0	0	0	0	36.077	0	0	0	0	K00281,K00283	d_Eukaryota
ERR1711934_1057234|contig-119_5505|+|74|1.461e-12|2|3289|3600|3289[3289]:3411[3411]:123[123]|3520[3520]:3600[3600]:81[81]	0	26.1958	0	0	0	0	0	0	0	0	0	0	0	0	0	0	0	K11252,K11253	d_Eukaryota
MMETSP0191_Transcript_64625_6112430|contig-119_5505|+|55|7.66e-07|1|7366|7917|7366[7366]:7917[7917]:552[552]	8.57719	39.6146	0	0	0	0	0	0	0	0	0	0	0	0	0	0	0		d_Eukaryota
ERR1711959_690086|contig-119_5505|+|87|1.784e-16|2|3318|3600|3318[3318]:3422[3422]:105[105]|3520[3520]:3600[3600]:81[81]	0	0	0	0	0	0	0	0	0	0	0	0	0	0	0	0	0	K11253	d_Eukaryota
L8H5Y7_26270679|contig-119_5505|-|184|1.126e-45|1|3297|3644|3644[3644]:3297[3297]:348[348]	9.44442	45.379	0	0	0	0	0	0	0	0	0	0	0	0	0	0	0	K11253	d_Eukaryota
ERR1719217_1224583|contig-119_82369|-|122|5.191e-27|1|875|1186|1186[1186]:875[875]:312[312]	95.4167	0	70.9832	0	43.3587	0	0	0	0	0	0	0	11.9281	0	0	0	0	K02111	d_Eukaryota
ERR1719414_1192161|contig-119_83533|+|139|3.96e-32|1|620|916|620[620]:916[916]:297[297]	110.693	142.615	36.6766	0	0	0	0	0	0	0	0	0	56.5005	0	7.10512	0	0	K01886	d_Eukaryota
ERR1719491_2530807|contig-119_83533|+|59|4.788e-08|1|1090|1245|1090[1090]:1245[1245]:156[156]	87.0783	192.23	166.254	0	231.499	0	0	0	0	0	0	0	0	0	0	0	0	K01886	d_Eukaryota
ERR1712100_397408|contig-119_35537|-|153|2.417e-36|1|420|674|674[674]:420[420]:255[255]	505.759	0	89.5802	56.4187	42.9465	0	0	0	0	0	0	0	0	0	0	0	0	K02886	d_Eukaryota
ERR1719219_2287107|contig-119_81029|-|208|6.709e-53|2|604|1281|1281[1281]:943[943]:339[339]|891[891]:604[604]:288[288]	10.3386	5.54888	6.43882	0	0	0	1.95528	0	0	0	0	1.33325	0	0	0	0	0	K00135	d_Eukaryota
ERR1719464_212730|contig-119_105834|-|72|5.844e-12|2|538|867|867[867]:811[811]:57[57]|750[750]:538[538]:213[213]	0	0	0	0	0	0	0	0	0	0	0	0	0	0	0	0	0	K01662	d_Eukaryota
ERR1712154_179794|contig-119_7989|-|112|5.315e-24|1|4312|4638|4638[4638]:4312[4312]:327[327]	68.0897	15.142	14.5441	0	30.3258	0	0	0	0	0	0	0	0	0	0	0	0	K01736	d_Eukaryota
ERR1740130_1569948|contig-119_73677|-|129|4.055e-29|2|1220|1453|1453[1453]:1304[1304]:150[150]|1288[1288]:1220[1220]:69[69]	80.7181	0	382.636	167.623	111.524	24.7629	0	0	0	0	0	19.3601	0	0	0	0	0	K00249	d_Eukaryota
ERR1712151_383858|contig-119_102052|+|74|1.461e-12|1|511|651|511[511]:651[651]:141[141]	380.945	949.129	1705.48	0	124.885	0	0	0	0	0	0	0	0	0	0	0	0	K01689	d_Eukaryota
ERR1711965_1268733|contig-119_47561|-|126|3.244e-28|1|193|423|423[423]:193[193]:231[231]	805.817	139.76	1290.9	216.293	529.586	0	45.203	0	13.9417	0	16.3043	67.4682	44.3174	0	0	0	0	K01649	d_Eukaryota
ERR1719182_655680|contig-119_73548|+|113|2.658e-24|2|37|549|37[37]:294[294]:258[258]|352[352]:549[549]:198[198]	14.8958	0	7.42595	0	2.83089	0	0	0	0	0	0	0	0	0	0	0	0	K00615	d_Eukaryota
ERR1712185_764152|contig-119_119241|-|160|1.888e-38|1|33|281|281[281]:33[33]:249[249]	57.5324	56.921	19.1562	0	14.8663	39.7617	0	0	0	0	0	0	0	0	0	0	0	K02931	d_Eukaryota
ERR1711991_391742|contig-119_89731|-|147|1.547e-34|1|384|629|629[629]:384[384]:246[246]	111.247	0	29.6947	60.9371	44.4152	0	70.8448	0	0	0	0	15.2662	0	0	0	0	0	K01419	d_Eukaryota
ERR1711965_84998|contig-119_89731|-|232|3.999e-60|1|839|1237|1237[1237]:839[839]:399[399]	5.99499	0	18.8165	0	4.21861	0	0	0	0	0	3.41605	0	0	0	0	0	0	K03667	d_Eukaryota
ERR1719171_1844573|contig-119_120827|-|89|4.459e-17|1|33|239|239[239]:33[33]:207[207]	32.6431	26.0339	0	0	0	0	0	0	0	0	0	0	0	0	0	0	0		d_Eukaryota
ERR1711965_381731|contig-119_120827|-|120|2.076e-26|1|414|671|671[671]:414[414]:258[258]	58.891	74.4292	0	0	0	0	0	0	0	0	0	0	0	0	0	0	0	K02295,K10426	d_Eukaryota
ERR1719383_429043|contig-119_75956|+|94|1.393e-18|2|276|467|276[276]:341[341]:66[66]|360[360]:467[467]:108[108]	67.8419	55.3596	25.3281	0	0	0	0	32.4222	0	0	0	0	0	0	0	0	0	K00164,K01616	d_Eukaryota
ERR1719440_809237|contig-119_121020|-|77|1.826e-13|1|327|503|503[503]:327[327]:177[177]	5842.26	2195.12	7039.05	598.456	4125.68	341.767	229.276	26.8685	29.3179	0	128.887	211.092	204.724	123.222	0	40.0132	0	K01284,K01414	d_Eukaryota
ERR1711965_400931|contig-119_19308|+|176|2.881e-43|1|565|882|565[565]:882[882]:318[318]	42.8448	0	36.4976	0	24.6636	0	0	8.60223	0	0	0	0	0	0	0	0	0	K03667	d_Eukaryota
ERR1719296_602279|contig-119_122611|-|112|5.315e-24|2|452|811|811[811]:686[686]:126[126]|643[643]:452[452]:192[192]	28.5632	17.6766	15.6418	0	24.6636	0	0	0	0	0	0	0	0	14.1762	0	0	0	K02355	d_Eukaryota
ERR1719183_1317202|contig-119_16641|-|179|3.602e-44|4|2275|3099|3099[3099]:3034[3034]:66[66]|3009[3009]:2773[2773]:237[237]|2715[2715]:2470[2470]:246[246]|2406[2406]:2275[2275]:132[132]	6.94409	0	0	0	0	0	0	0	0	0	0	0	0	0	0	0	0	K00927,K01803	d_Eukaryota
ERR1739841_438909|contig-119_90127|-|104|1.361e-21|1|1064|1264|1264[1264]:1064[1064]:201[201]	106.134	0	284.685	0	91.6505	50.7144	0	0	0	0	0	0	0	0	0	0	0	K02112	d_Eukaryota
ERR1712113_185436|contig-119_102599|+|59|4.788e-08|1|75|398|75[75]:398[398]:324[324]	45.3414	15.9026	84.4503	0	23.3747	9.80569	0	0	0	0	0	0	9.1696	0	0	0	0	K12574	d_Eukaryota
ERR1719148_371479|contig-119_62878|+|268|5.819e-71|2|112|711|112[112]:549[549]:438[438]|634[634]:711[711]:78[78]	128.784	0	129.327	0	94.9692	0	13.9545	0	1.50752	0	5.0788	6.06005	1.94993	0	0	2.59571	0	K00334,K00335	d_Eukaryota
ERR1712000_498102|contig-119_70702|+|101|1.089e-20|1|864|1157|864[864]:1157[1157]:294[294]	23.9916	0	12.5806	0	0	0	0	0	0	0	0	0	0	0	0	0	0	K00948	d_Eukaryota
ERR1719412_2574765|contig-119_66593|+|83|2.854e-15|1|14|361|14[14]:361[361]:348[348]	136.944	181.516	145.827	0	139.807	0	0	0	4.72373	0	0	0	0	0	0	0	0	K00948	d_Eukaryota
ERR1719215_675451|contig-119_87643|+|118|8.305e-26|2|993|1304|993[993]:1214[1214]:222[222]|1257[1257]:1304[1304]:48[48]	5409.26	1833.83	2020.88	385.563	1103.86	80.3108	166.162	34.5821	19.743	0	55.6968	37.4652	221.711	32.2301	0	43.215	0	K01012	d_Eukaryota
ERR1711991_965600|contig-119_90042|-|70|2.338e-11|2|1063|1281|1281[1281]:1213[1213]:69[69]|1146[1146]:1063[1063]:84[84]	0	0	0	0	0	0	0	0	0	0	0	0	0	0	0	0	0	K02519	d_Eukaryota
MMETSP1101_Transcript_25226_39255120|contig-119_109678|+|221|8.19e-57|2|505|1092|505[505]:891[891]:387[387]|937[937]:1092[1092]:156[156]	8.8495	20.447	2.45573	39.2228	3.67326	0	0	0	0	0	0	0	0	0	0	0	0	K01710,K08678	d_Eukaryota
ERR1719324_1477026|contig-119_120588|+|77|1.826e-13|1|236|643|236[236]:643[643]:408[408]	19.7109	0	15.1744	0	0	0	0	0	0	0	0	0	0	0	0	0	0	K06207	d_Eukaryota
ERR1719189_2346345|contig-119_1569|-|58|9.575e-08|1|17232|17495|17495[17495]:17232[17232]:264[264]	109.781	217.874	0	0	0	0	0	0	0	0	0	0	0	0	0	0	0		d_Eukaryota
ERR1719387_1770681|contig-119_81770|-|98|8.709e-20|2|916|1155|1155[1155]:1075[1075]:81[81]|1041[1041]:916[916]:126[126]	16.3215	0	0	0	0	0	0	0	0	0	0	0	0	0	0	0	0	K06942	d_Eukaryota
ERR1719372_42363|contig-119_40224|+|93|2.787e-18|1|1712|2095|1712[1712]:2095[2095]:384[384]	13.4344	63.4878	6.05044	0	0	0	0	0	0	0	0	0	0	0	0	0	0	K07887,K07889	d_Eukaryota
ERR1719238_493080|contig-119_98629|+|160|1.888e-38|2|189|572|189[189]:386[386]:198[198]|402[402]:572[572]:171[171]	26.7304	0	10.2562	0	0	0	0	0	0	2.75645	0	0	0	0	0	0	0	K03696	d_Eukaryota
A0A0E8TQF1_7757480|contig-119_118449|+|136|3.168e-31|2|116|433|116[116]:334[334]:219[219]|380[380]:433[433]:54[54]	66.4479	0	15.1859	0	0	0	0	0	0	0	21.7848	0	0	0	0	0	0	K00819	d_Eukaryota
A0A1Z1WKR3_3504844|contig-119_70831|+|50|2.451e-05|1|1072|1302|1072[1072]:1302[1302]:231[231]	0	27.952	0	0	0	0	135.609	0	0	0	0	0	14.7725	0	0	0	13.7932	K14266	d_Eukaryota
ERR1712038_114514|contig-119_54963|-|124|1.298e-27|1|220|690|690[690]:220[220]:471[471]	69.1965	0	102.601	0	64.7778	6.56878	0	0	0	0	2.12017	0	0	0	0	0	0	K01255	d_Eukaryota
ERR1719208_432138|contig-119_5018|+|198|6.87e-50|1|7628|7939|7628[7628]:7939[7939]:312[312]	110.53	198.66	152.887	31.684	69.3739	0	0	0	0	0	7.42327	0	11.9281	0	0	0	0	K01681	d_Eukaryota
ERR1719188_568963|contig-119_70318|+|106|3.402e-22|2|434|781|434[434]:625[625]:192[192]|659[659]:781[781]:123[123]	1520.31	935.568	2193.38	216.125	1074.4	53.3305	37.0029	9.19242	31.9975	0	28.9697	75.6538	44.38	7.53701	4.71206	0	0	K01749	d_Eukaryota
ERR1719422_1631827|contig-119_133087|-|154|1.209e-36|1|746|1000|1000[1000]:746[746]:255[255]	386.757	796.118	89.5802	0	793.094	843.816	784.708	197.716	759.216	211.564	775.245	411.876	611.409	174.269	73.6384	161.516	97.2739	K11731	d_Eukaryota
ERR1719296_50897|contig-119_32611|+|62|5.985e-09|1|472|690|472[472]:690[690]:219[219]	16.1436	147.994	0	0	0	0	0	0	0	0	0	0	0	0	0	0	0		d_Eukaryota
ERR1719187_2603877|contig-119_94847|-|51|1.226e-05|1|954|1160|1160[1160]:954[954]:207[207]	16.3215	104.136	142.382	0	87.4591	0	0	0	0	0	0	0	0	0	0	0	0	K03593	d_Eukaryota
ERR1719502_1886459|contig-119_60322|-|842|9.411e-244|1|2|1309|1309[1309]:2[2]:1308[1308]	173.87	427.652	27.5041	315.043	4.8632	0	0	0.775473	0.322704	0.661854	0	0	2.29508	0	0.24006	0	1.9956		d_Eukaryota
A0A0T7NFW5_9483102|contig-119_6437|+|84|1.427e-15|1|3675|3863|3675[3675]:3863[3863]:189[189]	85.0501	0	0	0	0	0	0	0	0	0	0	0	0	0	0	0	0	K02274,K15408	d_Eukaryota
ERR1712154_179794|contig-119_22938|+|90|2.229e-17|2|1336|1590|1336[1336]:1386[1386]:51[51]|1441[1441]:1590[1590]:150[150]	17.689	0	83.731	105.601	22.9126	0	0	0	0	0	0	0	0	0	0	0	0	K01736	d_Eukaryota
MMETSP1050_Transcript_32479_20870479|contig-119_49169|+|250|1.525e-65|1|2|568|2[2]:568[568]:567[567]	24.4763	9.41281	106.541	0	20.0574	0	0	0	1.22036	0	0	1.6345	0	0	0	0	0	K01703	d_Eukaryota
ERR1711991_1286115|contig-119_104743|+|66|3.74e-10|2|285|560|285[285]:335[335]:51[51]|378[378]:560[560]:183[183]	22.0558	30.1043	22.3163	0	0	0	0	0	0	0	0	0	0	0	0	0	0	K02906	d_Eukaryota
ERR1719487_1530266|contig-119_7780|-|109|4.252e-23|1|2773|2973|2973[2973]:2773[2773]:201[201]	88.4451	54.9509	184.208	0	45.8253	0	0	0	0	0	0	0	0	0	0	0	0	K00249	d_Eukaryota
ERR1711965_26731|contig-119_53696|-|250|1.525e-65|2|1046|1537|1537[1537]:1253[1253]:285[285]|1231[1231]:1046[1046]:186[186]	16.4825	0	6.81977	0	15.5348	0	0	0	0	0	0	0	2.39125	0	0	0	0	K00239	d_Eukaryota
ERR1711965_1268733|contig-119_75394|-|160|1.888e-38|1|635|913|913[913]:635[635]:279[279]	111.97	50.4978	127.69	87.9493	107.813	0	0	0	0	0	0	0	0	0	0	0	0	K01649	d_Eukaryota
ERR1711965_514612|contig-119_53802|+|236|2.499e-61|1|623|1027|623[623]:1027[1027]:405[405]	89.0909	74.2638	361.917	15.1355	120.567	20.1173	4.87382	0	2.92048	0	3.2621	0	7.15883	0	1.75272	0	0	K02111	d_Eukaryota
ERR1719393_492336|contig-119_69117|-|57|1.915e-07|1|575|709|709[709]:575[575]:135[135]	836.244	0	919.745	0	288.187	0	0	182.96	0	0	0	0	0	0	0	153.874	0	K02926	d_Eukaryota
ERR1711965_1268733|contig-119_50722|+|126|3.244e-28|1|1115|1345|1115[1115]:1345[1345]:231[231]	209.025	0	364.163	0	129.592	0	0	0	0	0	0	0	0	0	0	0	0	K01649	d_Eukaryota
MMETSP0063_Transcript_45128_4902456|contig-119_57016|+|233|1.999e-60|2|504|1325|504[504]:569[569]:66[66]|630[630]:1325[1325]:696[696]	0	0	0	0	0	0	0	0	0	0	0.798841	0	0	0	0	0	0	K03006	d_Eukaryota
ERR1719336_2676082|contig-119_57016|-|586|1.09e-166|1|2|1711|1711[1711]:2[2]:1710[1710]	10.954	15.1082	2.5975	6.11157	0.632026	0	0	0	0	0	0	0	0.992035	0	0	0	0	K03006	d_Eukaryota
ERR1712100_946866|contig-119_95587|+|253|1.907e-66|1|274|600|274[274]:600[600]:327[327]	80.4697	30.284	87.2644	0	30.3258	9.52994	40.9723	0	0	0	0	0	8.66831	6.01232	0	0	0	K02358	d_Eukaryota
A0A0T7PPR0_6837206|contig-119_106258|+|72|5.844e-12|2|46|207|46[46]:135[135]:90[90]|151[151]:207[207]:57[57]	0	0	185.086	0	0	0	0	0	0	0	0	0	0	0	0	0	0	K00382	d_Eukaryota
ERR1711977_219710|contig-119_106258|+|85|7.134e-16|1|481|660|481[481]:660[660]:180[180]	58.657	221.794	225.258	141.647	105.38	0	0	0	0	0	0	0	23.1579	0	0	0	0	K00627,K00658	d_Eukaryota
ERR1719442_205616|contig-119_14825|-|135|6.336e-31|2|51|365|365[365]:264[264]:102[102]|212[212]:51[51]:162[162]	352.141	871.497	336.275	219.283	78.6959	0	0	0	0	0	11.8821	0	0	36.0728	0	0	33.0525	K02706,K08929	d_Eukaryota
ERR1719204_2755754|contig-119_43806|+|55|7.66e-07|1|667|858|667[667]:858[858]:192[192]	41.9405	69.4603	147.16	0	74.8675	0	0	0	0	0	0	0	0	0	0	0	0	K01881	d_Eukaryota
ERR1711981_443128|contig-119_40450|+|72|5.844e-12|1|459|812|459[459]:812[812]:354[354]	13.2696	0	42.1255	0	0	0	0	0	0	0	0	0	0	0	5.44226	0	4.09272		d_Eukaryota
A0A0U0VT38_21133394|contig-119_42217|+|59|4.788e-08|2|480|683|480[480]:542[542]:63[63]|585[585]:683[683]:99[99]	0	0	0	0	0	0	0	0	0	0	0	0	0	0	0	0	0	K00948	d_Eukaryota
MMETSP1050_Transcript_32479_20870479|contig-119_97194|-|269|2.91e-71|3|23|931|931[931]:686[686]:246[246]|547[547]:158[158]:390[390]|76[76]:23[23]:54[54]	52.4487	26.7714	20.1111	0	13.7238	1.4627	0	0	0	0	0	0	1.13795	0	0	0	0	K01703	d_Eukaryota
ERR1711965_541984|contig-119_97194|-|51|1.226e-05|1|1103|1210|1210[1210]:1103[1103]:108[108]	0	0	0	0	0	0	0	0	0	0	0	0	0	0	0	0	0	K01704	d_Eukaryota
ERR1712000_498102|contig-119_117689|+|81|1.141e-14|1|606|785|606[606]:785[785]:180[180]	29.3285	0	0	0	0	0	0	0	0	0	0	0	0	0	0	0	0	K00948	d_Eukaryota
A0A0T9N9R3_29796364|contig-119_124993|+|80|2.283e-14|2|170|592|170[170]:346[346]:177[177]|377[377]:592[592]:216[216]	12.5217	7.38086	22.4801	0	14.9101	0	0	0	0	0	0	0	0	0	0	0	0	K00154	d_Eukaryota
ERR1719154_564679|contig-119_81406|-|73|2.922e-12|1|1104|1361|1361[1361]:1104[1104]:258[258]	1354.49	0	589.51	54.688	251.402	0	0	0	0	0	12.5492	0	157.654	0	0	0	0	K03593	d_Eukaryota
ERR1711865_360924|contig-119_99808|-|104|1.361e-21|1|721|930|930[930]:721[721]:210[210]	206.99	122.734	321.317	96.1763	209.602	0	0	0	0	0	0	42.973	0	0	0	0	0	K01428	d_Eukaryota
ERR1719265_342231|contig-119_100486|-|72|5.844e-12|3|83|586|586[586]:530[530]:57[57]|433[433]:263[263]:171[171]|178[178]:83[83]:96[96]	0	0	19.8707	28.292	15.5831	0	0	0	0	0	0	0	0	0	0	0	0	K00641,K01740,K01760	d_Eukaryota
ERR1712013_156608|contig-119_100700|+|236|2.499e-61|1|285|767|285[285]:767[767]:483[483]	50.5139	13.0288	83.665	19.9045	38.8833	3.07783	3.19712	0	0	0	0	0	4.51029	0	0	0	0	K02358	d_Eukaryota
ERR1712183_841828|contig-119_132395|-|46|0.0003922|1|541|714|714[714]:541[541]:174[174]	33.9209	55.3596	0	0	0	0	0	0	0	0	0	0	0	0	0	0	0		d_Eukaryota
MMETSP1315_Transcript_21084_3720371|contig-119_34020|+|217|1.31e-55|2|237|941|237[237]:716[716]:480[480]|768[768]:941[941]:174[174]	14.8387	7.31119	1.70155	5.63063	3.7804	1.61012	0	0	0	0	0	0	0	0	0	0	0	K00135	d_Eukaryota
ERR1712159_363422|contig-119_52451|-|85|7.134e-16|1|1460|1681|1681[1681]:1460[1460]:222[222]	5557.66	1911.55	6582.6	718.704	3337.1	288.158	219.189	11.7628	44.6182	0	123.167	55.6963	179.395	23.2324	0	0	0		d_Eukaryota
MMETSP0784_Transcript_20653_17089493|contig-119_112745|-|122|5.191e-27|1|34|600|600[600]:34[34]:567[567]	24.4763	21.9632	40.3733	0	15.043	0	0	0	0	0	1.3755	0	3.22533	0	0	0	0		d_Eukaryota
A0A1J5Q3E3_25608132|contig-119_100256|-|47|0.0001961|1|4|123|123[123]:4[4]:120[120]	0	0	0	0	0	0	0	0	0	0	0	0	0	0	0	0	0	K03147	d_Eukaryota
ERR1711966_218836|contig-119_134574|+|180|1.801e-44|2|363|723|363[363]:599[599]:237[237]|658[658]:723[723]:66[66]	19.1557	24.3797	29.3177	0	37.2911	0	0	0	7.18859	0	0	0	0	0	0	0	0	K03667	d_Eukaryota
ERR1719502_2099587|contig-119_3914|-|76|3.653e-13|1|4639|4842|4842[4842]:4639[4639]:204[204]	67.3614	104.783	232.387	0	88.9624	0	0	0	0	0	63.5867	0	0	0	0	0	0	K00626,K00632	d_Eukaryota
ERR1719206_792474|contig-119_3914|-|90|2.229e-17|2|4852|5148|5148[5148]:5089[5089]:60[60]|5073[5073]:4852[4852]:222[222]	119.615	183.904	116.47	0	22.2247	0	0	0	0	0	0	0	0	0	0	0	0	K00626,K00632	d_Eukaryota
ERR1719370_1064642|contig-119_78525|-|136|3.168e-31|2|243|572|572[572]:369[369]:204[204]|314[314]:243[243]:72[72]	204.041	165.873	110.801	0	58.6423	0	0	0	0	0	0	11.857	0	0	0	0	0	K00626,K00632	d_Eukaryota
ERR1007416_1525|contig-119_54783|+|104|1.361e-21|1|335|634|335[335]:634[634]:300[300]	236.242	0	155.143	0	124.167	0	0	0	0	0	0	0	16.9663	0	0	0	0	K03671	d_Eukaryota
ERR1711912_20135|contig-119_97827|+|124|1.298e-27|2|636|1022|636[636]:842[842]:207[207]|930[930]:1022[1022]:93[93]	20.5427	0	5.96704	0	0	0	0	0	0	0	0	0	0	0	0	0	0	K03696	d_Eukaryota
ERR1711965_650758|contig-119_103248|-|124|1.298e-27|1|675|977|977[977]:675[675]:303[303]	5737.13	3486.3	6402.16	895.277	3290.94	166.598	216.712	63.1333	43.1315	14.3854	161.389	176.497	215.103	50.4691	6.0801	48.6862	10.3127	K00058,K16843	d_Eukaryota
ERR1711991_192931|contig-119_40016|-|205|5.367e-52|1|721|969|969[969]:721[721]:249[249]	583.876	444.902	315.456	119.056	140.678	0	0	22.5095	0	0	0	14.957	59.9162	0	0	0	0	K01428	d_Eukaryota
ERR1719327_1571607|contig-119_22310|-|152|4.834e-36|2|1056|1625|1625[1625]:1509[1509]:117[117]|1478[1478]:1056[1056]:423[423]	4.20103	25.2795	8.77245	31.7153	5.56183	0	0	0	0	0	0	0	0	0	0	0	0	K01845	d_Eukaryota
ERR1719150_998237|contig-119_97287|-|158|7.554e-38|3|384|1100|1100[1100]:816[816]:285[285]|608[608]:558[558]:51[51]|500[500]:384[384]:117[117]	15.1267	0	0	0	0	0	0	0	0	0	0	0	2.62928	0	0	0	0	K00336	d_Eukaryota
ERR1711965_1051968|contig-119_97541|+|85|7.134e-16|1|272|487|272[272]:487[487]:216[216]	323.592	64.5165	1099.33	0	502.832	24.9768	27.8864	0	15.7675	0	36.5226	39.8023	39.7982	10.7353	0	0	0	K00930,K12659,K14682	d_Eukaryota
ERR1719450_797879|contig-119_101399|+|58|9.575e-08|1|435|560|435[435]:560[560]:126[126]	0	0	0	0	0	0	0	0	0	0	0	0	0	0	0	0	0	K00334,K00335	d_Eukaryota
ERR1719245_155850|contig-119_101399|+|65|7.481e-10|1|981|1085|981[981]:1085[1085]:105[105]	0	0	0	0	0	0	0	0	0	0	0	0	0	0	0	0	0	K00334,K00335	d_Eukaryota
ERR1719251_112067|contig-119_14623|+|65|7.481e-10|1|2883|3119|2883[2883]:3119[3119]:237[237]	48.1054	142.799	172.447	136.885	49.7982	0	0	0	0	0	0	0	0	0	0	0	0	K03386	d_Eukaryota
ERR1719206_519506|contig-119_111937|-|45|0.0007844|1|568|738|738[738]:568[568]:171[171]	33.5653	66.5726	622.532	0	313.982	0	0	0	0	0	0	0	0	0	0	0	0	K00004,K00102,K00104	d_Eukaryota
ERR1712100_946866|contig-119_102028|-|240|1.562e-62|1|492|818|818[818]:492[492]:327[327]	123.8	0	193.921	0	60.6516	9.52994	0	0	0	0	0	15.2776	0	6.01232	0	0	0	K02358	d_Eukaryota
ERR1719464_624807|contig-119_52635|+|64|1.496e-09|1|784|1002|784[784]:1002[1002]:219[219]	16.1436	0	0	0	0	0	0	0	0	0	0	0	0	0	0	0	0	K03694,K03696	d_Eukaryota
ERR1719199_1341867|contig-119_49697|-|124|1.298e-27|1|12|368|368[368]:12[12]:357[357]	21.4428	0	0	0	0	0	0	4.68907	0	0	0	0	0	7.98493	0	0	0	K00574	d_Eukaryota
ERR1719473_1044709|contig-119_30203|+|98|8.709e-20|1|1355|1606|1355[1355]:1606[1606]:252[252]	89.0399	120.202	0	0	0	0	346.043	463.253	34.6681	21.6382	26.5844	14.5777	307.481	4839.25	3244.56	3296.13	3289.32	K03769	d_Eukaryota
ERR1712060_315204|contig-119_28234|-|86|3.567e-16|2|1|189|189[189]:145[145]:45[45]|129[129]:1[1]:129[129]	1662.13	775.034	2279.52	652.109	1027.52	80.7169	110.683	0	0	0	0	0	57.2884	0	16.5065	0	0	K03671	d_Eukaryota
ERR1719277_513923|contig-119_115682|-|118|8.305e-26|1|668|1042|1042[1042]:668[668]:375[375]	57.9252	8.58126	139.703	0	61.4662	0	0	0	0	0	0	0	4.62279	0	0	0	0	K00324	d_Eukaryota
ERR1719352_1890763|contig-119_110378|-|58|9.575e-08|1|770|946|946[946]:770[770]:177[177]	63.1493	100.635	21.5707	0	0	0	0	0	0	0	0	0	0	0	0	0	0	K01092	d_Eukaryota
A0A1U1P611_29827739|contig-119_58245|-|81|1.141e-14|1|337|510|510[510]:337[337]:174[174]	209.245	55.3596	358.457	0	158.954	0	0	0	0	0	38.1562	0	28.6442	0	0	0	0	K09903	d_Eukaryota
A0A0E9F0B9_11799483|contig-119_31970|+|73|2.922e-12|1|1393|1587|1393[1393]:1587[1587]:195[195]	100.547	32.5349	380.858	0	118.017	0	0	0	0	0	0	0	0	0	0	0	0	K03495	d_Eukaryota
ERR1719267_77861|contig-119_130850|-|119|4.153e-26|1|514|732|732[732]:514[514]:219[219]	4746.23	1310.81	5161.98	670.492	2390.08	107.563	83.0884	12.1958	60.8696	0	107.516	96.8006	108.671	21.5371	9.05791	67.2534	0	K03403	d_Eukaryota
ERR1719252_54215|contig-119_130850|-|120|2.076e-26|2|736|1014|1014[1014]:922[922]:93[93]|900[900]:736[736]:165[165]	4475.72	2902.74	1961.7	218.752	885.682	173.485	120.679	62.6511	0	0	75.2951	41.3682	78.8271	0	0	0	0	K03403	d_Eukaryota
ERR1719474_1193777|contig-119_101516|-|249|3.051e-65|2|312|908|908[908]:747[747]:162[162]|680[680]:312[312]:369[369]	249.498	39.1731	243.662	16.3857	139.113	9.81972	7.91558	1.54817	2.8204	0	1.58601	0	11.0218	0	0	0	0	K00334,K00335	d_Eukaryota
ERR1712026_313597|contig-119_91199|+|327|1.009e-88|2|527|1110|527[527]:898[898]:372[372]|985[985]:1110[1110]:126[126]	27.605	130.522	15.6712	361.941	21.5393	5.67044	49.5615	24.0286	84.7666	95.7331	41.662	33.3671	77.3885	28.1579	48.2749	17.1934	68.1284		d_Eukaryota
B6IED8_34407569|contig-119_91199|+|61|1.197e-08|1|1186|1266|1186[1186]:1266[1266]:81[81]	0	0	0	0	0	0	0	0	0	0	0	0	0	0	0	0	0		d_Eukaryota
ERR1712026_303045|contig-119_91199|+|292|3.468e-78|3|328|1110|328[328]:459[459]:132[132]|527[527]:868[868]:342[342]|1024[1024]:1110[1110]:87[87]	3.40309	0	0	165.809	0	0	13.4066	1.73603	7.11718	40.8172	0	2.09007	0	4.63447	1.37349	2.74961	6.24561		d_Eukaryota
ERR1712023_405819|contig-119_91479|+|499|1.686e-140|1|506|1120|506[506]:1120[1120]:615[615]	17.6428	67.7028	1.90796	18.7515	1.41642	0	0	0	0	0	0	0	0	0	0	0	0		d_Eukaryota
MMETSP0167_Transcript_25069_20920266|contig-119_119756|+|102|5.443e-21|1|200|985|200[200]:985[985]:786[786]	11.1184	0	0	0	0	0	0	0	0	0	0	0	0.925356	5.5031	0	0	0	K00611,K13252	d_Eukaryota
ERR1711991_385881|contig-119_35441|+|163|2.36e-39|1|681|926|681[681]:926[926]:246[246]	139.058	0	118.779	0	14.8051	0	0	0	0	0	14.1564	0	23.9359	0	0	0	0	K02111	d_Eukaryota
ERR1719412_1529473|contig-119_92901|-|114|1.329e-24|2|51|320|320[320]:243[243]:78[78]|218[218]:51[51]:168[168]	806.538	1115.64	158.372	182.811	1421.29	2311.96	3089.73	1026.69	1348.54	421.912	1982.13	1648.75	1412.22	1358.52	343.457	901.716	784.807	K00031	d_Eukaryota
ERR1719341_3164357|contig-119_33476|-|169|3.688e-41|3|41|580|580[580]:293[293]:288[288]|271[271]:200[200]:72[72]|121[121]:41[41]:81[81]	27.6461	5.37547	14.2212	0	18.6234	0	0	0	0	0	0	0	2.81616	0	0	0	0	K00249	d_Eukaryota
ERR1719240_1804317|contig-119_118121|+|104|1.361e-21|1|37|294|37[37]:294[294]:258[258]	58.891	595.434	17.3385	109.376	27.9335	0	0	0	0	0	0	0	0	0	0	0	0	K00820	d_Eukaryota
ERR1719424_122804|contig-119_118121|+|96|3.483e-19|1|464|715|464[464]:715[715]:252[252]	89.0399	661.113	83.4892	346.796	14.472	0	0	0	0	0	0	0	0	0	0	0	0	K00820	d_Eukaryota
ERR1719341_2185569|contig-119_129344|+|152|4.834e-36|1|96|560|96[96]:560[560]:465[465]	30.5215	9.46506	0	0	0	0	0	0	0	0	0	0	0	0	0	0	0		d_Eukaryota
ERR1719216_163916|contig-119_31976|-|131|1.014e-29|1|1822|2136|2136[2136]:1822[1822]:315[315]	45.1578	56.1341	26.7072	0	0	0	0	0	0	0	0	8.40598	0	0	0	0	0	K01358	d_Eukaryota
A0A0U0SWV3_15436749|contig-119_38051|-|47|0.0001961|1|782|898|898[898]:782[782]:117[117]	0	0	0	0	0	0	0	0	0	0	0	0	0	0	0	0	0	K00164,K01616	d_Eukaryota
ERR1711974_314492|contig-119_80084|-|47|0.0001961|1|553|744|744[744]:553[553]:192[192]	20.9703	34.7302	36.7901	0	0	0	0	0	0	0	0	0	0	0	0	0	0		d_Eukaryota
ERR1719238_493080|contig-119_89556|-|152|4.834e-36|2|639|1019|1019[1019]:825[825]:195[195]|809[809]:639[639]:171[171]	27.4831	0	10.5095	0	5.50546	0	0	0	0	0	0	0	0	0	0	0	0	K03696	d_Eukaryota
ERR1711871_148646|contig-119_90292|+|149|3.867e-35|2|224|781|224[224]:349[349]:126[126]|440[440]:781[781]:342[342]	18.0494	0	12.1679	0	13.1793	0	0	0	0	0	0	0	2.42788	0	0	0	0	K01902,K08692	d_Eukaryota
ERR1712034_132578|contig-119_130534|-|77|1.826e-13|1|84|317|317[317]:84[84]:234[234]	154.491	0	89.2558	0	58.2903	0	0	0	0	0	0	0	0	0	0	0	0	K00322,K00324	d_Eukaryota
ERR1712166_238141|contig-119_115151|-|72|5.844e-12|2|784|984|984[984]:916[916]:69[69]|870[870]:784[784]:87[87]	0	0	0	0	0	0	0	0	0	0	0	0	0	0	0	0	0	K01626	d_Eukaryota
ERR1712000_594700|contig-119_9434|-|114|1.329e-24|1|1211|1453|1453[1453]:1211[1211]:243[243]	1052.86	145.69	462.311	63.0905	108.064	20.638	0	0	0	0	14.6382	0	20.5003	0	0	40.1791	0	K02355	d_Eukaryota
ERR1711969_73173|contig-119_104293|+|104|1.361e-21|1|721|1014|721[721]:1014[1014]:294[294]	23.9916	31.1337	0	0	0	12.9907	19.0856	84.8239	0	0	61.2644	20.0422	0	13.456	7.75315	0	54.7625	K01284	d_Eukaryota
R5IFV1_13465134|contig-119_133416|-|60|2.394e-08|1|394|618|618[618]:394[394]:225[225]	121.902	23.5853	335.771	0	202.653	0	0	0	0	0	34.1646	72.4983	0	12.0281	0	0	0	K03106	d_Eukaryota
MMETSP1050_Transcript_35555_9014541|contig-119_34570|-|108|8.504e-23|1|1617|2171|2171[2171]:1617[1617]:555[555]	5.66008	45.74	0	0	0	0	0	0	0	0	0	0	0	0	0	0	0	K08804	d_Eukaryota
ERR1719356_742027|contig-119_72358|+|55|7.66e-07|1|1089|1202|1089[1089]:1202[1202]:114[114]	0	0	0	0	0	0	0	0	0	0	0	0	0	0	0	0	0	K01696,K01817	d_Eukaryota
ERR1711991_700903|contig-119_114256|+|75|7.305e-13|1|234|497|234[234]:497[497]:264[264]	301.897	0	285.025	0	131.16	0	0	0	0	0	0	0	0	0	0	0	0	K02838	d_Eukaryota
ERR1719305_652248|contig-119_60873|+|58|9.575e-08|1|1077|1292|1077[1077]:1292[1292]:216[216]	61.6366	86.022	52.9796	0	19.3397	0	195.205	360.487	898.75	355.47	986.111	537.331	159.193	2028.98	1550.21	3414.53	955.657	K01770,K12506	d_Eukaryota
ERR1711991_652145|contig-119_85499|-|365|3.672e-100|4|194|994|994[994]:938[938]:57[57]|883[901]:689[689]:195[177]|574[574]:377[377]:198[198]|295[295]:194[194]:102[102]	900.256	584.581	1189.16	81.0292	579.836	26.6636	10.4401	7.65248	2.7844	0	17.2302	26.1038	63.5572	4.01665	0.922437	9.69442	2.61265	K01897	d_Eukaryota
ERR1719356_742027|contig-119_102299|-|74|1.461e-12|1|966|1091|1091[1091]:966[966]:126[126]	0	0	2.41403	0	0	0	0	0	0	0	0	0	0	0	0	0	0	K01696,K01817	d_Eukaryota
ERR1719469_95118|contig-119_123552|-|265|4.655e-70|1|405|821|821[821]:405[405]:417[417]	13.2746	18.6617	16.6397	0	11.0021	0	0	0	0	0	0	0	0	0	0	0	0	K02355	d_Eukaryota
ERR1719486_148708|contig-119_112648|+|284|8.879e-76|4|108|854|108[108]:290[290]:183[183]|315[315]:539[539]:225[225]|579[579]:641[641]:63[63]|738[738]:854[854]:117[117]	36.6107	55.5596	21.869	27.0647	132.964	267.32	63.5884	28.8348	106.046	68.9087	194.714	178.23	54.9653	34.1805	6.05424	28.0312	52.3973	K00281,K00283	d_Eukaryota
ERR1719383_558003|contig-119_7107|-|133|2.535e-30|2|5464|5832|5832[5832]:5686[5686]:147[147]|5598[5598]:5464[5464]:135[135]	34.1758	45.976	42.301	0	0	0	0	0	0	0	0	11.2224	0	0	0	0	0	K00128	d_Eukaryota
ERR1719320_1487217|contig-119_124364|+|239|3.124e-62|1|0|650|0[0]:650[650]:651[651]	16.0205	7.36792	8.57915	22.6956	6.35461	0	0	0	0	0	2.09947	0	0	0	0	0	0	K00336	d_Eukaryota
ERR1711991_118747|contig-119_84033|+|64|1.496e-09|1|126|398|126[126]:398[398]:273[273]	66.4479	0	60.7437	46.5083	0	0	0	0	0	0	0	0	0	0	0	0	0	K01754	d_Eukaryota
ERR1719273_331488|contig-119_103363|+|66|3.74e-10|1|25|177|25[25]:177[177]:153[153]	64.4357	0	87.2222	0	0	0	0	0	0	0	0	0	0	0	0	0	0	K00382	d_Eukaryota
ERR1711965_1268733|contig-119_103591|+|161|9.442e-39|1|492|770|492[492]:770[770]:279[279]	134.512	50.624	103.714	0	33.7706	0	30.1881	0	0	0	0	0	71.6096	0	0	0	0	K01649	d_Eukaryota
C1MHY1_11349305|contig-119_119061|-|61|1.197e-08|1|422|715|715[715]:422[422]:294[294]	35.9874	93.401	0	0	0	0	0	0	0	0	0	0	0	0	0	0	0		d_Eukaryota
ERR1719313_1090510|contig-119_51177|-|113|2.658e-24|2|409|648|648[648]:526[526]:123[123]|510[510]:409[409]:102[102]	17.4145	23.5853	59.959	0	18.423	0	0	0	0	0	0	0	0	0	0	0	0	K02111	d_Eukaryota
ERR1711871_148646|contig-119_7384|+|263|1.862e-69|3|618|1181|618[618]:935[935]:318[318]|954[954]:992[992]:39[39]|1011[1011]:1181[1181]:171[171]	9.3439	10.8051	52.2274	41.4241	7.82995	4.97341	0	0	0	0	0	0	0	0	0	0	0	K01902,K15230	d_Eukaryota
MMETSP1468_Transcript_7407_12415658|contig-119_102502|-|203|2.147e-51|2|68|652|652[652]:179[179]:474[474]|154[154]:68[68]:87[87]	340.647	213.745	360.091	42.1623	210.562	14.1575	13.6608	1.38781	2.49734	0	8.4465	6.65633	10.5731	4.19943	0	10.7151	0	K02519	d_Eukaryota
A0A0U0Z9T6_26160899|contig-119_13413|-|170|1.844e-41|3|3653|4030|4030[4030]:3953[3953]:78[78]|3934[3934]:3821[3821]:114[114]|3793[3793]:3653[3653]:141[141]	17.0561	96.7392	13.7927	25.9767	7.17097	0	9.44251	0	0	0	84.6909	7.26923	31.2543	0	0	0	10.8973	K02470	d_Eukaryota
ERR1712137_1166185|contig-119_96597|+|140|1.98e-32|3|711|1181|711[711]:770[770]:60[60]|804[804]:1019[1019]:216[216]|1089[1089]:1181[1181]:93[93]	15.2745	0	10.2562	0	0	0	0	0	0	0	0	0	0	0	0	0	0	K00239	d_Eukaryota
ERR1712228_474662|contig-119_20974|+|53|3.064e-06|1|2632|2727|2632[2632]:2727[2727]:96[96]	0	0	0	0	0	0	0	0	0	0	0	0	0	0	0	0	0	K06942	d_Eukaryota
ERR1712137_1439781|contig-119_130198|+|137|1.584e-31|1|155|352|155[155]:352[352]:198[198]	73.4934	148.166	263.787	110.613	189.556	0	0	0	0	0	0	0	0	0	10.6307	0	0	K01255	d_Eukaryota
ERR1719438_316360|contig-119_76729|-|218|6.552e-56|2|877|1383|1383[1383]:1117[1117]:267[267]|1074[1074]:877[877]:198[198]	79.356	14.1976	58.2474	0	53.6534	0	0	0	3.91766	0	2.19284	0	7.39697	0	0	0	0	K00336,K05588	d_Eukaryota
ERR1719414_2324798|contig-119_76729|-|113|2.658e-24|1|81|248|248[248]:81[81]:168[168]	525.979	0	268.863	0	0	0	0	0	0	0	0	0	36.1233	0	0	0	0	K00334,K00335	d_Eukaryota
ERR1719414_2324798|contig-119_107526|+|113|2.658e-24|1|520|687|520[520]:687[687]:168[168]	79.8709	0	93.4986	0	53.2212	0	0	0	0	0	0	0	0	0	0	0	0	K00334,K00335	d_Eukaryota
ERR1719429_506915|contig-119_51669|-|65|7.481e-10|2|1573|1818|1818[1818]:1690[1690]:129[129]|1641[1641]:1573[1573]:69[69]	0	0	0	0	0	0	0	0	0	0	0	0	0	0	0	0	0	K00927,K01803	d_Eukaryota
ERR1712034_247898|contig-119_67927|-|174|1.153e-42|2|327|1021|1021[1021]:656[656]:366[366]|623[647]:327[327]:297[273]	15.4253	20.2771	0	0	0	3.3614	15.1518	16.3999	0	0	17.3859	5.14339	5.18467	2.88072	3.32868	0	6.54491	K00767	d_Eukaryota
ERR1719199_684312|contig-119_47434|+|94|1.393e-18|1|593|763|593[593]:763[763]:171[171]	0	0	88.9332	0	0	0	66.4904	0	0	0	0	0	0	0	0	0	0	K00336	d_Eukaryota
MMETSP1043_Transcript_41621_2371641|contig-119_8343|-|92|5.574e-18|3|3515|4186|4186[4186]:4109[4109]:78[78]|4054[4054]:3977[3977]:78[78]|3835[3835]:3515[3515]:321[321]	23.07	8.93096	13.2617	0	7.52862	0	0	0	0	0	0	0	0	0	0	3.06762	0	K01736	d_Eukaryota
ERR1719233_1637780|contig-119_8343|-|93|2.787e-18|1|2156|2362|2362[2362]:2156[2156]:207[207]	48.9646	0	94.921	0	21.8648	0	0	0	0	0	0	0	0	0	0	0	0		d_Eukaryota
ERR1719409_1727644|contig-119_83932|-|307|1.058e-82|3|487|1338|1338[1338]:1066[1066]:273[273]|1017[1017]:664[664]:354[354]|645[645]:487[487]:159[159]	295.618	196.983	454.49	130.655	220.427	27.0379	6.84212	0.781004	3.34951	0	7.59587	2.68623	12.2784	1.37578	0.479075	3.81684	0.66882	K04043	d_Eukaryota
ERR1719273_2680196|contig-119_46724|-|52|6.128e-06|1|872|1102|1102[1102]:872[872]:231[231]	4472.29	1341.69	6911.5	793.075	3442.31	254.345	45.203	27.0374	111.534	0	130.434	168.67	118.18	28.4715	0	0	0	K02003,K09814	d_Eukaryota
ERR1719470_503333|contig-119_72476|-|134|1.267e-30|2|445|963|963[963]:868[868]:96[96]|822[822]:445[445]:378[378]	33.1396	18.1175	21.879	10.3669	20.3948	0	3.32927	0	0	0	2.08547	0	2.35571	0	0	0	0	K00266	d_Eukaryota
ERR1719242_2454260|contig-119_66613|-|46|0.0003922|1|611|706|706[706]:611[611]:96[96]	0	0	0	0	0	0	0	0	0	0	0	0	0	0	0	0	0		d_Eukaryota
ERR1719330_481461|contig-119_37701|-|195|5.496e-49|2|1176|1664|1664[1664]:1560[1560]:105[105]|1385[1385]:1176[1176]:210[210]	37.3758	148.864	15.9047	0	16.6846	53.3979	134.322	229.447	25.5394	155.369	57.821	41.7658	119.056	7.5408	172.194	12.539	126.617		d_Eukaryota
ERR1711990_1350151|contig-119_45375|-|165|5.901e-40|3|565|1197|1197[1197]:1105[1105]:93[93]|1086[1086]:730[730]:357[357]|693[693]:565[565]:129[129]	6.54361	6.03589	0	0	0	0	0	0	0	0	0	0	1.54963	1.14533	1.58322	0	0	K00134	d_Eukaryota
ERR1711965_215624|contig-119_117651|-|127|1.622e-28|2|34|492|492[492]:247[247]:246[246]|225[225]:34[34]:192[192]	86.6749	21.8733	111.855	0	69.5911	0	0	2.41122	0	0	2.58434	0	14.3356	0	0	0	0	K00605	d_Eukaryota
ERR1712093_658971|contig-119_7270|+|179|3.602e-44|1|835|1113|835[835]:1113[1113]:279[279]	93.3086	0	14.4028	0	22.7724	0	0	0	0	0	0	0	0	0	0	0	0	K00331,K03940	d_Eukaryota
ERR1719424_122804|contig-119_47043|-|141|9.901e-33|2|1111|1437|1437[1437]:1387[1387]:51[51]|1368[1368]:1111[1111]:258[258]	50.5608	0	0	0	0	0	0	0	0	0	0	0	0	0	0	0	0	K00820	d_Eukaryota
ERR1711916_161868|contig-119_48953|+|127|1.622e-28|2|552|899|552[552]:683[683]:132[132]|837[837]:899[899]:63[63]	20.1094	0	0	0	0	0	0	0	0	0	0	0	0	0	0	0	0	K03696	d_Eukaryota
ERR1719263_975389|contig-119_85359|-|84|1.427e-15|2|523|882|882[882]:739[739]:144[144]|648[648]:523[523]:126[126]	48.0823	0	131.628	0	24.8058	0	0	0	0	0	11.1394	12.4884	44.3421	0	0	0	0	K00248,K00249	d_Eukaryota
I3T1Y8_1324873|contig-119_124754|-|73|2.922e-12|1|729|881|881[881]:729[729]:153[153]	1804.2	2913.24	3663.34	0	2433.71	47.5974	545.385	0	0	0	0	0	0	0	0	0	0	K01845	d_Eukaryota
ERR1719469_1635862|contig-119_97970|+|77|1.826e-13|1|1014|1124|1014[1014]:1124[1124]:111[111]	0	0	0	0	0	0	0	0	0	0	0	0	0	0	0	0	0	K02876	d_Eukaryota
ERR1712000_326321|contig-119_71943|-|57|1.915e-07|1|461|670|670[670]:461[461]:210[210]	127.378	245.468	382.52	0	20.9602	0	0	0	0	0	0	0	0	0	0	0	0	K03665	d_Eukaryota
ERR1712136_349733|contig-119_106372|+|124|1.298e-27|1|277|588|277[277]:588[588]:312[312]	63.6111	0	38.2217	0	26.0152	0	0	0	0	0	0	0	0	0	0	0	0	K00147	d_Eukaryota
ERR1719352_2281968|contig-119_48630|+|111|1.063e-23|2|268|465|268[268]:375[375]:108[108]|391[391]:465[465]:75[75]	24.688	0	0	0	30.7905	0	0	0	0	0	0	0	0	0	0	0	0	K04488,K13819	d_Eukaryota
ERR1719424_1469165|contig-119_72016|+|108|8.504e-23|1|1125|1448|1125[1125]:1448[1448]:324[324]	103.638	0	94.3856	0	38.9578	0	0	7.62473	0	0	0	0	0	0	0	0	0	K03667	d_Eukaryota
ERR1719233_494524|contig-119_104382|-|135|6.336e-31|2|29|310|310[310]:131[131]:180[180]|112[112]:29[29]:84[84]	164.671	145.25	16.2872	0	13.116	0	0	0	0	0	0	0	0	0	0	0	0	K01610	d_Eukaryota
A0A0A9CP88_23305230|contig-119_104686|-|72|5.844e-12|1|516|704|704[704]:516[516]:189[189]	42.5251	0	316.458	0	54.6777	0	0	0	47.0009	0	0	0	0	0	0	0	0	K03544	d_Eukaryota
ERR1712093_162651|contig-119_64887|+|181|9.004e-45|1|0|242|0[0]:242[242]:243[243]	215.971	0	113.009	63.0905	123.501	0	0	0	0	0	0	0	0	0	0	0	0	K01703	d_Eukaryota
ERR1719261_2140545|contig-119_64887|+|138|7.92e-32|1|246|485|246[246]:485[485]:240[240]	127.753	41.9037	74.4554	0	48.354	0	0	0	0	0	0	16.2501	0	0	0	0	0	K01703	d_Eukaryota
MMETSP1391_Transcript_37097_5450871|contig-119_1379|+|356|1.88e-97|1|7874|8941|7874[7874]:8941[8941]:1068[1068]	61.0255	3.54488	5.93878	5.48599	0	0	9.82321	9.58673	6.35487	5.80342	19.2621	37.909	9.55916	17.8197	18.691	10.619	9.5168	K01784	d_Eukaryota
A0A0F7FV02_8650383|contig-119_133385|-|77|1.826e-13|1|446|976|976[976]:446[446]:531[531]	32.3423	81.9075	2.57843	16.3857	0	9.81972	47.4935	29.4152	0	0	58.6823	9.44405	7.34788	4.06241	15.8561	7.35206	25.105	K00796,K00950,K01633	d_Eukaryota
ERR1712185_549075|contig-119_25069|-|49|4.903e-05|1|483|644|644[644]:483[483]:162[162]	56.1343	203.674	0	0	0	0	0	0	0	0	0	0	58.4397	0	0	0	0		d_Eukaryota
ERR1719171_2682387|contig-119_41726|+|121|1.038e-26|2|1509|2000|1509[1509]:1706[1706]:198[198]|1800[1800]:2000[2000]:201[201]	29.9749	77.5724	18.8165	0	8.43721	0	5.07868	0	0	0	0	0	0	0	0	0	0	K00281,K00283	d_Eukaryota
ERR1719334_1664518|contig-119_97182|-|104|1.361e-21|2|0|236|236[236]:81[81]:156[156]|50[50]:0[0]:51[51]	0	26.0339	66.0043	0	43.7295	25.5961	0	0	0	10.9921	0	0	0	0	0	0	0	K00012	d_Eukaryota
ERR1719506_1087302|contig-119_97182|-|142|4.95e-33|3|240|626|626[626]:495[495]:132[132]|461[461]:408[408]:54[54]|383[383]:240[240]:144[144]	17.7814	0	37.0181	0	7.3793	0	0	0	0	0	0	0	0	0	0	0	0	K00012	d_Eukaryota
ERR1711995_54369|contig-119_73131|-|125|6.488e-28|1|718|1056|1056[1056]:718[718]:339[339]	21.026	38.1302	4.37221	0	0	0	0	0	0	0	0	0	0	0	0	0	0		d_Eukaryota
ERR1719272_2427354|contig-119_113770|-|146|3.094e-34|3|485|961|961[961]:803[803]:159[159]|733[733]:659[659]:75[75]|619[619]:485[485]:135[135]	11.4559	0	17.0937	0	0	0	0	0	0	0	0	0	0	0	0	0	0	K01881	d_Eukaryota
A0A0L0CEA9_20631324|contig-119_93507|-|49|4.903e-05|1|956|1072|1072[1072]:956[956]:117[117]	0	0	0	0	0	0	0	0	0	0	0	0	0	0	0	0	0	K06147,K11004,K12530,K12531	d_Eukaryota
ERR1711991_1105939|contig-119_128149|+|186|2.814e-46|2|34|504|34[34]:264[264]:231[231]|349[349]:504[504]:156[156]	173.82	46.4513	177.126	0	134.441	5.77262	27.7227	3.47337	0	0	0	9.08471	37.258	0	0	5.28381	0	K01687	d_Eukaryota
ERR1719232_1727749|contig-119_132208|+|159|3.777e-38|1|404|652|404[404]:652[652]:249[249]	4170.27	2217.78	2999.46	178.356	1316.72	79.5234	284.424	0	23.6	0	89.766	29.9139	213.537	0	0	49.3803	26.644	K03696	d_Eukaryota
ERR1712127_1097903|contig-119_102636|-|126|3.244e-28|3|864|1163|1163[1163]:1095[1095]:69[69]|1064[1064]:1020[1020]:45[45]|971[971]:864[864]:108[108]	0	0	0	0	0	0	0	0	0	0	0	0	0	0	0	0	0	K02906	d_Eukaryota
ERR1712232_60746|contig-119_102980|+|94|1.393e-18|2|128|298|128[128]:211[211]:84[84]|227[227]:298[298]:72[72]	0	192.23	0	0	0	0	0	0	0	0	0	0	0	0	0	0	0	K03495	d_Eukaryota
MMETSP1468_Transcript_7407_12415658|contig-119_127144|-|203|2.147e-51|2|391|975|975[975]:502[502]:474[474]|477[477]:391[391]:87[87]	78.6294	64.6547	85.161	14.7577	45.5216	2.17679	0	0	1.24844	0.86755	5.62367	0	8.97708	1.21562	0	2.50728	0	K02519	d_Eukaryota
ERR1711893_423005|contig-119_107684|-|91|1.115e-17|1|369|578|578[578]:369[369]:210[210]	47.7668	0	45.9024	0	20.9602	25.0865	0	0	0	0	0	0	0	0	0	0	0	K00948	d_Eukaryota
ERR1719203_2123043|contig-119_14627|-|87|1.784e-16|1|10|246|246[246]:10[10]:237[237]	360.79	142.799	64.6678	0	99.5963	0	0	0	0	0	0	0	0	0	0	0	0	K01886	d_Eukaryota
ERR1712223_959110|contig-119_112781|-|105|6.804e-22|2|130|378|378[378]:247[247]:132[132]|180[192]:130[130]:51[39]	0	0	0	0	44.8546	0	0	0	0	0	0	0	0	0	0	0	0	K02111	d_Eukaryota
ERR1719229_178394|contig-119_58843|-|173|2.305e-42|3|4|675|675[675]:601[601]:75[75]|552[552]:331[331]:222[222]|282[282]:4[4]:279[279]	10.569	6.09399	14.1146	21.0711	0	0	18.162	0	10.6268	5.73728	54.581	96.4343	0	2.31295	1.59834	2.09889	0	K00626,K00632	d_Eukaryota
ERR1711907_306708|contig-119_116495|+|74|1.461e-12|2|607|789|607[607]:651[651]:45[45]|679[679]:789[789]:111[111]	0	0	0	0	0	0	0	0	0	0	0	0	0	0	0	0	0	K02636	d_Eukaryota
ERR1711965_94739|contig-119_106615|-|142|4.95e-33|2|931|1155|1155[1155]:1099[1099]:57[57]|1080[1080]:931[931]:150[150]	114.251	78.1018	490.425	0	43.7295	0	0	0	0	0	0	0	0	0	0	0	0	K02316,K03086,K03087	d_Eukaryota
ERR1712232_869558|contig-119_6915|-|83|2.854e-15|1|5176|5436|5436[5436]:5176[5176]:261[261]	115.68	0	33.7684	0	94.697	0	0	0	10.7235	0	0	0	0	0	0	0	0		d_Eukaryota
ERR1719419_1096742|contig-119_29958|+|88|8.918e-17|2|1161|1358|1161[1161]:1232[1232]:72[72]|1251[1251]:1358[1358]:108[108]	29.3285	0	20.478	0	0	0	0	0	0	0	0	0	0	0	0	0	15.7149	K00600	d_Eukaryota
ERR1719327_1571607|contig-119_35141|+|201|8.587e-51|4|1034|1648|1034[1034]:1165[1165]:132[132]|1187[1187]:1312[1312]:126[126]|1367[1367]:1450[1450]:84[84]|1466[1466]:1648[1648]:183[183]	70.8712	43.718	99.1917	25.1366	45.6068	5.03846	5.39487	0	0	0	1.62752	1.93942	1.88053	0	0	0	0	K01845	d_Eukaryota
ERR1719326_1003614|contig-119_72173|+|163|2.36e-39|1|88|534|88[88]:534[534]:447[447]	13.3807	10.3978	5.87394	47.3348	2.99169	0	0	0	0	0	0	0	0	0	0	0	0		d_Eukaryota
ERR1719443_749899|contig-119_35592|-|175|5.763e-43|3|146|649|649[649]:545[545]:105[105]|523[523]:362[362]:162[162]|337[337]:146[146]:192[192]	0	0	0	0	0	0	0	0	0	0	0	0	0	0	0	0	0	K03544	d_Eukaryota
ERR1711965_1268733|contig-119_39571|-|110|2.126e-23|2|1654|1956|1956[1956]:1747[1747]:210[210]|1698[1698]:1654[1654]:45[45]	298.363	132.686	115.296	0	114.648	0	130.736	0	0	0	0	0	0	0	0	0	0	K01649	d_Eukaryota
ERR1711892_821113|contig-119_114466|-|215|5.241e-55|3|167|812|812[812]:630[630]:183[183]|553[553]:335[335]:219[219]|319[319]:167[167]:153[153]	29.7154	3.26714	29.3128	0	22.7664	0	0	0	1.27779	0	0	0	0	0	0	0	0	K00334,K00335	d_Eukaryota
ERR1711865_141401|contig-119_88623|+|108|8.504e-23|3|824|1246|824[824]:1018[1018]:195[195]|1061[1061]:1156[1156]:96[96]|1175[1175]:1246[1246]:72[72]	0	0	14.3182	0	0	0	0	0	0	0	0	0	0	0	0	0	0	K01736	d_Eukaryota
ERR1712169_29307|contig-119_109409|+|61|1.197e-08|1|6|221|6[6]:221[221]:216[216]	15.4091	0	66.2245	0	38.6794	0	0	0	15.7675	0	0	19.9012	0	0	0	0	0	K01951,K03790	d_Eukaryota
ERR1711966_190099|contig-119_109409|+|127|1.622e-28|1|330|647|330[330]:647[647]:318[318]	49.9855	70.7064	88.6369	0	32.8849	0	0	0	0	0	0	0	10.3694	7.08812	0	0	0	K01951,K03790	d_Eukaryota
ERR1711969_343013|contig-119_114094|-|72|5.844e-12|1|786|1085|1085[1085]:786[786]:300[300]	112.985	131.691	0	0	19.1025	97.7807	165.187	194.374	0	0	223.474	76.0624	67.865	55.1148	39.3259	87.5475	78.9997	K01869	d_Eukaryota
ERR1719162_767475|contig-119_93376|+|66|3.74e-10|1|149|346|149[149]:346[346]:198[198]	91.8668	0	193.444	0	71.0835	0	0	0	19.5992	0	0	0	0	0	0	0	0	K01255,K07751	d_Eukaryota
ERR1711917_203991|contig-119_130967|+|803|5.174e-232|1|2|1015|2[2]:1015[1015]:1014[1014]	44.8885	13.9342	0	0	0	0	0	0.541259	0	0.312326	0	0	0.640939	0	0	0	0		d_Eukaryota
ERR1711934_1149248|contig-119_7340|+|214|1.048e-54|1|390|1328|390[390]:1328[1328]:939[939]	63.9962	15.4832	17.5772	22.8528	1.39525	0.895568	50.9642	19.8684	20.8811	16.4206	85.0248	123.147	17.8258	22.8374	30.0389	4.86308	17.5422		d_Eukaryota
ERR1719409_2655591|contig-119_7636|+|85|7.134e-16|1|5313|5570|5313[5313]:5570[5570]:258[258]	117.782	446.575	43.3463	273.44	27.9335	0	0	0	0	0	0	0	0	0	0	0	0	K00858	d_Eukaryota
ERR1719331_3239171|contig-119_81016|+|108|8.504e-23|1|0|320|0[0]:320[320]:321[321]	33.9638	33.4876	30.5089	0	0	0	0	0	0	0	0	0	0	0	0	0	0	K03544	d_Eukaryota
ERR1740117_673451|contig-119_121268|-|96|3.483e-19|1|409|702|702[702]:409[409]:294[294]	71.9749	0	31.4515	0	20.0503	25.9815	0	0	0	0	0	0	0	0	0	0	0	K00059	d_Eukaryota
ERR1711965_929163|contig-119_115099|+|154|1.209e-36|1|0|290|0[0]:290[290]:291[291]	78.3383	0	25.9311	0	0	0	0	0	0	0	0	0	0	0	0	0	0	K01006	d_Eukaryota
ERR1712194_539924|contig-119_124511|-|60|2.394e-08|1|66|218|218[218]:66[66]:153[153]	128.871	0	1039.14	0	304.213	0	0	0	0	0	0	0	0	76.9928	0	0	0	K02021,K06147,K06148,K11085	d_Eukaryota
ERR1719181_293894|contig-119_82344|-|151|9.668e-36|1|1000|1353|1353[1353]:1000[1000]:354[354]	53.7119	10.5558	68.4431	0	12.0593	0	0	0	0	0	4.96779	0	0	0	0	0	0	K02867	d_Eukaryota
ERR1712013_181301|contig-119_8356|+|99|4.354e-20|1|1108|1305|1108[1108]:1305[1305]:198[198]	18.3734	0	0	0	0	0	0	0	0	0	0	0	0	0	0	0	0	K02886	d_Eukaryota
ERR1711991_1263275|contig-119_112421|-|230|1.6e-59|1|390|701|701[701]:390[390]:312[312]	575.437	79.4658	685.394	0	422.089	32.7624	0	9.86867	0	0	7.42461	8.6149	35.7843	16.2724	0	0	0	K00004,K00102,K00104	d_Eukaryota
ERR1719352_314736|contig-119_57734|+|82|5.707e-15|1|340|534|340[340]:534[534]:195[195]	40.2188	0	108.817	0	23.6034	0	0	0	0	0	0	0	0	0	0	0	0		d_Eukaryota
ERR1712159_912775|contig-119_134519|+|140|1.98e-32|2|88|553|88[88]:291[291]:204[204]|326[326]:553[553]:228[228]	0	0	0	0	0	0	0	0	0	0	0	0	0	0	0	0	0	K02111	d_Eukaryota
ERR1711970_511629|contig-119_42665|-|108|8.504e-23|1|753|1175|1175[1175]:753[753]:423[423]	166.237	23.9413	139.1	13.5368	42.1148	8.83496	4.34764	2.64915	2.56305	0	0	0	0	0	0	4.0995	0	K00325	d_Eukaryota
ERR1711983_338786|contig-119_60669|-|57|1.915e-07|1|1288|1545|1545[1545]:1288[1288]:258[258]	29.4455	0	0	0	0	0	0	0	0	0	0	0	0	0	50.8631	0	0	K01256,K01263,K08776	d_Eukaryota
ERR1719163_1621514|contig-119_7932|+|130|2.028e-29|1|4793|5119|4793[4793]:5119[5119]:327[327]	49.2995	60.568	126.049	0	83.396	9.52994	0	0	0	0	0	0	0	0	0	0	0	K01754	d_Eukaryota
ERR1711965_1268733|contig-119_44705|-|88|8.918e-17|1|1319|1474|1474[1474]:1319[1319]:156[156]	609.548	0	249.38	0	231.499	0	0	0	0	0	0	0	0	0	0	0	0	K01649	d_Eukaryota
MMETSP1101_Transcript_53969_17455739|contig-119_115737|-|87|1.784e-16|2|122|943|943[943]:638[638]:306[306]|481[481]:122[122]:360[360]	45.2592	87.4774	13.997	27.3195	4.87503	3.11558	129.149	224.073	288.372	100.212	231.609	277.392	214.9	2009.6	1373.02	2328.65	1091.74	K07393	d_Eukaryota
ERR1711871_1183538|contig-119_99123|+|122|5.191e-27|1|1028|1207|1028[1028]:1207[1207]:180[180]	0	0	0	0	0	0	0	0	0	0	0	0	0	0	0	0	0	K10414	d_Eukaryota
A0A0M8U528_15887931|contig-119_105870|+|62|5.985e-09|1|878|1120|878[878]:1120[1120]:243[243]	134.982	145.69	123.283	0	61.7507	20.638	0	0	0	0	0	0	0	0	0	0	0	K00015	d_Eukaryota
ERR1711991_620377|contig-119_96926|+|238|6.248e-62|2|641|1096|641[641]:715[715]:75[75]|824[824]:1096[1096]:273[273]	1888.88	1043.72	3572.76	274.857	1963.66	126.97	15.8008	0	66.1323	3.29392	52.4224	63.1708	81.4887	4.43995	0	15.3867	0	K04040	d_Eukaryota
ERR1711991_152841|contig-119_98412|+|98|8.709e-20|1|991|1203|991[991]:1203[1203]:213[213]	403.925	91.3511	891.758	0	403.626	0	27.5521	0	0	0	19.0553	0	14.1712	0	0	0	0	K01409	d_Eukaryota
ERR1711991_963382|contig-119_98412|+|141|9.901e-33|1|601|861|601[601]:861[861]:261[261]	1185.72	226.243	531.853	105.34	229.978	17.4553	55.4685	34.1665	10.7235	0	48.8857	26.939	85.8145	36.3054	0	0	0	K01409	d_Eukaryota
A0A1G1PER0_33052821|contig-119_81653|-|142|4.95e-33|1|363|887|887[887]:363[363]:525[525]	20.4739	25.5022	5.29022	8.37887	11.9017	0	0	0	0	0	0	0	0	0	0	0	0	K00620,K03328	d_Eukaryota
MMETSP0191_Transcript_64625_6112430|contig-119_42620|+|69|4.675e-11|1|33|545|33[33]:545[545]:513[513]	16.4947	76.3797	0	0	0	0	0	0	0	0	0	0	1.97422	0	0	0	0	K18342	d_Eukaryota
ERR1712060_603141|contig-119_42620|-|156|3.021e-37|1|1561|2034|2034[2034]:1561[1561]:474[474]	7.79756	67.9407	0	0	0	0	0	0	0	0	0	0	0	0	0	0	0	K10808	d_Eukaryota
ERR1740124_71825|contig-119_29692|+|80|2.283e-14|2|2079|2294|2079[2079]:2138[2138]:60[60]|2163[2163]:2294[2294]:132[132]	41.9405	34.7302	18.395	0	24.9558	0	0	0	0	0	0	0	0	0	0	0	0	K00088	d_Eukaryota
ERR1712078_121189|contig-119_47624|+|273|1.818e-72|1|1487|1819|1487[1487]:1819[1819]:333[333]	22.7414	27.6398	55.1707	0	236.642	487.135	84.9826	19.5382	130.482	45.086	235.925	290.769	140.644	10.9197	0	27.9877	39.1862	K00036	d_Eukaryota
ERR1712232_60746|contig-119_62409|-|79|4.566e-14|1|347|514|514[514]:347[347]:168[168]	227.251	0	179.242	0	159.664	0	0	0	0	0	0	0	0	0	0	0	0	K03495	d_Eukaryota
ERR1712023_468818|contig-119_55873|-|167|1.475e-40|1|1090|1344|1344[1344]:1090[1090]:255[255]	595.011	464.402	510.607	677.025	71.5775	18.6356	65.3678	0	11.225	7.05212	0	0	36.077	0	0	0	0	K02703,K08928,K08929	d_Eukaryota
ERR1719453_298927|contig-119_4737|-|81|1.141e-14|1|5821|5997|5997[5997]:5821[5821]:177[177]	31.5747	0	0	0	0	0	0	0	0	0	96.6652	0	0	24.6368	0	40.0132	0	K01358	d_Eukaryota
ERR1719474_2657098|contig-119_89558|-|85|7.134e-16|1|764|1066|1066[1066]:764[764]:303[303]	153.245	0	158.295	0	46.6139	0	0	0	0	0	0	0	15.3645	0	0	0	0	K00864	d_Eukaryota
ERR1719401_1019925|contig-119_55881|-|89|4.459e-17|1|1038|1295|1295[1295]:1038[1038]:258[258]	88.3365	0	8.66927	54.688	0	0	0	0	0	0	0	0	0	0	0	0	0	K03386	d_Eukaryota
ERR1711963_209424|contig-119_78810|-|104|1.361e-21|2|1095|1362|1362[1362]:1303[1303]:60[60]|1265[1265]:1095[1095]:171[171]	20.1454	0	0	0	0	0	0	0	0	0	16.3043	0	14.7725	0	0	0	0	K00334,K00335	d_Eukaryota
ERR1712131_69433|contig-119_78810|-|191|8.793e-48|3|366|1088|1088[1088]:804[804]:285[285]|590[590]:522[522]:69[69]|485[485]:366[366]:120[120]	19.4939	4.52938	11.781	0	15.2772	3.22926	0	0	0	0	2.08547	0	2.35571	0	0	0	0	K00334,K00335	d_Eukaryota
ERR1719253_2033150|contig-119_42852|+|90|2.229e-17|1|63|188|63[63]:188[188]:126[126]	0	0	0	0	0	0	0	0	0	0	0	0	0	0	0	0	0		d_Eukaryota
ERR1711934_189107|contig-119_11278|+|125|6.488e-28|1|4619|4924|4619[4619]:4924[4924]:306[306]	0	44.9289	0	0	0	0	0	0	0	0	0	0	14.0275	0	5.66903	0	0	K10808	d_Eukaryota
I1G3G7_33102714|contig-119_11278|+|47|0.0001961|1|510|614|510[510]:614[614]:105[105]	0	0	0	0	0	0	0	0	0	0	0	0	0	0	0	0	0		d_Eukaryota
A0A0A9DLY5_6737327|contig-119_121859|-|49|4.903e-05|1|202|336|336[336]:202[202]:135[135]	11289.3	1218.68	8890.87	0	4610.99	294.266	0	0	0	0	0	0	119.036	0	0	0	0	K06147,K11085	d_Eukaryota
ERR1719500_138381|contig-119_78541|+|65|7.481e-10|1|213|434|213[213]:434[434]:222[222]	33.1801	22.4888	49.7739	0	0	0	0	0	0	0	17.5953	0	0	0	0	0	0	K01424,K13051	d_Eukaryota
ERR1719149_210347|contig-119_116896|-|85|7.134e-16|1|185|481|481[481]:185[185]:297[297]	22.1387	57.0461	18.3383	73.2574	9.78334	0	0	0	0	0	0	0	0	0	0	0	0	K02021,K06147,K06148,K11085	d_Eukaryota
ERR1719412_701897|contig-119_93377|+|316|2.067e-85|2|84|698|84[84]:365[365]:282[282]|381[381]:698[698]:318[318]	60.1723	11.3165	42.0287	13.0537	14.8737	5.69058	2.10887	1.22309	0	0	0	0	0	1.07294	0	1.94962	0	K02358	d_Eukaryota
ERR1719197_2097931|contig-119_115697|-|98|8.709e-20|1|854|1096|1096[1096]:854[854]:243[243]	6682.55	3191.98	5454.92	437.925	3058.49	47.5104	664.786	0	99.7003	0	79.8213	47.0845	163.952	0	44.063	0	21.2667	K02838	d_Eukaryota
A0A1U1P611_29827739|contig-119_115697|-|83|2.854e-15|1|334|507|507[507]:334[334]:174[174]	7523.05	2657.26	6770.54	1304.22	3271.71	161.434	0	32.4222	0	0	114.469	110.15	114.577	89.0521	16.5065	88.2095	0	K09903	d_Eukaryota
ERR1711994_96432|contig-119_9150|+|107|1.701e-22|2|4057|4548|4057[4057]:4218[4218]:162[162]|4390[4390]:4548[4548]:159[159]	13.5855	0	45.7633	58.1351	7.98581	0	11.192	0	0	0	0	0	0	0	0	0	0	K00124,K00335,K00355,K05587,K18331	d_Eukaryota
MMETSP1050_Transcript_32479_20870479|contig-119_100929|+|234|9.997e-61|3|126|1055|126[126]:377[377]:252[252]|558[558]:887[887]:330[330]|984[984]:1055[1055]:72[72]	79.4932	31.6818	51.8971	5.63063	35.2838	3.22024	0	0	1.84056	0	2.0818	1.2311	1.24525	1.84591	0	0	0	K01703	d_Eukaryota
MMETSP1355_Transcript_8815_15210209|contig-119_24084|-|338|4.929e-92|1|1356|2942|2942[2942]:1356[1356]:1587[1587]	11.654	2.1539	0	0	0	0	0	0	0	0	0	0	0	7.29642	3.22188	0	1.04864		d_Eukaryota
ERR1719312_1259714|contig-119_47434|+|177|1.441e-43|1|1353|1628|1353[1353]:1628[1628]:276[276]	40.8082	55.2908	66.4806	0	46.9086	0	0	0	0	0	0	0	0	0	0	0	0	K00334,K00335	d_Eukaryota
ERR1719348_1775363|contig-119_47434|+|144|1.238e-33|3|47|442|47[47]:157[157]:111[111]|179[179]:319[319]:141[141]|359[359]:442[442]:84[84]	16.3876	0	0	0	0	0	0	0	0	0	0	0	0	0	0	0	0	K00336	d_Eukaryota
A0A0A9VDV3_16170080|contig-119_6702|-|92|5.574e-18|1|4245|4550|4550[4550]:4245[4245]:306[306]	98.6164	68.0125	22.8778	0	18.2325	0	0	0	0	0	0	0	0	0	0	0	0	K00640	d_Eukaryota
ERR1719491_588338|contig-119_102660|+|117|1.661e-25|2|421|783|421[421]:582[582]:162[162]|616[616]:783[783]:168[168]	5.92713	0	18.9161	0	7.3793	0	0	0	0	0	0	0	0	0	0	0	0	K03495	d_Eukaryota
ERR1711917_43018|contig-119_81245|+|970|2.766e-282|1|2|1366|2[2]:1366[1366]:1365[1365]	62.4069	6.03944	0	0	0	0	0	0	0	0	0	0	0	0	0	0	0		d_Eukaryota
ERR1711991_1110560|contig-119_120837|+|81|1.141e-14|1|483|749|483[483]:749[749]:267[267]	51.4704	0	31.8311	0	12.6686	0	0	0	0	0	0	0	0	0	0	0	0	K00948	d_Eukaryota
ERR1711929_14841|contig-119_122940|+|619|1.269e-176|1|1|861|1[1]:861[861]:861[861]	204.373	7.95784	0	0	0	0	1.19871	0.681708	0	0	0	0	0	0	0	0	0		d_Eukaryota
ERR1719369_1333538|contig-119_127871|-|120|2.076e-26|1|775|1032|1032[1032]:775[775]:258[258]	117.782	0	12.4449	0	69.8339	0	0	0	0	0	0	0	0	0	0	0	0	K00334,K00335	d_Eukaryota
ERR1740131_189225|contig-119_44394|+|79|4.566e-14|1|1735|2004|1735[1735]:2004[2004]:270[270]	168.247	327.47	162.599	96.3908	24.7944	0	0	0	0	0	0	0	0	0	0	0	0	K03495	d_Eukaryota
ERR1711871_148646|contig-119_19359|-|240|1.562e-62|2|1421|2041|2041[2041]:1811[1811]:231[231]|1759[1759]:1421[1421]:339[339]	107.733	77.6702	138.663	28.6399	38.0165	0	0	0	0	0	0	3.23245	0	1.17943	0	0	0	K01902,K08692	d_Eukaryota
ERR1719154_564679|contig-119_62371|+|98|8.709e-20|2|1246|1524|1246[1246]:1371[1371]:126[126]|1396[1396]:1524[1524]:129[129]	59.5011	0	17.916	0	0	0	0	0	0	0	0	0	0	0	0	0	0	K03593	d_Eukaryota
ERR1719181_1757059|contig-119_77718|-|169|3.688e-41|1|2|508|508[508]:2[2]:507[507]	23.6524	15.6536	0	0	0	32.7912	31.802	1.70588	0	0	31.7702	6.3187	4.04933	1.48996	4.09586	5.38249	7.27452	K01711	d_Eukaryota
ERR1712178_486720|contig-119_129122|-|98|8.709e-20|1|762|926|926[926]:762[762]:165[165]	750.702	177.979	410.719	0	53.9919	0	0	0	0	0	0	44.3052	135.788	0	0	0	0	K00281,K00283	d_Eukaryota
ERR1719161_2462994|contig-119_128982|+|119|4.153e-26|2|5|373|5[5]:277[277]:273[273]|317[317]:373[373]:57[57]	59.2713	57.8031	9.45807	0	0	0	0	0	0	0	0	0	0	0	0	0	0	K00390,K00860,K00958	d_Eukaryota
ERR1712185_394477|contig-119_97398|-|77|1.826e-13|1|174|638|638[638]:174[174]:465[465]	6.10431	4.73253	0	0	0	0	0	0	0	0	0	0	0	0	0	0	0	K01759,K08234	d_Eukaryota
ERR1719350_541082|contig-119_47666|-|53|3.064e-06|1|563|724|724[724]:563[563]:162[162]	0	0	0	0	0	0	0	0	0	0	0	0	0	0	0	0	0	K03544	d_Eukaryota
ERR1719474_1193777|contig-119_121420|-|243|1.953e-63|2|314|910|910[910]:791[791]:120[120]|724[724]:314[314]:411[411]	7.70054	7.12239	2.57843	0	0	0	0	0	0	0	0	0	1.83697	0	0	0	0	K00334,K00335	d_Eukaryota
ERR1719192_797405|contig-119_121896|-|48|9.805e-05|1|443|619|619[619]:443[443]:177[177]	63.1493	100.635	64.7122	149.614	0	0	0	0	0	0	0	0	0	0	0	0	0		d_Eukaryota
MMETSP0706_Transcript_6829_788454|contig-119_4121|+|265|4.655e-70|1|1007|1861|1007[1007]:1861[1861]:855[855]	18.2559	17.6851	0	0	0	0	0	0	0	0	0	0	0	1.8212	0.423357	3.33153	0.589984	K00134	d_Eukaryota
ERR1719193_127683|contig-119_78083|+|106|3.402e-22|2|385|621|385[385]:438[438]:54[54]|466[466]:621[621]:156[156]	95.5337	0	260.114	0	62.8805	0	0	0	0	0	0	0	0	0	0	0	0	K01939	d_Eukaryota
ERR1711916_161868|contig-119_82280|-|134|1.267e-30|2|158|496|496[496]:371[371]:126[126]|220[220]:158[158]:63[63]	0	0	0	0	0	0	0	0	0	0	0	0	0	0	0	0	0	K03696	d_Eukaryota
ERR1712078_958687|contig-119_82280|-|106|3.402e-22|1|1148|1336|1336[1336]:1148[1148]:189[189]	1443.08	566.573	1344.37	260.491	601.455	0	39.7301	0	0	0	0	0	37.5958	17.9481	0	0	0	K03696	d_Eukaryota
ERR1719232_1727749|contig-119_82280|-|188|7.035e-47|1|806|1078|1078[1078]:806[806]:273[273]	2872.51	1485.64	1303.71	523.919	759.1	0	0	32.9047	9.57173	0	76.2679	12.1629	83.7634	0	16.5859	79.6458	0	K03696	d_Eukaryota
A0A0U0SML4_33280801|contig-119_82280|-|63|2.992e-09|1|26|154|154[154]:26[26]:129[129]	3.21632	0	2.35832	0	0	0	0	0	0	0	0	0	0	0	0	0	0	K03696	d_Eukaryota
ERR1719322_419339|F0_k87_4822024_1_1072|-|114|1.329e-24|3|347|832|832[832]:773[773]:60[60]|685[685]:560[560]:126[126]|502[502]:347[347]:156[156]	15.1964	0	8.53994	0	0	0	0	0	0	0	0	0	0	0	0	0	0	K00248,K00249	d_Eukaryota
ERR1719209_12353|F0_k87_2319996_1_3858|+|71|1.169e-11|2|1315|1713|1315[1315]:1611[1611]:297[297]|1633[1633]:1713[1713]:81[81]	0	0	19.0318	0	0	0	0	0	0	0	0	0	0	0	0	0	0	K01115,K03006	d_Eukaryota
A0A0Q8TDH9_29416656|F0_k87_1407468_1_1247|-|94|1.393e-18|2|418|1134|1134[1134]:907[907]:228[228]|549[549]:418[418]:132[132]	4.16056	0	36.5913	83.3019	5.78247	7.13091	0	0	0	0	0	0	0	0	0	0	0		d_Eukaryota
ERR1719264_132772|F0_k87_294080_1_2930|+|75|7.305e-13|2|2035|2412|2035[2035]:2223[2223]:189[189]|2293[2293]:2412[2412]:120[120]	25.2804	0	5.60161	0	0	0	0	0	0	0	0	0	0	0	0	0	0	K06168	d_Eukaryota
ERR1719509_552246|F0_k87_4631619_1_4412|-|125|6.488e-28|3|2204|2641|2641[2641]:2516[2516]:126[126]|2494[2494]:2411[2411]:84[84]|2347[2347]:2204[2204]:144[144]	0	21.1821	7.65918	43.6826	0	0	0	0	0	0	0	0	0	0	0	0	0	K10217	d_Eukaryota
ERR1719274_271014|F0_k87_3365805_1_1130|-|138|7.92e-32|2|725|1114|1114[1114]:1004[1004]:111[111]|988[988]:725[725]:264[264]	18.1016	68.6501	6.4978	0	5.12218	0	0	0	0	0	0	0	0	0	0	0	0	K03694,K03696	d_Eukaryota
ERR1719450_979158|F0_k87_3397119_1_1152|+|82|5.707e-15|1|18|308|18[18]:308[308]:291[291]	52.2255	102.889	304.691	0	40.7914	0	0	0	0	0	0	0	0	0	0	0	0	K01961	d_Eukaryota
ERR1711935_395928|F0_k87_2086166_1_1979|+|93|2.787e-18|1|1688|1924|1688[1688]:1924[1924]:237[237]	24.0527	0	86.2237	0	16.5994	0	0	0	0	0	0	0	0	0	0	0	0	K04088	d_Eukaryota
ERR1719382_2439135|F0_k87_3831027_1_2809|-|234|9.997e-61|1|637|1104|1104[1104]:637[637]:468[468]	0	0	13.9061	0	0	0	0	0	0	0	0	2.57989	0	0	0	0	0	K05864	d_Eukaryota
ERR1712146_616969|F0_k87_4171297_1_1167|+|45|0.0007844|1|390|563|390[390]:563[563]:174[174]	0	0	50.6561	0	0	0	0	0	0	0	0	0	0	0	0	0	0		d_Eukaryota
ERR1711965_478126|F0_k87_1742522_1_1137|+|67|1.87e-10|1|624|791|624[624]:791[791]:168[168]	151.5	76.5125	268.863	188.691	106.442	0	0	0	38.7795	0	0	0	0	0	0	0	0	K01491	d_Eukaryota
ERR1711990_448588|F0_k87_1032135_1_1278|-|123|2.595e-27|2|383|664|664[664]:620[620]:45[45]|583[583]:383[383]:201[201]	0	0	9.89825	0	0	0	0	0	0	0	0	30.5323	0	0	0	0	0	K00128	d_Eukaryota
ERR1719203_1927461|F0_k87_662628_1_1185|+|223|2.047e-57|2|451|1182|451[451]:702[702]:252[252]|724[724]:1182[1182]:459[459]	22.2263	6.37818	20.5683	0	6.51085	1.38854	0	0	0	0	1.79478	0	1.08349	0	0	0	0	K15987	d_Eukaryota
ERR1719473_2038562|F0_k87_6112885_1_1065|+|217|1.31e-55|3|0|617|0[0]:182[182]:183[183]|201[201]:302[302]:102[102]|363[363]:617[617]:255[255]	1.49069	3.44492	11.185	0	0	0	0	0	0	0	0	0	0	0	0	0	1.27734	K04043	d_Eukaryota
A0A0T9G057_27152752|F0_k87_1051290_1_2424|+|70|2.338e-11|2|1675|1932|1675[1675]:1845[1845]:171[171]|1888[1888]:1932[1932]:45[45]	0	21.5055	52.9796	0	0	0	0	0	0	0	0	0	0	0	0	0	0	K00606	d_Eukaryota
MMETSP0806_Transcript_12616_24899496|F0_k87_749236_1_2264|-|100|2.177e-20|1|48|578|578[578]:48[48]:531[531]	7.70054	7.12239	9.02452	8.19286	3.86424	0	0	0	0	0	0	0	0	0	0	0	0	K06168	d_Eukaryota
ERR1719461_1567368|F0_k87_7098226_1_1589|-|127|1.622e-28|2|1225|1476|1476[1476]:1342[1342]:135[135]|1284[1284]:1225[1225]:60[60]	0	0	0	0	0	0	0	0	0	0	0	0	0	0	0	0	0	K03940	d_Eukaryota
ERR1719401_1019925|F0_k87_1002230_1_2796|+|99|4.354e-20|2|169|441|169[169]:330[330]:162[162]|352[352]:441[441]:90[90]	59.3599	120.202	46.3829	0	14.472	0	0	0	0	0	0	0	0	0	0	0	0	K03386	d_Eukaryota
ERR1711991_136115|F0_k87_4288727_1_1317|+|66|3.74e-10|2|66|284|66[66]:170[170]:105[105]|186[186]:284[284]:99[99]	101.042	0	16.049	0	0	0	0	0	0	0	0	0	0	0	0	0	0	K08281	d_Eukaryota
ERR1711965_500399|F0_k87_2986065_1_1866|-|76|3.653e-13|1|3|299|299[299]:3[3]:297[297]	254.595	114.092	48.9021	0	9.78334	0	0	0	0	0	0	0	56.5005	0	0	0	0	K03182	d_Eukaryota
ERR1719491_2530807|F0_k87_5240700_1_1003|+|95|6.967e-19|1|347|622|347[347]:622[622]:276[276]	346.87	774.072	51.7072	135.049	23.4569	15.301	0	0	0	0	0	0	0	0	0	36.4815	0	K01886	d_Eukaryota
ERR1711969_158818|F0_k87_802454_1_2892|-|55|7.66e-07|1|65|226|226[226]:65[65]:162[162]	56.1343	0	186.764	0	60.6717	0	0	0	0	0	0	0	0	0	0	0	0	K03593	d_Eukaryota
ERR1719247_3860702|F0_k87_1443273_1_6803|+|100|2.177e-20|2|3501|3743|3501[3501]:3602[3602]:102[102]|3630[3630]:3743[3743]:114[114]	0	43.011	0	0	0	0	27.8864	0	0	0	0	19.9012	0	0	0	0	0	K00299,K11811	d_Eukaryota
ERR1719296_296905|F0_k87_6181995_1_1138|+|77|1.826e-13|1|945|1124|945[945]:1124[1124]:180[180]	0	0	40.956	141.647	0	0	0	0	0	0	0	0	0	68.7422	14.844	71.5844	0	K01070	d_Eukaryota
ERR1712194_539924|F0_k87_3183568_1_1066|+|102|5.443e-21|1|387|590|387[387]:590[590]:204[204]	0	0	64.196	0	0	0	0	0	0	0	0	0	0	0	0	0	0	K02021,K06147,K06148,K11085	d_Eukaryota
ERR1712232_1350293|F0_k87_293795_1_7466|+|138|7.92e-32|1|2393|2821|2393[2393]:2821[2821]:429[429]	2.46696	11.5344	26.3248	0	0	0	0	0	0	0	0	0	0	0	0	0	0	K03526	d_Eukaryota
ERR1740123_485847|F0_k87_52017_1_2263|-|101|1.089e-20|2|211|603|603[603]:424[424]:180[180]|363[363]:211[211]:153[153]	5.68535	0	13.7927	0	14.3419	0	0	0	0	0	0	0	0	0	0	0	0	K01537	d_Eukaryota
ERR1719223_762616|F0_k87_6023295_1_1251|+|66|3.74e-10|1|833|985|833[833]:985[985]:153[153]	386.614	582.648	523.333	0	304.213	0	0	0	0	0	0	0	0	0	0	0	0	K10960	d_Eukaryota
ERR1712086_129427|F0_k87_3426259_1_1030|+|154|1.209e-36|1|209|505|209[209]:505[505]:297[297]	0	28.523	12.2255	0	9.78334	0	0	0	0	0	0	0	0	0	0	0	0	K02886	d_Eukaryota
ERR1719174_3621545|F0_k87_1033080_1_5944|-|87|1.784e-16|2|3201|3527|3527[3527]:3291[3291]:237[237]|3272[3272]:3201[3201]:72[72]	0	0	22.4064	0	17.8015	0	0	0	0	0	0	0	0	0	0	0	0	K03313	d_Eukaryota
ERR1711991_74973|F0_k87_1613224_1_1391|-|130|2.028e-29|1|252|404|404[404]:252[252]:153[153]	64.4357	291.324	523.333	739.299	0	0	0	0	0	0	0	0	0	0	0	0	0	K02259	d_Eukaryota
ERR1719322_1505943|F0_k87_6659366_1_1970|-|97|1.742e-19|1|697|1020|1020[1020]:697[697]:324[324]	6.47734	0	24.8383	0	31.1663	0	0	0	0	0	0	0	0	0	0	0	0	K00024,K01644	d_Eukaryota
ERR1719361_687328|F0_k87_334541_1_1423|+|109|4.252e-23|1|513|935|513[513]:935[935]:423[423]	5.11498	0	13.6819	13.5368	7.01914	0	0	0	0	1.80025	0	0	0	0	0	0	0	K00643	d_Eukaryota
ERR1719397_2105375|F0_k87_3501729_1_1180|+|161|9.442e-39|2|138|572|138[138]:278[278]:141[141]|309[309]:572[572]:264[264]	0	0	2.58512	0	4.0189	0	0	0	0	0	0	0	0	0	0	0	0	K00641,K01740	d_Eukaryota
ERR1711991_542363|F0_k87_5300465_1_1265|-|123|2.595e-27|2|116|430|430[430]:206[206]:225[225]|175[175]:116[116]:60[60]	15.5886	41.5432	13.7337	0	53.9441	0	0	0	0	0	0	10.9026	0	0	0	0	0	K00128,K00130	d_Eukaryota
ERR1719359_2195296|F0_k87_4493859_1_2689|-|159|3.777e-38|1|940|1275|1275[1275]:940[940]:336[336]	0	0	21.4791	0	0	0	0	0	0	0	0	0	0	0	0	0	0	K00053	d_Eukaryota
ERR1719223_582419|F0_k87_4668169_1_3134|+|139|3.96e-32|1|1056|1331|1056[1056]:1331[1331]:276[276]	20.4041	55.2908	22.1602	0	0	0	0	0	0	0	0	11.857	0	0	0	0	0	K01893	d_Eukaryota
ERR1719162_2452720|F0_k87_4995752_1_1264|-|56|3.83e-07|1|612|728|728[728]:612[612]:117[117]	0	0	0	0	0	0	0	0	0	0	0	0	0	0	0	0	0	K00134,K03472	d_Eukaryota
ERR1711991_1164366|F0_k87_563797_1_1656|+|85|7.134e-16|1|1280|1516|1280[1280]:1516[1516]:237[237]	0	0	32.3339	0	0	0	0	0	0	0	0	0	0	0	0	0	0	K01599	d_Eukaryota
A0A1V5ECV5_24128760|F0_k87_441601_1_1100|-|69|4.675e-11|1|687|938|938[938]:687[687]:252[252]	59.3599	180.303	27.8297	0	72.3599	57.975	484.46	411.78	92.4484	194.744	66.461	0	1875.63	260.726	372.326	261.597	1345.63	K04655	d_Eukaryota
ERR1719354_1396041|F0_k87_636869_1_3515|+|55|7.66e-07|2|1866|2084|1866[1866]:1970[1970]:105[105]|2019[2019]:2084[2084]:66[66]	0	0	0	0	0	0	0	0	0	0	0	0	0	0	0	0	0	K06168	d_Eukaryota
MMETSP1144_Transcript_22320_15089908|F0_k87_2636189_1_2331|-|91|1.115e-17|1|2086|2328|2328[2328]:2086[2086]:243[243]	0	0	41.0943	0	0	0	0	0	0	0	0	0	0	0	0	0	0	K08766,K17609	d_Eukaryota
ERR1719461_610413|F0_k87_635154_1_1150|+|78|9.132e-14|1|707|1105|707[707]:1105[1105]:399[399]	0	0	24.1926	0	0	0	0	0	0	0	0	0	0	0	0	0	0		d_Eukaryota
A0A0H8U2T7_10352398|F0_k87_4960880_1_1399|+|68|9.351e-11|1|44|277|44[44]:277[277]:234[234]	44.1115	30.1043	22.3163	0	153.503	176.819	153.91	355.248	80.7679	351.337	47.9344	0	642.294	63.5811	123.819	88.4048	538.782	K01810,K13810	d_Eukaryota
ERR1712046_111199|F0_k87_4960880_1_1399|+|155|6.043e-37|2|953|1342|953[953]:1087[1087]:135[135]|1103[1103]:1342[1342]:240[240]	14.4813	17.1625	9.7467	37.1737	56.344	132.739	73.2497	193.762	74.4407	235.664	37.245	15.0312	855.216	39.8724	66.5037	122.793	452.249	K00616	d_Eukaryota
ERR1740120_12849|F0_k87_484705_1_2453|+|71|1.169e-11|1|1990|2181|1990[1990]:2181[2181]:192[192]	0	0	147.16	0	0	0	0	0	0	0	0	0	0	0	0	0	0	K11175	d_Eukaryota
ERR1712070_463084|F0_k87_7051546_1_1041|+|152|4.834e-36|1|504|761|504[504]:761[761]:258[258]	29.4455	0	60.6849	0	13.9668	35.932	60.3393	0	10.9645	0	0	13.7894	0	0	0	0	0	K03667	d_Eukaryota
ERR1711997_461773|F0_k87_1084979_1_1377|-|115|6.644e-25|1|0|278|278[278]:0[0]:279[279]	0	50.624	21.6043	87.9493	22.7724	0	0	0	0	0	0	0	0	0	0	0	0	K01251	d_Eukaryota
ERR1719355_371956|F0_k87_977719_1_1817|-|51|1.226e-05|1|1664|1816|1816[1816]:1664[1664]:153[153]	0	0	87.2222	0	0	0	0	0	0	0	0	0	0	0	0	0	0		d_Eukaryota
ERR1719436_1327099|F0_k87_3684111_1_3615|+|68|9.351e-11|1|10|168|10[10]:168[168]:159[159]	0	0	248.242	0	0	0	0	0	0	0	0	0	0	0	0	0	0	K00261,K00262	d_Eukaryota
ERR1719272_2143967|F0_k87_6770498_1_1739|+|60|2.394e-08|1|685|870|685[685]:870[870]:186[186]	0	0	18.6461	0	0	0	0	0	0	0	0	0	0	0	0	0	0	K01735,K13829	d_Eukaryota
ERR1711965_1268733|F0_k87_4770599_1_1910|+|101|1.089e-20|1|1278|1439|1278[1278]:1439[1439]:162[162]	0	0	0	0	0	0	0	0	0	0	0	0	0	0	0	0	0	K01649	d_Eukaryota
ERR1719221_183145|F0_k87_5002016_1_4093|+|115|6.644e-25|1|29|394|29[29]:394[394]:366[366]	0	0	7.00407	0	16.5164	0	0	0	0	0	0	0	0	0	0	0	0	K00133	d_Eukaryota
ERR1711965_331439|F0_k87_753679_1_1233|-|155|6.043e-37|1|492|749|749[749]:492[492]:258[258]	971.702	595.434	676.203	54.688	349.169	35.932	0	0	10.9645	0	0	0	39.4136	0	0	0	0	K00088	d_Eukaryota
ERR1719341_2607951|F0_k87_3343719_1_2342|+|117|1.661e-25|1|2027|2296|2027[2027]:2296[2296]:270[270]	0	65.494	23.2284	0	0	0	0	0	0	0	0	0	0	0	0	0	0	K00627	d_Eukaryota
ERR1711991_592926|F0_k87_4091232_1_1795|-|447|7.594e-125|1|202|960|960[960]:202[202]:759[759]	2.5113	15.358	14.4939	0	0.971529	0	0	0	0	0	0	0	0	0	0	0	0		d_Eukaryota
ERR1719159_129223|F0_k87_475328_1_1385|-|114|1.329e-24|1|1118|1384|1384[1384]:1118[1118]:267[267]	0	0	46.9203	0	0	0	0	0	0	0	0	0	0	0	0	0	0	K08341	d_Eukaryota
ERR1719383_429043|F0_k87_2152147_1_1583|+|86|3.567e-16|3|148|408|148[148]:198[198]:51[51]|271[271]:339[339]:69[69]|355[355]:408[408]:54[54]	0	0	0	0	0	0	0	0	0	0	0	0	0	0	0	0	0	K00164,K01616	d_Eukaryota
ERR1711997_160897|F0_k87_1207050_1_1435|+|79|4.566e-14|2|1116|1298|1116[1116]:1217[1217]:102[102]|1251[1251]:1298[1298]:48[48]	0	0	0	0	0	0	0	0	0	0	0	0	0	0	0	0	0	K00334,K00335	d_Eukaryota
ERR1719474_1193777|F0_k87_1207050_1_1435|+|254|9.534e-67|2|291|845|291[291]:410[410]:120[120]|435[435]:845[845]:411[411]	3.08022	0	15.4706	0	11.5927	0	0	0	0	0	0	0	0	0	0	0	0	K00334,K00335	d_Eukaryota
ERR1712110_128042|F0_k87_1801662_1_1178|-|103|2.721e-21|1|95|262|262[262]:95[95]:168[168]	0	0	149.368	0	53.2212	47.3889	0	0	0	0	0	0	0	0	0	0	0	K01428	d_Eukaryota
A0A183BFW4_38611635|F0_k87_2735496_1_1239|+|91|1.115e-17|1|13|342|13[13]:342[342]:330[330]	0	0	14.1871	0	0	0	0	0	0	0	0	0	0	0	0	0	0		d_Eukaryota
ERR1719189_487289|F0_k87_1406876_1_6984|-|81|1.141e-14|3|2877|3164|3164[3164]:3084[3084]:81[81]|3011[3011]:2955[2955]:57[57]|2933[2933]:2877[2877]:57[57]	0	0	0	0	0	0	0	0	0	0	0	0	0	0	0	0	0	K01756	d_Eukaryota
ERR1719188_2116552|F0_k87_1406876_1_6984|-|60|2.394e-08|1|6145|6492|6492[6492]:6145[6145]:348[348]	0	0	8.10149	0	0	0	0	0	4.72373	0	0	0	0	0	0	0	0	K00601,K00872,K01933,K11787,K11788	d_Eukaryota
ERR1712216_626980|F0_k87_1406876_1_6984|-|97|1.742e-19|1|720|980|980[980]:720[720]:261[261]	0	0	16.8842	0	0	0	0	0	0	0	12.2214	0	0	0	0	0	0	K01923	d_Eukaryota
C7J964_30701653|F0_k87_1292568_1_3275|-|63|2.992e-09|1|390|545|545[545]:390[390]:156[156]	0	0	249.38	0	0	0	0	0	0	0	0	0	0	0	0	0	0	K19043	d_Eukaryota
MMETSP0812_Transcript_17775_36235907|F0_k87_5394142_1_1206|+|118|8.305e-26|1|197|1012|197[197]:1012[1012]:816[816]	0	0	7.62998	0	0	0	0	0	0	0	0	0	0	0	0	0	0		d_Eukaryota
A0A0T9AU99_25018418|F0_k87_787607_1_7808|-|49|4.903e-05|1|1294|1476|1476[1476]:1294[1294]:183[183]	0	81.6432	79.8405	0	0	0	0	0	0	0	0	0	0	0	0	0	0	K00253	d_Eukaryota
ERR1719412_833874|F0_k87_1158966_1_6368|+|135|6.336e-31|2|169|486|169[169]:288[288]:120[120]|310[310]:486[486]:177[177]	0	0	12.2255	0	0	0	0	0	0	0	0	0	0	0	0	0	0	K04567	d_Eukaryota
ERR1719284_714634|F0_k87_3941481_1_1370|+|123|2.595e-27|2|14|271|14[14]:115[115]:102[102]|140[140]:271[271]:132[132]	0	0	0	0	0	0	0	0	0	0	0	0	0	0	0	0	0	K01588	d_Eukaryota
ERR1719436_783056|F0_k87_6336694_1_1031|+|76|3.653e-13|2|478|858|478[478]:597[597]:120[120]|679[679]:858[858]:180[180]	20.5427	52.6766	0	0	47.7564	0	0	0	0	0	0	0	0	0	0	0	0	K01626	d_Eukaryota
ERR1719203_611167|F0_k87_4523972_1_1011|+|139|3.96e-32|3|598|909|598[598]:690[690]:93[93]|709[709]:768[768]:60[60]|784[784]:909[909]:126[126]	0	0	0	0	0	0	0	0	0	0	0	0	0	0	0	33.186	0	K00164,K01616	d_Eukaryota
ERR1719261_359761|F0_k87_3800587_1_1086|-|55|7.66e-07|1|239|451|451[451]:239[239]:213[213]	77.6779	45.6756	84.9293	273.002	121.088	0	0	0	0	0	0	0	0	0	0	0	0	K01749	d_Eukaryota
ERR1711865_153712|F0_k87_4258116_1_1541|+|65|7.481e-10|1|788|949|788[788]:949[949]:162[162]	0	0	93.3819	0	0	0	0	0	0	0	0	0	0	0	0	0	0		d_Eukaryota
ERR1719502_42619|F0_k87_3558370_1_4058|-|441|4.86e-123|1|2021|3253|3253[3253]:2021[2021]:1233[1233]	0	2.94105	10.1176	15.9424	4.29902	0	0	0	0	0.238482	0	0	0	0	0	0	0	K01365,K01368,K01371,K16290,K16292	d_Eukaryota
ERR1719506_480514|F0_k87_2930403_1_1455|-|66|3.74e-10|1|1287|1448|1448[1448]:1287[1287]:162[162]	0	101.837	466.909	0	121.343	0	0	0	49.853	0	0	0	0	0	0	0	0	K01892,K14442,K16196	d_Eukaryota
ERR1719300_842776|F0_k87_4452078_1_1056|+|45|0.0007844|1|630|962|630[630]:962[962]:333[333]	11.3707	13.8199	142.524	25.9767	28.6839	0	0	0	0	0	6.04935	0	15.6272	0	3.52254	0	0		d_Eukaryota
ERR1719362_2078617|F0_k87_215548_1_2132|+|87|1.784e-16|1|1720|1866|1720[1720]:1866[1866]:147[147]	0	467.198	123.391	0	95.2273	0	0	0	0	0	0	0	0	0	0	0	0	K04488,K13819	d_Eukaryota
ERR1719432_333291|F0_k87_4918789_1_1163|+|75|7.305e-13|2|882|1046|882[882]:971[971]:90[90]|987[987]:1046[1046]:60[60]	0	0	88.9234	0	0	0	0	0	0	0	0	0	0	0	0	0	0	K02886	d_Eukaryota
ERR1740117_296132|F0_k87_4029773_1_2457|-|66|3.74e-10|1|1164|1538|1538[1538]:1164[1164]:375[375]	0	0	3.2489	0	0	0	0	0	0	0	0	0	0	0	0	0	0		d_Eukaryota
ERR1711865_774397|F0_k87_5975377_1_1464|+|161|9.442e-39|3|123|620|123[123]:314[314]:192[192]|336[336]:479[479]:144[144]|516[516]:620[620]:105[105]	2.30384	0	4.0632	0	3.1039	0	0	0	0	0	0	0	0	0	0	0	0	K01687	d_Eukaryota
MMETSP0941_Transcript_5128_21897804|F0_k87_1594649_1_1017|+|147|1.547e-34|1|141|554|141[141]:554[554]:414[414]	0	0	4.84487	0	3.75329	0	0	0	0	0	0	0	0	0	0	0	0	K00621,K01679	d_Eukaryota
ERR1711991_283699|F0_k87_5031435_1_1137|+|63|2.992e-09|1|165|545|165[165]:545[545]:381[381]	34.4154	8.14005	34.0612	0	4.86925	0	0	0	0	0	0	0	4.36797	0	0	0	0	K01817,K06173	d_Eukaryota
A0A1P8XJ82_12264426|F0_k87_22924_1_16802|-|56|3.83e-07|1|15490|15627|15627[15627]:15490[15490]:138[138]	6923.32	1010.89	574.845	0	248.349	1971.62	6566.56	4420.89	213.759	1357.68	1644.79	8695.39	1868.23	1562.23	176.455	2789.85	2567.82	K02049,K11952,K11953,K15578,K15579	d_Eukaryota
ERR1719253_231131|F0_k87_2102972_1_5061|-|70|2.338e-11|1|1394|1612|1612[1612]:1394[1394]:219[219]	516.596	190.278	191.318	0	111.524	1708.64	830.884	341.483	152.174	860.71	770.532	2129.61	393.933	150.76	108.695	605.281	294.943	K03189	d_Eukaryota
ERR1719328_751915|F0_k87_2272109_1_3105|+|240|1.562e-62|2|2371|3087|2371[2371]:2772[2772]:402[402]|2797[2797]:3087[3087]:291[291]	2.89365	2.21534	10.7477	0	2.26982	0	0	0	0	0	0	0	0	0	0	0	0	K00134	d_Eukaryota
ERR1719412_1632999|F0_k87_776161_1_3196|+|70|2.338e-11|1|6|299|6[6]:299[299]:294[294]	0	124.535	37.7418	37.8727	0	0	0	0	0	0	0	0	0	0	0	0	0		d_Eukaryota
ERR1711881_551595|F0_k87_4304969_1_1006|-|86|3.567e-16|2|41|283|283[283]:194[194]:90[90]|142[157]:41[41]:102[87]	0	0	0	0	0	0	0	0	0	0	0	0	0	0	0	0	0	K00266,K17722	d_Eukaryota
G4Z9I6_35973145|F0_k87_6103744_1_1150|+|99|4.354e-20|1|0|227|0[0]:227[227]:228[228]	0	53.3768	23.2274	0	0	0	0	0	0	0	0	0	0	0	0	0	0		d_Eukaryota
A0A0T7MHE4_35827794|F0_k87_2856738_1_2947|+|50|2.451e-05|1|2686|2817|2686[2686]:2817[2817]:132[132]	0	0	0	0	0	119.045	0	0	261.6	69.0274	1108.58	0	923.031	446.038	87.6179	0	5.19344	K01256	d_Eukaryota
ERR1719167_201535|F0_k87_1237454_1_1027|-|76|3.653e-13|2|610|876|876[876]:736[736]:141[141]|675[675]:610[610]:66[66]	0	0	15.8202	0	0	0	0	0	0	0	0	0	0	0	0	0	0	K03179	d_Eukaryota
ERR1740124_2087611|F0_k87_1540844_1_1148|-|101|1.089e-20|1|966|1145|1145[1145]:966[966]:180[180]	0	0	0	0	0	0	0	0	0	0	0	0	0	0	0	0	0	K03010	d_Eukaryota
ERR1712232_60746|F0_k87_1070027_1_8606|+|101|1.089e-20|1|3531|3788|3531[3531]:3788[3788]:258[258]	0	0	52.0156	0	83.8006	0	0	0	0	0	0	0	0	0	0	0	0	K03495	d_Eukaryota
ERR1719171_1205126|F0_k87_1170186_1_1315|+|98|8.709e-20|2|202|480|202[202]:342[342]:141[141]|397[397]:480[480]:84[84]	0	0	23.9836	0	0	0	0	0	0	0	0	0	0	0	0	0	0	K01881	d_Eukaryota
ERR1711871_1378387|F0_k87_3105085_1_1323|+|779|8.68e-225|1|243|1322|243[243]:1322[1322]:1080[1080]	0.509601	1.16424	8.57729	2.70282	0.571431	0	0	0	0	0	0	0	0	0	0	0	0		d_Eukaryota
ERR1719482_388506|F0_k87_3124018_1_1166|-|93|2.787e-18|2|106|533|533[533]:408[408]:126[126]|351[351]:106[106]:246[246]	0	8.82036	3.33276	0	0	0	0	0	0	0	0	0	0	0	0	0	0	K01881	d_Eukaryota
ERR1719422_1496224|F0_k87_615700_1_3813|-|90|2.229e-17|2|74|319|319[319]:248[248]:72[72]|226[226]:74[74]:153[153]	69.658	70.756	287.803	155.009	0	0	0	0	0	0	0	18.1246	0	0	0	0	0	K03648	d_Eukaryota
ERR1711991_1059200|F0_k87_3853470_1_1752|+|55|7.66e-07|1|1192|1374|1192[1192]:1374[1374]:183[183]	0	0	159.681	0	153.952	0	0	0	0	0	0	29.9354	0	0	0	0	0	K00604	d_Eukaryota
ERR1711965_84998|F0_k87_2374585_1_1844|-|229|3.199e-59|1|1232|1567|1567[1567]:1232[1232]:336[336]	21.8501	0	22.3758	0	6.99486	0	0	0	0	0	0	0	0	5.22005	0	0	0	K03667	d_Eukaryota
ERR1719387_616595|F0_k87_410539_1_1397|+|159|3.777e-38|3|319|855|319[319]:417[417]:99[99]|436[436]:549[549]:114[114]|598[598]:855[855]:258[258]	0	0	5.13004	10.5145	0	0	0	0	0	0	0	0	0	0	0	0	0	K01803	d_Eukaryota
ERR1719389_1526675|F0_k87_4677504_1_1659|-|53|3.064e-06|1|533|766|766[766]:533[533]:234[234]	0	0	33.4744	0	0	0	0	0	0	0	0	0	0	0	0	0	0	K12574	d_Eukaryota
ERR1719231_2022207|F0_k87_2495232_1_1307|-|96|3.483e-19|1|1114|1287|1287[1287]:1114[1114]:174[174]	0	0	0	0	0	0	0	0	0	0	0	0	0	0	0	0	0	K03007	d_Eukaryota
ERR1711991_124|F0_k87_1279281_1_1184|+|130|2.028e-29|1|245|484|245[245]:484[484]:240[240]	127.753	0	21.273	0	16.118	0	0	0	0	0	0	0	0	0	0	0	0	K03644	d_Eukaryota
ERR1712000_757640|F0_k87_22924_1_16802|-|167|1.475e-40|1|13304|13549|13549[13549]:13304[13304]:246[246]	1168.09	1168.76	118.779	121.874	88.8303	949.43	2692.1	398.949	48.5961	768.483	481.318	1709.81	1101.05	443.188	613.313	1127.15	999.355	K15576	d_Eukaryota
ERR1719183_3194697|F0_k87_3717807_1_1814|+|68|9.351e-11|2|911|1069|911[911]:979[979]:69[69]|998[998]:1069[1069]:72[72]	0	0	974.559	0	0	0	0	0	0	0	0	0	0	0	0	0	0	K03526	d_Eukaryota
ERR1712226_732414|F0_k87_4222525_1_1099|+|96|3.483e-19|2|57|281|57[57]:158[158]:102[102]|180[180]:281[281]:102[102]	0	0	32.098	0	0	0	0	0	0	0	0	0	0	0	0	0	0	K04488,K13819	d_Eukaryota
ERR1711981_443128|F0_k87_2549679_1_1708|+|76|3.653e-13|1|174|530|174[174]:530[530]:357[357]	0	0	29.919	0	0	0	0	0	0	0	0	0	0	0	0	0	0		d_Eukaryota
MMETSP1462_Transcript_103338_4706013|F0_k87_5268245_1_3550|+|310|1.323e-83|1|1030|1914|1030[1030]:1914[1914]:885[885]	7.3532	10.7102	11.4057	35.4709	3.81042	0	0	0	0	0	0	0	0.775862	0	0	0	0	K01881	d_Eukaryota
ERR1740138_1359048|F0_k87_72599_1_1083|-|87|1.784e-16|2|810|1082|1082[1082]:951[951]:132[132]|866[866]:810[810]:57[57]	0	0	0	0	54.6777	0	0	0	0	0	0	0	0	0	0	0	0	K00334,K00335	d_Eukaryota
ERR1719171_606935|F0_k87_1770852_1_1924|-|76|3.653e-13|1|161|367|367[367]:161[161]:207[207]	0	0	63.2807	0	87.4591	0	0	0	0	0	0	0	0	0	0	0	0	K00001,K00121,K00153	d_Eukaryota
A0A0H6V092_4157104|F0_k87_1134294_1_1107|-|120|2.076e-26|2|731|982|982[982]:809[809]:174[174]|793[793]:731[731]:63[63]	0	0	0	0	16.5994	0	0	0	0	0	0	0	0	0	0	0	0	K00288,K01938	d_Eukaryota
ERR1712032_1267890|F0_k87_1160146_1_1870|+|96|3.483e-19|1|518|1051|518[518]:1051[1051]:534[534]	0	0	7.63914	8.10292	0	0	0	0	0	0	0	0	0	0	0	0	0	K07271	d_Eukaryota
ERR1712176_1379324|F0_k87_1513329_1_5569|+|143|2.475e-33|1|933|1265|933[933]:1265[1265]:333[333]	11.3707	13.8199	55.1707	25.9767	21.5129	0	0	0	0	0	0	0	0	0	0	0	0	K03168	d_Eukaryota
MMETSP0915_Transcript_3901_17576874|F0_k87_239508_1_9074|+|593|8.513e-169|2|3305|4741|3305[3305]:3421[3421]:117[117]|3437[3437]:4741[4741]:1305[1305]	4.49066	2.23584	11.7669	25.0464	0	1.53341	32.945	0	14.9665	13.7071	61.6266	84.6458	3.86938	1.65723	1.82631	1.70191	0.599433	K01969,K15052	d_Eukaryota
ERR1711862_928716|F0_k87_5007624_1_1304|+|75|7.305e-13|2|925|1179|925[925]:1059[1059]:135[135]|1105[1105]:1179[1179]:75[75]	31.8446	0	30.6016	0	0	0	0	0	0	0	0	0	0	0	0	0	0		d_Eukaryota
ERR1719251_442013|F0_k87_169969_1_2247|-|139|3.96e-32|2|289|612|612[612]:481[481]:132[132]|459[459]:289[289]:171[171]	9.57784	0	29.3139	0	0	0	0	0	0	0	0	0	0	0	0	0	0	K00336,K05588	d_Eukaryota
ERR1711991_152283|F0_k87_6139677_1_1745|+|107|1.701e-22|1|222|470|222[222]:470[470]:249[249]	28.7662	0	95.781	0	0	0	0	0	0	0	0	0	0	0	0	0	0	K02021,K06147,K06148,K11085	d_Eukaryota
ERR1711966_190099|F0_k87_1316737_1_1200|+|121|1.038e-26|2|81|371|81[81]:182[182]:102[102]|222[222]:371[371]:150[150]	0	0	9.27657	0	0	0	0	0	0	0	0	0	0	0	0	0	0	K01951,K03790	d_Eukaryota
ERR1719235_905150|F0_k87_791376_1_1436|+|136|3.168e-31|4|458|1111|458[458]:544[544]:87[87]|623[623]:817[817]:195[195]|836[836]:949[949]:114[114]|1037[1037]:1111[1111]:75[75]	0	0	5.13004	0	0	0	0	0	0	0	0	0	0	0	0	0	0	K01881	d_Eukaryota
ERR1719253_333550|F0_k87_2648606_1_3036|+|89|4.459e-17|1|1416|1712|1416[1416]:1712[1712]:297[297]	22.1387	28.523	30.5638	0	0	0	0	0	0	0	0	0	0	0	0	0	0	K03527	d_Eukaryota
ERR1719424_1846798|F0_k87_1970151_1_2337|-|96|3.483e-19|1|1061|1261|1261[1261]:1061[1061]:201[201]	17.689	0	33.4924	0	0	0	0	0	0	0	0	0	0	0	0	0	0	K00253	d_Eukaryota
ERR1719199_1203547|F0_k87_3208704_1_3389|-|45|0.0007844|1|2655|2861|2861[2861]:2655[2655]:207[207]	0	0	63.2807	0	43.7295	0	0	0	0	0	0	0	0	0	0	0	0	K01951,K03790	d_Eukaryota
MMETSP0447_Transcript_49677_851408|F0_k87_2991695_1_1089|+|173|2.305e-42|2|227|871|227[227]:604[604]:378[378]|626[626]:871[871]:246[246]	0	0	5.56819	0	0	0	0	0	0	0	0	0	0	0	0	0	0	K00626,K00632,K02615,K07823,K09017	d_Eukaryota
ERR1719491_395685|F0_k87_598002_1_1034|-|83|2.854e-15|2|670|972|972[972]:919[919]:54[54]|837[837]:670[670]:168[168]	99.5402	22.4888	286.2	0	74.1579	0	0	0	0	0	0	0	0	0	0	0	0	K02469	d_Eukaryota
ERR1719453_2786242|F0_k87_6545125_1_1048|+|114|1.329e-24|1|10|426|10[10]:426[426]:417[417]	15.9295	31.1028	33.2792	14.0436	11.0021	0	0	0	0	0	0	0	0	0	0	0	0	K01783	d_Eukaryota
ERR1711916_282676|F0_k87_3079386_1_1059|-|100|2.177e-20|1|830|1042|1042[1042]:830[830]:213[213]	15.5356	22.8378	113.239	0	0	0	0	0	0	0	0	0	0	0	0	0	0	K03521	d_Eukaryota
ERR1719376_564165|F0_k87_4781930_1_1595|+|96|3.483e-19|1|1015|1242|1015[1015]:1242[1242]:228[228]	0	0	46.4548	0	36.2257	0	0	0	0	0	0	0	0	0	0	0	0	K00331	d_Eukaryota
MMETSP0115_Transcript_12735_16085985|F0_k87_1650758_1_1322|+|104|1.361e-21|1|659|1153|659[659]:1153[1153]:495[495]	31.9599	37.0531	28.7951	18.8916	2.2829	0	0	0	0	0	0	0	0	0	0	0	0	K12960	d_Eukaryota
A0A1U5KKN9_22753613|F0_k87_656019_1_1117|+|140|1.98e-32|3|253|639|253[253]:438[438]:186[186]|463[463]:531[531]:69[69]|559[559]:639[639]:81[81]	0	0	4.47516	0	0	0	0	0	0	0	0	0	0	0	0	0	0	K06207	d_Eukaryota
ERR1711939_258471|F0_k87_984178_1_1102|-|128|8.111e-29|1|0|227|227[227]:0[0]:228[228]	0	0	34.8411	0	72.4515	0	0	0	0	0	0	0	0	0	0	0	0	K04077	d_Eukaryota
ERR1719273_331488|F0_k87_5060386_1_1562|+|94|1.393e-18|2|42|296|42[42]:170[170]:129[129]|192[192]:296[296]:105[105]	0	0	11.1581	0	0	0	0	0	0	0	0	0	0	0	0	0	0	K00382	d_Eukaryota
ERR1719305_1269608|F0_k87_2470209_1_1076|-|82|5.707e-15|2|728|1066|1066[1066]:962[962]:105[105]|919[919]:728[728]:192[192]	0	0	6.11276	0	9.78334	0	0	0	0	0	0	0	0	0	0	0	0	K03544	d_Eukaryota
ERR1711965_488712|F0_k87_5392646_1_1397|+|100|2.177e-20|1|800|1060|800[800]:1060[1060]:261[261]	57.8402	377.072	33.7684	0	13.5281	0	0	0	0	0	0	0	0	0	0	0	0	K03321	d_Eukaryota
ERR1711871_1055836|F0_k87_3629206_1_1445|+|88|8.918e-17|1|537|734|537[537]:734[734]:198[198]	0	29.6333	52.7574	331.839	23.6945	0	0	0	0	0	0	0	0	0	0	0	0	K03044,K03045,K13798	d_Eukaryota
ERR1712169_29307|F0_k87_5665467_1_1186|+|59|4.788e-08|1|968|1180|968[968]:1180[1180]:213[213]	0	0	28.3098	0	0	0	0	0	0	0	0	0	0	0	0	0	0	K01951	d_Eukaryota
ERR1719183_1317202|F0_k87_995008_1_1823|-|195|5.496e-49|5|50|808|808[808]:749[749]:60[60]|721[721]:662[662]:60[60]|625[625]:485[485]:141[141]|466[466]:278[278]:189[189]|241[241]:50[50]:192[192]	0	0	4.4004	5.80785	1.30442	0	0	0	2.85792	6.58719	14.003	2.54901	0	10.478	5.28387	1.73384	9.27455	K00927,K01803	d_Eukaryota
ERR1712023_527555|F0_k87_3730655_1_1282|+|329|2.524e-89|1|2|463|2[2]:463[463]:462[462]	12.3895	33.6305	28.7065	10.9698	10.9228	3.45651	0	0	0	2.79595	0	5.34534	0	0	0	0	0		d_Eukaryota
ERR1719163_658836|F0_k87_6383483_1_1217|+|47|0.0001961|1|1105|1206|1105[1105]:1206[1206]:102[102]	0	0	0	0	0	0	0	0	0	0	0	0	0	0	0	0	0		d_Eukaryota
ERR1719242_2226052|F0_k87_242685_1_1941|-|54|1.532e-06|1|33|188|188[188]:33[33]:156[156]	174.157	0	415.634	0	115.749	0	0	0	0	0	0	0	0	0	0	0	0		d_Eukaryota
ERR1712137_1166185|F0_k87_2399419_1_4099|-|169|3.688e-41|2|1164|1724|1724[1724]:1383[1383]:342[342]|1361[1361]:1164[1164]:198[198]	8.94415	13.7797	28.5839	0	3.71927	0	0	0	0	0	0	0	0	0	0	0	0	K00239	d_Eukaryota
ERR1719460_1616925|F0_k87_1195349_1_1409|+|79|4.566e-14|1|509|724|509[509]:724[724]:216[216]	0	0	0	0	0	0	0	0	0	0	0	0	0	0	0	0	0	K00858	d_Eukaryota
A0A0A9RMJ6_12892789|F0_k87_2566336_1_2833|-|57|1.915e-07|1|2549|2704|2704[2704]:2549[2549]:156[156]	0	0	332.507	443.013	0	0	0	0	0	0	0	0	0	0	0	0	0	K03386	d_Eukaryota
ERR1719163_1621514|F0_k87_1187818_1_1909|-|138|7.92e-32|1|1360|1806|1806[1806]:1360[1360]:447[447]	31.2216	5.19889	46.9915	0	11.9668	3.78	3.80057	0	0	0	0	0	0	0	0	3.56646	0	K01754	d_Eukaryota
ERR1711977_219710|F0_k87_1058646_1_2048|-|74|1.461e-12|1|1848|2045|2045[2045]:1848[1848]:198[198]	0	0	17.5858	0	0	0	0	0	97.996	73.4158	302.942	117.324	0	43.995	42.5226	0	76.3528	K00627,K00658	d_Eukaryota
ERR1719469_95118|F0_k87_114972_1_1481|-|162|4.721e-39|2|548|829|829[829]:743[743]:87[87]|724[724]:548[548]:177[177]	27.4452	0	65.1486	0	0	0	0	0	0	0	0	0	0	0	0	0	0	K02355	d_Eukaryota
MMETSP0019_Transcript_8409_19047588|F0_k87_3777170_1_1310|-|162|4.721e-39|1|640|1308|1308[1308]:640[640]:669[669]	0	0	4.90066	0	0	0	0	0	0	0	0	0	0	0	0	0	0	K17506	d_Eukaryota
ERR1711957_220919|F0_k87_1953785_1_12561|+|65|7.481e-10|1|159|431|159[159]:431[431]:273[273]	44.2986	0	30.3718	0	0	0	0	0	0	0	0	0	0	0	0	0	0	K15054	d_Eukaryota
ERR1711871_711117|F0_k87_1209043_1_1203|+|154|1.209e-36|1|697|1104|697[697]:1104[1104]:408[408]	98.5544	13.2205	96.1045	29.6757	7.84565	0	4.77745	0	0	0	0	0	3.50036	0	0	0	0	K15987	d_Eukaryota
ERR1712194_539924|F0_k87_286961_1_1036|+|126|3.244e-28|1|787|1020|787[787]:1020[1020]:234[234]	44.1115	0	11.1581	0	0	0	0	0	0	0	0	0	0	0	0	0	0	K02021,K06147,K06148,K11085	d_Eukaryota
MMETSP1469_Transcript_10188_17568020|F0_k87_4064146_1_1107|+|190|1.759e-47|1|257|1081|257[257]:1081[1081]:825[825]	0	0	12.6936	3.92426	0	0	0	0	0	0	0	0	0	0	0	0	0	K03164	d_Eukaryota
ERR1711937_529049|F0_k87_1609966_1_2118|+|157|1.511e-37|3|1008|1628|1008[1008]:1076[1076]:69[69]|1107[1107]:1406[1406]:300[300]|1422[1422]:1628[1628]:207[207]	7.92677	15.235	26.0576	7.02371	3.23383	0	0	0	0	0	0	0	1.56494	0	0	0	1.12725	K00927,K01803	d_Eukaryota
ERR1719281_1955812|F0_k87_169921_1_1622|-|126|3.244e-28|3|893|1249|1249[1249]:1061[1061]:189[189]|1042[1042]:983[983]:60[60]|961[961]:893[893]:69[69]	0	0	15.6418	0	0	0	0	0	0	0	0	0	0	0	0	0	0	K03696	d_Eukaryota
ERR1711938_183103|F0_k87_1253305_1_1958|-|56|3.83e-07|1|28|213|213[213]:28[28]:186[186]	0	0	0	0	29.6617	0	0	0	0	0	0	0	0	0	0	0	0	K01872	d_Eukaryota
MMETSP0384_Transcript_63414_32444792|F0_k87_583145_1_2355|+|230|1.6e-59|2|791|1489|791[791]:1276[1276]:486[486]|1343[1343]:1489[1489]:147[147]	5.59752	10.3035	9.0342	5.94826	2.67946	0	0	0	0	0	0	0	0	0	0	0	0	K01491	d_Eukaryota
ERR1711991_1028045|F0_k87_6856013_1_1094|+|240|1.562e-62|2|378|971|378[378]:674[674]:297[297]|885[885]:971[971]:87[87]	90.5691	31.7439	154.218	0	77.3737	0	0	3.56582	0	0	0	0	0	0	0	0	0	K03667	d_Eukaryota
ERR1719310_2508605|F0_k87_141988_1_1049|-|75|7.305e-13|1|4|264|264[264]:4[4]:261[261]	28.9201	0	16.8842	52.6701	0	0	0	0	0	6.722	0	0	0	0	0	0	0	K00937	d_Eukaryota
ERR1711991_31721|F0_k87_4593199_1_7035|-|120|2.076e-26|2|2750|3031|3031[3031]:2888[2888]:144[144]|2863[2863]:2750[2750]:114[114]	0	0	52.0156	0	0	0	0	0	0	0	12.5492	0	0	0	0	0	0	K01663,K02500,K11755	d_Eukaryota
ERR1712000_326321|F0_k87_626643_1_1437|-|89|4.459e-17|1|119|364|364[364]:119[119]:246[246]	0	0	128.677	0	14.8051	0	0	0	0	0	0	0	0	0	0	0	0	K03665	d_Eukaryota
MMETSP1432_Transcript_4816_30251599|F0_k87_3901667_1_7780|+|313|1.654e-84|1|4472|5908|4472[4472]:5908[5908]:1437[1437]	3.19587	8.09804	10.7257	11.295	1.5677	0	0	0	0	0	0.325601	0	0.408181	0	0	0	0	K01662	d_Eukaryota
ERR1719336_2185728|F0_k87_2330507_1_1832|+|95|6.967e-19|2|1148|1504|1148[1148]:1252[1252]:105[105]|1268[1268]:1504[1504]:237[237]	0	0	17.0799	0	6.64607	0	0	0	0	0	0	0	0	0	0	0	0	K00134,K03472	d_Eukaryota
ERR1719487_48361|F0_k87_796550_1_1940|+|288|5.549e-77|1|27|1082|27[27]:1082[1082]:1056[1056]	4.72461	3.59861	9.24946	5.56877	2.35834	0	0	0.512282	0	0	0	0	0	0	0	0	0	K00382	d_Eukaryota
ERR1719183_1283069|F0_k87_3060561_1_1779|+|87|1.784e-16|2|111|329|111[111]:224[224]:114[114]|273[273]:329[329]:57[57]	0	0	0	0	0	0	0	0	0	0	0	0	0	0	0	0	0	K01647,K09159	d_Eukaryota
ERR1712227_847298|F0_k87_5887875_1_2359|+|113|2.658e-24|2|1080|1358|1080[1080]:1133[1133]:54[54]|1173[1173]:1358[1358]:186[186]	51.1013	0	10.6365	0	32.236	0	0	0	0	0	0	0	0	0	0	0	0	K00004,K00102,K00104	d_Eukaryota
ERR1712194_539924|F0_k87_4799225_1_1017|-|61|1.197e-08|1|78|230|230[230]:78[78]:153[153]	0	0	261.667	739.299	0	0	0	0	0	0	0	0	0	0	0	0	0	K06147	d_Eukaryota
A0A0U0VGF1_6300334|F0_k87_172274_1_1328|-|92|5.574e-18|1|131|496|496[496]:131[131]:366[366]	0	0	28.0163	0	5.50546	0	0	0	0	0	0	0	5.06611	3.62692	0	0	0	K00003,K12524	d_Eukaryota
ERR1712194_539924|F0_k87_1782607_1_1102|-|115|6.644e-25|1|72|299|299[299]:72[72]:228[228]	0	0	34.8411	0	18.1129	0	0	0	0	0	0	0	0	0	0	0	0	K02021,K06147,K06148,K11085	d_Eukaryota
ERR1712087_988422|F0_k87_3400693_1_1247|-|223|2.047e-57|2|36|485|485[485]:309[309]:177[177]|167[182]:36[36]:132[117]	0	0	6.29031	37.8727	0	0	0	0	0	0	0	0	0	0	0	0	0	K02706,K08929	d_Eukaryota
ERR1712137_410184|F0_k87_463129_1_3217|-|52|6.128e-06|1|2904|3080|3080[3080]:2904[2904]:177[177]	0	0	64.7122	299.228	80.9135	0	0	0	0	0	0	0	0	0	0	0	0	K00604	d_Eukaryota
ERR1712127_1003489|F0_k87_3309643_1_1551|-|55|7.66e-07|1|77|286|286[286]:77[77]:210[210]	0	0	61.2033	288.529	0	0	0	0	0	0	0	0	0	0	0	0	0		d_Eukaryota
ERR1712078_690589|F0_k87_6749989_1_2510|-|168|7.376e-41|1|1545|2117|2117[2117]:1545[1545]:573[573]	16.0053	3.07661	6.58436	7.09119	6.53887	0	0	0	0	0	0	0	0	0	0	0	0	K02858,K14652	d_Eukaryota
ERR1711974_117034|F0_k87_2949221_1_1987|+|126|3.244e-28|2|1376|1737|1376[1376]:1549[1549]:174[174]|1615[1615]:1737[1737]:123[123]	0	0	30.5638	109.886	0	0	0	0	0	0	0	0	0	0	0	0	0	K01847	d_Eukaryota
ERR1711991_239475|F0_k87_1020302_1_1326|+|141|9.901e-33|1|1029|1289|1029[1029]:1289[1289]:261[261]	144.6	150.829	59.0948	263.35	27.0563	0	0	0	0	0	0	0	0	0	0	0	0	K06942	d_Eukaryota
MMETSP0795_Transcript_13832_12133854|F0_k87_5661320_1_1375|-|193|2.198e-48|1|48|1373|1373[1373]:48[48]:1326[1326]	0	0	8.31525	4.15732	2.17174	0	0	0	0	0.216722	0.360744	1.26979	0	0	0	0	0	K03164	d_Eukaryota
ERR1719453_2881431|F0_k87_780036_1_1220|+|211|8.386e-54|1|855|1193|855[855]:1193[1193]:339[339]	0	0	13.1166	0	0	0	0	0	0	0	0	0	0	0	0	0	0		d_Eukaryota
ERR1719219_152677|F0_k87_1419299_1_1664|+|70|2.338e-11|1|1458|1661|1458[1458]:1661[1661]:204[204]	16.8404	209.567	128.392	102.137	0	0	0	0	0	0	0	0	0	0	0	0	0	K04487	d_Eukaryota
ERR1719157_61963|F0_k87_1678218_1_1299|-|112|5.315e-24|2|995|1294|1294[1294]:1157[1157]:138[138]|1084[1084]:995[995]:90[90]	0	0	0	0	0	0	0	0	0	0	0	0	0	0	0	0	0	K00031	d_Eukaryota
ERR550532_1187421|F0_k87_2182489_1_1470|+|70|2.338e-11|1|233|427|233[233]:427[427]:195[195]	40.2188	97.6046	126.828	0	0	0	0	0	0	0	0	0	0	0	0	0	0	K01669	d_Eukaryota
ERR1712070_974244|F0_k87_6872453_1_1057|-|326|2.019e-88|1|204|797|797[797]:204[204]:594[594]	13.7504	9.1612	22.4499	33.2218	3.03555	0	0	0	0	0	0	0	0	0	0	0	1.06469		d_Eukaryota
ERR1719383_2755|F0_k87_357206_1_1809|+|70|2.338e-11|1|628|984|628[628]:984[984]:357[357]	8.57711	10.2482	29.919	21.339	0	0	0	0	0	0	0	0	0	0	0	0	0	K01192	d_Eukaryota
ERR1719483_195112|F0_k87_4754591_1_4003|+|107|1.701e-22|1|3515|3907|3515[3515]:3907[3907]:393[393]	0	0	36.5544	0	0	0	0	0	0	0	0	0	0	0	0	0	0	K07750	d_Eukaryota
ERR1711871_392191|F0_k87_7113868_1_1404|-|76|3.653e-13|1|131|421|421[421]:131[131]:291[291]	13.0564	68.5926	32.4139	0	0	0	0	0	0	0	0	0	0	0	0	0	0	K03420	d_Eukaryota
A0A0H8S5A9_25516679|F0_k87_5474169_1_1282|-|67|1.87e-10|1|1104|1220|1220[1220]:1104[1104]:117[117]	0	0	0	0	0	0	0	0	0	0	0	0	0	0	0	0	0	K03544	d_Eukaryota
ERR1719353_1965708|F0_k87_2839864_1_1094|-|59|4.788e-08|1|365|577|577[577]:365[365]:213[213]	0	0	14.1549	0	0	0	0	0	0	0	0	0	0	0	0	0	0		d_Eukaryota
ERR1712230_32027|F0_k87_2815391_1_1447|+|83|2.854e-15|1|815|1060|815[815]:1060[1060]:246[246]	0	0	19.7965	0	0	0	0	0	0	0	0	0	0	0	0	0	0	K03495	d_Eukaryota
ERR1719450_148844|F0_k87_1812040_1_1598|-|317|1.034e-85|3|577|1566|1566[1566]:1222[1222]:345[345]|1164[1164]:1060[1060]:105[105]|981[981]:577[577]:405[405]	0.702149	0	4.36916	0	1.60663	0	0	0	0	0	0	0	0	0	0	0	0	K01681	d_Eukaryota
ERR1711991_466414|F0_k87_3570073_1_1117|+|166|2.951e-40|1|833|1102|833[833]:1102[1102]:270[270]	0	0	15.4856	0	0	0	0	0	0	0	0	0	0	0	0	0	0	K15987	d_Eukaryota
ERR1719171_1113005|F0_k87_3581560_1_1296|-|138|7.92e-32|2|775|1209|1209[1209]:964[964]:246[246]|930[930]:775[775]:156[156]	5.86882	0	10.5442	0	0	0	0	0	0	0	0	0	0	0	0	0	0	K03544	d_Eukaryota
ERR1719491_2468012|F0_k87_1723381_1_1167|-|76|3.653e-13|1|552|782|782[782]:552[552]:231[231]	0	27.952	91.3918	0	17.6529	0	0	0	0	0	0	0	0	0	0	0	0	K02357	d_Eukaryota
ERR1719336_2185728|F0_k87_164214_1_1113|-|96|3.483e-19|2|48|467|467[467]:339[339]:129[129]|323[323]:48[48]:276[276]	0	0	7.75537	0	0	0	0	0	0	0	0	0	0	0	0	0	0	K00134,K03472	d_Eukaryota
ERR1739841_210888|F0_k87_2929545_1_1101|-|81|1.141e-14|2|818|1042|1042[1042]:971[971]:72[72]|946[946]:818[818]:129[129]	17.689	0	83.731	0	22.9126	0	0	0	0	0	0	0	0	0	0	0	0	K09458	d_Eukaryota
ERR1712093_79073|F0_k87_475328_1_1385|+|79|4.566e-14|1|1079|1330|1079[1079]:1330[1330]:252[252]	0	0	10.24	0	0	0	0	0	0	0	0	0	0	0	0	0	0	K08341	d_Eukaryota
ERR1719387_1770681|F0_k87_3067859_1_1269|+|72|5.844e-12|2|816|1058|816[816]:926[926]:111[111]|984[984]:1058[1058]:75[75]	0	0	0	0	0	0	0	0	0	0	0	0	0	0	0	0	0	K06942	d_Eukaryota
ERR1712166_1222709|F0_k87_4977537_1_2085|-|84|1.427e-15|2|1331|1618|1618[1618]:1514[1514]:105[105]|1426[1426]:1331[1331]:96[96]	0	0	0	0	0	0	0	0	0	0	0	0	0	0	0	0	0	K00248	d_Eukaryota
ERR1719336_3335231|F0_k87_4977537_1_2085|-|127|1.622e-28|2|1757|2065|2065[2065]:1871[1871]:195[195]|1852[1852]:1757[1757]:96[96]	13.0564	0	45.3795	0	0	0	0	0	0	0	0	0	0	0	0	0	0	K00248	d_Eukaryota
ERR1712185_569679|F0_k87_1097423_1_4635|-|787|3.391e-227|1|1972|2919|2919[2919]:1972[1972]:948[948]	0	1.38903	12.6502	32.2194	0.68793	0	0	0	0	0	0	0	0	0	0	0	0		d_Eukaryota
J9H6F2_31627090|F0_k87_4379926_1_1462|-|72|5.844e-12|1|1177|1365|1365[1365]:1177[1177]:189[189]	0	0	0	0	0	0	0	0	0	0	0	0	0	0	0	0	0	K03495	d_Eukaryota
ERR1712137_1215112|F0_k87_2668059_1_2035|+|466|1.448e-130|3|616|1638|616[616]:1137[1137]:522[522]|1162[1162]:1548[1548]:387[387]|1573[1573]:1638[1638]:66[66]	1.75316	4.00877	6.29942	3.10014	0.660391	0	0	0	0	0	0	0	0	0	0	0	0	K04043	d_Eukaryota
ERR1711916_421556|F0_k87_33902_1_1142|-|172|4.61e-42|2|2|374|374[374]:273[273]:102[102]|223[223]:2[2]:222[222]	0	15.9026	9.93533	0	15.5831	0	0	0	0	0	0	0	9.1696	0	0	0	0	K02355	d_Eukaryota
ERR1712034_186871|F0_k87_1073610_1_5368|+|54|1.532e-06|1|5132|5359|5132[5132]:5359[5359]:228[228]	55.7549	0	46.4548	149.924	54.3386	0	0	0	0	0	0	0	0	0	0	0	0	K02003	d_Eukaryota
ERR1719436_783056|F0_k87_5814422_1_1465|-|152|4.834e-36|2|637|1071|1071[1071]:958[958]:114[114]|939[939]:637[637]:303[303]	2.65492	6.22056	14.2625	14.0436	0	0	0	0	0	0	0	0	0	0	0	0	0	K01626	d_Eukaryota
ERR1719199_1203547|F0_k87_1707371_1_1316|+|64|1.496e-09|1|379|600|379[379]:600[600]:222[222]	0	0	12.4435	0	0	0	0	0	0	0	0	0	0	0	0	0	0	K01951,K03790	d_Eukaryota
MMETSP0198_Transcript_4408_7656146|F0_k87_616159_1_1256|+|84|1.427e-15|1|314|919|314[314]:919[919]:606[606]	0	0	5.88878	6.41342	0	0	0	0	0	0	0	0	0	0	0	0	0	K04714	d_Eukaryota
ERR1712055_633621|F0_k87_4053414_1_1060|-|124|1.298e-27|2|526|789|789[789]:631[631]:159[159]|609[609]:526[526]:84[84]	0	0	0	0	15.4377	0	0	0	0	0	0	0	0	0	0	0	0	K00288,K01938	d_Eukaryota
ERR1719262_407080|F0_k87_3581974_1_1344|-|85|7.134e-16|2|695|1096|1096[1096]:938[938]:159[159]|793[793]:695[695]:99[99]	29.4455	0	17.3385	0	0	0	0	0	0	0	0	0	0	0	0	0	0	K00065	d_Eukaryota
ERR1711894_803420|F0_k87_5330771_1_1720|+|90|2.229e-17|1|3|386|3[3]:386[386]:384[384]	0	0	15.1261	0	0	0	0	0	0	0	0	0	0	0	0	0	0		d_Eukaryota
ERR1719309_977970|F0_k87_4287004_1_1010|+|60|2.394e-08|1|895|1005|895[895]:1005[1005]:111[111]	0	0	0	0	0	0	0	0	0	0	0	0	0	0	0	0	0	K00334,K00335	d_Eukaryota
ERR1719199_684312|F0_k87_4287004_1_1010|+|108|8.504e-23|1|120|308|120[120]:308[308]:189[189]	42.5251	0	18.6152	0	54.6777	0	0	0	0	0	0	0	0	0	0	0	0	K00336,K05588	d_Eukaryota
ERR550517_1052991|F0_k87_4287004_1_1010|+|105|6.804e-22|1|490|693|490[490]:693[693]:204[204]	33.6807	0	160.49	0	44.4812	0	0	0	0	0	21.1956	0	0	0	0	0	0	K00334,K00335	d_Eukaryota
ERR1719229_89926|F0_k87_2771904_1_6835|-|186|2.814e-46|1|1416|1757|1757[1757]:1416[1416]:342[342]	30.3928	146.634	29.8898	24.0319	0	0	0	0	0	0	0	0	6.80681	4.7985	0	0	0	K00262	d_Eukaryota
ERR1712195_398259|F0_k87_2771904_1_6835|-|81|1.141e-14|3|53|457|457[457]:386[386]:72[72]|361[361]:245[245]:117[117]|148[148]:53[53]:96[96]	0	0	0	0	0	0	0	0	0	0	0	0	0	0	0	0	0	K01739,K01758,K01760	d_Eukaryota
ERR1711981_1075384|F0_k87_1940578_1_2128|+|136|3.168e-31|1|0|284|0[0]:284[284]:285[285]	0	0	27.4673	0	0	0	0	0	0	0	0	0	0	0	0	0	0	K01115,K03006	d_Eukaryota
MMETSP0806_Transcript_12473_681160|F0_k87_4029615_1_1816|+|98|8.709e-20|1|331|885|331[331]:885[885]:555[555]	0	0	19.9327	7.52487	3.50053	4.45472	0	0	0	0	0	0	0	0	0	0	0	K02021,K06147,K06148,K11085	d_Eukaryota
ERR1719171_1205126|F0_k87_129946_1_1798|+|146|3.094e-34|3|1087|1410|1087[1087]:1155[1155]:69[69]|1171[1171]:1290[1290]:120[120]|1312[1312]:1410[1410]:99[99]	0	0	6.66061	0	10.4432	0	0	0	0	0	0	0	0	0	0	0	0	K01881	d_Eukaryota
MMETSP0384_Transcript_63414_32444792|F0_k87_2495976_1_1141|-|127|1.622e-28|3|10|597|597[597]:472[472]:126[126]|450[450]:178[178]:273[273]|123[123]:10[10]:114[114]	0	0	1.3946	0	0	0	0	0	0	0	0	0	0	0	0	0	0	K01491	d_Eukaryota
ERR1719252_541625|F0_k87_2508890_1_1046|+|408|4.175e-113|1|3|1037|3[3]:1037[1037]:1035[1035]	0	0	7.8573	5.71981	0.606442	0	0	0	0.442701	0.30332	0	0	0	0	0	0	0	K04079	d_Eukaryota
MMETSP0119_Transcript_78337_37197394|F0_k87_2792253_1_2653|-|88|8.918e-17|2|53|1483|1483[1483]:515[515]:969[969]|313[313]:53[53]:261[261]	3.01586	1.96679	6.87582	11.4227	2.87527	0	0	0	0	0	0	0.934087	0	0	0	0	0	K02618	d_Eukaryota
MMETSP0888_Transcript_21864_17604493|F0_k87_4855255_1_1080|+|505|2.635e-142|1|3|740|3[3]:740[740]:738[738]	0	0	7.58942	4.63962	1.01817	0	0	0	0	0	0	0	0	0	0	0	0	K06215	d_Eukaryota
ERR1740124_2011637|F0_k87_4855255_1_1080|-|195|5.496e-49|3|131|667|667[667]:569[569]:99[99]|553[553]:365[365]:189[189]|325[325]:131[131]:195[195]	0	0	0	0	0	0	0	0	0	0	0	0	0	0	0	0	0	K06215	d_Eukaryota
ERR1719348_1813848|F0_k87_5299147_1_1456|-|348|4.813e-95|2|418|1176|1176[1176]:697[697]:480[480]|654[654]:418[418]:237[237]	21.6371	35.664	18.3668	0	11.7646	0	0	0	0	0	0	0	0	0	0	0	0	K01251	d_Eukaryota
ERR1719414_895439|F0_k87_1763051_1_1763|+|267|1.164e-70|2|1237|1761|1237[1237]:1512[1512]:276[276]|1528[1528]:1761[1761]:234[234]	1.66922	0	8.48248	8.88306	4.24462	0	0	0	0	0	0	0	0	0	0	0	0	K00526	d_Eukaryota
ERR1719223_1897808|F0_k87_1763051_1_1763|+|89|4.459e-17|1|472|639|472[472]:639[639]:168[168]	0	0	89.621	0	0	0	0	0	0	0	44.7933	0	0	0	0	0	0	K00525	d_Eukaryota
ERR1719244_189280|F0_k87_1763051_1_1763|+|129|4.055e-29|2|22|294|22[22]:198[198]:177[177]|214[214]:294[294]:81[81]	29.4455	0	34.6771	0	0	0	0	0	0	0	0	0	0	0	0	0	0	K00525	d_Eukaryota
ERR1719424_2723533|F0_k87_2278679_1_7307|-|126|3.244e-28|2|362|688|688[688]:584[584]:105[105]|568[568]:362[362]:207[207]	0	0	0	0	0	0	0	0	0	0	0	0	0	0	0	0	0	K01696,K01817	d_Eukaryota
MMETSP0034_Transcript_50656_30699555|F0_k87_2702895_1_9324|-|81|1.141e-14|1|8604|9251|9251[9251]:8604[8604]:648[648]	7.53395	7.42553	7.7866	45.7429	3.84568	0	0	0	0	0	0	1.25241	0	0	0	0	0.912748	K01436,K01451	d_Eukaryota
ERR1712013_156608|F0_k87_5787720_1_2005|-|243|1.953e-63|1|491|985|985[985]:491[491]:495[495]	97.6552	24.702	62.1367	9.44579	61.6383	5.79202	3.03641	0	0	0	0	0	8.5348	1.56862	0	2.83011	0	K02358	d_Eukaryota
ERR1711991_121357|F0_k87_4468040_1_1606|-|243|1.953e-63|2|1114|1602|1602[1602]:1465[1465]:138[138]|1374[1374]:1114[1114]:261[261]	5.99499	0	24.1926	0	4.21861	0	0	0	0	0	0	0	0	0	0	0	0	K03667	d_Eukaryota
A0A0U0ZCR2_4764957|F0_k87_3381905_1_1055|-|74|1.461e-12|1|517|1041|1041[1041]:517[517]:525[525]	15.7491	21.859	6.61278	8.37887	7.93444	0	0	0	0	0	1.62752	0	0	0	0	0	0	K04487	d_Eukaryota
ERR1711871_148646|F0_k87_5678096_1_1092|-|242|3.905e-63|3|564|1091|1091[1091]:1029[1029]:63[63]|1007[1007]:825[825]:183[183]|773[773]:564[564]:210[210]	2.12797	0	22.2779	0	8.49268	0	0	0	0	0	0	0	0	0	0	0	0	K01902	d_Eukaryota
ERR1719410_1403654|F0_k87_5668392_1_1171|+|59|4.788e-08|1|183|482|183[183]:482[482]:300[300]	0	0	125.308	0	0	0	0	0	0	0	0	0	0	0	0	0	0	K02835	d_Eukaryota
A0A1G5LZT2_31743505|F0_k87_117308_1_8235|-|51|1.226e-05|1|1477|1848|1848[1848]:1477[1477]:372[372]	7.43375	0	36.6603	37.9415	10.4761	0	81.4105	0	34.3639	42.9732	190.974	247.258	4.76168	6.83655	6.83124	0	0	K01462	d_Eukaryota
ERR1711907_5938|F0_k87_5802956_1_1728|+|55|7.66e-07|1|1409|1489|1409[1409]:1489[1489]:81[81]	0	0	0	0	0	0	0	0	0	0	0	0	0	0	0	0	0		d_Eukaryota
ERR1719174_2757565|F0_k87_4065979_1_1301|+|59|4.788e-08|1|510|731|510[510]:731[731]:222[222]	0	44.9776	24.887	0	0	0	0	0	0	0	0	0	0	0	0	0	0		d_Eukaryota
ERR1719506_2482682|F0_k87_1130461_1_1440|+|77|1.826e-13|2|1014|1319|1014[1014]:1106[1106]:93[93]|1182[1182]:1319[1319]:138[138]	0	27.952	34.2719	0	0	0	0	0	0	0	0	0	0	0	0	0	0	K07300	d_Eukaryota
ERR1711865_307886|F0_k87_2054888_1_1163|+|94|1.393e-18|1|225|503|225[225]:503[503]:279[279]	18.6617	0	14.4028	0	0	0	0	0	0	0	0	0	0	0	0	0	0	K01740	d_Eukaryota
ERR1719223_295197|F0_k87_570065_1_1070|-|69|4.675e-11|1|529|924|924[924]:529[529]:396[396]	0	0	10.9939	16.0373	0	0	0	0	0	0	0	0	0	0	0	0	0		d_Eukaryota
A0A202DJ41_34299961|F0_k87_821744_1_1006|+|47|0.0001961|1|888|995|888[888]:995[995]:108[108]	0	0	0	0	0	0	0	0	0	0	0	0	0	0	0	0	0	K02032,K10823	d_Eukaryota
ERR1711965_94739|F0_k87_2322625_1_1627|+|131|1.014e-29|2|232|444|232[232]:348[348]:117[117]|373[373]:444[444]:72[72]	0	0	37.2303	0	27.3388	0	0	0	0	0	0	0	0	0	0	0	0	K02316,K03086,K03087	d_Eukaryota
ERR1719252_500446|F0_k87_5411075_1_1341|-|72|5.844e-12|1|8|259|259[259]:8[8]:252[252]	148.4	0	37.1063	0	0	0	0	0	0	0	0	0	0	0	0	0	0	K01089,K01693	d_Eukaryota
ERR1719382_809688|F0_k87_3573444_1_4070|-|65|7.481e-10|1|3889|4062|4062[4062]:3889[3889]:174[174]	0	0	75.9842	0	0	0	0	0	0	0	0	0	0	0	0	0	0		d_Eukaryota
ERR1719498_60721|F0_k87_3623775_1_1164|-|187|1.407e-46|1|788|1162|1162[1162]:788[788]:375[375]	14.4813	8.58126	16.2445	0	0	0	0	0	0	0	0	0	0	0	0	0	0	K04043	d_Eukaryota
A0A163UJ66_7934509|F0_k87_621412_1_1399|-|47|0.0001961|1|742|909|909[909]:742[742]:168[168]	0	0	0	0	159.664	0	0	0	0	0	89.5866	0	0	0	0	0	0	K01990	d_Eukaryota
ERR1719336_472123|F0_k87_3160650_1_3540|-|128|8.111e-29|2|2696|3067|3067[3067]:2936[2936]:132[132]|2830[2830]:2696[2696]:135[135]	77.2056	68.9557	23.8733	0	0	0	0	0	0	0	0	0	0	0	0	0	0	K02111	d_Eukaryota
ERR1719318_243383|F0_k87_3724525_1_2742|-|94|1.393e-18|2|427|804|804[804]:613[613]:192[192]|567[567]:427[427]:141[141]	5.68535	13.8199	13.7927	25.9767	7.17097	0	0	0	0	0	0	7.26923	0	0	0	0	0	K11927	d_Eukaryota
ERR1719410_419934|F0_k87_1697075_1_13283|+|293|1.734e-78|1|8066|9391|8066[8066]:9391[9391]:1326[1326]	2.74438	4.47236	7.7213	8.31463	2.60609	0	0	0	0	0	0.360744	0	0.451176	0.336886	0	0	0	K01961,K01965	d_Eukaryota
ERR1711991_391742|F0_k87_2374585_1_1844|-|170|1.844e-41|1|710|1030|1030[1030]:710[710]:321[321]	13.5855	0	20.3392	0	15.9716	0	0	0	0	0	0	0	0	0	0	0	0	K01419	d_Eukaryota
ERR1712127_383040|F0_k87_2151830_1_1266|-|202|4.294e-51|2|133|588|588[588]:307[307]:282[282]|222[222]:133[133]:90[90]	0	8.82036	13.331	0	5.23803	0	0	0	0	0	0	0	0	0	0	0	0	K01687	d_Eukaryota
ERR1719183_878187|F0_k87_6179700_1_1504|+|77|1.826e-13|2|692|898|692[692]:787[787]:96[96]|821[821]:898[898]:78[78]	0	0	0	0	0	0	0	0	0	0	0	0	0	0	0	0	0	K01937	d_Eukaryota
ERR1719159_129223|F0_k87_3830806_1_1520|+|163|2.36e-39|1|44|391|44[44]:391[391]:348[348]	0	0	16.203	0	0	0	0	0	0	0	0	0	0	0	0	0	0	K08341	d_Eukaryota
ERR1712137_1215112|F0_k87_1469760_1_1175|+|332|3.154e-90|3|367|1116|367[367]:906[906]:540[540]|949[949]:1029[1029]:81[81]|1051[1051]:1116[1116]:66[66]	36.1893	6.74036	24.1614	0	21.8981	1.47395	1.68291	0	1.68328	0	0	1.1256	0	0	0	0	0	K04043	d_Eukaryota
ERR1712034_196447|F0_k87_755338_1_1215|+|93|2.787e-18|1|953|1213|953[953]:1213[1213]:261[261]	173.521	0	101.305	0	0	0	0	0	0	0	0	0	0	0	0	0	0	K01491	d_Eukaryota
ERR1712070_463084|F0_k87_990272_1_1580|+|188|7.035e-47|1|249|584|249[249]:584[584]:336[336]	21.8501	13.2418	35.8013	0	6.99486	0	0	0	0	0	0	0	0	0	0	0	0	K03667	d_Eukaryota
ERR1711991_391742|F0_k87_990272_1_1580|+|183|2.251e-45|1|720|1040|720[720]:1040[1040]:321[321]	54.3438	16.7438	106.781	0	95.8297	0	0	0	0	0	0	8.01509	0	0	0	0	0	K01419	d_Eukaryota
ERR1719335_732355|F0_k87_5410857_1_1039|+|62|5.985e-09|2|415|699|415[415]:516[516]:102[102]|592[592]:699[699]:108[108]	0	0	0	0	0	0	0	0	0	0	0	0	0	0	0	0	0	K01951,K03790	d_Eukaryota
ERR1711965_1270414|F0_k87_4252979_1_1087|+|159|3.777e-38|1|444|959|444[444]:959[959]:516[516]	1.63018	0	6.87911	0	0	0	0	0	0	0	0	0	0	0	0	0	0	K00796,K13941,K18824	d_Eukaryota
ERR1719201_393229|F0_k87_2256820_1_3182|-|112|5.315e-24|2|356|643|643[643]:560[560]:84[84]|544[544]:356[356]:189[189]	22.1493	0	7.59296	0	0	0	0	0	0	0	0	0	0	0	0	0	0	K06942	d_Eukaryota
A0A0A9IRA8_3835314|F0_k87_299405_1_2543|-|48|9.805e-05|1|1669|1785|1785[1785]:1669[1669]:117[117]	0	0	0	0	0	0	0	0	0	0	0	0	0	0	0	0	0	K03070	d_Eukaryota
MMETSP0989_Transcript_41888_19694076|F0_k87_1275621_1_1728|-|244|9.763e-64|3|951|1610|1610[1610]:1374[1374]:237[237]|1346[1346]:1197[1197]:150[150]|1178[1178]:951[951]:228[228]	9.40952	0	9.53978	0	8.49851	0	0	0	0	0	0	0	0	0	0	0	0	K00382	d_Eukaryota
ERR1719502_28505|F0_k87_1275621_1_1728|-|177|1.441e-43|3|139|726|726[726]:670[670]:57[57]|597[597]:415[415]:183[183]|399[399]:139[139]:261[261]	19.0458	0	22.0935	9.21579	13.2957	2.81225	0	0	0	0	3.63207	0	0	0	0	0	0	K00627,K00658	d_Eukaryota
ERR1719174_3621545|F0_k87_776146_1_1155|+|90|2.229e-17|2|570|893|570[570]:713[713]:144[144]|759[759]:893[893]:135[135]	18.6617	202.496	93.6185	175.899	0	0	0	0	0	0	0	0	0	0	0	0	0	K03313	d_Eukaryota
ERR1719362_2554074|F0_k87_1869790_1_1213|+|80|2.283e-14|3|670|1137|670[670]:792[792]:123[123]|859[859]:1002[1002]:144[144]|1033[1033]:1137[1137]:105[105]	7.43375	0	6.66551	0	0	0	0	0	0	0	0	0	0	0	0	0	0	K01945,K13713	d_Eukaryota
A0A0T7MD21_29105905|F0_k87_5678416_1_1336|+|70|2.338e-11|1|31|237|31[31]:237[237]:207[207]	81.6077	0	94.921	99.2324	43.7295	0	0	0	0	0	0	0	0	0	0	0	0	K01845	d_Eukaryota
ERR1712232_60746|F0_k87_2933214_1_1160|-|64|1.496e-09|1|146|304|304[304]:146[146]:159[159]	146.335	550.464	310.303	0	0	0	0	0	0	0	0	0	73.0724	0	0	0	0	K03495	d_Eukaryota
ERR1719412_2094616|F0_k87_378126_1_3151|-|46|0.0003922|1|2382|2639|2639[2639]:2382[2382]:258[258]	0	0	34.6771	164.064	0	0	0	0	0	0	0	0	0	0	0	0	0		d_Eukaryota
ERR1719514_4094|F0_k87_488960_1_1005|-|87|1.784e-16|1|795|962|962[962]:795[795]:168[168]	37.8751	0	209.116	0	106.442	0	0	0	0	0	0	0	0	0	0	0	0	K01696,K01817	d_Eukaryota
ERR1719498_448943|F0_k87_537286_1_1727|-|61|1.197e-08|1|1407|1577|1577[1577]:1407[1407]:171[171]	0	0	237.155	0	0	0	0	0	0	0	0	0	0	0	0	0	0	K09013	d_Eukaryota
A0A0T7NCL9_1438017|F0_k87_6593095_1_1046|+|122|5.191e-27|2|450|839|450[450]:518[518]:69[69]|585[585]:839[839]:255[255]	0	0	4.96766	0	23.3747	0	0	0	0	0	0	0	0	0	0	0	0	K01895	d_Eukaryota
ERR1740123_1438874|F0_k87_3144828_1_1870|+|68|9.351e-11|1|278|541|278[278]:541[541]:264[264]	82.3355	0	48.8615	0	13.116	0	0	0	0	0	0	0	0	0	0	0	0	K01868	d_Eukaryota
ERR1719502_1864033|F0_k87_4444475_1_1225|+|129|4.055e-29|2|96|395|96[96]:311[311]:216[216]|333[333]:395[395]:63[63]	37.3234	50.624	86.4171	43.9747	11.3862	0	0	0	0	0	0	0	0	0	0	0	0		d_Eukaryota
ERR1711991_728069|F0_k87_5368238_1_2052|-|59|4.788e-08|1|1395|1586|1586[1586]:1395[1395]:192[192]	146.409	69.4603	298.577	0	249.368	82.8352	0	0	0	0	0	0	17.3225	0	0	0	0	K02519	d_Eukaryota
ERR1719264_132772|F0_k87_3239102_1_2950|+|77|1.826e-13|2|86|571|86[86]:172[172]:87[87]|293[293]:571[571]:279[279]	0	9.34093	14.0081	0	0	0	0	0	0	0	0	0	0	0	0	0	0	K06168	d_Eukaryota
ERR1711981_954203|F0_k87_70677_1_6153|-|145|6.188e-34|2|3253|3625|3625[3625]:3566[3566]:60[60]|3471[3471]:3253[3253]:219[219]	0	0	7.20142	0	34.1586	0	0	0	0	0	0	0	0	0	0	0	0	K00574,K18164	d_Eukaryota
MMETSP1101_Transcript_27243_14410684|F0_k87_2374035_1_1775|-|198|6.87e-50|3|241|948|948[948]:787[787]:162[162]|723[723]:481[481]:243[243]|465[465]:241[241]:225[225]	7.89998	2.59702	16.4066	0	5.40772	0	0	0	0	0	0	1.3211	0	0	0	0	0	K00334,K00335	d_Eukaryota
ERR1719438_316360|F0_k87_2374035_1_1775|-|116|3.322e-25|2|1175|1681|1681[1681]:1511[1511]:171[171]|1345[1345]:1175[1175]:171[171]	15.1964	12.2195	17.0799	0	26.5843	0	0	0	0	0	0	0	13.6136	0	0	0	0	K00336,K05588	d_Eukaryota
ERR1712216_645426|F0_k87_69433_1_4158|+|112|5.315e-24|1|3714|4031|3714[3714]:4031[4031]:318[318]	7.14079	17.6766	20.8557	0	8.22121	0	0	0	0	0	0	0	0	0	0	0	0	K00639,K00652	d_Eukaryota
ERR1711969_33360|F0_k87_1837750_1_7262|-|99|4.354e-20|1|2107|2637|2637[2637]:2107[2107]:531[531]	20.0214	3.56119	37.3873	0	0	2.45493	92.3484	0	15.5122	22.5941	131.639	164.326	1.83697	5.41655	2.79814	0	0	K13288	d_Eukaryota
ERR1719454_1710413|F0_k87_1500155_1_6177|+|111|1.063e-23|2|3232|3516|3232[3232]:3333[3333]:102[102]|3352[3352]:3516[3516]:165[165]	0	0	39.7889	0	25.3372	0	0	0	0	0	0	0	0	0	0	0	0	K01358	d_Eukaryota
ERR1711924_436396|F0_k87_3450089_1_1809|+|91|1.115e-17|1|1379|1732|1379[1379]:1732[1732]:354[354]	0	0	11.4888	0	0	0	7.41548	0	0	0	0	0	0	0	0	0	0	K00134	d_Eukaryota
ERR1719210_1425781|F0_k87_3450089_1_1809|+|216|2.621e-55|4|351|1103|351[351]:563[563]:213[213]|585[585]:749[749]:165[165]|783[783]:893[893]:111[111]|948[951]:1103[1103]:156[153]	0	0	3.52032	0	3.91326	0	0	0	0	0	0	0	0	0	0	0	0	K00134	d_Eukaryota
ERR1711965_514612|F0_k87_2318549_1_1018|+|225|5.118e-58|1|377|715|377[377]:715[715]:339[339]	0	0	39.3499	0	34.1928	0	0	0	0	0	0	13.7358	0	0	0	0	0	K02111	d_Eukaryota
ERR1712169_29307|F0_k87_4497834_1_1014|-|56|3.83e-07|1|14|256|256[256]:14[14]:243[243]	0	0	41.0943	0	0	0	0	0	0	0	0	0	0	0	0	0	0	K01951	d_Eukaryota
ERR1712232_728635|F0_k87_2492711_1_3361|+|138|7.92e-32|1|957|1226|957[957]:1226[1226]:270[270]	72.1234	916.916	54.1996	0	0	0	0	0	0	0	0	0	0	0	0	0	0	K00820	d_Eukaryota
MMETSP1164_Transcript_24535_39067873|F0_k87_5247644_1_1510|-|92|5.574e-18|1|617|1216|1216[1216]:617[617]:600[600]	4.91202	5.65827	8.00548	6.52684	4.4621	0	0	0	0	0	0	0	0	0	0	0	0	K01082	d_Eukaryota
ERR1711969_6312|F0_k87_6190432_1_1204|-|62|5.985e-09|1|517|699|699[699]:517[517]:183[183]	24.688	0	99.8006	0	0	0	0	0	25.4609	0	0	0	0	0	0	0	0	K00322,K00324	d_Eukaryota
ERR1719231_93659|F0_k87_1437557_1_4075|+|276|2.273e-73|2|2605|3768|2605[2605]:3471[3471]:867[867]|3499[3499]:3768[3768]:270[270]	3.81199	4.35278	10.1787	27.797	2.66245	0	0	0	0	0	0	0	0	0	0	0	0	K00927,K01803	d_Eukaryota
ERR1719231_598878|F0_k87_2864488_1_1071|+|82|5.707e-15|2|728|988|728[728]:868[868]:141[141]|887[887]:988[988]:102[102]	26.9964	48.5632	51.3678	0	0	0	0	0	0	0	0	0	0	0	0	0	0	K02355	d_Eukaryota
MMETSP0119_Transcript_89912_6946059|F0_k87_3990303_1_4146|+|193|2.198e-48|2|2831|3829|2831[2831]:3361[3361]:531[531]|3392[3392]:3829[3829]:438[438]	3.53597	6.73818	10.8949	9.37922	1.33264	0	0	0	0	0	0	0	0	0	0	0	0	K01647	d_Eukaryota
MMETSP1174_Transcript_15590_32267757|F0_k87_3707000_1_7070|+|123|2.595e-27|4|2751|3650|2751[2751]:2948[2948]:198[198]|2994[2994]:3185[3185]:192[192]|3279[3279]:3452[3452]:174[174]|3531[3531]:3650[3650]:120[120]	0	0	1.57078	0	0	0	0	0	0	0	0	0	0	0	0.594792	4.68319	0	K01754	d_Eukaryota
ERR1719341_2831189|F0_k87_242222_1_2029|-|162|4.721e-39|3|889|1365|1365[1365]:1273[1273]:93[93]|1251[1251]:1102[1102]:150[150]|1080[1080]:889[889]:192[192]	2.38261	5.56446	19.0128	0	3.22737	4.08017	0	0	0	0	0	0	0	0	0	0	0	K00249	d_Eukaryota
ERR1719499_2546307|F0_k87_622734_1_1880|-|81|1.141e-14|1|30|236|236[236]:30[30]:207[207]	16.3215	26.0339	126.561	99.2324	43.7295	0	0	0	0	0	20.3706	0	0	0	0	0	0	K01679	d_Eukaryota
MMETSP1401_Transcript_12571_26314228|F0_k87_1082693_1_2863|+|82|5.707e-15|1|2132|2839|2132[2132]:2839[2839]:708[708]	1.86833	0	11.4931	14.8524	0	1.39867	19.217	0	11.7026	9.64793	73.3142	79.2375	2.1819	1.62272	1.20808	1.47696	0	K02302,K02303,K13542	d_Eukaryota
ERR1740138_815882|F0_k87_3769394_1_2353|-|118|8.305e-26|2|4|219|219[219]:82[82]:138[138]|66[66]:4[4]:63[63]	0	0	33.4924	0	0	0	0	0	32.5338	34.6976	141.331	0	0	0	0	0	0	K01969,K13778,K15052	d_Eukaryota
ERR1719317_1853837|F0_k87_265407_1_1057|-|134|1.267e-30|2|470|754|754[754]:644[644]:111[111]|628[628]:470[470]:159[159]	240.411	0	38.714	0	49.6116	0	0	0	0	0	0	0	44.3421	0	0	0	0	K00336	d_Eukaryota
ERR1719199_684312|F0_k87_265407_1_1057|-|93|2.787e-18|1|38|208|208[208]:38[38]:171[171]	67.1306	0	118.578	0	0	0	0	0	0	0	0	0	0	0	0	0	0	K00336,K05588	d_Eukaryota
ERR1719188_752211|F0_k87_5943875_1_1552|-|79|4.566e-14|2|1195|1452|1452[1452]:1348[1348]:105[105]|1329[1329]:1195[1195]:135[135]	178.854	0	31.9095	0	64.4721	21.1968	0	0	0	0	0	0	0	0	0	0	0	K03579	d_Eukaryota
ERR1719258_251823|F0_k87_5980127_1_1475|+|74|1.461e-12|1|1130|1474|1130[1130]:1474[1474]:345[345]	0	0	16.6294	0	0	0	0	0	0	0	0	6.49096	0	0	0	0	0		d_Eukaryota
ERR1711991_965600|F0_k87_5368238_1_2052|-|95|6.967e-19|2|1128|1385|1385[1385]:1254[1254]:132[132]|1196[1196]:1128[1128]:69[69]	53.0671	0	16.7462	0	0	0	29.2167	0	0	0	0	0	0	0	0	0	0	K02519	d_Eukaryota
ERR1719277_2867675|F0_k87_3038512_1_2095|-|78|9.132e-14|2|1003|1188|1188[1188]:1102[1102]:87[87]|1071[1071]:1003[1003]:69[69]	0	0	0	0	0	0	0	0	0	0	0	0	0	0	0	0	0	K03164	d_Eukaryota
J9H6F2_31627090|F0_k87_4379300_1_1387|-|67|1.87e-10|1|1183|1365|1365[1365]:1183[1183]:183[183]	148.128	0	159.681	0	0	0	0	23.7645	0	0	0	0	0	0	0	0	0	K03495	d_Eukaryota
ERR1711965_520374|F0_k87_567868_1_1101|-|91|1.115e-17|1|632|856|856[856]:632[632]:225[225]	17.4145	0	11.9918	0	0	0	0	0	0	0	0	0	0	0	0	0	0	K02356	d_Eukaryota
ERR1712232_424073|F0_k87_2994755_1_1199|+|95|6.967e-19|1|912|1193|912[912]:1193[1193]:282[282]	34.1758	0	35.2509	0	0	0	0	0	0	0	0	11.2224	0	0	0	0	0	K01624	d_Eukaryota
ERR1719502_414286|F0_k87_7078152_1_1466|-|201|8.587e-51|2|826|1368|1368[1368]:1138[1138]:231[231]|1053[1053]:826[826]:228[228]	12.5758	24.392	12.7721	0	5.56205	0	0	0	2.02969	0	0	0	0	0	0	0	0	K00016,K00024	d_Eukaryota
ERR1719195_479402|F0_k87_454961_1_10301|+|71|1.169e-11|2|7467|7745|7467[7467]:7535[7535]:69[69]|7626[7626]:7745[7745]:120[120]	42.5251	106.237	18.6152	0	0	175.27	79.4601	0	0	58.0842	26.5932	27.1556	0	17.9481	0	0	28.0957	K01256,K01263	d_Eukaryota
ERR1719471_2465540|F0_k87_2994755_1_1199|+|125|6.488e-28|2|86|562|86[86]:349[349]:264[264]|395[395]:562[562]:168[168]	2.42405	0	10.7627	25.6877	6.58477	0	0	0	0	0	0	0	0	0	0	0	0	K01810,K13810	d_Eukaryota
ERR1711965_1183787|F0_k87_3010341_1_1287|-|151|9.668e-36|1|956|1192|1192[1192]:956[956]:237[237]	1250.74	392.696	1077.8	0	414.985	0	117.126	15.4713	26.125	0	77.6136	16.4404	50.5288	0	0	0	0	K06207	d_Eukaryota
ERR1711991_1028045|F0_k87_2896371_1_1825|+|181|9.004e-45|1|1548|1823|1548[1548]:1823[1823]:276[276]	326.466	165.873	251.149	0	99.2213	15.301	33.6148	0	0	0	0	0	0	0	0	0	0	K03667	d_Eukaryota
A0A0E9F0B9_11799483|F0_k87_3189758_1_1227|-|82|5.707e-15|1|309|503|503[503]:309[309]:195[195]	0	0	18.1361	0	23.6034	0	0	0	0	0	0	0	0	0	0	0	0	K03495	d_Eukaryota
ERR1712113_299715|F0_k87_1168497_1_1180|+|83|2.854e-15|2|873|1154|873[873]:989[989]:117[117]|1014[1014]:1154[1154]:141[141]	0	0	0	0	0	0	0	0	0	0	0	0	0	0	0	0	0	K00615	d_Eukaryota
ERR1719319_930659|F0_k87_5515151_1_1902|-|139|3.96e-32|2|621|1211|1211[1211]:1017[1017]:195[195]|908[908]:621[621]:288[288]	3.74177	21.7147	9.65365	9.95226	0	0	0	0	0	0	0	0	0	0	0	0	0	K01681	d_Eukaryota
MMETSP0198_Transcript_6602_39554170|F0_k87_7068871_1_1116|-|245|4.881e-64|1|205|1113|1113[1113]:205[205]:909[909]	7.08148	11.7845	9.96438	0	1.46405	0	0	0	0	0	0	1.42799	0	0	0	0	0	K00831	d_Eukaryota
ERR1719409_1727644|F0_k87_3586624_1_1028|-|349|2.407e-95|1|2|613|613[613]:2[2]:612[612]	0	0	12.5186	6.30387	1.43006	0	2.03773	0	0	0	0	0	0	0	0	0	0	K04043	d_Eukaryota
ERR1719313_2743764|F0_k87_613375_1_1209|-|93|2.787e-18|2|968|1171|1171[1171]:1112[1112]:60[60]|1090[1090]:968[968]:123[123]	0	0	39.9202	0	0	0	36.9283	23.7645	330.991	31.0865	392.598	449.031	0	219.002	144.273	193.553	60.4523	K01951,K03790	d_Eukaryota
ERR1711892_1094863|F0_k87_59292_1_2589|+|209|3.354e-53|3|1105|1749|1105[1105]:1278[1278]:174[174]|1327[1327]:1464[1464]:138[138]|1483[1483]:1749[1749]:267[267]	0	3.01795	9.66891	13.915	3.19899	2.03801	0	0	0	0	0	0	0	0	0	0	0	K01810	d_Eukaryota
A0A1R3JZG7_3330828|F0_k87_1664945_1_2983|-|135|6.336e-31|1|417|818|818[818]:417[417]:402[402]	0	0	21.0884	15.4421	0	0	0	0	0	0	0	0	0	0	0	0	0	K05766	d_Eukaryota
A0A076FMI1_4333297|F0_k87_1664945_1_2983|+|52|6.128e-06|1|2723|2968|2723[2723]:2968[2968]:246[246]	0	0	69.2877	0	0	0	0	0	0	0	0	0	0	0	0	0	0		d_Eukaryota
ERR1711884_681316|F0_k87_1914398_1_2750|-|150|1.934e-35|1|278|922|922[922]:278[278]:645[645]	0	0	7.85309	5.7625	1.29306	0	0	0	0	0	0	0	0	0	0	0	0		d_Eukaryota
ERR1712070_952123|F0_k87_7068555_1_1996|-|121|1.038e-26|2|5|244|244[244]:98[98]:147[147]|82[82]:5[5]:78[78]	0	0	23.9836	0	0	0	0	0	0	0	0	0	0	0	0	0	0	K04488,K13819	d_Eukaryota
A0A011MRE2_38588006|F0_k87_759251_1_3098|+|124|1.298e-27|1|1844|2422|1844[1844]:2422[2422]:579[579]	7.85234	9.05384	16.1148	13.915	1.59949	0	0	0	0	0	0	1.56384	0	0	0	0	0	K02836	d_Eukaryota
ERR1719215_2288046|F0_k87_697604_1_1395|+|129|4.055e-29|2|1071|1394|1071[1071]:1166[1166]:96[96]|1206[1206]:1394[1394]:189[189]	15.5886	0	6.86683	0	10.7888	0	0	0	0	0	0	0	0	0	0	0	0	K00334,K00335	d_Eukaryota
ERR1719474_1193777|F0_k87_697604_1_1395|+|252|3.814e-66|2|243|839|243[243]:362[362]:120[120]|429[429]:839[839]:411[411]	0	0	14.1814	0	11.5927	2.45493	7.91558	0	0	0	0	0	1.83697	0	0	0	0	K00334,K00335	d_Eukaryota
ERR1719323_1299334|F0_k87_12148_1_1283|+|98|8.709e-20|3|863|1171|863[863]:940[940]:78[78]|965[965]:1045[1045]:81[81]|1082[1082]:1171[1171]:90[90]	0	0	0	0	0	0	0	0	0	0	0	0	0	0	0	0	0		d_Eukaryota
ERR1719482_487231|F0_k87_1600186_1_1318|-|261|7.448e-69|3|333|1277|1277[1277]:1161[1161]:117[117]|1127[1127]:726[726]:402[402]|692[692]:333[333]:360[360]	0	0	13.6176	3.58151	3.84994	0	0	0	0	0	0	0	0	0	0	0	0	K15987	d_Eukaryota
A0A0U0ZFD5_17470854|F0_k87_7014231_1_1166|-|133|2.535e-30|1|759|1148|1148[1148]:759[759]:390[390]	9.61266	15.1141	40.3244	0	31.6786	5.63628	0	0	0	0	0	0	4.03444	0	0	0	0	K03694,K03695,K03696	d_Eukaryota
ERR1719509_552246|F0_k87_2790783_1_1202|-|142|4.95e-33|2|50|487|487[487]:386[386]:102[102]|361[361]:50[50]:312[312]	0	0	2.42243	0	18.7665	4.6993	0	0	5.46215	55.6795	100.673	43.998	0	0	0	0	0	K09472,K12254	d_Eukaryota
ERR1719492_732059|F0_k87_876780_1_1093|-|59|4.788e-08|1|863|1039|1039[1039]:863[863]:177[177]	0	100.635	43.1415	0	0	0	0	0	0	0	0	0	0	0	0	0	0	K00239,K18209	d_Eukaryota
ERR1719247_327306|F0_k87_3062542_1_2479|-|121|1.038e-26|1|1060|1485|1485[1485]:1060[1060]:426[426]	25.5707	92.0013	15.5234	0	10.3342	0	0	0	2.50935	0	2.80086	0	0	0	0	4.02428	0	K01845	d_Eukaryota
ERR1712185_250341|F0_k87_5366691_1_1193|+|396|1.71e-109|1|28|498|28[28]:498[498]:471[471]	1.97704	114.878	3.42003	693.943	0	0	0	0	0	0	0	0	2.39125	0	3.60014	0	0		d_Eukaryota
A0A0U0V673_20238607|F0_k87_5458698_1_1039|-|79|4.566e-14|1|634|906|906[906]:634[634]:273[273]	22.1493	0	53.1507	0	24.1055	0	0	0	0	0	0	0	0	0	0	0	0	K03667	d_Eukaryota
MMETSP1100_Transcript_64463_17051862|F0_k87_141402_1_1096|+|63|2.992e-09|1|10|372|10[10]:372[372]:363[363]	0	0	7.15908	40.6282	0	0	0	0	0	0	0	0	0	0	0	0	0		d_Eukaryota
A0A1N0AQF5_18288488|F0_k87_1033812_1_4649|+|49|4.903e-05|1|2640|2939|2640[2640]:2939[2939]:300[300]	0	52.6766	59.6704	0	0	0	0	0	0	0	0	0	0	0	0	0	0	K01067,K01796	d_Eukaryota
ERR1712137_663806|F0_k87_3351788_1_1841|+|84|1.427e-15|1|1360|1656|1360[1360]:1656[1656]:297[297]	0	0	12.2255	36.6287	0	12.5814	0	15.3217	243.617	45.1887	136.212	19.3832	94.1675	60.6563	21.3154	0	37.2229	K00773	d_Eukaryota
ERR1719348_2093579|F0_k87_2567955_1_1011|-|80|2.283e-14|3|553|892|892[892]:824[824]:69[69]|799[799]:716[716]:84[84]|606[606]:553[553]:54[54]	0	0	0	0	0	0	0	0	0	0	0	0	0	0	0	0	0	K00336	d_Eukaryota
ERR1740123_731337|F0_k87_1285406_1_2496|+|48|9.805e-05|1|1139|1600|1139[1139]:1600[1600]:462[462]	0	0	14.3532	0	2.73069	0	0	0	0	0	0	0	0	0	0	0	0		d_Eukaryota
ERR1719189_487289|F0_k87_6801807_1_1658|-|123|2.595e-27|2|1096|1410|1410[1410]:1219[1219]:192[192]|1191[1191]:1096[1096]:96[96]	0	37.7612	13.3212	0	10.4432	0	0	0	0	0	0	0	0	0	0	0	0	K01756	d_Eukaryota
ERR1719481_2315391|F0_k87_2410281_1_1498|-|88|8.918e-17|1|850|1020|1020[1020]:850[850]:171[171]	0	0	266.799	0	0	0	0	0	0	0	0	0	0	0	0	0	0	K01697,K01738	d_Eukaryota
ERR1719487_1141518|F0_k87_796550_1_1940|+|98|8.709e-20|1|1147|1305|1147[1147]:1305[1305]:159[159]	73.1674	0	0	1263.79	0	0	0	0	0	0	0	0	0	39.9484	0	0	0	K00382	d_Eukaryota
ERR1712137_1033542|F0_k87_2378659_1_1383|-|81|1.141e-14|1|1088|1318|1318[1318]:1088[1088]:231[231]	80.5817	0	45.6959	0	0	0	0	0	0	0	0	0	0	0	0	0	0	K00134	d_Eukaryota
ERR1740138_381027|F0_k87_2391347_1_1114|+|97|1.742e-19|2|335|766|335[335]:553[553]:219[219]|629[629]:766[766]:138[138]	0	0	22.4393	21.339	0	7.31169	0	0	60.9196	15.2805	101.516	0	11.2069	7.98493	2.63547	0	0	K01803	d_Eukaryota
ERR1719268_245734|F0_k87_6542260_1_2284|+|97|1.742e-19|3|1750|2181|1750[1750]:1824[1824]:75[75]|1873[1873]:2028[2028]:156[156]|2047[2047]:2181[2181]:135[135]	15.7046	18.6819	14.0081	0	5.50546	0	0	0	0	0	0	0	5.06611	0	0	0	0	K00382	d_Eukaryota
ERR1719203_611167|F0_k87_5734623_1_1301|-|106|3.402e-22|3|150|647|647[647]:426[426]:222[222]|347[347]:240[240]:108[108]|194[194]:150[150]:45[45]	0	0	6.4978	0	0	12.6418	0	3.87525	48.3865	15.711	37.245	0	18.4912	9.9681	2.21679	0	0	K00164,K01616	d_Eukaryota
ERR1719401_128173|F0_k87_3255965_1_1601|+|81|1.141e-14|2|551|1036|551[551]:730[730]:180[180]|833[833]:1036[1036]:204[204]	3.35861	0	9.07566	0	4.75046	0	0	0	0	0	0	0	0	0	0	0	0	K02021,K06147,K06148,K11085	d_Eukaryota
MMETSP0990_Transcript_24926_39325674|F0_k87_2678012_1_3186|-|1014|1.572e-295|1|1585|3042|3042[3042]:1585[1585]:1458[1458]	6.84928	45.2424	5.32446	17.3099	0	0	0	0	0	0	0.319709	0	0	0	0	0	0		d_Eukaryota
ERR1719330_2228882|F0_k87_965092_1_1183|-|83|2.854e-15|1|21|299|299[299]:21[21]:279[279]	18.6617	0	36.0071	0	11.3862	0	0	0	0	0	0	0	0	0	0	0	0	K03686	d_Eukaryota
MMETSP0121_Transcript_31394_11985833|F0_k87_3140430_1_1130|-|80|2.283e-14|1|117|668|668[668]:117[117]:552[552]	5.71813	0	5.93061	0	0	0	0	0	0	0	0	0	0	0	0	0	0	K08857	d_Eukaryota
ERR1719440_1596697|F0_k87_894258_1_1674|+|249|3.051e-65|1|2|466|2[2]:466[466]:465[465]	0	4.73253	10.5904	0	5.36534	0	0	0	0	0	0	0	0	0	0	0	0	K03098	d_Eukaryota
ERR1719312_170178|F0_k87_3607845_1_2493|-|116|3.322e-25|2|0|692|692[692]:243[243]:450[450]|83[83]:0[0]:84[84]	6.09311	3.52157	30.5566	0	5.72207	0	0	0	0	0	0	0	0	0	0	0	0	K01667	d_Eukaryota
ERR1719433_1606505|F0_k87_799393_1_2012|+|115|6.644e-25|1|2|274|2[2]:274[274]:273[273]	44.2986	60.6691	19.5145	46.5083	48.2109	0	0	0	0	0	10.8924	0	0	0	0	0	26.8787	K00525	d_Eukaryota
ERR1719203_414982|F0_k87_799393_1_2012|+|108|8.504e-23|1|284|661|284[284]:661[661]:378[378]	10.586	8.3549	29.9113	0	0	0	0	0	0	0	0	0	0	0	0	0	0	K00525	d_Eukaryota
R5IMH2_20033553|F0_k87_6013562_1_1010|-|48|9.805e-05|1|706|849|849[849]:706[706]:144[144]	209.604	0	0	0	0	0	0	0	0	0	0	0	0	0	0	0	0	K01649	d_Eukaryota
ERR1719424_2811987|F0_k87_1522437_1_2173|-|88|8.918e-17|1|1726|2007|2007[2007]:1726[1726]:282[282]	51.2638	45.976	35.2509	128.008	0	0	27.2396	0	0	0	9.92291	0	0	0	0	0	0	K02837	d_Eukaryota
ERR1711965_514612|F0_k87_6533067_1_1103|-|262|3.724e-69|1|566|1015|1015[1015]:566[566]:450[450]	19.755	5.11489	9.61946	0	17.616	3.71132	0	0	0	0	0	0	2.67364	0	0	0	0	K02111	d_Eukaryota
A0A1Q8YD22_35863669|F0_k87_81462_1_1833|-|56|3.83e-07|1|1486|1596|1596[1596]:1486[1486]:111[111]	0	0	0	0	0	0	0	0	0	0	0	0	0	0	0	0	0		d_Eukaryota
ERR1711915_621022|F0_k87_87634_1_3244|+|84|1.427e-15|1|2022|2228|2022[2022]:2228[2228]:207[207]	359.074	130.17	268.943	99.2324	87.4591	819.076	391.905	278.76	105.662	549.603	427.783	1252.76	306.825	118.909	84.4769	395.532	245.302	K00020,K00042,K08318,K19711	d_Eukaryota
A0A1V5KBV9_7657563|F0_k87_1486414_1_2073|+|73|2.922e-12|1|511|795|511[511]:795[795]:285[285]	31.1773	0	27.4673	0	10.7888	0	0	0	0	0	9.60825	0	0	0	0	0	0	K00928,K12524	d_Eukaryota
ERR1719506_3029979|F0_k87_230263_1_1041|-|76|3.653e-13|1|60|272|272[272]:60[60]:213[213]	15.5356	0	84.9293	0	262.357	99.1002	0	106.962	48.889	61.5328	266.775	349.654	42.5135	10.7841	9.01293	21.9578	22.9543	K00033	d_Eukaryota
ERR1711991_1204534|F0_k87_1998723_1_1113|+|70|2.338e-11|1|925|1110|925[925]:1110[1110]:186[186]	0	73.4276	74.5845	128.747	0	0	0	0	0	0	0	0	0	0	0	0	0	K15036,K18604,K19312	d_Eukaryota
ERR1719375_3108120|F0_k87_73725_1_1009|-|109|4.252e-23|1|70|234|234[234]:70[70]:165[165]	0	0	68.4532	0	53.9919	0	0	0	0	0	0	0	0	0	0	0	0	K00031	d_Eukaryota
ERR1719506_3127758|F0_k87_849890_1_5438|+|88|8.918e-17|1|2963|3637|2963[2963]:3637[3637]:675[675]	2.01268	0	13.6668	32.0712	0	1.52072	50.2031	2.98741	35.6138	20.992	95.3496	145.226	15.3442	2.62609	3.64647	0	0	K05522,K10563	d_Eukaryota
ERR1719203_1927461|F0_k87_6845609_1_1078|-|186|2.814e-46|2|5|544|544[544]:440[440]:105[105]|385[385]:5[5]:381[381]	0	4.28417	15.8449	0	0	0	0	0	0	0	0	0	0	0	0	0	0	K01507,K15987	d_Eukaryota
ERR1719502_2044438|F0_k87_6873002_1_1435|+|397|8.55e-110|1|285|1364|285[285]:1364[1364]:1080[1080]	0	0	7.79753	0	0	0	0	0	0	0	0	0	0	0	0	0	0	K01338	d_Eukaryota
ERR1719440_1913150|F0_k87_2925033_1_1277|+|70|2.338e-11|1|208|462|208[208]:462[462]:255[255]	0	0	80.6222	112.837	128.84	0	0	0	0	0	0	0	0	0	0	0	0	K02357	d_Eukaryota
ERR1719238_1559766|F0_k87_133255_1_10935|-|96|3.483e-19|1|1691|2152|2152[2152]:1691[1691]:462[462]	4.12983	9.60872	7.17662	10.9698	8.19208	0	0	0	0	0	0	0	0	0	0	0	0	K01715	d_Eukaryota
ERR1719197_562099|F0_k87_1452316_1_3334|-|69|4.675e-11|1|90|968|968[968]:90[90]:879[879]	6.07452	6.17984	7.33254	10.7445	0	0	0	0	0.562148	0	0	0	0.783534	0	0.406897	0	0	K02115	d_Eukaryota
ERR1719263_2488230|F0_k87_6475480_1_2195|+|68|9.351e-11|2|1206|1502|1206[1206]:1376[1376]:171[171]|1443[1443]:1502[1502]:60[60]	20.1454	0	0	0	35.3058	0	0	0	0	0	0	0	0	0	0	0	0	K00632	d_Eukaryota
A0A0H8NAH7_22122912|F0_k87_107326_1_1404|+|51|1.226e-05|1|1|138|1[1]:138[138]:138[138]	0	0	143.711	0	0	0	0	0	0	0	0	0	0	0	0	0	0	K01703	d_Eukaryota
ERR1719247_3016945|F0_k87_1373624_1_1332|-|103|2.721e-21|2|801|1181|1181[1181]:1014[1014]:168[168]|905[905]:801[801]:105[105]	0	0	15.1859	0	0	0	0	0	0	0	0	0	0	0	0	0	0	K03696	d_Eukaryota
MMETSP1050_Transcript_27123_22779034|F0_k87_407413_1_2152|+|171|9.221e-42|3|129|1679|129[129]:206[206]:78[78]|222[222]:602[602]:381[381]|924[924]:1679[1679]:756[756]	3.0632	0.998911	9.64977	18.5636	0.487071	0	0	0	0	0	0	0	0	0	0	0	0	K00820	d_Eukaryota
ERR1719320_194620|F0_k87_5930332_1_1115|+|235|4.998e-61|2|142|870|142[142]:234[234]:93[93]|325[325]:870[870]:546[546]	78.2281	63.3659	55.9267	5.85391	22.3717	0	1.89398	0	0.961089	0	0	0	3.8885	0.960241	0	1.74766	0	K02111	d_Eukaryota
ERR1711939_433759|F0_k87_3951120_1_1610|-|93|2.787e-18|1|57|473|473[473]:57[57]:417[417]	0	0	4.75417	0	11.0021	0	0	0	0	0	0	0	0	0	0	0	0		d_Eukaryota
ERR1740128_235304|F0_k87_2879862_1_1215|+|291|6.937e-78|1|133|822|133[133]:822[822]:690[690]	0	0	13.1495	10.3168	3.43096	0	0	0	0	0	0	0	0	0	0	0	0	K10144	d_Eukaryota
ERR1719215_1641243|F0_k87_4078006_1_1103|+|74|1.461e-12|1|713|871|713[713]:871[871]:159[159]	0	0	0	0	0	0	0	0	0	0	0	0	0	0	0	0	0	K02259	d_Eukaryota
MMETSP1074_Transcript_118186_34406130|F0_k87_6088915_1_1755|+|127|1.622e-28|1|662|1324|662[662]:1324[1324]:663[663]	1.03627	0	11.6206	0	3.68653	0	0	0	0	0	0	0	0	0	0	0	0	K19219	d_Eukaryota
A0A0S7I1Q7_6474289|F0_k87_2627242_1_1049|+|278|5.683e-74|1|1|1029|1[1]:1029[1029]:1029[1029]	0	1.24189	6.25375	0	0	0	0	0	0	0	0	0	0	0	0	0	0	K00641,K10352	d_Eukaryota
ERR1719450_747262|F0_k87_3769394_1_2353|-|136|3.168e-31|1|575|844|844[844]:575[575]:270[270]	0	0	30.9712	0	0	16.0791	0	34.5821	325.759	56.2319	249.605	12.4884	487.763	0	18.4349	0	145.517	K01969,K15052	d_Eukaryota
ERR1719352_415282|F0_k87_4949338_1_1109|+|117|1.661e-25|2|553|984|553[553]:837[837]:285[285]|874[874]:984[984]:111[111]	162.358	108.15	343.222	0	97.8065	0	10.3749	0	3.13138	2.20281	13.9893	4.21001	3.83957	2.77884	0	0	0	K00948	d_Eukaryota
A0A0J6RTE9_32869013|F0_k87_3583138_1_1575|+|66|3.74e-10|1|1158|1328|1158[1158]:1328[1328]:171[171]	100.696	66.5726	59.2888	0	44.8546	0	0	0	0	0	0	0	0	0	0	0	0	K01996	d_Eukaryota
ERR1719203_915472|F0_k87_314420_1_1284|+|145|6.188e-34|2|392|811|392[392]:607[607]:216[216]|623[623]:811[811]:189[189]	0	0	14.2401	0	0	0	0	0	0	0	0	0	0	0	0	0	0	K17497	d_Eukaryota
ERR1719399_2455284|F0_k87_314420_1_1284|-|432|2.488e-120|1|410|1120|1120[1120]:410[410]:711[711]	3.70439	6.37818	7.70689	0	0	0	0	0	0	0	0	0	0	0	0	0	0.782467	K17497	d_Eukaryota
ERR550537_1357150|F0_k87_4568773_1_1268|+|45|0.0007844|1|106|285|106[106]:285[285]:180[180]	0	0	20.478	0	0	0	0	0	0	0	0	0	0	0	0	0	0		d_Eukaryota
ERR1719361_1984465|F0_k87_5811049_1_3064|-|214|1.048e-54|3|2068|2796|2796[2796]:2482[2482]:315[315]|2433[2433]:2371[2371]:63[63]|2325[2325]:2068[2068]:258[258]	3.33175	10.2204	6.26853	0	1.32775	0	0	0	0	0	0	0	1.30686	0	0	0	0	K00260,K00261,K00262,K00263	d_Eukaryota
ERR1719491_1195050|F0_k87_2103340_1_1601|-|120|2.076e-26|2|1324|1584|1584[1584]:1459[1459]:126[126]|1440[1440]:1324[1324]:117[117]	53.9927	0	51.3678	0	15.4377	20.638	0	0	0	0	0	15.6948	0	0	0	0	0	K07305	d_Eukaryota
ERR1711988_1913197|F0_k87_3243902_1_1875|+|450|9.493e-126|2|44|669|44[44]:136[136]:93[93]|202[217]:669[669]:468[453]	0	6.74308	8.49524	7.76207	9.07126	0	0	0	0	0	0	0	0	0	0	0	0		d_Eukaryota
MMETSP0797_Transcript_20858_3873679|F0_k87_2319996_1_3858|+|160|1.888e-38|2|406|1266|406[406]:747[747]:342[342]|772[772]:1266[1266]:495[495]	0	0	8.46357	7.68509	1.66054	0	0	0	0	0	0	0.810067	0	0	0	0	0	K01115,K03006	d_Eukaryota
ERR1712008_135267|F0_k87_5870736_1_2681|-|71|1.169e-11|1|2410|2637|2637[2637]:2410[2410]:228[228]	0	0	46.4548	0	0	0	0	0	0	0	0	0	0	0	0	0	0		d_Eukaryota
MMETSP0797_Transcript_7612_32486950|F0_k87_5870736_1_2681|-|120|2.076e-26|1|1861|2244|2244[2244]:1861[1861]:384[384]	0	0	12.1009	34.7772	4.75046	0	0	0	0	0	0	0	0	0	0	0	0		d_Eukaryota
ERR1719456_324641|F0_k87_5870736_1_2681|+|64|1.496e-09|1|112|279|112[112]:279[279]:168[168]	0	0	29.8737	0	0	0	0	0	0	0	0	0	0	0	0	0	0		d_Eukaryota
ERR1719334_751709|F0_k87_6311133_1_1191|+|107|1.701e-22|3|411|1088|411[411]:479[479]:69[69]|525[525]:716[716]:192[192]|870[870]:1088[1088]:219[219]	7.58537	26.4202	40.8539	10.088	17.2793	0	0	0	0	0	0	0	4.5754	0	0	0	0	K00927,K01803	d_Eukaryota
ERR1719482_936244|F0_k87_1423933_1_1240|+|138|7.92e-32|1|455|1237|455[455]:1237[1237]:783[783]	1.59745	3.66184	5.63851	0	0	0	0	0	0	0	0	0	0	0	0	0	0	K05700,K06997	d_Eukaryota
ERR1739841_245030|F0_k87_4600706_1_1709|+|69|4.675e-11|1|1137|1343|1137[1137]:1343[1343]:207[207]	0	26.0339	79.1008	0	21.8648	0	0	0	0	0	0	0	0	0	0	0	0	K03979	d_Eukaryota
ERR1719183_1409830|F0_k87_1688669_1_6759|-|93|2.787e-18|1|2421|2669|2669[2669]:2421[2421]:249[249]	0	0	95.781	0	29.7326	0	0	0	0	0	0	0	0	0	0	0	0	K02470	d_Eukaryota
ERR1712107_539813|F0_k87_3170326_1_1525|+|95|6.967e-19|1|295|552|295[295]:552[552]:258[258]	176.673	148.858	60.6849	0	0	0	60.3393	0	0	0	0	0	0	0	0	0	0	K00059,K11610	d_Eukaryota
ERR1719209_2201117|F0_k87_3828886_1_1569|-|74|1.461e-12|2|168|395|395[395]:330[330]:66[66]|308[308]:168[168]:141[141]	32.6431	26.0339	31.6403	0	0	0	0	0	0	0	0	0	0	0	0	0	0	K15036,K18604,K19312	d_Eukaryota
ERR1719473_1485813|F0_k87_633560_1_1068|+|61|1.197e-08|1|214|399|214[214]:399[399]:186[186]	112.59	36.7138	298.338	386.242	88.985	0	0	0	0	15.0761	0	28.1188	0	0	0	0	0		d_Eukaryota
ERR1719482_191280|F0_k87_1486150_1_1745|-|191|8.793e-48|3|588|1334|1334[1334]:966[966]:369[369]|923[923]:807[807]:117[117]|755[755]:588[588]:168[168]	6.35945	2.43706	9.3585	0	1.26013	0	0	0	0	0	0	0	1.24525	0	0	0	0	K15987	d_Eukaryota
ERR1711965_1268733|F0_k87_2851534_1_2568|-|132|5.069e-30|1|491|745|745[745]:491[491]:255[255]	29.7505	0	35.8321	0	14.3155	0	0	0	0	0	0	0	0	0	0	0	0	K01649	d_Eukaryota
ERR1719163_1239052|F0_k87_2997577_1_1477|+|69|4.675e-11|1|1232|1402|1232[1232]:1402[1402]:171[171]	0	0	148.222	0	0	0	0	0	0	0	0	0	32.9642	0	0	0	0	K00615,K01783	d_Eukaryota
ERR1712078_508808|F0_k87_5547148_1_1591|+|138|7.92e-32|2|802|1158|802[802]:939[939]:138[138]|1036[1036]:1158[1158]:123[123]	0	0	25.3263	0	0	0	0	0	0	0	0	0	0	0	0	0	0	K03667	d_Eukaryota
ERR1719210_1622061|F0_k87_309835_1_1736|-|106|3.402e-22|2|188|541|541[541]:395[395]:147[147]|331[331]:188[188]:144[144]	0	0	25.9311	0	0	13.3466	0	0	32.1433	31.5674	36.277	30.8488	0	0	25.5539	0	30.2629	K00860	d_Eukaryota
ERR1711991_1211027|F0_k87_3259585_1_1705|-|89|4.459e-17|1|726|932|932[932]:726[726]:207[207]	0	0	31.6403	0	0	0	0	0	0	0	0	0	0	0	0	0	0	K00133	d_Eukaryota
ERR1740128_666632|F0_k87_5740133_1_1604|-|72|5.844e-12|1|27|179|179[179]:27[27]:153[153]	128.871	0	1308.33	0	1064.75	0	0	0	61.3781	0	0	0	0	0	0	0	0	K03386	d_Eukaryota
ERR1712242_669621|F0_k87_4277239_1_2071|+|113|2.658e-24|2|60|423|60[60]:215[215]:156[156]|283[292]:423[423]:141[132]	14.2386	0	13.3212	80.5566	0	0	0	0	0	0	0	0	0	0	0	0	0	K00526	d_Eukaryota
ERR1719261_508036|F0_k87_3229315_1_1049|-|119|4.153e-26|2|2|277|277[277]:74[74]:204[204]|55[55]:2[2]:54[54]	0	0	0	0	0	0	0	0	0	0	0	0	0	0	0	0	0	K01952	d_Eukaryota
MMETSP0108_Transcript_42327_22359426|F0_k87_5827091_1_2681|-|68|9.351e-11|1|445|999|999[999]:445[445]:555[555]	1.41502	6.53428	18.7602	37.6243	0	0	0	0	0	0.888356	0	0	0	0	0	0	0	K06180	d_Eukaryota
ERR1711991_1105939|F0_k87_4701227_1_1836|-|149|3.867e-35|2|799|1362|1362[1362]:1108[1108]:255[255]|948[948]:799[799]:150[150]	5.7478	0	12.9256	0	0	0	0	0	0	0	0	0	0	0	0	0	0	K01687	d_Eukaryota
ERR1719240_1804317|F0_k87_2492711_1_3361|+|72|5.844e-12|1|455|649|455[455]:649[649]:195[195]	60.3281	97.6046	90.6804	115.135	23.6034	0	0	0	0	0	24.4909	0	0	0	0	0	0	K00820	d_Eukaryota
ERR1719233_954283|F0_k87_922963_1_1211|-|116|3.322e-25|2|659|964|964[964]:737[737]:228[228]|715[715]:659[659]:57[57]	15.5886	83.0865	82.4019	41.386	75.5217	0	0	0	0	0	0	0	0	0	0	0	0	K06147	d_Eukaryota
ERR1719483_1397624|F0_k87_5101935_1_1119|+|146|3.094e-34|3|30|611|30[30]:194[194]:165[165]|210[210]:374[374]:165[165]|501[501]:611[611]:111[111]	0	0	10.158	12.2254	0	0	0	0	0	0	0	0	0	0	0	0	0	K01933	d_Eukaryota
ERR1719494_1182740|F0_k87_4223349_1_1987|+|128|8.111e-29|2|801|1259|801[801]:983[983]:183[183]|1056[1056]:1259[1259]:204[204]	0	0	0	0	0	0	0	0	0	0	0	0	0	0	0	0	0	K00262	d_Eukaryota
MMETSP0096_Transcript_68080_13782679|F0_k87_967608_1_2019|-|353|1.504e-96|2|26|1263|1263[1263]:745[745]:519[519]|712[712]:26[26]:687[687]	4.85937	4.03383	10.7531	11.7127	0.491913	0	0	0	0	0	0	0	0	0	0	0	0	K01027,K01028,K01031	d_Eukaryota
ERR550532_1187421|F0_k87_2234115_1_3501|-|77|1.826e-13|1|1144|1365|1365[1365]:1144[1144]:222[222]	0	22.4888	37.3304	0	0	0	0	0	0	0	0	0	0	0	0	0	0	K01669	d_Eukaryota
ERR1719375_1000063|F0_k87_295765_1_1102|-|87|1.784e-16|1|912|1094|1094[1094]:912[912]:183[183]	0	0	139.721	0	0	0	0	0	0	0	0	0	0	0	0	0	0	K03006	d_Eukaryota
ERR1719285_55662|F0_k87_830711_1_1439|+|197|1.374e-49|2|312|776|312[312]:425[425]:114[114]|471[471]:776[776]:306[306]	2.60529	0	16.2958	0	0	0	0	0	0	0	0	0	0	0	0	0	0	K00252	d_Eukaryota
ERR1740133_45166|F0_k87_1665061_1_1097|-|66|3.74e-10|1|754|933|933[933]:754[754]:180[180]	0	0	40.956	0	0	0	0	0	0	0	0	0	0	0	0	0	0	K10742	d_Eukaryota
ERR1712154_179794|F0_k87_4255301_1_6422|-|108|8.504e-23|2|958|1284|1284[1284]:1075[1075]:210[210]|1050[1050]:958[958]:93[93]	19.1557	24.3797	29.3139	0	18.6456	0	0	0	0	0	0	0	0	0	0	0	0	K01736	d_Eukaryota
ERR1711981_249199|F0_k87_2720583_1_1623|+|101|1.089e-20|1|1308|1517|1308[1308]:1517[1517]:210[210]	0	24.5468	15.3008	0	0	0	0	0	0	0	0	0	0	0	0	0	0	K04565	d_Eukaryota
A0A174CCR5_28182819|F0_k87_2665737_1_1573|-|63|2.992e-09|1|156|305|305[305]:156[156]:150[150]	0	507.469	444.758	0	100.797	0	0	0	0	0	0	0	0	0	0	0	0	K03526	d_Eukaryota
ERR1719183_3194697|F0_k87_2665737_1_1573|-|67|1.87e-10|2|1068|1223|1223[1223]:1155[1155]:69[69]|1136[1136]:1068[1068]:69[69]	0	0	0	0	0	0	0	0	0	0	0	0	0	0	0	0	0	K03526	d_Eukaryota
ERR1712026_264746|F0_k87_1055067_1_1229|+|128|8.111e-29|2|631|984|631[631]:672[672]:42[42]|691[691]:984[984]:294[294]	0	0	8.93799	202.088	0	0	0	6.2108	0	0	0	0	0	0	0	0	0		d_Eukaryota
ERR1719491_633602|F0_k87_1055067_1_1229|+|127|1.622e-28|2|615|984|615[615]:839[839]:225[225]|883[883]:984[984]:102[102]	0	15.142	14.5441	54.9749	7.58145	0	0	0	0	0	0	0	0	0	0	0	6.01831		d_Eukaryota
W4FA53_36417092|F0_k87_1055067_1_1229|+|105|6.804e-22|2|2|281|2[2]:106[106]:105[105]|189[207]:281[281]:93[75]	0	0	0	0	0	0	0	0	0	0	0	0	0	0	0	0	0		d_Eukaryota
ERR1719253_2506099|F0_k87_774929_1_1133|+|78|9.132e-14|1|701|895|701[701]:895[895]:195[195]	0	0	0	0	23.6034	0	0	0	0	0	0	0	0	0	0	0	0	K00334,K00335	d_Eukaryota
ERR1719327_138344|F0_k87_7171416_1_1049|-|130|2.028e-29|3|66|380|380[380]:258[258]:123[123]|221[221]:156[156]:66[66]|134[134]:66[66]:69[69]	0	0	8.66927	0	0	0	0	0	0	0	0	0	0	0	0	0	0	K00311,K00313	d_Eukaryota
MMETSP0503_Transcript_21866_35661755|F0_k87_6872411_1_1469|-|91|1.115e-17|1|582|896|896[896]:582[582]:315[315]	0	0	21.3657	0	8.46775	0	0	0	0	0	0	0	0	0	0	0	0		d_Eukaryota
ERR1740130_1675663|F0_k87_6192958_1_1104|+|83|2.854e-15|1|512|781|512[512]:781[781]:270[270]	0	0	15.4856	0	0	0	0	0	0	0	0	0	0	0	0	0	0	K01756	d_Eukaryota
ERR1719313_2267863|F0_k87_6192958_1_1104|+|115|6.644e-25|2|228|431|228[228]:302[302]:75[75]|324[324]:431[431]:108[108]	0	0	0	0	0	0	0	0	0	0	0	0	0	0	0	0	0	K01756	d_Eukaryota
ERR1711879_798019|F0_k87_2162651_1_2182|+|181|9.004e-45|2|1048|1797|1048[1048]:1392[1392]:345[345]|1513[1513]:1797[1797]:285[285]	2.25714	2.59702	10.0263	0	4.05579	1.7261	0	0	0	0	0	0	0	0	0	0	0	K09013	d_Eukaryota
ERR1712018_834823|F0_k87_2929545_1_1101|-|75|7.305e-13|1|428|598|598[598]:428[428]:171[171]	0	0	118.578	0	44.8546	0	0	0	0	0	0	0	0	0	0	0	0	K09458	d_Eukaryota
ERR1712226_950268|F0_k87_4274572_1_1775|-|82|5.707e-15|1|1443|1745|1745[1745]:1443[1443]:303[303]	0	0	17.5884	0	0	0	0	0	0	0	0	0	0	0	0	0	0	K02470	d_Eukaryota
ERR550532_208369|F0_k87_5572972_1_1140|+|152|4.834e-36|3|547|1110|547[547]:603[603]:57[57]|640[640]:774[774]:135[135]|826[826]:1110[1110]:285[285]	5.7675	0	4.97312	0	0	0	0	0	0	0	0	0	0	0	0	0	0	K00382	d_Eukaryota
MMETSP0119_Transcript_89916_3545835|F0_k87_3018081_1_9828|+|202|4.294e-51|1|3876|4928|3876[3876]:4928[4928]:1053[1053]	41.1014	6.0205	14.5346	36.334	1.18387	5.3239	71.8767	16.456	18.1485	18.3522	79.5604	107.342	5.48033	10.4421	19.9976	4.99409	17.6346	K00390,K00957	d_Eukaryota
MMETSP0989_Transcript_6926_15109841|F0_k87_3018081_1_9828|+|121|1.038e-26|2|1392|2120|1392[1392]:1757[1757]:366[366]|1779[1779]:2120[2120]:342[342]	7.45833	8.56175	17.7576	9.90163	0	2.79735	38.5123	0	36.7187	22.0187	84.0671	119.548	3.27285	2.42926	1.68842	1.47696	0	K02302,K02303,K13542	d_Eukaryota
ERR1719502_1267202|F0_k87_1567308_1_1615|+|55|7.66e-07|2|955|1167|955[955]:1035[1035]:81[81]|1078[1078]:1167[1167]:90[90]	0	0	0	0	0	0	0	0	0	0	0	0	0	0	0	0	0	K06147	d_Eukaryota
ERR1712176_1745518|F0_k87_787607_1_7808|-|140|1.98e-32|1|4922|5209|5209[5209]:4922[4922]:288[288]	14.2386	37.7612	33.303	0	10.4432	13.7481	0	0	0	0	18.688	0	0	0	0	0	0	K00074,K15016	d_Eukaryota
ERR1740139_140871|F0_k87_625702_1_1087|+|85|7.134e-16|1|673|933|673[673]:933[933]:261[261]	0	0	16.8842	0	0	0	0	0	0	0	0	0	0	0	0	0	0	K01739,K01758,K01760,K01761,K17217	d_Eukaryota
MMETSP1326_Transcript_9809_17380005|F0_k87_3722862_1_2240|+|188|7.035e-47|1|480|1133|480[480]:1133[1133]:654[654]	2.11982	7.31119	11.9108	11.2613	2.52027	0	0	0	0	0	0	0	0	0	0	0	0	K01953	d_Eukaryota
ERR1719183_3386197|F0_k87_2736334_1_1363|+|278|5.683e-74|4|4|1029|4[4]:102[102]:99[99]|121[121]:195[195]:75[75]|217[217]:381[381]:165[165]|529[529]:1029[1029]:501[501]	10.8044	0	5.6114	0	4.95392	0	0	0.706831	0	0	0	0	0.837352	0.62298	0	0	0	K02355	d_Eukaryota
ERR1719354_356816|F0_k87_6505475_1_1643|-|62|5.985e-09|1|747|1061|1061[1061]:747[747]:315[315]	0	0	10.6829	0	8.46775	0	0	0	0	0	0	0	0	0	0	0	0	K00020	d_Eukaryota
A0A1T8ZEM2_4770906|F0_k87_5937083_1_1189|-|57|1.915e-07|1|182|352|352[352]:182[182]:171[171]	0	0	29.6444	0	0	0	0	0	0	0	0	0	0	0	0	0	0	K00099	d_Eukaryota
ERR1719473_1129680|F0_k87_342164_1_3231|-|50|2.451e-05|1|232|393|393[393]:232[232]:162[162]	0	0	233.455	0	0	0	0	0	448.677	27.675	628.958	0	0	0	0	0	95.1511	K00248,K00249	d_Eukaryota
ERR1712091_264971|F0_k87_3023473_1_2950|-|81|1.141e-14|2|604|837|837[837]:721[721]:117[117]|690[690]:604[604]:87[87]	0	0	0	0	0	0	0	0	0	0	0	89.9152	14.689	63.9818	9.49539	46.9389	23.1153	K03671,K03672	d_Eukaryota
MMETSP0039_Transcript_139964_25074662|F0_k87_5447353_1_4173|-|91|1.115e-17|1|2040|2666|2666[2666]:2040[2040]:627[627]	2.27556	0	7.35745	0	0	0	0	0	0	0	0	0	0	0	0	0	0		d_Eukaryota
ERR1719183_2060596|F0_k87_405359_1_1500|-|160|1.888e-38|2|897|1466|1466[1466]:1173[1173]:294[294]|1124[1124]:897[897]:228[228]	15.9291	25.7991	12.059	8.47508	0	0	0	0	0	0	1.6488	0	0	0	0	0	0	K09458	d_Eukaryota
ERR1719158_2076660|F0_k87_3379850_1_2566|+|71|1.169e-11|1|940|1134|940[940]:1134[1134]:195[195]	20.1094	32.5349	18.1361	0	0	0	0	0	0	0	0	0	0	0	0	0	0	K00627,K00658	d_Eukaryota
ERR1719204_1472586|F0_k87_3379850_1_2566|+|107|1.701e-22|1|150|380|150[150]:380[380]:231[231]	0	0	45.6959	0	0	0	0	0	0	0	16.3043	0	0	0	0	0	0	K00382	d_Eukaryota
A0A0A9N9H1_37427103|F0_k87_3379850_1_2566|+|56|3.83e-07|1|598|735|598[598]:735[735]:138[138]	329.682	0	287.423	0	0	0	0	0	0	0	0	0	0	0	0	0	0	K00627,K00658	d_Eukaryota
ERR1719188_2660646|F0_k87_255053_1_2117|-|95|6.967e-19|1|1165|1599|1599[1599]:1165[1165]:435[435]	7.14784	50.0801	19.0128	12.641	12.9095	0	0	0	0	0	0	0	0	0	0	0	0		d_Eukaryota
ERR1740138_381027|F0_k87_6501158_1_1048|+|80|2.283e-14|2|273|725|273[273]:518[518]:246[246]|621[621]:725[725]:105[105]	4.56746	0	3.93526	0	0	0	0	0	0	0	0	0	0	0	0	0	0	K01803	d_Eukaryota
ERR1719238_826444|F0_k87_6062442_1_1430|+|98|8.709e-20|1|820|1092|820[820]:1092[1092]:273[273]	66.4479	60.6691	22.7789	46.5083	0	0	0	0	0	0	0	0	0	0	0	0	0	K00939	d_Eukaryota
MMETSP1326_Transcript_1915_35225258|F0_k87_2356352_1_5514|-|285|4.44e-76|2|2547|3686|3686[3686]:3318[3318]:369[369]|3125[3125]:2547[2547]:579[579]	1.82191	0	10.7761	22.5535	0.68793	0	0	0	0	0	0	0	0	0	0	0	0	K01933	d_Eukaryota
ERR1719454_2865590|F0_k87_3545509_1_1413|+|245|4.881e-64|1|303|842|303[303]:842[842]:540[540]	0	0	18.6417	0	5.5789	0	0	0	0	0	0	0	0	0	0	0	0	K03094	d_Eukaryota
ERR1719464_2589242|F0_k87_3545509_1_1413|-|132|5.069e-30|2|323|851|851[851]:660[660]:192[192]|631[631]:323[323]:309[309]	0	0	0	0	0	0	0	0	0	0	0	0	0	0	0	0	0	K03094	d_Eukaryota
ERR1712098_559463|F0_k87_4409368_1_1085|+|83|2.854e-15|1|635|817|635[635]:817[817]:183[183]	98.752	0	159.681	0	30.7905	0	0	0	0	0	0	0	0	0	0	0	0	K03544	d_Eukaryota
ERR1719183_1094783|F0_k87_2540970_1_1260|+|679|1.1e-194|1|1|1104|1[1]:1104[1104]:1104[1104]	0.495119	2.26193	4.16163	0	1.10872	0	0	0	0	0	0	0	0	0	0	0	0	K01953	d_Eukaryota
MMETSP0043_Transcript_36546_26503348|F0_k87_2540970_1_1260|-|177|1.441e-43|2|247|1056|1056[1056]:703[703]:354[354]|600[600]:247[247]:354[354]	0	0	0	0	0	0	0	0	0	0	0	0	0	0	0	0	0	K01953	d_Eukaryota
ERR1719183_2404622|F0_k87_536436_1_2783|-|162|4.721e-39|1|1852|2781|2781[2781]:1852[1852]:930[930]	6.85969	5.70637	13.9715	3.30859	0	0.908297	6.97683	1.8309	1.03316	0	0	0	0	0	0.751689	0	0	K15987	d_Eukaryota
MMETSP1310_Transcript_14455_18999788|F0_k87_536436_1_2783|-|196|2.748e-49|2|385|1050|1050[1050]:667[667]:384[384]|651[651]:385[385]:267[267]	4.27212	2.45597	8.57915	11.3478	1.27092	0	0	0	0	0	0	0	1.25511	0	0	0	0	K00162,K11381	d_Eukaryota
A0A224Y5I2_15408303|F0_k87_7170548_1_1302|+|56|3.83e-07|1|610|732|610[610]:732[732]:123[123]	0	0	0	0	0	0	0	0	0	0	0	0	0	0	0	0	0	K02022,K06147,K06148,K11085	d_Eukaryota
ERR1719391_421482|F0_k87_3067630_1_1212|-|91|1.115e-17|1|267|536|536[536]:267[267]:270[270]	72.1234	0	23.2284	0	0	0	0	0	0	0	0	0	0	0	0	0	0	K00239	d_Eukaryota
A0A0A9Q923_19102207|F0_k87_4597290_1_1985|+|88|8.918e-17|1|921|1172|921[921]:1172[1172]:252[252]	0	0	18.5531	0	0	0	0	0	0	0	0	0	0	0	0	0	0	K03694,K03696	d_Eukaryota
ERR1711990_1340428|F0_k87_1406217_1_4037|-|153|2.417e-36|1|3180|3926|3926[3926]:3180[3180]:747[747]	6.00394	0	11.4963	13.6612	0.997642	0	0	0	0	0	0	0.973868	0	0	0	0	0.72346		d_Eukaryota
MMETSP0168_Transcript_1713_1715904|F0_k87_4639087_1_1253|-|186|2.814e-46|1|606|1250|1250[1250]:606[606]:645[645]	0	0	6.10796	0	2.58612	6.60696	3.72949	0	7.55475	30.6869	63.0035	27.7939	3.82592	0.94497	0	3.44048	0	K01619	d_Eukaryota
ERR1719223_341298|F0_k87_2148929_1_1114|+|65|7.481e-10|1|618|938|618[618]:938[938]:321[321]	13.5855	16.7438	15.2544	0	0	0	0	0	0	0	0	0	0	0	0	0	0	K15986	d_Eukaryota
ERR1711965_1048398|F0_k87_2819737_1_1031|-|116|3.322e-25|1|517|801|801[801]:517[517]:285[285]	0	0	27.4673	0	0	0	0	0	0	0	0	0	0	0	0	0	0	K07248	d_Eukaryota
ERR1719222_742739|F0_k87_1707473_1_2309|-|64|1.496e-09|1|65|187|187[187]:65[65]:123[123]	0	0	0	0	0	0	0	0	0	0	0	0	0	0	0	0	0	K01533,K17686	d_Eukaryota
ERR1719482_1395617|F0_k87_679235_1_6106|+|101|1.089e-20|2|3149|3385|3149[3149]:3223[3223]:75[75]|3242[3242]:3385[3385]:144[144]	0	0	38.2636	0	0	0	0	0	0	0	0	0	0	0	0	0	0		d_Eukaryota
ERR1712093_43206|F0_k87_5411012_1_1202|+|146|3.094e-34|2|168|494|168[168]:341[341]:174[174]|381[381]:494[494]:114[114]	0	0	19.9818	0	0	0	0	0	0	0	0	0	0	0	0	0	0	K03320	d_Eukaryota
ERR1711988_568130|F0_k87_5924754_1_2095|-|70|2.338e-11|1|841|1542|1542[1542]:841[841]:702[702]	0	2.16978	4.50463	5.01813	0	0	0	0	0	0	0	0	0	0	0	0	0		d_Eukaryota
ERR1719382_1798610|F0_k87_5948958_1_1433|-|85|7.134e-16|1|221|454|454[454]:221[221]:234[234]	22.0558	90.3128	33.4744	0	34.1119	0	51.3032	56.8397	40.3839	0	143.803	368.694	96.344	95.3717	30.9548	58.9365	89.797	K05539,K05540	d_Eukaryota
ERR1719285_55662|F0_k87_2635755_1_4332|+|237|1.25e-61|2|200|781|200[200]:253[253]:54[54]|323[323]:781[781]:459[459]	6.59788	7.63797	4.18379	0	0	0	0	0	0	0	0	0	0	0	0	0	0	K00252	d_Eukaryota
ERR1719181_1533966|F0_k87_5363595_1_1932|+|157|1.511e-37|3|1213|1836|1213[1213]:1278[1278]:66[66]|1300[1300]:1458[1458]:159[159]|1486[1486]:1836[1836]:351[351]	7.92677	0	4.34294	0	6.46765	0	0	0	0	0	0	0	0	0	0	0	0	K00927,K01803	d_Eukaryota
ERR1711966_463591|F0_k87_6937157_1_1557|+|52|6.128e-06|1|1360|1527|1360[1360]:1527[1527]:168[168]	0	0	59.7474	566.074	0	0	0	0	0	0	0	0	0	0	0	0	0		d_Eukaryota
ERR1711964_681002|F0_k87_2870961_1_1242|-|276|2.273e-73|1|625|1239|1239[1239]:625[625]:615[615]	1.17619	0	11.4477	6.25049	1.41642	0	0	0	0	0	0	0	0	0	0	1.86665	0	K10808	d_Eukaryota
ERR1719379_3264860|F0_k87_3346384_1_1040|-|45|0.0007844|1|74|232|232[232]:74[74]:159[159]	73.1674	688.08	434.424	315.946	159.028	0	0	0	0	0	0	0	0	0	0	0	0	K01497	d_Eukaryota
ERR1719329_1139715|F0_k87_1765645_1_1209|+|82|5.707e-15|1|3|293|3[3]:293[293]:291[291]	13.0564	34.2963	32.4139	39.1228	20.3957	0	0	0	0	0	0	0	0	0	0	0	0	K00927,K01803	d_Eukaryota
MMETSP1441_Transcript_66156_9535743|F0_k87_1693736_1_6082|-|216|2.621e-55|1|395|1354|1354[1354]:395[395]:960[960]	5.37211	4.09521	18.4035	18.9999	1.35082	0.86721	49.4434	0.582843	21.202	13.5257	88.4901	129.098	2.07378	0.514992	1.43879	0.943332	0.500253	K03404,K03405	d_Eukaryota
ERR1719203_611167|F0_k87_455853_1_1067|+|128|8.111e-29|3|75|398|75[75]:140[140]:66[66]|156[156]:248[248]:93[93]|267[267]:398[398]:132[132]	13.0564	34.2963	58.3451	0	0	0	0	0	0	0	0	10.2829	0	0	0	0	0	K00164,K01616	d_Eukaryota
ERR1719259_1323230|F0_k87_5850334_1_1804|+|72|5.844e-12|1|972|1181|972[972]:1181[1181]:210[210]	15.9223	49.0937	76.5041	0	41.9203	0	0	0	0	0	0	0	0	0	0	0	0	K03495	d_Eukaryota
ERR1719232_1727749|F0_k87_576519_1_2018|-|184|1.126e-45|1|1216|1488|1488[1488]:1216[1216]:273[273]	198.493	61.7492	248.442	0	96.5674	0	0	0	0	0	0	0	41.8817	0	0	0	0	K03696	d_Eukaryota
ERR1719370_100993|F0_k87_723222_1_6129|+|231|7.998e-60|1|5083|5763|5083[5083]:5763[5763]:681[681]	4.96006	6.83742	10.2892	42.1511	1.17071	2.99394	0	0	0	0	0	0	0	0	0	0	0	K00627,K00658	d_Eukaryota
ERR1712230_253503|F0_k87_172392_1_1273|+|110|2.126e-23|1|986|1201|986[986]:1201[1201]:216[216]	0	0	52.9796	0	0	0	0	0	0	0	0	0	0	0	0	0	0	K00338,K03941	d_Eukaryota
MMETSP0806_Transcript_10379_11343176|F0_k87_1229624_1_5689|-|189|3.517e-47|1|4663|5505|5505[5505]:4663[4663]:843[843]	4.29954	4.92323	11.1615	34.2265	3.28435	0	0	0	0	0	0	0	0	0	0	0	0	K00161	d_Eukaryota
ERR1712176_1351655|F0_k87_193971_1_1098|+|68|9.351e-11|1|292|456|292[292]:456[456]:165[165]	0	0	34.2266	0	0	0	0	0	0	0	0	0	0	0	0	0	0	K02357	d_Eukaryota
A0A174CCR5_28182819|F0_k87_293795_1_7466|+|61|1.197e-08|1|3474|3617|3474[3474]:3617[3617]:144[144]	104.802	516.703	567.639	492.412	0	0	0	0	0	0	0	0	0	0	0	0	0	K03526	d_Eukaryota
MMETSP0213_Transcript_39185_16999100|F0_k87_6093185_1_1003|+|184|1.126e-45|1|4|822|4[4]:822[822]:819[819]	0.747329	1.71209	10.5043	7.93288	1.71819	0	0	0	0	0	0	0	0	0	0	0	0		d_Eukaryota
ERR1719409_2676069|F0_k87_4384833_1_1014|+|193|2.198e-48|3|61|489|61[61]:270[270]:210[210]|325[325]:363[363]:39[39]|397[397]:489[489]:93[93]	0	0	0	0	0	0	0	0	0	0	0	0	0	0	0	0	0	K01933	d_Eukaryota
ERR1719433_683355|F0_k87_5025957_1_2849|-|98|8.709e-20|1|131|391|391[391]:131[131]:261[261]	28.9201	0	8.44211	0	0	0	0	0	0	0	0	0	0	0	0	0	0	K00325	d_Eukaryota
ERR1719354_1500489|F0_k87_3133759_1_1000|-|88|8.918e-17|2|44|310|310[310]:215[215]:96[96]|187[187]:44[44]:144[144]	0	0	0	0	0	42.3935	0	0	0	38.4881	15.1396	32.8215	0	21.2528	19.7612	0	19.5431	K07238	d_Eukaryota
ERR1711974_580554|F0_k87_5882890_1_2552|-|188|7.035e-47|1|1135|1362|1362[1362]:1135[1135]:228[228]	0	0	34.8411	74.9622	18.1129	23.4634	0	0	0	0	0	0	0	0	0	0	0	K08770	d_Eukaryota
MMETSP1101_Transcript_25226_39255120|F0_k87_578784_1_1806|+|255|4.767e-67|1|1|876|1[1]:876[876]:876[876]	2.71293	0	11.5819	3.59898	0.774002	0	0	0	0	0	0	0	0	0	0	0	0	K01710,K08678	d_Eukaryota
ERR1719272_817509|F0_k87_4277239_1_2071|+|123|2.595e-27|2|166|423|166[166]:252[252]:87[87]|283[283]:423[423]:141[141]	0	0	0	0	0	0	0	0	0	0	0	0	0	0	0	0	0	K00526	d_Eukaryota
ERR1719499_1036187|F0_k87_5509370_1_2060|+|130|2.028e-29|1|417|962|417[417]:962[962]:546[546]	0	0	10.9225	0	5.44276	0	0	0	0	0	0	0	0	0	0	0	0	K00857,K05961	d_Eukaryota
MMETSP1357_Transcript_29096_31900477|F0_k87_1849199_1_15076|+|267|1.164e-70|2|10439|11761|10439[10439]:10987[10987]:549[549]|11003[11003]:11761[11761]:759[759]	5.583	3.63959	9.97401	4.22877	0.884218	0	0	0	0	0	0.367171	0	0	0	0	0	0	K04567	d_Eukaryota
MMETSP1459_Transcript_734_10891424|F0_k87_378483_1_1707|-|375|3.586e-103|2|543|1451|1451[1451]:1131[1131]:321[321]|1055[1055]:543[543]:513[513]	5.09471	10.002	17.5885	19.3133	4.1747	0	0	0	0	0	0.691618	0	0	0	0	0	0	K04077	d_Eukaryota
ERR1712228_1087822|F0_k87_378483_1_1707|-|67|1.87e-10|1|122|325|325[325]:122[122]:204[204]	16.8404	52.3917	112.343	102.137	22.2406	0	0	0	0	0	0	0	0	0	0	0	0	K04078	d_Eukaryota
ERR1719162_1780152|F0_k87_1308979_1_2562|-|89|4.459e-17|1|2163|2324|2324[2324]:2163[2163]:162[162]	56.1343	305.511	93.3819	248.726	0	0	0	0	0	0	0	0	0	0	0	0	0	K04043	d_Eukaryota
ERR1712034_247898|F0_k87_1979233_1_9194|-|176|2.881e-43|1|1744|2547|2547[2547]:1744[1744]:804[804]	7.67917	7.0387	16.0333	20.3798	0	2.26788	47.6443	0	20.0241	23.5486	60.8046	93.0732	2.68211	1.3296	3.24221	1.21511	2.58516	K04487	d_Eukaryota
A0A0E9F0B9_11799483|F0_k87_1923772_1_2684|+|71|1.169e-11|1|964|1158|964[964]:1158[1158]:195[195]	0	0	90.6804	0	0	0	0	0	0	0	0	0	0	0	0	0	0	K03495	d_Eukaryota
ERR1719238_769697|F0_k87_5977674_1_1005|+|196|2.748e-49|4|163|879|163[163]:222[222]:60[60]|262[262]:438[438]:177[177]|457[457]:537[537]:81[81]|619[619]:879[879]:261[261]	0	0	2.14865	0	0	0	0	0	0	0	0	0	0	0	0	0	0	K00134,K00150	d_Eukaryota
ERR1711969_189059|F0_k87_1979354_1_3074|-|147|1.547e-34|1|363|935|935[935]:363[363]:573[573]	41.3469	9.22984	25.2401	28.3648	0	2.08229	75.5252	45.308	25.0664	21.5487	121.112	202.99	6.32217	18.6854	33.8885	12.715	22.7679	K01802,K03767,K03768	d_Eukaryota
ERR1719263_1524512|F0_k87_567488_1_2254|-|76|3.653e-13|2|679|921|921[921]:781[781]:141[141]|765[765]:679[679]:87[87]	18.585	26.6884	23.2274	74.9622	0	0	0	0	0	0	0	0	0	0	0	0	0	K03671	d_Eukaryota
ERR1711939_1033456|F0_k87_1527104_1_2102|+|87|1.784e-16|1|1833|2024|1833[1833]:2024[2024]:192[192]	0	0	18.395	0	24.9558	0	0	0	0	0	0	0	0	0	0	0	0		d_Eukaryota
MMETSP1435_Transcript_8099_4005274|F0_k87_1555731_1_1261|+|111|1.063e-23|1|132|512|132[132]:512[512]:381[381]	0	0	6.19295	0	0	0	0	0	0	0	0	0	0	0	0	0	0	K03013	d_Eukaryota
ERR1711991_811490|F0_k87_6975163_1_1452|+|99|4.354e-20|1|676|882|676[676]:882[882]:207[207]	16.3215	26.0339	15.8202	0	21.8648	0	0	0	0	21.9841	40.7413	0	14.6107	0	0	23.2666	0		d_Eukaryota
ERR1719198_2383087|F0_k87_308674_1_6962|+|130|2.028e-29|1|672|1343|672[672]:1343[1343]:672[672]	6.08194	4.65891	10.5339	0	0	0	0	0	0	0	0	0	0	0	0	0	0	K00228	d_Eukaryota
ERR1719352_261628|F0_k87_7080973_1_1376|+|127|1.622e-28|2|208|732|208[208]:348[348]:141[141]|406[406]:732[732]:327[327]	0	0	5.21481	0	0	0	0	0	0	0	0	0	0	0	0	0	0	K06020	d_Eukaryota
ERR1719262_286951|F0_k87_1011951_1_1558|-|136|3.168e-31|2|449|730|730[730]:584[584]:147[147]|568[568]:449[449]:120[120]	0	0	15.9156	0	0	0	0	0	0	0	0	0	0	0	0	0	0	K00234	d_Eukaryota
ERR1719354_120998|F0_k87_4730052_1_5435|-|76|3.653e-13|1|1599|1778|1778[1778]:1599[1599]:180[180]	0	0	204.78	0	0	0	0	0	0	0	0	0	0	0	0	0	0	K01697,K01738	d_Eukaryota
ERR1740124_1269431|F0_k87_1814283_1_4947|-|103|2.721e-21|2|660|1031|1031[1031]:966[966]:66[66]|890[890]:660[660]:231[231]	11.0693	0	12.2264	0	0	0	0	0	0	0	0	0	0	0	0	0	0	K01939	d_Eukaryota
ERR1712185_54152|F0_k87_1819171_1_1025|-|314|8.269e-85|1|397|1023|1023[1023]:397[397]:627[627]	4.55113	10.474	18.3936	24.1828	0	0	0	0	0	0	0	0	0	0	0	0	0	K15316,K15317,K15321,K15415,K15416,K15417	d_Eukaryota
ERR1719240_920217|F0_k87_836494_1_6314|+|74|1.461e-12|2|933|1295|933[933]:1031[1031]:99[99]|1068[1068]:1295[1295]:228[228]	0	0	4.84802	0	7.58145	0	0	0	0	0	0	0	0	0	0	0	0	K15987	d_Eukaryota
ERR1712078_690589|F0_k87_3980216_1_1176|+|146|3.094e-34|2|3|449|3[3]:197[197]:195[195]|216[216]:449[449]:234[234]	0	0	8.77493	13.0668	3.36135	8.48494	0	0	0	0	0	0	0	0	0	0	0	K14652	d_Eukaryota
ERR1719456_395498|F0_k87_603989_1_5134|+|50|2.451e-05|1|2701|2856|2701[2701]:2856[2856]:156[156]	87.0783	0	0	0	0	0	0	0	0	0	0	0	0	0	0	0	0	K00239,K18209	d_Eukaryota
ERR1711871_1573372|F0_k87_5928825_1_1080|+|86|3.567e-16|2|592|816|592[592]:729[729]:138[138]|745[745]:816[816]:72[72]	15.9223	0	15.3008	0	62.8805	0	0	0	0	0	0	0	0	0	0	0	0	K01696,K01817	d_Eukaryota
ERR1719450_1601603|F0_k87_64635_1_1260|-|274|9.092e-73|1|227|1258|1258[1258]:227[227]:1032[1032]	0	0	9.13489	5.74205	0.608929	0	0	0	0	0	0	0	0	0	0	0	0	K10843	d_Eukaryota
ERR1719322_434408|F0_k87_7164936_1_1341|-|85|7.134e-16|2|1127|1324|1324[1324]:1196[1196]:129[129]|1180[1180]:1127[1127]:54[54]	49.376	40.8216	19.9601	0	0	0	0	0	0	0	0	0	0	0	0	0	0	K00939	d_Eukaryota
ERR1719238_177254|F0_k87_3748225_1_1021|-|88|8.918e-17|2|749|976|976[976]:863[863]:114[114]|844[844]:749[749]:96[96]	0	0	0	0	0	0	0	0	0	0	0	0	0	0	0	0	0	K01915	d_Eukaryota
ERR1712110_128042|F0_k87_7038461_1_1859|+|116|3.322e-25|1|729|926|729[729]:926[926]:198[198]	18.3734	0	105.515	0	47.389	0	0	0	0	0	0	0	0	0	0	0	0	K01428	d_Eukaryota
ERR1711991_70405|F0_k87_3888460_1_1686|-|86|3.567e-16|1|26|196|196[196]:26[26]:171[171]	0	0	29.6444	0	44.8546	0	0	0	0	0	0	0	0	0	0	0	0	K00336,K05588	d_Eukaryota
ERR1719491_2702468|F0_k87_1516812_1_1284|-|122|5.191e-27|2|272|1117|1117[1117]:887[887]:231[231]|370[370]:272[272]:99[99]	5.92713	14.4508	23.6452	0	0	0	0	0	0	0	0	0	0	0	0	0	0		d_Eukaryota
ERR1719488_392759|F0_k87_5499606_1_1069|-|226|2.559e-58|1|31|594|594[594]:31[31]:564[564]	0	0	10.2051	0	1.69048	0	0	0	0	0	0	0	0	0	0	0	0		d_Eukaryota
I2C715_27810398|F0_k87_5825249_1_1144|-|69|4.675e-11|1|940|1143|1143[1143]:940[940]:204[204]	33.6807	26.1958	144.441	0	44.4812	0	0	0	0	0	0	0	0	0	0	0	0	K01696,K01817	d_Eukaryota
ERR1712166_1445590|F0_k87_3683023_1_1022|+|69|4.675e-11|1|849|1010|849[849]:1010[1010]:162[162]	168.403	0	0	0	60.6717	0	0	0	0	0	0	47.1379	0	0	0	0	0	K01692	d_Eukaryota
ERR1719464_1303681|F0_k87_1271155_1_1284|+|76|3.653e-13|1|901|1092|901[901]:1092[1092]:192[192]	125.822	0	73.5801	0	24.9558	0	0	0	21.94	0	0	0	17.3225	0	0	0	0	K01006,K01007	d_Eukaryota
ERR1712070_463084|F0_k87_2034668_1_1007|+|149|3.867e-35|1|382|591|382[382]:591[591]:210[210]	31.8446	0	122.407	0	62.8805	0	0	14.3228	0	0	0	0	0	0	0	0	0	K03667	d_Eukaryota
ERR1719171_3178116|F0_k87_6514602_1_1245|-|66|3.74e-10|1|21|215|215[215]:21[21]:195[195]	20.1094	0	36.2722	0	0	0	0	0	164.878	52.1392	318.382	24.1961	32.597	30.4958	11.2821	54.7454	12.9815	K03579	d_Eukaryota
ERR1711969_484674|F0_k87_72610_1_1549|+|81|1.141e-14|1|710|904|710[710]:904[904]:195[195]	20.1094	0	36.2722	0	118.017	0	0	0	0	0	0	0	0	0	0	0	0	K01092,K05602	d_Eukaryota
ERR1719443_2040543|F0_k87_3252688_1_2479|+|80|2.283e-14|1|873|1433|873[873]:1433[1433]:561[561]	2.77372	12.8043	12.6086	7.37459	1.70995	0	0	0	0	0	0	3.34437	0	0	0	0	0	K01923	d_Eukaryota
MMETSP0405_Transcript_889_5086606|F0_k87_529330_1_1048|+|58|9.575e-08|1|596|820|596[596]:820[820]:225[225]	0	0	47.9672	0	0	0	0	0	0	0	0	0	0	0	0	0	0		d_Eukaryota
ERR1711976_457354|F0_k87_529330_1_1048|-|82|5.707e-15|1|212|487|487[487]:212[212]:276[276]	0	0	22.1602	0	11.7285	0	0	0	0	0	0	0	0	0	0	0	0	K09580	d_Eukaryota
ERR1712000_326321|F0_k87_1908107_1_1984|+|75|7.305e-13|1|1320|1565|1320[1320]:1565[1565]:246[246]	27.8117	0	19.7965	0	14.8051	0	0	0	0	0	0	0	0	0	0	0	0	K03665	d_Eukaryota
ERR1719312_1259714|F0_k87_1800104_1_1704|+|235|4.998e-61|1|942|1355|942[942]:1355[1355]:414[414]	8.11943	0	14.5346	0	18.7665	0	0	0	0	0	0	0	0	0	0	0	0	K00334,K00335	d_Eukaryota
ERR1719199_684312|F0_k87_1800104_1_1704|+|72|5.844e-12|1|371|493|371[371]:493[493]:123[123]	0	0	0	0	0	0	0	0	0	0	0	0	0	0	0	0	0	K00336	d_Eukaryota
ERR1712216_554685|F0_k87_1248895_1_1229|+|84|1.427e-15|2|534|825|534[534]:650[650]:117[117]|691[691]:825[825]:135[135]	0	0	0	0	0	0	0	0	0	0	0	0	0	0	0	0	0	K01696	d_Eukaryota
ERR1719450_1157413|F0_k87_1599291_1_7115|-|217|1.31e-55|1|2981|3838|3838[3838]:2981[2981]:858[858]	6.28767	6.39845	8.69188	18.5372	3.99497	1.02483	1.20468	0	0	0	0	0	0	0	0	0	0	K01610	d_Eukaryota
A0A1J5PZH2_38431208|F0_k87_5074101_1_1246|-|59|4.788e-08|1|969|1199|1199[1199]:969[969]:231[231]	40.2909	27.952	34.2719	0	17.6529	0	0	0	0	0	0	0	0	0	0	0	0		d_Eukaryota
MMETSP0119_Transcript_25821_23957945|F0_k87_1109379_1_9489|+|264|9.31e-70|2|3005|4417|3005[3005]:3508[3508]:504[504]|3587[3587]:4417[4417]:831[831]	4.70214	0	9.05812	24.7349	0	0	14.053	0	9.81597	8.82574	33.7312	59.4981	4.49812	6.01309	3.35036	2.38175	1.20809		d_Eukaryota
ERR1719464_1303681|F0_k87_4045208_1_1166|+|77|1.826e-13|1|972|1151|972[972]:1151[1151]:180[180]	87.9856	133.076	0	0	0	0	0	24.5588	0	0	0	0	0	0	0	0	0	K01006,K01007	d_Eukaryota
ERR1712176_1198993|F0_k87_3262523_1_1423|+|139|3.96e-32|1|189|668|189[189]:668[668]:480[480]	0	0	44.1222	0	2.46847	0	0	0	0	0	0	0	0	0	0	0	0	K02863	d_Eukaryota
ERR1711991_812487|F0_k87_92727_1_1242|+|137|1.584e-31|1|786|1142|786[786]:1142[1142]:357[357]	30.0199	0	26.1792	0	17.7328	0	0	0	0	0	0	0	0	0	0	0	0	K02519	d_Eukaryota
ERR1711991_1023516|F0_k87_4708195_1_1212|-|282|3.552e-75|1|826|1209|1209[1209]:826[826]:384[384]	16.793	23.8079	21.1765	0	23.7523	0	0	0	0	0	0	0	0	0	2.05367	0	0	K00099	d_Eukaryota
ERR1711982_302482|F0_k87_3219614_1_1483|-|91|1.115e-17|2|772|1008|1008[1008]:892[892]:117[117]|858[858]:772[772]:87[87]	0	0	0	0	0	0	0	0	0	0	0	0	0	0	0	0	0	K00428,K03386	d_Eukaryota
ERR1719387_1811125|F0_k87_3204680_1_2190|-|292|3.468e-78|4|187|1122|1122[1122]:907[907]:216[216]|885[885]:649[649]:237[237]|624[624]:511[511]:114[114]|438[438]:187[187]:252[252]	0.747329	0	1.16714	0	0.859097	0	0	0	0	0	0	0	0	0	0	0	0	K00012	d_Eukaryota
ERR1712070_1286071|F0_k87_592227_1_2445|+|125|6.488e-28|1|2038|2409|2038[2038]:2409[2409]:372[372]	0	0	0	0	10.4761	0	0	0	0	0	0	5.15121	0	0	0	0	0	K01711	d_Eukaryota
ERR1719348_2724493|F0_k87_3292543_1_1736|-|81|1.141e-14|2|1054|1479|1479[1479]:1360[1360]:120[120]|1293[1293]:1054[1054]:240[240]	16.6423	9.9268	14.6365	0	0	0	0	0	0	0	0	0	0	0	0	0	0	K13051	d_Eukaryota
ERR1711871_383200|F0_k87_4499256_1_1248|+|92|5.574e-18|1|61|267|61[61]:267[267]:207[207]	0	0	15.8202	0	0	0	0	0	0	0	0	0	0	0	0	0	0	K01834	d_Eukaryota
ERR1711965_331439|F0_k87_778653_1_1129|-|133|2.535e-30|2|40|351|351[351]:286[286]:66[66]|261[261]:40[40]:222[222]	0	0	39.9636	0	0	0	0	0	0	0	0	0	0	0	0	0	0	K00088	d_Eukaryota
ERR1719157_294720|F0_k87_5465277_1_2350|-|96|3.483e-19|2|45|290|290[290]:219[219]:72[72]|188[188]:45[45]:144[144]	0	21.5055	0	0	0	0	0	0	0	0	0	0	13.2661	0	0	0	0	K01845	d_Eukaryota
ERR1719384_1364911|F0_k87_3102268_1_1463|+|116|3.322e-25|2|451|810|451[451]:615[615]:165[165]|655[655]:810[810]:156[156]	0	0	0	0	0	50.3841	0	0	66.758	12.464	40.9553	0	19.4652	6.68915	8.47064	0	0	K01681	d_Eukaryota
ERR1719369_2661592|F0_k87_3798234_1_3445|+|105|6.804e-22|2|2676|3004|2676[2676]:2843[2843]:168[168]|2903[2903]:3004[3004]:102[102]	0	0	0	48.1954	0	0	0	0	0	0	0	0	0	0	0	0	0	K04488,K13819	d_Eukaryota
ERR1711871_419884|F0_k87_3106541_1_1241|-|61|1.197e-08|1|451|648|648[648]:451[451]:198[198]	36.7467	29.6333	105.515	0	23.6945	0	0	0	0	0	0	0	0	0	0	0	0	K00324	d_Eukaryota
ERR1719436_1246509|F0_k87_1647160_1_1002|+|64|1.496e-09|1|527|682|527[527]:682[682]:156[156]	0	0	166.254	0	115.749	0	0	0	0	0	0	0	0	0	0	0	0	K11808	d_Eukaryota
ERR1712032_1523522|F0_k87_3929102_1_1344|+|194|1.099e-48|3|217|987|217[217]:381[381]:165[165]|574[574]:825[825]:252[252]|856[856]:987[987]:132[132]	1.44435	0	9.60041	0	10.7551	0	0	0	0	0	1.47356	0	0	0	0	0	0	K00252	d_Eukaryota
ERR550519_2496426|F0_k87_2418421_1_1127|-|80|2.283e-14|1|107|232|232[232]:107[107]:126[126]	3.2923	0	0	0	0	0	0	0	0	0	0	0	0	0	0	0	0	K01689	d_Eukaryota
ERR1719229_1354676|F0_k87_7009345_1_2343|+|51|1.226e-05|1|877|1377|877[877]:1377[1377]:501[501]	0	0	4.41871	0	2.21595	0	0	0	0	0	0	0	0	0	0	0	0		d_Eukaryota
ERR550532_3448003|F0_k87_376260_1_1480|+|90|2.229e-17|1|576|821|576[576]:821[821]:246[246]	83.435	159.377	79.186	182.811	0	0	0	0	0	0	0	0	0	0	0	0	0	K01620	d_Eukaryota
ERR1719343_1832786|F0_k87_5348508_1_1357|+|49|4.903e-05|1|773|976|773[773]:976[976]:204[204]	0	0	112.343	102.137	0	0	0	0	0	0	0	0	0	0	0	0	0		d_Eukaryota
ERR1719199_1203547|F0_k87_4669740_1_1219|+|53|3.064e-06|1|403|612|403[403]:612[612]:210[210]	0	0	45.9024	0	20.9602	0	0	0	0	0	0	0	0	0	0	0	0	K01951,K03790	d_Eukaryota
ERR1711871_148646|F0_k87_97027_1_6874|+|248|6.102e-65|4|101|880|101[101]:235[235]:135[135]|281[281]:409[409]:129[129]|458[458]:607[607]:150[150]|635[635]:880[880]:246[246]	25.0567	7.20032	8.36839	0	0	1.58352	10.7728	6.20545	8.14416	20.6328	48.1124	72.6283	3.67794	9.9972	6.30634	1.65532	12.3857	K01902	d_Eukaryota
ERR1719487_584562|F0_k87_3743858_1_1177|-|108|8.504e-23|2|850|1176|1176[1176]:1042[1042]:135[135]|1008[1020]:850[850]:159[147]	17.0879	0	0	0	0	0	0	0	0	0	0	0	0	0	0	0	0	K04043	d_Eukaryota
ERR1719158_2076660|F0_k87_1058646_1_2048|-|84|1.427e-15|1|1590|1820|1820[1820]:1590[1590]:231[231]	0	0	0	0	0	0	0	0	0	8.98605	0	0	29.5449	56.9431	40.6583	0	27.5865	K00627,K00658	d_Eukaryota
MMETSP0419_Transcript_33645_16396345|F0_k87_3255733_1_1255|-|50|2.451e-05|1|334|612|612[612]:334[334]:279[279]	0	0	21.6043	0	0	0	0	0	0	0	0	0	0	0	0	0	0		d_Eukaryota
ERR1719469_443694|F0_k87_798809_1_7466|-|129|4.055e-29|1|2568|2906|2906[2906]:2568[2568]:339[339]	26.2825	0	43.7221	24.5582	0	0	0	0	0	0	0	0	0	0	0	0	0	K01738	d_Eukaryota
ERR1719197_188944|F0_k87_824372_1_2766|-|126|3.244e-28|3|646|1509|1509[1509]:1366[1366]:144[144]|1308[1308]:1135[1135]:174[174]|933[933]:646[646]:288[288]	111.02	105.619	23.5551	0	11.6652	195.305	169.961	46.8452	18.103	146.078	90.1639	269.384	123.914	31.6174	24.8046	95.7783	74.9501	K00641,K01740,K01760	d_Eukaryota
ERR1719311_505725|F0_k87_5506682_1_1290|+|68|9.351e-11|1|1088|1267|1088[1088]:1267[1267]:180[180]	0	0	20.478	0	0	0	77.723	0	297.088	147.16	268.67	0	92.6317	0	14.844	0	47.1447	K01754	d_Eukaryota
A0A174E2A8_10853288|F0_k87_2096057_1_3107|+|53|3.064e-06|1|1987|2139|1987[1987]:2139[2139]:153[153]	64.4357	0	174.444	0	152.107	0	0	0	0	0	0	0	0	0	0	0	0	K02010,K02052	d_Eukaryota
ERR1719453_380400|F0_k87_2345415_1_1190|+|87|1.784e-16|1|546|869|546[546]:869[869]:324[324]	0	0	14.903	0	0	0	0	0	0	0	0	0	0	0	0	0	0	K01845	d_Eukaryota
ERR1711991_121357|F0_k87_2463472_1_1260|-|236|2.499e-61|3|1|465|465[465]:355[355]:111[111]|339[339]:220[220]:120[120]|195[195]:1[1]:195[195]	2.51141	5.87425	6.70919	0	10.3027	4.32639	0	0	0	0	0	0	0	0	1.52872	0	0	K03667	d_Eukaryota
W1WZR0_14522520|F0_k87_2077755_1_1049|+|99|4.354e-20|1|310|696|310[310]:696[696]:387[387]	0	0	2.9521	0	0	0	0	0	0	0	0	0	0	0	0	0	0	K03665	d_Eukaryota
ERR1719217_569319|F0_k87_3454251_1_1906|+|101|1.089e-20|1|0|242|0[0]:242[242]:243[243]	0	0	61.6414	0	0	0	0	0	0	0	0	0	0	0	0	0	0	K02218,K08959,K08960	d_Eukaryota
MMETSP0752_Transcript_12288_19473894|F0_k87_823693_1_1136|-|253|1.907e-66|1|75|1061|1061[1061]:75[75]:987[987]	0	0	6.63257	0	0	0	0	0	0	0	0	0	0	0	0	0	0	K13356,K13513	d_Eukaryota
Q1KM18_21842269|F0_k87_1071531_1_3439|+|65|7.481e-10|1|1031|1471|1031[1031]:1471[1471]:441[441]	6.91153	26.8773	32.5056	97.8035	9.31169	0	0	0	0	0	0	0	0	0	0	0	0		d_Eukaryota
ERR1711988_1712734|F0_k87_5912021_1_2445|+|138|7.92e-32|1|1255|1563|1255[1255]:1563[1563]:309[309]	0	0	22.4064	0	0	0	0	0	0	0	0	0	0	0	0	0	0	K03013	d_Eukaryota
ERR550525_826194|F0_k87_1703131_1_1190|+|203|2.147e-51|2|259|873|259[259]:501[501]:243[243]|577[577]:873[873]:297[297]	0	0	2.48555	0	0	2.36434	0	0	57.0139	13.2293	53.4839	1.81921	10.6514	7.85627	1.8051	0	10.2187	K00134	d_Eukaryota
ERR1712224_643247|F0_k87_6756946_1_1310|-|183|2.251e-45|3|752|1220|1220[1220]:1056[1056]:165[165]|1040[1040]:957[957]:84[84]|937[937]:752[752]:186[186]	0	0	4.22507	0	0	0	0	0	0	0	0	0	0	0	0	0	0	K09013	d_Eukaryota
ERR1712178_599464|F0_k87_927627_1_2548|-|120|2.076e-26|1|2263|2478|2478[2478]:2263[2263]:216[216]	15.4091	0	66.2245	86.1649	38.6794	0	0	0	0	0	0	0	0	0	0	0	0	K01915	d_Eukaryota
ERR1719271_2164672|F0_k87_874298_1_1269|+|83|2.854e-15|1|713|943|713[713]:943[943]:231[231]	0	0	45.6959	0	0	23.1223	0	0	41.8252	33.6024	163.043	67.4682	0	28.4715	27.1055	0	68.9662	K02021,K06147,K06148,K18216,K18889	d_Eukaryota
MMETSP1156_Transcript_50778_8730503|F0_k87_2202348_1_10786|+|74|1.461e-12|1|9933|10751|9933[9933]:10751[10751]:819[819]	4.48397	11.9846	9.33712	19.8322	1.71819	0	0	0	0	0	0	0	1.73902	0	0	0	0	K02234	d_Eukaryota
A0A210QN98_4553239|F0_k87_3215969_1_2421|-|48|9.805e-05|1|9|347|347[347]:9[9]:339[339]	0	12.7101	34.9777	0	0	0	0	0	0	0	0	0	0	0	0	0	0		d_Eukaryota
ERR1712179_109071|F0_k87_898361_1_5810|-|103|2.721e-21|2|4518|4856|4856[4856]:4629[4629]:228[228]|4604[4604]:4518[4518]:87[87]	7.5263	37.4227	32.0486	30.8749	0	0	0	0	0	0	0	0	0	0	0	0	0	K00074	d_Eukaryota
ERR1719195_879328|F0_k87_5916944_1_1544|-|69|4.675e-11|1|440|670|670[670]:440[440]:231[231]	0	0	91.3918	0	70.6115	0	0	0	0	0	0	0	0	0	0	0	0	K00568	d_Eukaryota
ERR1711965_1115078|F0_k87_4273224_1_1194|+|115|6.644e-25|1|92|628|92[92]:628[628]:537[537]	0	0	12.58	0	9.4159	0	0	0	0	0	0	0	0	0	0	0	0		d_Eukaryota
MMETSP1310_Transcript_8159_13795664|F0_k87_5510620_1_1764|+|189|3.517e-47|2|75|947|75[75]:515[515]:441[441]|693[693]:947[947]:255[255]	3.83169	6.59982	15.2393	0	4.50521	0	0	0	0	0	0	0	0	0	0	0	0	K03667	d_Eukaryota
ERR1719167_2182409|F0_k87_5591942_1_1499|+|432|2.488e-120|1|337|1488|337[337]:1488[1488]:1152[1152]	0.46849	6.41884	5.71477	32.2981	0.52311	2.01754	0	0	0	0.261335	0.434209	0	0	0	0	0	0	K03243	d_Eukaryota
ERR1712032_880844|F0_k87_6293050_1_1608|+|78|9.132e-14|1|949|1173|949[949]:1173[1173]:225[225]	87.0726	0	35.9754	155.009	36.8461	0	0	0	0	0	0	0	0	0	0	0	0	K01740	d_Eukaryota
ERR1719162_1885137|F0_k87_489202_1_20566|-|46|0.0003922|2|13930|14235|14235[14235]:14059[14059]:177[177]|14022[14022]:13930[13930]:93[93]	0	0	23.2284	0	0	0	41.5405	0	49.3574	31.24	144.812	137.372	44.3421	32.2301	0	0	0	K00287,K18591	d_Eukaryota
ERR1719506_2312622|F0_k87_408107_1_1168|+|69|4.675e-11|1|35|340|35[35]:340[340]:306[306]	0	0	34.3167	0	18.2325	0	0	0	0	0	0	0	0	0	0	0	0	K00820	d_Eukaryota
ERR1712018_834823|F0_k87_2674642_1_1677|-|100|2.177e-20|1|496|789|789[789]:496[496]:294[294]	0	0	12.5806	0	0	0	0	0	0	0	0	0	0	0	0	0	0	K09458	d_Eukaryota
ERR550534_2369088|F0_k87_3033162_1_1927|+|292|3.468e-78|1|403|1233|403[403]:1233[1233]:831[831]	0.731637	1.67583	7.417	3.88298	2.51899	0	0	0	0	0	0	0	0	0	0	0	0	K04799	d_Eukaryota
ERR1719436_805312|F0_k87_1246978_1_1010|+|77|1.826e-13|2|349|576|349[349]:468[468]:120[120]|511[511]:576[576]:66[66]	0	0	0	0	29.6617	0	0	0	0	0	0	0	0	0	0	0	0	K02355	d_Eukaryota
ERR1719235_2641725|F0_k87_5047922_1_1017|-|87|1.784e-16|1|51|218|218[218]:51[51]:168[168]	37.8751	0	89.621	0	0	0	0	0	0	0	0	0	0	0	0	0	0	K02355	d_Eukaryota
ERR1719341_1956986|F0_k87_4797026_1_1396|-|140|1.98e-32|1|795|1124|1124[1124]:795[795]:330[330]	5.92713	28.9015	9.45807	26.7669	0	0	0	0	0	7.71041	0	0	0	0	0	0	0	K03420	d_Eukaryota
A0A174CCR5_28182819|F0_k87_736662_1_6123|-|63|2.992e-09|1|1695|1847|1847[1847]:1695[1695]:153[153]	0	0	87.2222	0	0	0	0	0	0	0	0	0	0	0	0	0	0	K03526	d_Eukaryota
ERR1711912_20135|F0_k87_2600834_1_1091|+|96|3.483e-19|2|762|1061|762[762]:944[944]:183[183]|993[993]:1061[1061]:69[69]	29.68	0	0	0	0	0	0	0	0	0	0	0	0	32.5907	0	0	0	K03694,K03696	d_Eukaryota
ERR1719284_2067980|F0_k87_925664_1_2372|-|61|1.197e-08|1|694|801|801[801]:694[694]:108[108]	0	0	0	0	0	0	0	0	0	0	0	0	0	0	0	0	0	K08568	d_Eukaryota
MMETSP0448_Transcript_1456_10840778|F0_k87_1691988_1_2195|+|203|2.147e-51|4|415|1266|415[415]:489[489]:75[75]|541[541]:690[690]:150[150]|724[724]:909[909]:186[186]|961[961]:1266[1266]:306[306]	0	0	9.41422	4.85316	0	0	0	0	0	0	0	0	0	0	0	0	0	K01945,K01952	d_Eukaryota
ERR1719154_564679|F0_k87_304816_1_5394|+|110|2.126e-23|2|2013|2309|2013[2013]:2135[2135]:123[123]|2154[2154]:2309[2309]:156[156]	37.3234	0	14.4028	43.9747	0	0	0	0	0	0	0	0	0	0	0	0	0	K03593	d_Eukaryota
ERR1712038_24535|F0_k87_3319820_1_1039|-|125|6.488e-28|1|219|1031|1031[1031]:219[219]:813[813]	0	0	6.49343	0	0.869155	0	0	0	0	0	0	0	0	0	0	0	0		d_Eukaryota
ERR1711991_806197|F0_k87_327187_1_1798|-|146|3.094e-34|2|1156|1578|1578[1578]:1453[1453]:126[126]|1386[1386]:1156[1156]:231[231]	8.57711	0	7.47976	0	23.6437	0	0	0	0	0	0	0	0	0	0	0	0	K00288,K01938	d_Eukaryota
ERR1719313_1986163|F0_k87_1570190_1_1439|+|90|2.229e-17|2|714|977|714[714]:842[842]:129[129]|858[858]:977[977]:120[120]	0	0	47.8905	0	29.7326	0	0	0	0	0	0	0	0	0	0	0	0	K00281,K00283	d_Eukaryota
ERR1719261_1129124|F0_k87_1570190_1_1439|+|108|8.504e-23|2|405|707|405[405]:440[440]:36[36]|504[504]:707[707]:204[204]	254.256	160.036	449.414	394.505	110.868	21.1968	0	0	0	0	15.1396	0	0	0	0	0	0	K00281	d_Eukaryota
ERR1719388_626018|F0_k87_307936_1_1148|-|692|1.343e-198|1|2|1147|1147[1147]:2[2]:1146[1146]	5.18827	10.7715	6.83406	0	0	0	0	0	0	0	0	0	0	0	0	0	0	K04079	d_Eukaryota
ERR1719370_969533|F0_k87_3218662_1_1176|+|87|1.784e-16|1|342|587|342[342]:587[587]:246[246]	55.6233	478.131	59.3895	365.623	0	0	0	0	0	0	0	0	0	0	24.5325	0	0	K01754	d_Eukaryota
ERR1711965_193034|F0_k87_321409_1_4035|+|62|5.985e-09|1|1130|1309|1130[1130]:1309[1309]:180[180]	0	0	20.478	0	210.761	0	0	0	0	0	0	32.0902	0	0	0	0	0	K03010	d_Eukaryota
MMETSP0015_Transcript_38401_21267791|F0_k87_2401153_1_1536|+|117|1.661e-25|1|111|1358|111[111]:1358[1358]:1248[1248]	0	0	9.3161	11.2144	0.940214	0	0	0	0	0	0	0	0	0	0	0	0	K03010	d_Eukaryota
ERR1719270_3318563|F0_k87_1192195_1_7087|-|109|4.252e-23|2|4981|5199|5199[5199]:5140[5140]:60[60]|5118[5118]:4981[4981]:138[138]	18.3734	59.2665	105.515	0	450.196	1351.75	63.8343	0	411.583	136.177	978.737	445.831	0	0	10.6307	0	0	K01965,K01968	d_Eukaryota
A0A0T7MIE5_8733659|F0_k87_2294809_1_1183|-|120|2.076e-26|1|213|446|446[446]:213[213]:234[234]	176.446	150.521	212.005	70.9984	51.1678	0	0	0	0	0	0	0	0	0	0	0	0	K00265,K00284	d_Eukaryota
ERR1711991_909026|F0_k87_5657418_1_1017|-|88|8.918e-17|2|706|1014|1014[1014]:889[889]:126[126]|864[864]:706[706]:159[159]	0	0	27.4799	0	0	0	0	0	0	0	0	0	0	0	0	0	0	K09458	d_Eukaryota
ERR1712086_839207|F0_k87_1646213_1_1523|-|115|6.644e-25|1|1219|1473|1473[1473]:1219[1219]:255[255]	29.7505	66.3432	17.916	169.256	14.3155	0	0	0	0	0	0	0	0	0	0	0	0	K15036,K18604,K19312	d_Eukaryota
ERR1719270_40558|F0_k87_3507877_1_1255|+|120|2.076e-26|1|938|1162|938[938]:1162[1162]:225[225]	0	0	83.9426	0	55.2691	0	0	0	0	0	0	0	0	0	0	0	0	K00334,K00335	d_Eukaryota
ERR1719150_998237|F0_k87_3507877_1_1255|+|139|3.96e-32|3|64|756|64[64]:243[243]:180[180]|331[331]:420[420]:90[90]|586[586]:756[756]:171[171]	0	0	18.2844	0	0	0	0	0	0	0	0	0	0	0	0	0	0	K00336	d_Eukaryota
MMETSP1096_Transcript_22019_25734793|F0_k87_4630085_1_2460|-|367|9.181e-101|2|1506|2453|2453[2453]:1857[1857]:597[597]|1817[1817]:1506[1506]:312[312]	2.57509	7.36532	5.97863	3.41577	2.19607	0	0	0.630404	0	0.366775	0	0	0.746621	0	0	0	0		d_Eukaryota
ERR1719461_873734|F0_k87_3300909_1_1254|+|85|7.134e-16|1|111|281|111[111]:281[281]:171[171]	0	0	148.222	0	0	0	0	0	0	0	0	0	0	0	0	0	0	K00336	d_Eukaryota
ERR1719474_1193777|F0_k87_3300909_1_1254|+|272|3.637e-72|2|508|1104|508[508]:690[690]:183[183]|721[721]:1104[1104]:384[384]	10.8784	0	25.794	7.23011	5.01434	0	0	0	0	0	0	0	0	0	0	0	0	K00334,K00335	d_Eukaryota
ERR1719336_1669004|F0_k87_2264219_1_2967|-|61|1.197e-08|1|1587|1742|1742[1742]:1587[1587]:156[156]	87.0783	0	0	0	0	48.0936	0	83.3228	446.545	176.834	665.032	54.3002	286.514	0	44.0161	0	80.0864	K03544	d_Eukaryota
ERR1719500_2073108|F0_k87_4964850_1_1173|+|69|4.675e-11|1|12|128|12[12]:128[128]:117[117]	0	0	0	0	0	0	0	0	0	0	0	0	0	0	0	0	0	K03521	d_Eukaryota
ERR1712194_539924|F0_k87_827666_1_1394|-|75|7.305e-13|1|839|1090|1090[1090]:839[839]:252[252]	29.68	0	64.936	0	101.304	0	0	0	11.556	0	0	0	0	0	0	0	0	K02021,K06147,K06148,K11085	d_Eukaryota
MMETSP1163_Transcript_147_24437294|F0_k87_1274989_1_3171|-|211|8.386e-54|1|2040|2723|2723[2723]:2040[2040]:684[684]	1.97	2.26285	10.9955	20.9262	4.64619	0	0	0	0	0	0	0	0	0	0	0	0	K01872	d_Eukaryota
A0A174E2A8_10853288|F0_k87_2447676_1_2216|-|66|3.74e-10|1|707|958|958[958]:707[707]:252[252]	89.0399	0	9.27657	0	57.8879	0	0	0	0	0	0	0	0	0	0	0	0	K02010,K02052	d_Eukaryota
ERR1719348_1813848|F0_k87_246615_1_1080|+|258|5.959e-68|2|0|569|0[0]:290[290]:291[291]|333[333]:569[569]:237[237]	8.29394	10.8051	24.3347	0	0	0	2.66766	0	0	0	0	0	0	0	0	0	0	K01251	d_Eukaryota
ERR1719259_376475|F0_k87_531855_1_1663|-|105|6.804e-22|1|694|1116|1116[1116]:694[694]:423[423]	12.7875	11.9706	18.2426	13.5368	3.50957	0	0	0	0	0	0	0	0	0	0	0	0		d_Eukaryota
ERR1719188_940239|F0_k87_3748571_1_2557|+|90|2.229e-17|1|2248|2556|2248[2248]:2556[2556]:309[309]	16.8536	0	33.6096	32.5504	0	0	0	0	0	0	0	0	0	0	0	0	0	K02535,K16363	d_Eukaryota
ERR1712100_736508|F0_k87_2057295_1_1144|+|46|0.0003922|1|346|573|346[346]:573[573]:228[228]	0	0	23.2274	0	0	0	0	0	0	0	0	0	0	0	0	26.4087	0	K10715	d_Eukaryota
ERR1719320_599046|F0_k87_6296239_1_2131|-|87|1.784e-16|1|271|498|498[498]:271[271]:228[228]	0	0	34.8411	0	0	0	0	0	127.869	78.2796	333.896	17.4648	14.4684	13.1061	11.8314	26.4087	39.2203	K00382	d_Eukaryota
ERR1719157_61963|F0_k87_485334_1_1480|+|184|1.126e-45|2|1|348|1[1]:231[231]:231[231]|259[259]:348[348]:90[90]	74.7204	16.7438	188.138	58.1351	71.8723	0	0	0	0	0	0	0	19.4652	0	0	0	0	K00031	d_Eukaryota
ERR1712146_131654|F0_k87_3730167_1_4284|-|201|8.587e-51|1|1|585|585[585]:1[1]:585[585]	3.85379	5.92295	16.8352	0	1.56579	0	0	0	0	0	0	0	0	0	0	0	0	K04077	d_Eukaryota
ERR1740139_812739|F0_k87_1471203_1_1044|-|77|1.826e-13|1|436|594|594[594]:436[436]:159[159]	73.1674	137.616	248.242	0	0	0	0	0	0	0	0	0	0	0	0	0	0	K03544	d_Eukaryota
ERR1712185_240496|F0_k87_1849199_1_15076|-|49|4.903e-05|1|6480|6635|6635[6635]:6480[6480]:156[156]	87.0783	0	249.38	0	231.499	0	0	0	0	0	0	0	0	0	0	0	0	K02357	d_Eukaryota
ERR1711965_341137|F0_k87_5951577_1_1466|-|199|3.435e-50|1|1156|1452|1452[1452]:1156[1156]:297[297]	11.0693	0	85.5786	0	19.5667	0	0	0	0	0	0	0	0	0	0	0	0	K00228	d_Eukaryota
ERR1711879_913379|F0_k87_2234306_1_1620|-|175|5.763e-43|2|499|1140|1140[1140]:754[754]:387[387]|663[663]:499[499]:165[165]	31.4527	3.30122	17.7351	0	7.08457	0	0	0	0	0	0	0	0	0	0	0	0	K03696	d_Eukaryota
MMETSP0989_Transcript_23193_19735945|F0_k87_5217829_1_3635|+|261|7.448e-69|1|263|1231|263[263]:1231[1231]:969[969]	5.30396	1.34764	9.53308	28.1376	1.33264	0	0	0	0	0	0	0	0	0	0	0	0	K01756	d_Eukaryota
ERR1719334_2013572|F0_k87_1510790_1_1805|-|72|5.844e-12|1|91|345|345[345]:91[91]:255[255]	29.7505	0	44.7901	0	14.3155	0	0	0	0	0	0	0	0	0	0	0	0	K01897	d_Eukaryota
ERR1711965_26731|F0_k87_4528643_1_3856|-|196|2.748e-49|2|1547|1915|1915[1915]:1754[1754]:162[162]|1732[1732]:1547[1547]:186[186]	7.85337	0	24.3525	0	12.7389	0	0	0	0	0	0	0	6.26836	0	0	0	0	K00239	d_Eukaryota
ERR1719189_3170032|F0_k87_413867_1_2510|+|90|2.229e-17|1|2217|2474|2217[2217]:2474[2474]:258[258]	0	223.288	86.6927	109.376	13.9668	0	0	0	10.9645	0	12.5492	0	0	0	0	0	0	K06147	d_Eukaryota
ERR1719324_20698|F0_k87_6930608_1_1323|-|225|5.118e-58|1|35|901|901[901]:35[35]:867[867]	0	0	5.34715	7.30481	0	0	0	0	0	0	0	0	0	0	0	0	0		d_Eukaryota
ERR1711965_26731|F0_k87_4236994_1_1989|-|194|1.099e-48|1|117|482|482[482]:117[117]:366[366]	0	0	10.5061	0	5.50546	0	0	0	0	0	0	0	0	0	0	0	0	K00239	d_Eukaryota
ERR1711871_148646|F0_k87_639876_1_1960|-|227|1.28e-58|2|94|834|834[834]:523[523]:312[312]|432[432]:94[94]:339[339]	6.40819	12.2799	16.3004	0	8.89645	1.62376	0	0	0	0	0	0	1.25511	0	0	0	0	K01902	d_Eukaryota
ERR1719322_419339|F0_k87_3045699_1_3123|+|128|8.111e-29|1|603|1007|603[603]:1007[1007]:405[405]	8.6217	6.75125	12.9256	30.271	0	0	0	0	0	0	0	0	0	0	0	0	0	K00248,K00249,K00257,K11410	d_Eukaryota
ERR1719446_1200082|F0_k87_4312670_1_1887|-|87|1.784e-16|1|15|203|203[203]:15[15]:189[189]	21.2625	0	111.691	0	54.6777	0	0	0	0	0	0	0	0	0	0	0	0	K00281,K00283	d_Eukaryota
ERR1711957_1164093|F0_k87_4520374_1_2274|+|90|2.229e-17|2|1677|1997|1677[1677]:1844[1844]:168[168]|1917[1917]:1997[1997]:81[81]	28.7662	0	19.1562	0	0	0	0	0	0	0	0	0	0	0	0	0	0		d_Eukaryota
ERR1719273_506891|F0_k87_3083373_1_1188|+|144|1.238e-33|2|33|437|33[33]:134[134]:102[102]|156[156]:437[437]:282[282]	10.0758	7.93598	9.07566	0	0	17.7065	0	0	44.9232	138.455	61.514	51.1994	89.2671	36.7868	30.805	5.41425	9.05795	K00789	d_Eukaryota
ERR1740129_1132189|F0_k87_5445558_1_1995|+|47|0.0001961|1|1332|1598|1332[1332]:1598[1598]:267[267]	77.2056	0	63.6623	0	38.0058	0	0	0	0	0	0	0	0	0	0	0	0	K06442	d_Eukaryota
ERR1711965_1268733|F0_k87_4952716_1_1647|-|83|2.854e-15|1|1338|1493|1493[1493]:1338[1338]:156[156]	87.0783	0	83.1268	0	0	0	0	0	0	0	0	0	0	0	0	0	0	K01649,K02594	d_Eukaryota
ERR1711991_121357|F0_k87_1805089_1_1533|+|310|1.323e-83|2|1|564|1[1]:51[51]:51[51]|79[79]:564[564]:486[486]	12.0545	10.4485	28.9339	0	12.3216	0	0	0	0	0	0	0	1.79535	0	0	0	0	K03667	d_Eukaryota
ERR1712002_262169|F0_k87_477604_1_1445|-|144|1.238e-33|2|125|541|541[541]:395[395]:147[147]|364[364]:125[125]:240[240]	65.5923	15.4838	50.1856	0	50.9949	0	0	0	0	0	0	0	0	0	0	0	0	K00162,K11381	d_Eukaryota
ERR1719219_1070886|F0_k87_3862657_1_1322|-|64|1.496e-09|1|735|968|968[968]:735[735]:234[234]	0	0	11.1581	0	0	0	0	0	0	0	0	0	0	0	0	0	0	K17893	d_Eukaryota
ERR1712048_87609|F0_k87_628747_1_2172|+|79|4.566e-14|2|1927|2157|1927[1927]:2025[2025]:99[99]|2047[2047]:2157[2157]:111[111]	15.9223	0	0	0	0	0	0	0	0	0	0	0	14.4686	0	0	0	0	K01491	d_Eukaryota
A0A0A9HGH7_24636123|F0_k87_728457_1_2358|-|55|7.66e-07|1|1687|1812|1812[1812]:1687[1687]:126[126]	0	0	4.82806	0	0	0	0	0	0	0	0	0	0	0	0	0	0	K03044,K03045,K13798	d_Eukaryota
ERR1719410_2574033|F0_k87_2262444_1_3048|-|64|1.496e-09|2|1506|1733|1733[1733]:1605[1605]:129[129]|1568[1568]:1506[1506]:63[63]	20.9703	0	0	0	24.9558	0	0	0	0	0	0	0	0	0	0	0	0	K00939	d_Eukaryota
ERR1719375_3108120|F0_k87_1087989_1_1088|-|85|7.134e-16|1|0|176|176[176]:0[0]:177[177]	0	0	43.1415	0	0	0	0	0	0	17.8744	122.848	0	0	0	0	0	0	K00031	d_Eukaryota
ERR1719348_1813848|F0_k87_1930348_1_1289|-|336|1.972e-91|4|275|1024|1024[1024]:704[704]:321[321]|676[676]:554[554]:123[123]|511[511]:431[431]:81[81]|415[415]:275[275]:141[141]	10.2862	0	17.2905	0	23.1564	1.55779	0	0	0	0	3.02099	3.57158	2.4146	0.895145	0	1.63071	0	K01251	d_Eukaryota
ERR1712146_61301|F0_k87_4661145_1_1683|-|75|7.305e-13|2|432|608|608[608]:537[537]:72[72]|518[518]:432[432]:87[87]	0	0	0	0	0	0	0	0	0	0	0	0	0	0	0	0	0	K00626	d_Eukaryota
ERR1711991_156377|F0_k87_2511129_1_1125|+|318|5.168e-86|2|715|1122|715[715]:777[777]:63[63]|793[793]:1122[1122]:330[330]	18.7933	0	16.8713	0	0	0	0	0	0	0	0	0	3.93486	0	0	0	0		d_Eukaryota
ERR1719483_1397624|F0_k87_846130_1_1159|-|185|5.628e-46|3|403|927|927[927]:592[592]:336[336]|537[537]:490[490]:48[48]|465[465]:403[403]:63[63]	0	62.3867	9.7899	0	0	0	0	0	0	0	0	0	0	0	0	0	0	K01933	d_Eukaryota
ERR1712100_977657|F0_k87_3254661_1_1024|+|91|1.115e-17|2|830|1012|830[830]:919[919]:90[90]|950[950]:1012[1012]:63[63]	0	0	0	0	0	0	0	0	0	0	0	0	0	0	0	0	0	K03798	d_Eukaryota
ERR1711991_568786|F0_k87_752800_1_1091|-|46|0.0003922|1|690|857|857[857]:690[690]:168[168]	0	0	59.7474	0	159.664	0	0	0	0	0	0	0	0	0	0	0	0	K00058,K03977	d_Eukaryota
ERR1719424_122804|F0_k87_16684_1_1325|-|129|4.055e-29|3|401|736|736[736]:671[671]:66[66]|652[652]:548[548]:105[105]|508[508]:401[401]:108[108]	0	0	0	0	0	0	0	0	0	0	0	0	0	0	0	0	0	K00820	d_Eukaryota
ERR1719336_2185728|F0_k87_3315181_1_1193|-|95|6.967e-19|2|302|676|676[676]:572[572]:105[105]|556[556]:302[302]:255[255]	16.6423	0	14.6365	0	5.78247	0	0	0	0	0	0	0	5.41212	0	0	0	0	K00134,K03472	d_Eukaryota
ERR1740139_508695|F0_k87_1557515_1_1365|+|227|1.28e-58|1|27|335|27[27]:335[335]:309[309]	211.286	21.1927	173.65	0	133.502	11.2221	0	0	0	0	15.2744	0	0	8.63141	0	0	0	K02355	d_Eukaryota
ERR1712166_1027637|F0_k87_1567308_1_1615|+|101|1.089e-20|2|568|834|568[568]:672[672]:105[105]|703[703]:834[834]:132[132]	0	0	0	0	0	0	0	0	0	0	0	0	0	0	0	0	0	K06147	d_Eukaryota
ERR1719462_156260|F0_k87_4743596_1_1063|+|69|4.675e-11|1|513|653|513[513]:653[653]:141[141]	380.945	949.129	730.92	0	124.885	0	0	0	0	0	0	0	0	0	0	0	0	K00124,K00334,K00335	d_Eukaryota
ERR1719199_684312|F0_k87_4743596_1_1063|+|95|6.967e-19|1|74|244|74[74]:244[244]:171[171]	0	0	0	0	0	0	0	0	0	0	0	0	0	0	0	0	0	K00336,K05588	d_Eukaryota
ERR1719414_2324798|F0_k87_4743596_1_1063|+|147|1.547e-34|1|834|1040|834[834]:1040[1040]:207[207]	0	0	110.741	0	0	0	0	0	0	0	0	0	0	0	0	0	0	K00334,K00335	d_Eukaryota
ERR1719217_1462061|F0_k87_3568094_1_5449|+|57|1.915e-07|1|2195|2470|2195[2195]:2470[2470]:276[276]	40.8082	0	22.1602	0	0	0	0	0	0	0	0	0	0	0	0	0	0	K00102,K00104,K06911,K18930	d_Eukaryota
ERR1719491_2928463|F0_k87_3568094_1_5449|+|78|9.132e-14|1|584|1042|584[584]:1042[1042]:459[459]	2.09597	4.8784	25.5443	22.2521	0	0	0	0	0	0	0	0	0	0	0	0	0		d_Eukaryota
ERR1719272_2192381|F0_k87_2335766_1_1699|+|59|4.788e-08|1|768|995|768[768]:995[995]:228[228]	37.1699	80.0653	34.8411	224.887	0	0	0	0	0	0	0	0	0	0	0	0	0	K09013	d_Eukaryota
MMETSP0191_Transcript_60603_5724063|F0_k87_5056618_1_2884|+|199|3.435e-50|1|28|1137|28[28]:1137[1137]:1110[1110]	3.44138	3.36882	7.13544	10.4294	2.75126	0.707247	0.849085	0	0	0	0	0	0	0	0	0	0		d_Eukaryota
ERR1719330_1821635|F0_k87_1185084_1_1471|+|160|1.888e-38|3|759|1283|759[759]:836[836]:78[78]|864[864]:965[965]:102[102]|987[987]:1283[1283]:297[297]	1.9225	8.93096	4.97312	0	0	0	0	0	0	0	0	0	0	0	0	0	0	K03798	d_Eukaryota
ERR1719270_2504068|F0_k87_336895_1_1852|-|45|0.0007844|1|723|902|902[902]:723[723]:180[180]	0	88.7176	0	0	70.2536	0	0	0	0	0	0	0	0	0	0	0	0	K00626	d_Eukaryota
ERR1719228_1902655|F0_k87_410363_1_8277|+|158|7.554e-38|2|1826|2461|1826[1826]:2029[2029]:204[204]|2057[2057]:2461[2461]:405[405]	4.78553	0	5.83276	12.7163	0	0	0	0	0	0	0	0	0	0	0	0	0	K01712	d_Eukaryota
A0A1R3V628_35422067|F0_k87_6062442_1_1430|+|126|3.244e-28|1|67|447|67[67]:447[447]:381[381]	17.2077	0	9.28942	17.7536	4.86925	0	0	0	0	0	0	0	0	0	0	0	0	K02952	d_Eukaryota
ERR1719491_330085|F0_k87_526716_1_1816|+|66|3.74e-10|1|754|942|754[754]:942[942]:189[189]	63.7876	106.237	111.691	126.332	27.3388	0	0	0	0	0	0	0	0	0	0	0	0	K03189	d_Eukaryota
ERR1719336_1808780|F0_k87_799393_1_2012|+|254|9.534e-67|2|728|1345|728[728]:1051[1051]:324[324]|1079[1079]:1345[1345]:267[267]	3.78404	6.19351	13.4026	0	1.53345	0	0	0	0	0	0	0	1.49131	0	0	0	0	K00526	d_Eukaryota
ERR1719460_3020181|F0_k87_517926_1_1213|-|49|4.903e-05|1|685|843|843[843]:685[685]:159[159]	0	0	124.121	0	0	0	0	0	0	0	0	0	0	0	0	0	0	K07119	d_Eukaryota
ERR1712032_386294|F0_k87_2937383_1_1086|+|65|7.481e-10|2|569|862|569[569]:673[673]:105[105]|734[734]:862[862]:129[129]	0	0	0	0	0	0	0	0	0	0	0	0	0	0	0	0	0	K11253	d_Eukaryota
ERR1712154_73113|F0_k87_5074155_1_2291|+|68|9.351e-11|1|1676|1861|1676[1676]:1861[1861]:186[186]	0	0	55.9384	0	0	0	0	0	0	0	0	0	0	0	0	0	0	K03070	d_Eukaryota
ERR1712080_454081|F0_k87_5074155_1_2291|+|80|2.283e-14|1|213|467|213[213]:467[467]:255[255]	0	0	8.95802	0	0	0	0	0	0	0	0	0	0	0	0	0	0	K00620,K03328	d_Eukaryota
A0A0T9F8L3_39591623|F0_k87_2256820_1_3182|+|68|9.351e-11|1|2973|3167|2973[2973]:3167[3167]:195[195]	0	0	72.5443	0	23.6034	0	0	0	0	0	0	0	0	0	0	0	0	K03696	d_Eukaryota
ERR1719468_286051|F0_k87_3845523_1_1038|+|184|1.126e-45|2|271|666|271[271]:501[501]:231[231]|526[526]:666[666]:141[141]	0	0	9.99827	0	0	0	0	0	0	0	0	0	0	0	0	0	0	K01679	d_Eukaryota
K1YN95_14726297|F0_k87_934747_1_1360|+|73|2.922e-12|1|52|234|52[52]:234[234]:183[183]	0	0	79.8405	0	92.3715	0	0	0	0	0	0	0	0	0	0	0	0	K01649	d_Eukaryota
G8LNB8_38803632|F0_k87_6184371_1_2050|-|110|2.126e-23|1|739|1515|1515[1515]:739[739]:777[777]	0.807983	5.55705	8.24561	17.1565	0.934826	0	0	0	0	0	0	0	0	0	0	0	0	K03595	d_Eukaryota
ERR1711916_150663|F0_k87_3262523_1_1423|+|78|9.132e-14|1|869|1030|869[869]:1030[1030]:162[162]	0	0	233.455	0	0	0	0	0	49.853	0	0	0	0	0	0	0	0	K02867	d_Eukaryota
ERR1712004_162770|F0_k87_3748993_1_1523|-|121|1.038e-26|2|765|1169|1169[1169]:945[945]:225[225]|914[914]:765[765]:150[150]	0	8.58126	3.2489	0	0	0	0	0	0	0	0	0	0	0	0	0	0	K04565	d_Eukaryota
ERR1740124_57066|F0_k87_4355768_1_1036|-|119|4.153e-26|3|7|411|411[411]:343[343]:69[69]|303[303]:169[169]:135[135]|111[111]:7[7]:105[105]	0	0	22.4064	0	0	0	0	0	0	0	0	0	0	0	0	0	0	K01006	d_Eukaryota
ERR1719329_307703|F0_k87_1190113_1_1671|-|105|6.804e-22|1|1002|1286|1286[1286]:1002[1002]:285[285]	31.1773	41.5432	41.2009	124.158	21.5776	0	0	0	0	0	0	0	0	0	0	0	0	K01256	d_Eukaryota
ERR1719509_364979|F0_k87_1115917_1_1111|-|102|5.443e-21|2|265|552|552[552]:436[436]:117[117]|390[390]:265[265]:126[126]	0	0	20.5471	0	0	0	0	0	0	0	0	0	0	0	0	0	0	K01915	d_Eukaryota
ERR1719491_954979|F0_k87_2120853_1_4908|+|321|6.46e-87|3|3304|4251|3304[3304]:3738[3738]:435[435]|3754[3754]:3912[3912]:159[159]|3943[3943]:4251[4251]:309[309]	5.84796	2.97381	9.55687	17.2384	2.21794	0	0	0	0	0	0	0	0	0	0	1.02729	0	K00525	d_Eukaryota
MMETSP0982_Transcript_12891_12099602|F0_k87_1435271_1_1778|-|124|1.298e-27|3|573|1208|1208[1208]:1017[1017]:192[192]|914[914]:816[816]:99[99]|779[779]:573[573]:207[207]	3.50643	4.06415	7.46983	0	2.24842	0	0	0	0	0	0	0	0	0	0	0	0	K00004,K00102,K00104	d_Eukaryota
ERR1712216_208901|F0_k87_2417958_1_2030|+|144|1.238e-33|2|1295|1714|1295[1295]:1477[1477]:183[183]|1505[1505]:1714[1714]:210[210]	3.13221	0	16.8713	0	0	0	0	0	0	0	3.58154	0	0	0	0	0	0	K00626,K00632	d_Eukaryota
ERR1711924_122300|F0_k87_7152241_1_1808|-|70|2.338e-11|1|1002|1235|1235[1235]:1002[1002]:234[234]	22.0558	0	33.4744	0	34.1119	0	0	0	0	0	0	0	0	0	0	0	0	K00265,K00284	d_Eukaryota
ERR1719348_1813848|F0_k87_4374146_1_2483|-|234|9.997e-61|3|1810|2397|2397[2397]:2146[2146]:252[252]|2067[2067]:1936[1936]:132[132]|1896[1896]:1810[1810]:87[87]	0	0	17.1001	0	5.18223	0	0	0	0	0	0	0	0	0	0	0	0	K01251	d_Eukaryota
ERR1719330_474850|F0_k87_2014529_1_1590|-|157|1.511e-37|2|431|1114|1114[1114]:704[704]:411[411]|613[613]:431[431]:183[183]	35.0009	92.0746	25.384	26.5774	12.1422	0	0	0	0	0	0	0	1.47741	0	0	0	0	K00927,K01803	d_Eukaryota
ERR1711965_881056|F0_k87_2573132_1_1197|-|342|3.081e-93|1|89|499|499[499]:89[89]:411[411]	0	0	4.94909	14.5628	3.83708	0	0	0	0	0	0	0	0	0	0	0	0		d_Eukaryota
ERR1719469_95118|F0_k87_2063112_1_1624|+|226|2.559e-58|1|271|696|271[271]:696[696]:426[426]	5.02282	11.7485	22.364	0	6.86847	0	0	0	0	0	0	0	0	0	0	0	0	K02355	d_Eukaryota
ERR1719362_2078617|F0_k87_5263559_1_1049|-|61|1.197e-08|1|706|855|855[855]:706[706]:150[150]	0	0	88.9517	0	0	0	0	0	0	0	0	0	0	0	0	0	0	K04488,K13819	d_Eukaryota
ERR1712048_563150|F0_k87_82555_1_1949|+|117|1.661e-25|2|633|980|633[633]:749[749]:117[117]|795[795]:980[980]:186[186]	19.1557	0	23.4512	0	27.9683	0	0	0	0	0	0	0	0	0	0	0	0	K03309,K11102,K11103	d_Eukaryota
I3SIR0_3473430|F0_k87_6628587_1_1464|-|91|1.115e-17|1|237|515|515[515]:237[237]:279[279]	0	0	21.6043	0	0	0	0	0	0	0	0	0	0	0	0	0	0	K03593	d_Eukaryota
A0A173RLB1_34052868|F0_k87_3933492_1_6279|+|208|6.709e-53|1|4087|5214|4087[4087]:5214[5214]:1128[1128]	30.8119	6.59721	17.27	22.979	1.07656	2.07579	44.9038	22.5225	20.4322	15.3314	73.2684	94.448	5.00005	12.0182	27.5444	6.84197	20.9219	K00058,K03977	d_Eukaryota
ERR1719502_207854|F0_k87_5166954_1_2188|+|104|1.361e-21|1|980|2146|980[980]:2146[2146]:1167[1167]	17.6207	5.26015	18.4399	36.6645	1.54216	0	40.1799	13.4636	18.015	15.0198	77.9231	114.673	5.31419	5.15384	11.9294	3.6372	15.2607	K03686	d_Eukaryota
ERR1712131_190768|F0_k87_6165829_1_1069|-|73|2.922e-12|2|313|537|537[537]:394[394]:144[144]|363[363]:313[313]:51[51]	20.1094	0	0	0	0	0	0	0	0	0	0	0	0	0	0	0	0	K01092	d_Eukaryota
ERR1719198_1111459|F0_k87_2682850_1_1541|+|107|1.701e-22|2|1337|1540|1337[1337]:1426[1426]:90[90]|1448[1448]:1540[1540]:93[93]	0	0	19.9601	0	30.7905	0	0	0	0	0	0	0	0	0	0	0	0	K00252	d_Eukaryota
ERR1719182_18516|F0_k87_2615955_1_2794|+|220|1.638e-56|2|2170|2793|2170[2170]:2277[2277]:108[108]|2305[2305]:2793[2793]:489[489]	2.47784	2.85465	6.06348	6.58507	0	0	0	0	0	0	0	0	0	0	0	0	0	K15987	d_Eukaryota
ERR1719197_461220|F0_k87_1314229_1_4714|+|87|1.784e-16|1|640|1017|640[640]:1017[1017]:378[378]	3.52867	0	44.4075	54.484	9.98688	6.18191	53.5836	0	43.5395	25.5376	218.139	224.553	8.98354	3.23233	6.47882	11.3909	0	K00457,K03786	d_Eukaryota
ERR1711981_573872|F0_k87_929526_1_11332|+|65|7.481e-10|1|10172|10372|10172[10172]:10372[10372]:201[201]	0	0	184.208	0	0	0	0	0	0	0	0	0	0	0	0	0	0	K01966	d_Eukaryota
ERR1711871_711117|F0_k87_2887930_1_1118|-|168|7.376e-41|3|78|542|542[542]:450[450]:93[93]|434[434]:309[309]:126[126]|293[293]:78[78]:216[216]	30.9739	66.7735	80.2763	0	3.22737	0	0	0	0	0	0	0	0	0	0	3.8145	0	K15987	d_Eukaryota
ERR1712169_124350|F0_k87_339956_1_1627|-|77|1.826e-13|1|345|548|548[548]:345[345]:204[204]	33.6807	0	32.098	0	177.925	102.061	108.979	387.718	239.374	353.978	63.5867	0	925.407	38.3891	113.945	164.286	543.21	K00367,K00372	d_Eukaryota
ERR1711991_965600|F0_k87_2295264_1_1550|+|120|2.076e-26|2|278|526|278[278]:409[409]:132[132]|443[443]:526[526]:84[84]	46.2274	0	0	0	0	0	0	0	0	0	0	0	0	0	0	0	0	K02519	d_Eukaryota
ERR1712166_1027637|F0_k87_3476134_1_7288|-|107|1.701e-22|1|2530|2835|2835[2835]:2530[2530]:306[306]	35.8605	0	51.4692	33.4829	0	0	0	0	0	0	0	0	0	0	0	0	0	K06147,K11085	d_Eukaryota
ERR1719471_921008|F0_k87_3476134_1_7288|-|91|1.115e-17|1|2171|2467|2467[2467]:2171[2171]:297[297]	11.0693	28.523	12.2317	0	0	0	0	0	0	0	0	0	0	0	0	0	0	K06147,K11085	d_Eukaryota
ERR1719231_89379|F0_k87_940945_1_1906|+|340|1.232e-92|1|231|1022|231[231]:1022[1022]:792[792]	0	0	9.2278	25.0081	0	0	0	0	0	0	0	0	0	0	0	0	0		d_Eukaryota
A0A0H6Q194_18847444|F0_k87_116316_1_3751|+|102|5.443e-21|1|94|312|94[94]:312[312]:219[219]	0	42.2841	51.0181	0	0	0	0	0	0	0	0	0	0	0	0	0	0	K00088,K00364	d_Eukaryota
ERR1719296_602279|F0_k87_802952_1_1019|-|100|2.177e-20|2|447|800|800[800]:675[675]:126[126]|632[632]:447[447]:186[186]	103.365	19.8661	86.5656	0	52.065	0	0	0	0	0	0	0	35.7843	0	0	0	0	K02355	d_Eukaryota
ERR1711990_1103794|F0_k87_4930764_1_1274|+|96|3.483e-19|1|360|557|360[360]:557[557]:198[198]	0	0	0	0	0	0	0	0	0	0	0	0	0	0	0	0	0	K00265,K00284	d_Eukaryota
ERR1712216_208901|F0_k87_313950_1_7959|-|192|4.397e-48|3|1223|1657|1657[1657]:1424[1424]:234[234]|1405[1405]:1310[1310]:96[96]|1279[1279]:1223[1223]:57[57]	3.27962	0	14.7605	0	0	0	0	0	0	0	0	0	0	0	0	0	0	K00626	d_Eukaryota
ERR1711871_1764708|F0_k87_6774914_1_1036|+|144|1.238e-33|2|290|688|290[290]:475[475]:186[186]|542[542]:688[688]:147[147]	11.3707	13.8199	18.3902	0	0	0	9.44251	0	0	0	0	0	0	0	0	0	0	K01338	d_Eukaryota
ERR1711962_561670|F0_k87_3896996_1_1106|+|134|1.267e-30|2|377|661|377[377]:565[565]:189[189]|611[611]:661[661]:51[51]	24.7158	0	42.5826	0	16.118	0	0	0	0	0	0	0	0	0	0	0	0	K00334,K00335	d_Eukaryota
ERR1719270_1256050|F0_k87_3896996_1_1106|+|103|2.721e-21|2|44|364|44[44]:151[151]:108[108]|197[200]:364[364]:168[165]	66.4479	0	7.59296	0	0	0	0	0	0	0	0	0	0	0	0	0	0	K00334,K00335	d_Eukaryota
ERR1719254_119344|F0_k87_5739503_1_1411|-|81|1.141e-14|1|0|149|149[149]:0[0]:150[150]	0	0	133.428	0	0	0	0	0	0	0	0	0	0	0	0	0	0		d_Eukaryota
ERR1719486_1105039|F0_k87_6048122_1_1051|-|115|6.644e-25|1|600|770|770[770]:600[600]:171[171]	67.1306	266.29	29.6444	0	0	0	0	0	0	0	0	0	0	0	0	0	0	K00053	d_Eukaryota
ERR1712032_1496279|F0_k87_4884213_1_3334|-|48|9.805e-05|1|894|1067|1067[1067]:894[894]:174[174]	0	0	50.6561	0	0	0	0	0	0	0	0	0	0	0	0	0	0		d_Eukaryota
ERR1712232_60746|F0_k87_5093588_1_1363|-|81|1.141e-14|1|730|948|948[948]:730[730]:219[219]	0	0	51.0181	0	0	0	0	0	0	0	0	0	0	0	0	0	0	K03495	d_Eukaryota
MMETSP1326_Transcript_36500_21230356|F0_k87_924240_1_2585|-|124|1.298e-27|1|1707|2255|2255[2255]:1707[1707]:549[549]	2.88869	3.33601	14.4006	7.68129	3.58502	0	0	0	0	0	0	0	0	0	0	0	1.23619		d_Eukaryota
A0A0T9E7D7_17935288|F0_k87_4066631_1_2120|-|69|4.675e-11|1|23|241|241[241]:23[23]:219[219]	0	0	51.0181	0	0	0	0	0	0	0	0	0	0	0	0	0	0	K03798	d_Eukaryota
ERR1719203_1927461|F0_k87_4453453_1_1177|+|227|1.28e-58|2|515|1174|515[515]:619[619]:105[105]|635[635]:1174[1174]:540[540]	18.4391	7.48405	46.246	28.8125	9.05141	0	0	0	0	0	2.13571	0	1.27531	0.94497	0	0	0	K01507,K15987	d_Eukaryota
ERR1711966_190099|F0_k87_3432748_1_1409|-|99|4.354e-20|2|740|1063|1063[1063]:929[929]:135[135]|895[895]:740[740]:156[156]	0	0	12.9656	0	10.1979	0	0	0	0	0	0	0	0	0	0	0	0	K01951,K03790	d_Eukaryota
MMETSP0047_Transcript_37885_21664327|F0_k87_1515443_1_1810|+|301|6.774e-81|1|109|675|109[109]:675[675]:567[567]	13.598	6.27521	11.2148	21.6903	8.35723	0	0	0	0	0	0	0	1.61267	0	0	2.16093	0	K00249	d_Eukaryota
ERR1740130_1981401|F0_k87_6123393_1_1057|+|91|1.115e-17|2|89|370|89[89]:274[274]:186[186]|296[296]:370[370]:75[75]	86.7603	0	16.8842	0	13.5281	0	0	0	0	0	0	0	0	0	0	0	0	K00600	d_Eukaryota
ERR1711988_2052140|F0_k87_925664_1_2372|+|449|1.899e-125|1|629|1435|629[629]:1435[1435]:807[807]	0	0	6.56933	4.05357	4.39726	0	0	0	0	0	0	0	0	0	0	0	0	K08568	d_Eukaryota
ERR1719189_487289|F0_k87_3376302_1_1920|-|82|5.707e-15|1|296|463|463[463]:296[296]:168[168]	0	0	59.7474	0	106.442	0	0	0	0	0	0	0	0	0	0	0	0	K01756	d_Eukaryota
ERR1712023_216549|F0_k87_3376302_1_1920|-|87|1.784e-16|1|12|281|281[281]:12[12]:270[270]	96.1646	196.482	54.1996	48.1954	0	0	0	0	0	0	0	0	0	0	0	0	0	K01756	d_Eukaryota
ERR1719245_2190724|F0_k87_5075354_1_1216|-|116|3.322e-25|2|176|472|472[472]:326[326]:147[147]|295[295]:176[176]:120[120]	0	0	15.9156	0	12.6686	0	0	0	0	0	0	0	0	0	0	0	0	K01679	d_Eukaryota
ERR1711965_52993|F0_k87_5464146_1_1267|+|238|6.248e-62|3|230|838|230[230]:322[322]:93[93]|413[413]:670[670]:258[258]|689[689]:838[838]:150[150]	5.1943	0	8.83742	0	8.8638	0	0	0	0	0	0	0	0	0	0	0	0	K02316,K03086,K03087	d_Eukaryota
ERR1719445_401257|F0_k87_172167_1_6133|+|125|6.488e-28|1|5273|5566|5273[5273]:5566[5566]:294[294]	23.9916	0	6.29031	75.7453	10.0251	0	0	0	0	0	0	0	21.0196	0	0	0	0	K00031	d_Eukaryota
ERR1719163_1134472|F0_k87_2725338_1_1604|+|52|6.128e-06|1|1054|1206|1054[1054]:1206[1206]:153[153]	0	0	261.667	0	0	0	0	0	0	0	0	0	0	0	0	0	0		d_Eukaryota
ERR1719225_1955375|F0_k87_799221_1_3044|+|143|2.475e-33|1|2641|3036|2641[2641]:3036[3036]:396[396]	21.4436	0	13.7424	0	21.6168	0	0	0	3.13138	0	0	0	0	0	0	0	0	K00626	d_Eukaryota
ERR1719183_479731|F0_k87_1317832_1_1423|+|92|5.574e-18|1|561|881|561[561]:881[881]:321[321]	54.3421	16.7438	71.1873	0	31.9432	0	0	0	0	0	0	0	9.73259	13.3783	0	0	0	K00766,K13497	d_Eukaryota
ERR1740124_411933|F0_k87_2208419_1_1213|+|66|3.74e-10|1|1|192|1[1]:192[192]:192[192]	0	0	91.9752	0	0	0	0	0	0	0	0	0	0	0	0	0	0	K01491	d_Eukaryota
ERR1719189_2001558|F0_k87_7130948_1_2058|+|420|1.019e-116|1|152|1297|152[152]:1297[1297]:1146[1146]	0	1.07709	8.27282	15.0079	3.16093	0	0	0	0	0	0	0	0	0	0	0	0	K06184	d_Eukaryota
ERR1712208_32071|F0_k87_987939_1_1076|+|97|1.742e-19|1|168|536|168[168]:536[536]:369[369]	0	0	10.2562	155.058	0	0	0	0	0	0	0	0	0	0	0	0	0		d_Eukaryota
ERR1711916_67600|F0_k87_1397737_1_9466|+|184|1.126e-45|1|7480|7827|7480[7480]:7827[7827]:348[348]	4.72221	11.3447	4.05074	0	0	0	0	0	0	0	0	0	0	0	0	0	0	K03644	d_Eukaryota
ERR1711871_233002|F0_k87_2860340_1_2285|+|142|4.95e-33|1|382|645|382[382]:645[645]:264[264]	0	0	32.5743	0	0	0	0	0	0	0	0	0	0	0	0	0	0	K04801	d_Eukaryota
ERR1711953_20742|F0_k87_339909_1_4324|-|136|3.168e-31|1|2025|2327|2327[2327]:2025[2025]:303[303]	38.3114	219.418	82.079	137.735	18.6456	0	0	0	0	0	0	0	0	0	0	0	0	K00873	d_Eukaryota
ERR1719445_432163|F0_k87_339909_1_4324|-|231|7.998e-60|5|3028|4242|4242[4242]:3964[3964]:279[279]|3843[3843]:3628[3628]:216[216]|3612[3612]:3517[3517]:96[96]|3441[3441]:3202[3202]:240[240]|3144[3144]:3028[3028]:117[117]	7.89496	27.7003	15.4613	16.1097	1.37586	0	0	0.594063	0	0	0	0	0.703534	0	0	0	0	K03231	d_Eukaryota
ERR1711965_525043|F0_k87_2572741_1_1577|-|176|2.881e-43|2|996|1431|1431[1431]:1198[1198]:234[234]|1079[1088]:996[996]:84[75]	0	0	16.8048	32.5504	17.8015	0	0	0	0	0	0	0	0	0	0	0	0	K03110	d_Eukaryota
ERR1719440_876211|F0_k87_1696170_1_11561|+|351|6.017e-96|1|1708|3045|1708[1708]:3045[3045]:1338[1338]	4.26462	5.30685	8.2197	4.11101	1.7173	1.10475	0.670119	0	0	0	0	0	0	0	0	0	0	K03798	d_Eukaryota
ERR1719259_546269|F0_k87_1377013_1_4387|-|68|9.351e-11|1|1332|1661|1661[1661]:1332[1332]:330[330]	11.8543	43.3523	47.2904	53.5338	0	0	0	0	0	7.71041	0	0	0	0	0	0	0	K04794	d_Eukaryota
ERR1719232_2492825|F0_k87_2596053_1_2331|+|98|8.709e-20|1|219|416|219[219]:416[416]:198[198]	91.8668	355.599	175.858	0	47.389	0	191.503	641.964	1313.15	569.469	1071.95	915.127	330.82	5763.34	2827.75	4222.85	2392.39	K06972	d_Eukaryota
MMETSP1355_Transcript_10186_31847608|F0_k87_24814_1_3820|-|132|5.069e-30|1|2215|2721|2721[2721]:2215[2215]:507[507]	5.06838	11.7402	12.8918	8.99127	0	0	2.89109	0	0	0	0	0	0	0	0	0	0	K00059,K11610	d_Eukaryota
ERR1712032_305574|F0_k87_575815_1_1229|-|69|4.675e-11|1|1091|1207|1207[1207]:1091[1091]:117[117]	0	0	0	0	0	0	0	0	0	0	0	0	0	0	0	0	0	K01537	d_Eukaryota
ERR1719219_2287107|F0_k87_554756_1_1265|+|195|5.496e-49|2|58|630|58[58]:291[291]:234[234]|343[343]:630[630]:288[288]	24.0047	15.4156	25.4573	0	14.4573	0	2.72789	0	0	0	0	0	0	0	0	0	0	K00135	d_Eukaryota
ERR1719230_2568885|F0_k87_3311936_1_1101|-|197|1.374e-49|1|449|970|970[970]:449[449]:522[522]	0	0	4.01968	8.47508	0	0	0	0	0	0	0	1.96564	0	0	0	0	0		d_Eukaryota
MMETSP0034_Transcript_61349_8482641|F0_k87_2810318_1_9143|+|166|2.951e-40|1|3474|4277|3474[3474]:4277[4277]:804[804]	6.91125	0	11.4137	12.2279	2.65408	0	0	0	0	0	0	0.863309	0	0	0	0	0	K00948	d_Eukaryota
ERR1719460_3049120|F0_k87_942602_1_1052|-|54|1.532e-06|1|195|314|314[314]:195[195]:120[120]	0	0	0	0	0	0	0	0	0	0	0	0	0	0	0	0	0	K02835	d_Eukaryota
ERR1719203_611167|F0_k87_815310_1_2294|-|141|9.901e-33|3|1151|1552|1552[1552]:1442[1442]:111[111]|1396[1396]:1268[1268]:129[129]|1249[1249]:1151[1151]:99[99]	0	0	4.37221	0	0	0	0	0	0	0	0	0	0	0	0	0	0	K00164,K01616	d_Eukaryota
ERR1719184_209329|F0_k87_1812738_1_1954|+|152|4.834e-36|3|208|822|208[208]:264[264]:57[57]|424[424]:576[576]:153[153]|634[634]:822[822]:189[189]	0	14.1041	5.37613	15.7333	0	0	0	0	0	0	0	0	0	0	0	0	0	K02111	d_Eukaryota
ERR1712194_121226|F0_k87_2399419_1_4099|-|128|8.111e-29|2|1888|2172|2172[2172]:2032[2032]:141[141]|2001[2001]:1888[1888]:114[114]	0	0	44.7901	0	0	0	0	0	0	0	0	0	0	0	0	0	0	K00240	d_Eukaryota
ERR1712127_1143119|F0_k87_2712716_1_1815|-|122|5.191e-27|2|815|1141|1141[1141]:1016[1016]:126[126]|964[964]:815[815]:150[150]	0	0	22.1602	0	11.7285	0	0	0	0	0	0	0	0	0	0	0	0	K01945,K13713	d_Eukaryota
ERR1711965_193034|F0_k87_4709773_1_1117|-|133|2.535e-30|1|521|748|748[748]:521[521]:228[228]	0	0	23.2274	74.9622	0	0	0	0	0	0	0	0	0	0	0	0	0	K03010	d_Eukaryota
ERR1712127_689355|F0_k87_497318_1_2502|-|131|1.014e-29|1|2321|2500|2500[2500]:2321[2321]:180[180]	0	0	81.9119	0	0	0	0	0	0	0	0	0	0	0	0	0	0	K15987	d_Eukaryota
ERR1712146_796624|F0_k87_2468064_1_1413|-|46|0.0003922|1|780|935|935[935]:780[780]:156[156]	87.0783	0	332.507	0	0	0	0	0	0	0	0	0	0	0	0	0	0	K03544	d_Eukaryota
ERR1719401_2370007|F0_k87_1048757_1_1261|-|381|5.604e-105|1|394|1191|1191[1191]:394[394]:798[798]	0.776473	0	9.72589	0	2.68609	0	0	0	0	0	0	0	0	0	0	0	0	K13775	d_Eukaryota
ERR1712129_435815|F0_k87_1117051_1_1039|+|98|8.709e-20|2|266|520|266[266]:325[325]:60[60]|356[356]:520[520]:165[165]	0	0	12.023	0	0	0	0	0	0	0	0	0	0	0	0	0	0	K00927,K01803	d_Eukaryota
ERR1719184_209329|F0_k87_5063272_1_1100|-|202|4.294e-51|2|2|538|538[538]:422[422]:117[117]|352[352]:2[2]:351[351]	0	0	1.73827	0	0	0	0	0	0	0	0	0	0	0	0	0	0	K02111	d_Eukaryota
C0PN29_29939532|F0_k87_838380_1_1863|+|57|1.915e-07|1|1724|1798|1724[1724]:1798[1798]:75[75]	0	0	0	0	0	0	0	0	0	0	0	0	0	0	0	0	0		d_Eukaryota
ERR1719167_1859795|F0_k87_2280342_1_1209|-|86|3.567e-16|2|506|1126|1126[1126]:896[896]:231[231]|814[814]:506[506]:309[309]	0	0	17.3989	23.7865	0	0	0	0	0	0	0	0	0	0	0	0	0	K00927,K01803	d_Eukaryota
ERR1712224_260146|F0_k87_98288_1_1308|+|60|2.394e-08|1|1087|1260|1087[1087]:1260[1260]:174[174]	33.9209	0	151.968	163.027	118.56	0	0	0	0	0	0	0	0	0	0	0	0	K00108	d_Eukaryota
ERR1711964_546299|F0_k87_596112_1_1915|-|73|2.922e-12|2|1458|1769|1769[1769]:1674[1674]:96[96]|1622[1622]:1458[1458]:165[165]	0	0	0	0	0	0	0	0	0	0	0	0	0	0	0	0	0	K00648,K18003	d_Eukaryota
MMETSP1325_Transcript_5194_2942950|F0_k87_4082645_1_2236|-|177|1.441e-43|2|1656|2234|2234[2234]:1863[1863]:372[372]|1769[1769]:1656[1656]:114[114]	0	0	12.6759	0	0	0	0	0	0	0	0	0	0	0	0	0	0	K01711	d_Eukaryota
ERR1711991_179167|F0_k87_6192621_1_3508|-|89|4.459e-17|2|2610|2864|2864[2864]:2700[2700]:165[165]|2663[2663]:2610[2610]:54[54]	32.2873	0	89.2817	0	0	0	0	0	0	0	0	0	0	0	0	0	0	K01474,K03518,K13479,K13481	d_Eukaryota
ERR1711988_35226|F0_k87_825231_1_1606|-|240|1.562e-62|1|800|1213|1213[1213]:800[800]:414[414]	0	12.6905	29.0692	0	3.75329	4.6993	0	0	0	0	0	0	0	0	0	0	0		d_Eukaryota
ERR1719273_331488|F0_k87_134413_1_1443|+|79|4.566e-14|1|327|476|327[327]:476[476]:150[150]	0	0	133.428	0	0	0	0	0	0	0	0	0	0	0	0	0	0	K00382	d_Eukaryota
ERR1719433_482127|F0_k87_134413_1_1443|+|119|4.153e-26|2|636|941|636[636]:752[752]:117[117]|774[774]:941[941]:168[168]	0	0	34.3341	0	10.7888	0	0	0	0	0	0	10.9026	0	0	0	0	0	K00627,K00658	d_Eukaryota
ERR1711990_698151|F0_k87_4442474_1_1294|+|142|4.95e-33|3|87|620|87[87]:236[236]:150[150]|369[369]:494[494]:126[126]|513[513]:620[620]:108[108]	22.001	0	45.3783	0	0	0	5.67431	0	0	0	0	0	0	0	0	0	0	K04043	d_Eukaryota
ERR1711962_1927743|F0_k87_355440_1_2103|+|230|1.6e-59|3|855|1598|855[855]:1061[1061]:207[207]|1077[1077]:1487[1487]:411[411]|1518[1518]:1598[1598]:81[81]	3.80553	30.5866	5.2943	20.2099	4.47128	0	0	0	0	0	0	0	0	0	0	0	0	K03231	d_Eukaryota
MMETSP0964_Transcript_12555_15596833|F0_k87_239508_1_9074|+|190|1.759e-47|1|371|1279|371[371]:1279[1279]:909[909]	7.08148	2.94613	9.96438	37.5735	0.732024	1.87891	61.0805	0	24.5833	17.972	67.3526	132.803	7.46621	1.66785	3.49234	0	2.70078	K01640,K02594	d_Eukaryota
ERR1719345_524033|F0_k87_6187646_1_1640|-|153|2.417e-36|1|4|315|315[315]:4[4]:312[312]	0	0	0	0	0	0	0	0	0	0	0	0	0	0	0	0	0		d_Eukaryota
ERR550534_2137217|F0_k87_150370_1_1047|+|200|1.717e-50|1|418|876|418[418]:876[876]:459[459]	62.879	14.6352	38.3164	0	27.8103	0	0	0	0	0	0	0	5.08968	0	0	0	0	K00249	d_Eukaryota
ERR1712195_279859|F0_k87_2522655_1_9193|-|120|2.076e-26|3|6535|7077|7077[7077]:6922[6922]:156[156]|6867[6867]:6784[6784]:84[84]|6726[6726]:6535[6535]:192[192]	4.8481	0	10.7627	0	0	0	0	0	0	0	0	0	0	0	0	0	0	K00632	d_Eukaryota
ERR1719499_1195370|F0_k87_5478004_1_1204|+|131|1.014e-29|2|796|1080|796[796]:927[927]:132[132]|949[949]:1080[1080]:132[132]	54.8903	72.6248	16.2872	0	13.116	0	0	0	0	0	0	0	0	0	0	0	0		d_Eukaryota
A0A1V5LGR5_12527500|F0_k87_3948207_1_7612|-|190|1.759e-47|1|3250|4233|4233[4233]:3250[3250]:984[984]	3.46276	2.63909	13.7669	18.3694	1.30339	0	0	0	0	0	0	0	0	0	0	0	0	K03495	d_Eukaryota
ERR1719162_884794|F0_k87_6874220_1_1500|+|94|1.393e-18|1|477|740|477[477]:740[740]:264[264]	27.4452	0	24.4307	0	13.116	0	0	0	0	0	0	0	0	0	0	0	0	K11996	d_Eukaryota
ERR1719424_1310672|F0_k87_5975377_1_1464|+|140|1.98e-32|1|939|1235|939[939]:1235[1235]:297[297]	221.387	28.523	287.3	0	19.5667	0	17.7098	0	0	0	0	0	0	0	0	0	0	K01687	d_Eukaryota
ERR1711965_147277|F0_k87_1333248_1_1075|-|124|1.298e-27|2|659|1024|1024[1024]:863[863]:162[162]|820[820]:659[659]:162[162]	654.212	429.37	660.699	113.168	311.663	0	32.0896	0	0	0	6.62757	7.83434	27.5088	6.3327	0	0	0	K02469	d_Eukaryota
ERR1712159_899555|F0_k87_5341719_1_1758|-|228|6.398e-59|1|695|1129|1129[1129]:695[695]:435[435]	0	0	8.45013	0	0	0	0	0	0	0	0	0	0	0	0	0	0	K02112	d_Eukaryota
ERR1711865_55976|F0_k87_1412866_1_1426|+|82|5.707e-15|1|26|289|26[26]:289[289]:264[264]	0	0	32.5743	0	0	0	0	0	0	0	0	0	0	0	0	0	0		d_Eukaryota
ERR1719410_564429|F0_k87_5321714_1_2570|+|69|4.675e-11|1|1157|1471|1157[1157]:1471[1471]:315[315]	7.5263	0	16.0243	0	0	0	0	0	0	0	0	0	0	0	0	0	0		d_Eukaryota
ERR1719445_150230|F0_k87_2022559_1_2018|+|254|9.534e-67|1|5|634|5[5]:634[634]:630[630]	0	0	7.29182	17.9898	4.05579	0	0	0	0	0	0	0	0	0	0	0	0	K04097	d_Eukaryota
ERR1719471_1037398|F0_k87_601755_1_4032|+|83|2.854e-15|1|220|537|220[220]:537[537]:318[318]	7.14079	0	20.8557	0	8.22121	0	0	0	0	0	0	0	0	0	0	0	0	K01147,K12573,K12585	d_Eukaryota
ERR550532_568150|F0_k87_2667718_1_1266|+|103|2.721e-21|1|866|1231|866[866]:1231[1231]:366[366]	0	0	0	0	10.9523	0	0	0	0	0	0	0	0	0	0	0	0	K15084	d_Eukaryota
MMETSP1459_Transcript_734_10891424|F0_k87_6154195_1_2901|-|385|3.502e-106|2|1970|2899|2899[2899]:2621[2621]:279[279]|2545[2545]:1970[1970]:576[576]	2.8086	1.60774	7.09989	0	1.60663	0	0	0	0	0	0	0	0	0	0	0	0	K04077	d_Eukaryota
ERR1719445_193751|F0_k87_2971957_1_1414|-|85|7.134e-16|2|175|405|405[405]:298[298]:108[108]|243[243]:175[175]:69[69]	0	0	0	0	0	0	0	0	0	0	0	0	0	0	0	0	0	K01739,K01758,K01760	d_Eukaryota
ERR1712098_81718|F0_k87_3455818_1_3390|+|179|3.602e-44|2|502|828|502[502]:597[597]:96[96]|613[613]:828[828]:216[216]	23.8542	0	16.3807	31.684	0	0	0	0	0	0	0	0	0	0	0	0	0		d_Eukaryota
ERR1719228_1923849|F0_k87_4469299_1_2375|-|75|7.305e-13|1|1671|1853|1853[1853]:1671[1671]:183[183]	0	0	39.9202	0	0	0	0	0	0	0	0	0	0	0	0	0	0	K01495	d_Eukaryota
ERR1712159_617287|F0_k87_853315_1_1714|+|99|4.354e-20|1|1|225|1[1]:225[225]:225[225]	69.658	23.5853	191.869	0	18.423	0	0	0	14.5598	0	0	0	0	0	0	0	0	K03694,K03696	d_Eukaryota
ERR1711874_638904|F0_k87_4925224_1_1261|-|113|2.658e-24|2|953|1258|1258[1258]:1154[1154]:105[105]|1087[1087]:953[953]:135[135]	0	41.9037	0	0	0	0	0	0	0	0	0	0	0	0	0	0	0	K01953	d_Eukaryota
ERR1719222_772891|F0_k87_198514_1_4518|+|97|1.742e-19|2|3006|3317|3006[3006]:3173[3173]:168[168]|3195[3195]:3317[3317]:123[123]	430.861	651.63	110.207	39.1228	40.7914	573.903	930.835	94.2634	24.1074	578.735	253.939	915.18	1084.44	209.972	144.805	589.092	529.601	K03637	d_Eukaryota
ERR1712086_313417|F0_k87_2890430_1_6691|+|58|9.575e-08|1|1978|2130|1978[1978]:2130[2130]:153[153]	0	582.648	261.667	0	0	0	0	0	0	0	0	0	0	0	0	0	0	K01620	d_Eukaryota
ERR1712078_690589|F0_k87_2587015_1_2836|+|130|2.028e-29|1|1563|1988|1563[1563]:1988[1988]:426[426]	0	0	29.0731	0	3.43424	0	0	0	0	0	2.80086	0	0	0	0	0	0	K14652	d_Eukaryota
ERR1711991_777019|F0_k87_2118981_1_2332|+|100|2.177e-20|1|13|216|13[13]:216[216]:204[204]	0	0	80.245	0	22.2406	0	0	0	0	0	0	0	0	0	0	0	0	K03644	d_Eukaryota
ERR1719264_414134|F0_k87_3457548_1_2816|-|62|5.985e-09|1|2477|2806|2806[2806]:2477[2477]:330[330]	82.9799	0	132.413	0	22.1379	0	0	0	5.59388	0	0	0	0	0	0	0	0	K01874,K04567	d_Eukaryota
ERR1719427_170450|F0_k87_251561_1_5448|-|68|9.351e-11|1|2464|2664|2664[2664]:2464[2464]:201[201]	17.689	27.4755	50.2386	0	0	0	0	0	0	0	0	0	0	0	0	0	0	K06168	d_Eukaryota
ERR1712127_226936|F0_k87_3097869_1_1236|-|179|3.602e-44|1|27|329|329[329]:27[27]:303[303]	9.57784	24.3797	23.4512	0	37.2911	0	0	0	0	0	0	0	0	0	0	0	0	K02858,K14652	d_Eukaryota
ERR1719281_993282|F0_k87_705899_1_1043|+|53|3.064e-06|1|712|882|712[712]:882[882]:171[171]	0	0	148.222	0	44.8546	0	0	0	0	0	0	0	32.9642	0	0	0	0	K03316	d_Eukaryota
ERR1711964_633138|F0_k87_1671489_1_1294|+|80|2.283e-14|2|985|1176|985[985]:1047[1047]:63[63]|1069[1069]:1176[1176]:108[108]	0	0	0	0	0	0	0	0	0	0	0	0	0	0	0	0	0	K03386	d_Eukaryota
ERR1712118_633615|F0_k87_3563541_1_1125|-|82|5.707e-15|1|355|546|546[546]:355[355]:192[192]	0	0	36.7901	0	0	0	0	0	0	0	0	51.3263	0	0	0	0	26.5101	K02899	d_Eukaryota
ERR1719316_1420323|F0_k87_688592_1_1108|-|50|2.451e-05|1|858|1100|1100[1100]:858[858]:243[243]	0	0	41.0943	0	15.4377	0	0	0	0	0	0	0	0	0	0	0	0	K00824,K00826,K02619	d_Eukaryota
ERR1719263_81383|F0_k87_1089068_1_1063|-|232|3.999e-60|4|222|1061|1061[1061]:918[918]:144[144]|902[902]:564[564]:339[339]|485[485]:363[363]:123[123]|338[338]:222[222]:117[117]	2.70636	0	9.28266	0	1.05432	0	0	0	0	0	0	0	0	0	0	0	0	K04043	d_Eukaryota
ERR1719398_277088|F0_k87_1096515_1_1342|+|81|1.141e-14|2|856|1083|856[856]:954[954]:99[99]|976[976]:1083[1083]:108[108]	0	0	31.6403	0	65.5943	0	0	0	0	0	0	0	0	0	0	0	0	K00288,K01938	d_Eukaryota
ERR1711991_806197|F0_k87_1096515_1_1342|+|131|1.014e-29|2|448|774|448[448]:549[549]:102[102]|568[568]:774[774]:207[207]	25.2804	0	11.2032	0	17.8015	11.2221	0	0	0	0	0	0	0	0	0	0	0	K00288,K01938	d_Eukaryota
ERR1711962_259274|F0_k87_5389311_1_2344|-|125|6.488e-28|2|1689|2059|2059[2059]:1832[1832]:228[228]|1805[1805]:1689[1689]:117[117]	0	0	8.31469	0	0	0	0	0	87.4317	10.147	5.39068	0	13.053	0	0	0	9.16266	K00873	d_Eukaryota
ERR1711991_121357|F0_k87_4422082_1_1334|+|325|4.038e-88|2|340|870|340[340]:477[477]:138[138]|493[493]:870[870]:378[378]	37.1476	0	25.7525	0	23.7991	0	0	0	0	0	1.69293	0	0	0	0	2.59571	0	K03667	d_Eukaryota
ERR1712217_659549|F0_k87_2599770_1_1039|+|114|1.329e-24|1|751|1038|751[751]:1038[1038]:288[288]	0	0	39.9636	0	0	0	0	0	0	0	0	0	0	0	0	0	0	K06924	d_Eukaryota
ERR1719145_268742|F0_k87_385651_1_2220|+|77|1.826e-13|2|1|237|1[1]:108[108]:108[108]|145[145]:237[237]:93[93]	0	0	0	0	0	0	0	0	0	0	0	0	0	0	0	0	0	K03648	d_Eukaryota
ERR1712190_158133|F0_k87_4238077_1_1676|+|98|8.709e-20|2|83|421|83[83]:241[241]:159[159]|257[257]:421[421]:165[165]	32.3867	15.9026	24.8383	0	23.3747	0	0	0	0	0	0	0	0	0	0	0	0		d_Eukaryota
ERR1719204_1472586|F0_k87_809191_1_1247|-|103|2.721e-21|2|946|1194|1194[1194]:1075[1075]:120[120]|1044[1044]:946[946]:99[99]	0	0	12.7545	0	18.5873	0	0	0	0	0	0	0	0	0	0	0	0	K00382	d_Eukaryota
ERR1711977_219710|F0_k87_809191_1_1247|-|76|3.653e-13|1|466|636|636[636]:466[466]:171[171]	0	0	29.6444	0	0	0	0	0	0	0	0	0	0	0	0	0	0	K00627,K00658	d_Eukaryota
ERR1712091_56769|F0_k87_1806716_1_1384|+|130|2.028e-29|1|93|344|93[93]:344[344]:252[252]	29.68	0	37.1063	0	0	0	0	0	0	0	0	0	0	0	0	0	0	K15987	d_Eukaryota
ERR1712001_171254|F0_k87_1697075_1_13283|+|75|7.305e-13|1|1480|1800|1480[1480]:1800[1800]:321[321]	40.7566	0	35.5937	87.2027	0	0	0	0	0	0	0	0	0	0	0	0	0	K01739,K01758,K01760	d_Eukaryota
ERR1711991_389923|F0_k87_1544331_1_1004|-|113|2.658e-24|2|167|508|508[508]:362[362]:147[147]|313[313]:167[167]:147[147]	0	0	25.1612	0	30.0754	0	0	0	0	0	0	0	0	0	0	0	0	K00134	d_Eukaryota
ERR1712232_60746|F0_k87_5688247_1_2229|-|85|7.134e-16|2|1752|1988|1988[1988]:1851[1851]:138[138]|1796[1796]:1752[1752]:45[45]	0	0	59.8804	0	30.7905	0	0	0	0	0	0	0	0	0	0	0	0	K03495	d_Eukaryota
ERR1711991_489508|F0_k87_5148821_1_1324|-|164|1.18e-39|1|545|904|904[904]:545[545]:360[360]	0	0	14.6365	0	0	0	0	0	0	0	0	0	0	0	0	0	0		d_Eukaryota
ERR1719238_2173746|F0_k87_5201906_1_1498|+|91|1.115e-17|1|874|1128|874[874]:1128[1128]:255[255]	89.2516	0	152.286	0	14.3155	0	0	0	0	0	12.9198	0	0	0	0	0	0	K01873	d_Eukaryota
ERR1719183_1783848|F0_k87_1837054_1_1136|+|118|8.305e-26|1|239|637|239[239]:637[637]:399[399]	5.99499	0	13.4403	0	4.21861	0	0	0	3.05803	0	0	0	0	0	0	0	0		d_Eukaryota
ERR1711871_1573372|F0_k87_311858_1_1338|+|92|5.574e-18|2|1073|1279|1073[1073]:1189[1189]:117[117]|1208[1208]:1279[1279]:72[72]	0	0	18.6152	0	0	0	0	0	0	0	0	0	0	0	0	0	0	K01696,K01817	d_Eukaryota
ERR1712146_61301|F0_k87_4797396_1_2203|-|56|3.83e-07|1|1951|2112|2112[2112]:1951[1951]:162[162]	0	0	46.6909	0	0	0	0	0	697.942	0	1029.2	0	116.879	0	30.1704	0	47.5756	K00626	d_Eukaryota
ERR1711991_840601|F0_k87_5557219_1_1073|-|69|4.675e-11|1|56|211|211[211]:56[56]:156[156]	0	0	0	0	0	0	0	0	0	0	0	0	0	0	0	0	0		d_Eukaryota
MMETSP0942_Transcript_24326_27288264|F0_k87_88801_1_8238|-|332|3.154e-90|1|2715|3680|3680[3680]:2715[2715]:966[966]	7.69381	1.3534	12.7675	18.8382	2.67729	1.71887	48.004	11.5733	21.988	19.7875	73.2648	116.835	0.685282	4.08454	4.99287	2.80586	3.96754	K01711	d_Eukaryota
ERR1711991_806197|F0_k87_4309321_1_1840|-|109|4.252e-23|1|550|804|804[804]:550[550]:255[255]	29.7505	0	26.8741	0	14.3155	0	0	0	0	0	0	0	0	0	0	0	0	K00288,K01938	d_Eukaryota
ERR1719190_180382|F0_k87_770219_1_5578|+|166|2.951e-40|4|3435|4034|3435[3435]:3545[3545]:111[111]|3570[3570]:3629[3629]:60[60]|3660[3660]:3794[3794]:135[135]|3822[3822]:4034[4034]:213[213]	0	0	4.07277	8.57352	0	0	0	0	0	0	0	0	0	0	0	0	0	K02886	d_Eukaryota
ERR1719500_2543943|F0_k87_770219_1_5578|+|85|7.134e-16|1|224|439|224[224]:439[439]:216[216]	0	0	79.4694	0	19.3397	0	0	0	0	0	0	0	0	0	0	0	0	K02874	d_Eukaryota
ERR1719191_1123462|F0_k87_2327209_1_2682|-|61|1.197e-08|1|1642|1809|1809[1809]:1642[1642]:168[168]	0	229.538	119.495	0	0	0	0	0	0	0	0	0	0	0	0	0	0	K10742	d_Eukaryota
MMETSP0168_Transcript_1053_31817101|F0_k87_2152382_1_3650|-|113|2.658e-24|1|1598|2236|2236[2236]:1598[1598]:639[639]	3.30541	5.06927	11.5404	46.8313	0	0	0	0	0	0.664622	0	0	0	0	0	0	0	K01556	d_Eukaryota
ERR1711965_183366|F0_k87_6690705_1_1223|+|55|7.66e-07|1|463|696|463[463]:696[696]:234[234]	0	0	44.6325	0	17.0559	0	0	0	0	0	0	0	0	0	0	0	0	K02357	d_Eukaryota
ERR1719414_1192161|F0_k87_6296089_1_1159|+|82|5.707e-15|1|25|252|25[25]:252[252]:228[228]	0	26.6884	58.0685	0	18.1129	0	0	0	0	0	0	0	0	0	0	0	0	K01886	d_Eukaryota
ERR1711991_1242458|F0_k87_5657418_1_1017|-|177|1.441e-43|2|121|570|570[570]:280[280]:291[291]|240[240]:121[121]:120[120]	13.8004	6.47505	14.8473	0	19.1854	0	0	0	0	0	0	0	0	0	0	0	0	K09458	d_Eukaryota
ERR1719492_677358|F0_k87_3321717_1_1029|-|126|3.244e-28|1|582|1019|1019[1019]:582[582]:438[438]	0	0	12.4283	12.4313	0	0	0	0	2.31524	0	0	0	0	0	0	0	0	K02218	d_Eukaryota
ERR1711991_121357|F0_k87_7121310_1_1002|-|364|7.345e-100|2|21|620|620[620]:384[384]:237[237]|368[368]:21[21]:348[348]	21.8382	11.8459	34.1237	0	12.5263	0	0	3.84478	0	0	0	0	0	0	0	0	0	K03667	d_Eukaryota
ERR1719152_856678|F0_k87_2526484_1_1018|-|159|3.777e-38|2|649|935|935[935]:870[870]:66[66]|840[840]:649[649]:192[192]	29.4455	73.9296	0	0	47.9419	107.792	146.876	156.628	2121.06	1910.82	429.079	308.21	3623.16	2065.57	9197.09	2103.86	5188.88		d_Eukaryota
ERR1712176_841887|F0_k87_3573326_1_1513|+|115|6.644e-25|1|45|323|45[45]:323[323]:279[279]	0	0	50.41	0	11.3862	0	0	0	0	0	0	0	0	0	0	0	0	K07553,K07966,K07967,K07968,K07969,K09905	d_Eukaryota
ERR1712096_349083|F0_k87_1591659_1_1136|-|66|3.74e-10|1|447|692|692[692]:447[447]:246[246]	0	0	69.2877	121.874	29.6101	0	0	0	0	0	0	0	0	0	0	0	0	K03644	d_Eukaryota
MMETSP0965_Transcript_3922_11955610|F0_k87_929526_1_11332|-|136|3.168e-31|1|2341|3138|3138[3138]:2341[2341]:798[798]	2.32942	1.77946	11.5495	16.4859	1.79073	0	0	0	0	0	0	0	0	0	0	0	0	K03841	d_Eukaryota
ERR1719195_1685878|F0_k87_634658_1_2435|+|185|5.628e-46|2|295|966|295[295]:504[504]:210[210]|520[520]:966[966]:447[447]	12.6229	31.4398	15.1875	33.528	4.99812	0	0	0	0	0	0	0	0	0	0	0	0	K00626,K00632	d_Eukaryota
MMETSP0414_Transcript_11145_35539734|F0_k87_3947465_1_2964|-|166|2.951e-40|1|699|1844|1844[1844]:699[699]:1146[1146]	3.77329	6.46252	5.39532	5.00262	1.58047	0	0	0	0	0	0	0	0	0.405929	0	0	0	K01443	d_Eukaryota
ERR1719474_1193777|F0_k87_257138_1_1210|-|188|7.035e-47|2|335|973|973[973]:791[791]:183[183]|610[610]:335[335]:276[276]	2.09597	0	9.12295	0	8.34433	0	0	0	0	0	0	0	0	0	0	0	0	K00334,K00335	d_Eukaryota
ERR1719510_2080668|F0_k87_1933889_1_1211|-|107|1.701e-22|1|50|217|217[217]:50[50]:168[168]	75.7502	0	119.495	0	0	0	0	0	0	0	0	0	0	0	0	0	0	K00789	d_Eukaryota
ERR1719245_155850|F0_k87_503945_1_1942|+|62|5.985e-09|1|1441|1566|1441[1441]:1566[1566]:126[126]	0	0	0	0	0	0	0	0	0	0	0	0	0	0	0	0	0	K00122,K00335,K00355,K05587,K18331	d_Eukaryota
ERR1712212_697077|F0_k87_4874584_1_2370|+|110|2.126e-23|2|490|864|490[490]:639[639]:150[150]|700[700]:864[864]:165[165]	7.5263	56.1341	16.0243	0	8.46775	0	0	0	0	0	0	0	0	0	0	0	0	K06174	d_Eukaryota
MMETSP1377_Transcript_6597_21566713|F0_k87_1203301_1_1342|+|119|4.153e-26|3|71|649|71[71]:151[151]:81[81]|179[179]:499[499]:321[321]|536[536]:649[649]:114[114]	3.26035	3.77346	4.12746	0	0	0	0	0	0	0	0	0	0	0	0	0	0	K08928	d_Eukaryota
A0A224AMX8_32701665|F0_k87_1796623_1_1656|-|70|2.338e-11|2|753|947|947[947]:873[873]:75[75]|845[845]:753[753]:93[93]	0	0	0	0	0	0	0	0	0	0	0	0	0	0	0	0	0	K09013	d_Eukaryota
ERR1711991_152283|F0_k87_2276731_1_1569|-|86|3.567e-16|1|1264|1536|1536[1536]:1264[1264]:273[273]	0	0	22.7789	0	24.1055	0	0	0	0	0	0	0	0	0	0	0	0	K06147	d_Eukaryota
ERR1711976_716339|F0_k87_2324477_1_1419|+|103|2.721e-21|2|582|845|582[582]:728[728]:147[147]|771[771]:845[845]:75[75]	16.59	0	74.6609	0	0	0	0	0	0	0	0	0	0	0	0	0	0	K05882	d_Eukaryota
MMETSP1315_Transcript_21084_3720371|F0_k87_4321741_1_1312|-|220|1.638e-56|2|618|1310|1310[1310]:843[843]:468[468]|791[791]:618[618]:174[174]	62.1354	29.4152	29.9221	5.80785	31.0546	0	0	0	0	0	0	1.2745	1.28565	0	0	0	0	K00135	d_Eukaryota
A0A0A9RKJ4_22235756|F0_k87_1611270_1_2286|-|45|0.0007844|1|2154|2285|2285[2285]:2154[2154]:132[132]	0	0	766.454	0	0	0	0	0	0	0	0	0	0	0	0	0	0	K03665	d_Eukaryota
ERR1719181_257833|F0_k87_4425641_1_1089|+|107|1.701e-22|1|731|1075|731[731]:1075[1075]:345[345]	4.88782	0	20.7867	0	6.50376	0	0	0	0	0	0	0	0	0	0	0	0		d_Eukaryota
ERR1711966_597606|F0_k87_3690180_1_1414|+|129|4.055e-29|1|1011|1262|1011[1011]:1262[1262]:252[252]	0	120.202	27.8297	0	0	0	0	0	0	0	0	0	0	0	0	0	0	K03010	d_Eukaryota
A0A0E8TQF1_7757480|F0_k87_3470265_1_2148|+|108|8.504e-23|1|1734|1988|1734[1734]:1988[1988]:255[255]	119.002	0	35.8321	0	71.5775	0	0	0	0	0	0	0	0	0	0	0	0	K00819,K00821	d_Eukaryota
ERR1712028_26724|F0_k87_3656830_1_1585|+|108|8.504e-23|2|21|245|21[21]:146[146]:126[126]|168[168]:245[245]:78[78]	0	52.3917	48.147	0	0	0	0	0	0	0	0	0	0	0	0	0	0	K01933	d_Eukaryota
K2DLX8_20545719|F0_k87_4282953_1_1511|-|63|2.992e-09|2|267|692|692[692]:531[531]:162[162]|407[407]:267[267]:141[141]	0	0	11.7256	0	0	11.8999	0	0	0	4.79514	48.4168	37.1572	0	0	0	0	0	K00102,K00104	d_Eukaryota
ERR1711965_1272428|F0_k87_2914571_1_1280|-|82|5.707e-15|1|1056|1241|1241[1241]:1056[1056]:186[186]	0	36.7138	55.9384	128.747	0	0	0	0	0	30.1522	0	0	0	0	0	0	0	K04801	d_Eukaryota
ERR1712098_81718|F0_k87_1530195_1_2911|+|133|2.535e-30|1|942|1277|942[942]:1277[1277]:336[336]	10.9251	39.7253	111.879	25.261	6.99486	0	0	0	0	0	0	0	0	0	0	0	5.2024	K04488,K13819	d_Eukaryota
ERR1711991_1263275|F0_k87_4026185_1_1296|-|180|1.801e-44|1|464|814|814[814]:464[464]:351[351]	59.377	10.9551	94.4463	0	31.0022	0	0	0	0	0	0	0	0	8.56008	0	0	0	K00004,K00102,K00104	d_Eukaryota
ERR1719383_558003|F0_k87_1029278_1_1175|-|133|2.535e-30|2|97|414|414[414]:295[295]:120[120]|264[264]:97[97]:168[168]	0	37.7612	19.9818	0	0	0	0	0	0	0	0	0	0	0	0	0	0	K00128	d_Eukaryota
ERR1719189_290438|F0_k87_454644_1_1083|-|235|4.998e-61|3|363|1052|1052[1052]:756[756]:297[297]|740[752]:564[564]:177[165]|494[494]:363[363]:132[132]	0	0	2.04135	0	7.58888	0	0	0	0	0	0	0	1.47741	0	0	0	0	K00336,K05588	d_Eukaryota
ERR1719285_55662|F0_k87_2161726_1_1301|-|222|4.095e-57|2|25|510|510[510]:202[202]:309[309]|174[174]:25[25]:150[150]	0	0	31.018	11.126	0	0	0	0	0	0	2.26996	0	0	0	0	0	0	K00252	d_Eukaryota
ERR1719150_998237|F0_k87_2070638_1_1491|-|161|9.442e-39|3|505|1293|1293[1293]:937[937]:357[357]|729[729]:679[679]:51[51]|621[621]:505[505]:117[117]	0	0	5.29022	0	0	0	0	0	0	2.01801	0	0	0	0	0	0	0	K00336,K05588	d_Eukaryota
ERR1712051_290539|F0_k87_2224842_1_1223|+|104|1.361e-21|2|107|403|107[107]:199[199]:93[93]|227[227]:403[403]:177[177]	0	0	15.4856	0	0	0	0	0	0	0	0	0	0	0	0	0	0	K01915	d_Eukaryota
ERR1711915_838005|F0_k87_2224842_1_1223|+|97|1.742e-19|2|475|723|475[475]:543[543]:69[69]|562[562]:723[723]:162[162]	0	0	11.424	0	0	0	0	0	0	0	0	0	0	0	0	0	0	K01915	d_Eukaryota
ERR1711965_26731|F0_k87_1782921_1_1182|+|133|2.535e-30|1|747|1028|747[747]:1028[1028]:282[282]	0	0	21.1505	0	11.1123	0	0	0	0	0	0	0	0	0	0	0	0	K00239	d_Eukaryota
ERR1719183_3386197|F0_k87_305677_1_1158|+|221|8.19e-57|3|142|1152|142[142]:309[309]:168[168]|346[346]:576[576]:231[231]|769[769]:1152[1152]:384[384]	1.59745	0	10.024	0	5.5392	0	1.37622	0	0	0	0	0	0	0	0	0	0	K02355	d_Eukaryota
ERR1711893_206365|F0_k87_1697075_1_13283|+|124|1.298e-27|1|1132|1476|1132[1132]:1476[1476]:345[345]	4.88782	11.7656	20.7867	46.9096	6.50376	0	0	0	0	0	0	0	0	0	0	0	0	K01739,K01758,K01760,K10764	d_Eukaryota
ERR1719215_2049457|F0_k87_1697075_1_13283|+|114|1.329e-24|1|10552|10965|10552[10552]:10965[10965]:414[414]	0	0	31.4916	42.8861	3.75329	0	0	0	0	0	0	0	0	0	0	0	0	K00648	d_Eukaryota
ERR1712026_225895|F0_k87_2856726_1_1742|-|261|7.448e-69|1|198|524|524[524]:198[198]:327[327]	6.18997	121.136	33.9362	1209.45	0	28.5898	20.4862	28.8565	0	31.6285	6.43004	7.6388	8.92658	0	7.69237	0	18.0549		d_Eukaryota
ERR1719343_1039420|F0_k87_838941_1_1633|-|94|1.393e-18|1|1444|1608|1608[1608]:1444[1444]:165[165]	46.9189	0	171.133	0	53.9919	0	0	0	0	0	0	0	0	0	0	0	0	K01902	d_Eukaryota
ERR1719183_3070833|F0_k87_5646143_1_3517|-|98|8.709e-20|1|542|751|751[751]:542[542]:210[210]	0	0	15.3008	0	0	0	0	0	0	0	0	0	0	0	0	0	0	K01657,K13503	d_Eukaryota
ERR1711998_829542|F0_k87_4468361_1_2310|+|53|3.064e-06|1|991|1164|991[991]:1164[1164]:174[174]	0	0	25.3281	0	0	0	0	0	0	0	0	0	0	0	0	0	0	K00820	d_Eukaryota
ERR1712238_627214|F0_k87_1903131_1_1200|+|57|1.915e-07|1|201|365|201[201]:365[365]:165[165]	93.8378	0	34.2266	0	0	0	0	0	0	0	0	0	0	0	0	0	0	K01426,K02433	d_Eukaryota
ERR1711935_466677|F0_k87_6395058_1_1792|+|62|5.985e-09|1|1571|1750|1571[1571]:1750[1750]:180[180]	0	0	143.346	0	0	0	0	0	0	0	0	0	0	0	0	0	0	K01803	d_Eukaryota
ERR1711991_60172|F0_k87_6431742_1_1052|-|46|0.0003922|1|6|296|296[296]:6[6]:291[291]	78.3383	68.5926	155.587	0	40.7914	13.3466	0	0	0	0	9.06926	0	0	0	0	0	0	K01778	d_Eukaryota
ERR1711965_50694|F0_k87_1696021_1_1208|-|91|1.115e-17|1|770|1096|1096[1096]:770[770]:327[327]	49.5198	15.142	29.0881	27.4874	37.9073	0	0	0	0	0	0	0	0	0	0	0	0	K03106	d_Eukaryota
ERR1719445_1181542|F0_k87_1666072_1_2082|+|99|4.354e-20|1|945|1166|945[945]:1166[1166]:222[222]	0	0	24.887	0	0	0	31.3127	0	0	0	0	129.958	0	0	0	0	0	K01537,K01539	d_Eukaryota
ERR1711991_806197|F0_k87_5457464_1_2914|+|132|5.069e-30|1|1570|1896|1570[1570]:1896[1896]:327[327]	0	0	82.4164	0	45.4887	9.52994	0	0	0	0	0	0	0	6.01232	0	10.1967	0	K00288,K01938	d_Eukaryota
ERR1719152_799789|F0_k87_640227_1_1188|+|139|3.96e-32|3|176|670|176[176]:304[304]:129[129]|329[329]:487[487]:159[159]|509[509]:670[670]:162[162]	2.195	0	7.69557	0	0	0	0	0	0	0	0	0	0	0	0	0	0	K00927,K01803	d_Eukaryota
ERR1712070_396492|F0_k87_2331549_1_1135|-|134|1.267e-30|1|5|283|283[283]:5[5]:279[279]	0	0	36.0071	0	0	0	0	0	0	0	0	0	0	0	0	0	0		d_Eukaryota
ERR1719498_853032|F0_k87_3879370_1_1301|-|74|1.461e-12|1|27|263|263[263]:27[27]:237[237]	0	0	0	0	0	0	0	0	13.0625	0	0	0	0	0	0	0	0	K00948	d_Eukaryota
A0A1V4XBT1_15020793|F0_k87_900801_1_5594|+|87|1.784e-16|1|1734|2288|1734[1734]:2288[2288]:555[555]	0	3.26714	17.5877	30.0995	1.75026	0	0	0	0	0	0	0	0	0	0	0	0	K01868	d_Eukaryota
A0A1Y0BF93_3597012|F0_k87_6129814_1_3664|-|214|1.048e-54|1|1019|1759|1759[1759]:1019[1019]:741[741]	6.07876	3.9845	14.3917	13.8319	4.04493	0	0	0	0	0	0	0	0	0	0	0	0	K00066,K02472,K02474,K13015	d_Eukaryota
ERR1712185_460277|F0_k87_117519_1_1627|-|116|3.322e-25|2|1290|1553|1553[1553]:1398[1398]:156[156]|1382[1382]:1290[1290]:93[93]	86.2986	0	9.5781	0	29.7326	0	0	0	0	0	0	0	0	0	0	0	0	K12960	d_Eukaryota
ERR1719162_1428999|F0_k87_2688355_1_1526|-|87|1.784e-16|1|701|883|883[883]:701[701]:183[183]	0	0	99.8006	0	61.581	0	0	0	0	0	0	0	0	0	0	0	0	K03495	d_Eukaryota
ERR1719405_270531|F0_k87_430616_1_1032|+|139|3.96e-32|1|304|513|304[304]:513[513]:210[210]	15.9223	0	0	0	0	0	0	0	0	0	0	0	0	0	0	22.5869	0	K01756	d_Eukaryota
ERR1719383_558003|F0_k87_2518872_1_3043|+|144|1.238e-33|1|335|589|335[335]:589[589]:255[255]	59.5011	132.686	62.7062	0	0	0	0	0	0	0	0	0	0	0	0	0	0	K00128	d_Eukaryota
ERR1711991_152283|F0_k87_1753839_1_3200|+|104|1.361e-21|1|361|600|361[361]:600[600]:240[240]	25.5506	41.9037	53.1825	0	16.118	0	0	0	0	0	0	0	0	0	0	0	0	K06147	d_Eukaryota
ERR1719506_244077|F0_k87_3545315_1_1243|+|149|3.867e-35|1|998|1240|998[998]:1240[1240]:243[243]	0	48.5632	20.5471	0	0	20.638	0	0	0	0	0	0	0	0	0	0	0	K01703	d_Eukaryota
ERR1719319_360956|F0_k87_2563965_1_1717|-|192|4.397e-48|2|1031|1426|1426[1426]:1154[1154]:273[273]|1126[1126]:1031[1031]:96[96]	3.81863	0	20.5124	0	21.4429	0	0	0	0	0	0	0	4.90918	0	0	0	0	K00031	d_Eukaryota
ERR1711991_179167|F0_k87_6829713_1_1130|+|131|1.014e-29|3|520|789|520[520]:606[606]:87[87]|622[622]:711[711]:90[90]|730[730]:789[789]:60[60]	24.0527	0	0	0	0	0	0	0	0	0	0	0	0	0	0	0	0	K01474,K03518,K13479,K13481	d_Eukaryota
MMETSP1140_Transcript_7884_15831522|F0_k87_2701658_1_4047|+|132|5.069e-30|1|23|706|23[23]:706[706]:684[684]	4.92501	9.05139	18.064	20.9262	1.16155	2.97074	55.9257	0.974081	32.2327	21.0768	93.1288	130.461	5.77266	3.42576	2.37917	4.68319	0.833451	K01692,K01715	d_Eukaryota
ERR1740139_508695|F0_k87_845744_1_1537|-|145|6.188e-34|1|1240|1449|1449[1449]:1240[1240]:210[210]	15.9223	24.5468	61.2033	0	20.9602	25.0865	0	0	0	0	0	0	0	0	0	0	0	K02355	d_Eukaryota
ERR1740130_271459|F0_k87_6965855_1_1187|+|54|1.532e-06|1|793|1053|793[793]:1053[1053]:261[261]	28.9201	150.829	8.44211	0	0	0	0	0	0	0	0	0	0	0	0	0	0		d_Eukaryota
A0A0A9VDV3_16170080|F0_k87_6147708_1_1207|+|129|4.055e-29|2|139|501|139[139]:297[297]:159[159]|337[337]:501[501]:165[165]	25.9094	95.4157	4.96766	0	0	0	0	0	0	0	0	7.83434	0	0	0	0	0	K00640	d_Eukaryota
ERR1712000_498102|F0_k87_4073487_1_1077|-|152|4.834e-36|1|779|1075|1075[1075]:779[779]:297[297]	0	0	18.3383	0	9.78334	0	0	0	0	0	0	0	0	0	0	0	0	K00948	d_Eukaryota
MMETSP1050_Transcript_32479_20870479|F0_k87_1254208_1_1582|+|276|2.273e-73|3|0|767|0[0]:119[119]:120[120]|192[192]:275[275]:84[84]|375[375]:767[767]:393[393]	6.19461	0	9.09522	0	3.00484	1.91582	0	0	0	0	1.23821	0	1.46376	0	0	0	0	K01703	d_Eukaryota
ERR1719458_1436364|F0_k87_972247_1_1455|+|81|1.141e-14|2|1050|1357|1050[1050]:1178[1178]:129[129]|1277[1277]:1357[1357]:81[81]	15.9223	0	0	0	0	0	0	0	0	0	0	0	0	0	0	0	0	K03798	d_Eukaryota
ERR1711991_439516|F0_k87_189112_1_1106|-|309|2.646e-83|1|2|391|391[391]:2[2]:390[390]	60.8802	0	63.367	0	45.2552	0	5.42017	0	3.28698	0	0	0	4.03444	0	0	0	0	K00248,K09456	d_Eukaryota
ERR1719510_2080668|F0_k87_84430_1_1726|+|94|1.393e-18|1|859|1050|859[859]:1050[1050]:192[192]	20.9703	0	73.5801	0	49.9117	0	0	0	0	0	0	0	0	0	0	0	0	K00789,K01992	d_Eukaryota
ERR1711965_5294|F0_k87_5129765_1_1547|+|208|6.709e-53|2|73|489|73[73]:339[339]:267[267]|379[379]:489[489]:111[111]	14.1147	0	41.2355	0	24.9672	0	0	0	0	0	0	0	4.49177	0	0	0	0	K00818,K00821	d_Eukaryota
ERR1711965_297308|F0_k87_2856053_1_4001|-|105|6.804e-22|1|2129|2314|2314[2314]:2129[2129]:186[186]	0	0	74.5845	0	0	0	0	0	0	0	0	0	0	0	0	0	0	K00228	d_Eukaryota
ERR1711991_152283|F0_k87_3671364_1_1361|-|135|6.336e-31|1|210|437|437[437]:210[210]:228[228]	74.3399	0	81.296	0	18.1129	0	0	0	0	0	0	0	0	0	0	0	0	K02021,K06147,K06148,K11085	d_Eukaryota
ERR1719414_1792659|F0_k87_1349715_1_1018|+|78|9.132e-14|1|599|805|599[599]:805[805]:207[207]	0	0	31.6403	0	0	0	0	0	0	0	0	0	0	0	0	0	0	K01897	d_Eukaryota
ERR1719186_976310|F0_k87_1492118_1_1751|-|122|5.191e-27|2|1259|1618|1618[1618]:1556[1556]:63[63]|1465[1465]:1259[1259]:207[207]	48.0823	0	15.4856	0	0	0	0	0	0	0	0	0	0	0	0	0	0	K00336,K05588	d_Eukaryota
ERR1719270_40558|F0_k87_1492118_1_1751|-|82|5.707e-15|1|861|1022|1022[1022]:861[861]:162[162]	112.269	305.511	326.837	0	0	0	0	0	0	0	0	0	0	0	0	0	0	K00334,K00335	d_Eukaryota
ERR1719483_41825|F0_k87_1492118_1_1751|-|176|2.881e-43|2|258|659|659[659]:384[384]:276[276]|302[302]:258[258]:45[45]	6.79277	16.7438	40.6785	0	0	0	0	0	0	0	0	0	0	0	0	0	0	K00334,K00335	d_Eukaryota
ERR1719152_610691|F0_k87_100836_1_1110|+|572|1.785e-162|2|148|1109|148[148]:582[582]:435[435]|852[861]:1109[1109]:258[249]	2.955	33.9427	23.599	31.3882	3.27799	0	0	0	0	0	0	0	0	0	0	0	0		d_Eukaryota
ERR1711871_142575|F0_k87_2663491_1_1226|-|57|1.915e-07|1|1021|1170|1170[1170]:1021[1021]:150[150]	0	0	0	0	0	0	0	0	0	0	0	0	0	0	0	0	0		d_Eukaryota
A0A1U1P611_29827739|F0_k87_4376681_1_1647|+|69|4.675e-11|1|646|819|646[646]:819[819]:174[174]	0	110.719	25.3281	0	79.0399	0	0	0	0	0	0	0	0	0	0	0	0	K09903	d_Eukaryota
ERR1711966_437994|F0_k87_4416485_1_1120|+|192|4.397e-48|1|31|537|31[31]:537[537]:507[507]	0	0	20.0539	0	0	0	0	0	0	0	0	0	0	0	0	0	0		d_Eukaryota
ERR1711972_704305|F0_k87_4416485_1_1120|-|162|4.721e-39|1|840|1118|1118[1118]:840[840]:279[279]	0	0	28.8057	0	0	0	0	0	0	0	0	0	0	0	0	0	0	K00574,K05928	d_Eukaryota
ERR550519_1083650|F0_k87_1322208_1_3274|+|70|2.338e-11|1|1196|1348|1196[1196]:1348[1348]:153[153]	64.4357	0	87.2222	0	456.32	0	0	0	0	0	0	0	0	0	0	0	0	K01885,K09698	d_Eukaryota
MMETSP1050_Transcript_92_1701385|F0_k87_4060494_1_2589|-|264|9.31e-70|2|1035|2186|2186[2186]:1587[1587]:600[600]|1538[1538]:1035[1035]:504[504]	6.93166	2.26193	14.7549	15.7553	1.66308	0	0	0	0	0	0	0	0	0	0	0	0	K04487,K11717	d_Eukaryota
ERR1712241_192770|F0_k87_2586666_1_1124|+|164|1.18e-39|1|666|1118|666[666]:1118[1118]:453[453]	2.16096	0	20.7858	0	11.5292	0	0	0	0	0	0	0	0	0	0	0	0	K15987	d_Eukaryota
ERR1711965_432403|F0_k87_2741458_1_1359|-|133|2.535e-30|1|908|1141|1141[1141]:908[908]:234[234]	110.279	30.1043	44.6325	0	51.1678	0	0	0	0	0	15.9781	0	0	0	0	0	0	K00681	d_Eukaryota
ERR1719199_491339|F0_k87_3910993_1_1693|+|46|0.0003922|1|592|744|592[592]:744[744]:153[153]	0	0	0	0	0	0	0	0	0	0	0	0	0	0	0	0	0		d_Eukaryota
ERR1740130_1661844|F0_k87_3379158_1_1321|+|55|7.66e-07|1|611|856|611[611]:856[856]:246[246]	55.6233	53.1256	118.779	0	133.245	0	0	0	0	0	0	0	0	0	0	0	0	K00074,K01782,K07516	d_Eukaryota
A0A1U6D4P1_33741924|F0_k87_3379158_1_1321|+|53|3.064e-06|1|1040|1219|1040[1040]:1219[1219]:180[180]	117.314	0	61.434	0	0	0	0	0	0	0	0	0	0	0	0	0	0	K00074,K01782,K07516	d_Eukaryota
MMETSP1356_Transcript_39922_37994760|F0_k87_4730052_1_5435|+|177|1.441e-43|3|2976|4112|2976[2976]:3203[3203]:228[228]|3351[3351]:3746[3746]:396[396]|3978[3978]:4112[4112]:135[135]	2.5113	1.91976	4.61168	4.44407	0	0	0	0	0	0	0	0	0	0	0	0	0	K00819	d_Eukaryota
A0A136K003_38891873|F0_k87_4730052_1_5435|-|64|1.496e-09|1|1248|1385|1385[1385]:1248[1248]:138[138]	0	0	431.134	0	0	0	0	0	0	0	0	0	0	0	0	0	0	K01697,K01738	d_Eukaryota
ERR1711920_920613|F0_k87_3408328_1_1362|-|104|1.361e-21|1|893|1084|1084[1084]:893[893]:192[192]	125.822	243.111	312.716	246.075	2218.39	3644.75	230.477	372.828	2523.1	607.253	3704.04	2412.34	409.368	54.8266	24.1649	201.297	129.222	K00626,K00632	d_Eukaryota
ERR1740123_312539|F0_k87_1677335_1_1191|+|108|8.504e-23|2|85|447|85[85]:327[327]:243[243]|349[349]:447[447]:99[99]	0	0	25.6198	0	6.64607	0	0	0	0	0	0	0	0	0	0	0	0	K01491	d_Eukaryota
ERR1711933_296651|F0_k87_1849199_1_15076|-|114|1.329e-24|1|7379|8014|8014[8014]:7379[7379]:636[636]	7.77408	5.11019	13.4326	29.5035	3.98325	0	0	0	0	0	0	0	0	0	0	0	0	K09903	d_Eukaryota
ERR1712061_298808|F0_k87_1384477_1_1553|+|61|1.197e-08|1|1359|1526|1359[1359]:1526[1526]:168[168]	0	0	0	0	0	0	0	0	0	0	0	0	0	0	0	0	0		d_Eukaryota
ERR1712160_24063|F0_k87_2422316_1_3221|-|101|1.089e-20|2|2417|2758|2758[2758]:2558[2558]:201[201]|2503[2503]:2417[2417]:87[87]	0	0	0	0	0	0	0	0	0	0	0	0	0	0	0	0	0	K00016,K00024	d_Eukaryota
ERR1712080_513303|F0_k87_1513682_1_3431|-|77|1.826e-13|2|2151|2408|2408[2408]:2295[2295]:114[114]|2246[2246]:2151[2151]:96[96]	0	0	0	0	0	0	0	0	0	0	0	0	0	0	0	0	0	K02874	d_Eukaryota
ERR1712194_539924|F0_k87_976752_1_2921|+|74|1.461e-12|1|2541|2696|2541[2541]:2696[2696]:156[156]	0	0	166.254	0	115.749	0	0	0	0	0	0	0	0	0	0	0	0	K02021,K06147,K06148,K11085	d_Eukaryota
ERR1712137_1139836|F0_k87_6201143_1_1014|-|144|1.238e-33|3|44|535|535[535]:419[419]:117[117]|394[394]:215[215]:180[180]|163[163]:44[44]:120[120]	0	6.22056	14.2625	0	0	0	0	0	0	0	0	0	0	0	0	0	0	K01915	d_Eukaryota
A0A224XTL0_3678459|F0_k87_6219992_1_1044|+|90|2.229e-17|2|267|566|267[267]:314[314]:48[48]|339[339]:566[566]:228[228]	0	0	0	0	0	0	0	0	0	0	0	0	0	0	0	0	0	K11412,K11414,K11416	d_Eukaryota
ERR1719188_2844674|F0_k87_1843041_1_2717|-|53|3.064e-06|1|2442|2687|2687[2687]:2442[2442]:246[246]	0	0	49.4912	121.874	0	0	0	0	0	0	0	0	0	0	0	0	0	K06860	d_Eukaryota
ERR1739841_212510|F0_k87_2727291_1_1208|+|155|6.043e-37|1|678|932|678[678]:932[932]:255[255]	89.2516	132.686	62.7062	56.4187	0	0	0	0	0	0	0	0	0	0	0	0	0	K00962	d_Eukaryota
ERR1712185_638470|F0_k87_2618055_1_1348|+|796|6.622e-230|1|1|1008|1[1]:1008[1008]:1008[1008]	0.558622	12.7696	7.72524	17.7794	1.25917	0	0.964297	0	0	0	0	0	0	0	0	0.882592	0		d_Eukaryota
MMETSP0120_Transcript_92863_23382281|F0_k87_308674_1_6962|+|307|1.058e-82|1|2956|4017|2956[2956]:4017[4017]:1062[1062]	5.73135	5.95257	9.97526	16.5812	0	0	0	0	0	0	0	0	0	0	0	0	0	K01951	d_Eukaryota
A0A224Y5I2_15408303|F0_k87_4679801_1_1183|-|48|9.805e-05|1|386|532|532[532]:386[386]:147[147]	0	0	246.781	0	0	0	0	0	0	0	0	0	0	0	0	0	0	K02022,K06147,K06148,K11085	d_Eukaryota
ERR1719203_1550920|F0_k87_4740884_1_1386|+|142|4.95e-33|1|65|451|65[65]:451[451]:387[387]	9.83884	7.74188	11.8084	0	13.9077	0	5.54454	0	0	0	0	0	0	0	0	0	0	K03531	d_Eukaryota
ERR1719362_348816|F0_k87_1311939_1_2391|+|60|2.394e-08|1|100|387|100[100]:387[387]:288[288]	0	0	53.2848	0	0	0	0	0	0	0	0	10.6131	26.3773	0	0	0	0	K17893	d_Eukaryota
ERR1719464_937754|F0_k87_7135604_1_1326|+|107|1.701e-22|2|675|1223|675[675]:842[842]:168[168]|900[900]:1223[1223]:324[324]	1.79846	0	1.53803	0	0	0	0	0	0	0	0	0	0	0	0	0	0	K06207	d_Eukaryota
ERR1719454_581707|F0_k87_5403071_1_1176|+|84|1.427e-15|1|596|1168|596[596]:1168[1168]:573[573]	0	6.15323	10.9739	0	0	2.08229	0	0	0	0	0	0	0	0	0	0	0	K01279	d_Eukaryota
ERR1719238_493080|F0_k87_2726643_1_1652|-|163|2.36e-39|2|912|1295|1295[1295]:1098[1098]:198[198]|1082[1082]:912[912]:171[171]	7.63725	0	23.9278	0	0	0	0	0	0	0	0	0	0	0	0	0	0	K03696	d_Eukaryota
ERR1719389_1526675|F0_k87_2321440_1_1312|+|45|0.0007844|1|778|975|778[778]:975[975]:198[198]	0	0	0	0	47.389	0	0	0	0	0	0	0	0	0	0	0	0	K12574	d_Eukaryota
MMETSP1117_Transcript_11326_13596775|F0_k87_2328081_1_1385|+|84|1.427e-15|1|68|364|68[68]:364[364]:297[297]	44.2773	57.0461	42.7893	73.2574	0	0	0	0	0	0	8.51326	0	18.8335	0	0	0	0		d_Eukaryota
MMETSP1380_Transcript_34814_19112855|F0_k87_1446521_1_2732|+|102|5.443e-21|1|1867|2247|1867[1867]:2247[2247]:381[381]	10.3246	8.14005	21.6753	53.2609	14.6077	0	0	0	0	0	0	0	0	0	0	0	0	K04564	d_Eukaryota
ERR1712091_309516|F0_k87_1664278_1_2930|-|85|7.134e-16|1|106|588|588[588]:106[106]:483[483]	7.48355	0	12.8715	19.9045	0	0	0	0	0	0	0	0	0	0	0	0	0	K06168	d_Eukaryota
ERR1719321_2486128|F0_k87_575403_1_1279|+|131|1.014e-29|2|28|570|28[28]:294[294]:267[267]|337[337]:570[570]:234[234]	1.73144	0	11.7832	0	6.64785	0	0	0	0	0	0	0	0	0	0	0	0	K00927,K01803	d_Eukaryota
ERR1719162_1780152|F0_k87_496084_1_1318|+|68|9.351e-11|1|66|182|66[66]:182[182]:117[117]	0	0	0	0	0	0	0	0	0	0	0	0	0	0	0	0	0	K04043	d_Eukaryota
ERR1740129_530896|F0_k87_1754805_1_5138|+|63|2.992e-09|1|1693|1920|1693[1693]:1920[1920]:228[228]	0	26.6884	46.4548	0	36.2257	0	0	0	0	0	0	17.4648	0	0	0	0	0	K11927	d_Eukaryota
A0A1Q6YUX0_24405565|F0_k87_1754805_1_5138|+|57|1.915e-07|1|780|1058|780[780]:1058[1058]:279[279]	37.3234	0	57.6114	131.924	0	0	0	0	0	0	0	0	0	0	0	0	0	K00074	d_Eukaryota
ERR550534_956524|F0_k87_553303_1_2981|+|135|6.336e-31|3|1024|1497|1024[1024]:1200[1200]:177[177]|1255[1255]:1311[1311]:57[57]|1342[1342]:1497[1497]:156[156]	3.20422	0	2.88032	0	0	0	0	0	0	0	0	0	0	0	0	0	0	K01915	d_Eukaryota
ERR1711965_1067206|F0_k87_4063261_1_1947|-|162|4.721e-39|2|446|943|943[943]:785[785]:159[159]|637[637]:446[446]:192[192]	9.13492	0	0	0	0	0	0	0	0	0	0	0	0	0	0	0	0	K02519	d_Eukaryota
ERR1719502_2626058|F0_k87_219734_1_1374|-|319|2.584e-86|1|143|1201|1201[1201]:143[143]:1059[1059]	0	0	8.81264	8.32176	0.587252	0	0	0	0	0	0	0	0	0	0	0	0	K03178	d_Eukaryota
ERR1719313_3088764|F0_k87_219734_1_1374|+|139|3.96e-32|2|579|1022|579[579]:770[770]:192[192]|831[831]:1022[1022]:192[192]	0	0	0	0	0	0	0	0	0	0	0	0	0	0	0	0	0	K03178	d_Eukaryota
A0A1U0Z728_5367273|F0_k87_1361838_1_4954|+|45|0.0007844|1|3581|3685|3581[3581]:3685[3685]:105[105]	0	0	0	0	0	0	0	0	0	0	0	0	0	0	0	0	0	K03593	d_Eukaryota
ERR1719436_659968|F0_k87_6219992_1_1044|+|63|2.992e-09|1|717|899|717[717]:899[899]:183[183]	0	0	39.9202	0	0	0	0	0	0	0	0	0	0	0	0	0	0	K11121,K11412	d_Eukaryota
A0A0M0JTI5_22055942|F0_k87_6219992_1_1044|-|419|2.039e-116|1|119|871|871[871]:119[119]:753[753]	0.847278	0	4.67192	0	0	0	0	0	0	0	0	0	0	0	0	0	0	K11121,K11412	d_Eukaryota
ERR1712157_289254|F0_k87_3811549_1_2646|-|134|1.267e-30|1|173|742|742[742]:173[173]:570[570]	0	0	13.3117	0	1.65289	2.10515	0	0	0	0	0	0	0	0	0	0	0	K07887,K07888,K07889,K07891,K07909,K07976	d_Eukaryota
ERR1719215_2612081|F0_k87_3761329_1_1139|+|64|1.496e-09|2|1012|1137|1012[1012]:1068[1068]:57[57]|1084[1084]:1137[1137]:54[54]	0	0	0	0	0	0	0	0	0	0	0	0	0	0	0	0	0	K15987	d_Eukaryota
MMETSP1444_Transcript_13171_16953626|F0_k87_1283063_1_1437|-|75|7.305e-13|1|595|963|963[963]:595[595]:369[369]	0	0	17.0937	0	0	0	0	0	0	0	4.35358	0	0	0	0	0	0		d_Eukaryota
ERR1719412_3189270|F0_k87_5184351_1_1046|+|96|3.483e-19|1|0|266|0[0]:266[266]:267[267]	0	0	7.95778	0	0	0	0	0	0	0	0	0	0	0	0	0	0		d_Eukaryota
ERR1719188_2572517|F0_k87_2491504_1_2110|+|61|1.197e-08|1|1762|1956|1762[1762]:1956[1956]:195[195]	20.1094	0	18.1361	0	47.2067	0	0	0	0	0	0	0	0	0	0	0	0	K02372	d_Eukaryota
ERR1719206_792474|F0_k87_5511813_1_2139|-|127|1.622e-28|3|1483|1971|1971[1971]:1888[1888]:84[84]|1869[1869]:1765[1765]:105[105]|1674[1674]:1483[1483]:192[192]	0	0	3.09647	0	0	6.03543	0	0	63.7479	4.98029	35.4494	0	8.73594	3.14674	0	0	0	K00632	d_Eukaryota
ERR1711965_262334|F0_k87_4099485_1_1319|-|136|3.168e-31|2|213|683|683[683]:456[456]:228[228]|428[428]:213[213]:216[216]	11.3319	10.5714	13.9591	0	3.04678	0	0	0	0	0	0	0	2.767	0	0	0	0	K03702	d_Eukaryota
ERR1719163_2190797|F0_k87_3410965_1_1489|-|126|3.244e-28|1|1|243|243[243]:1[1]:243[243]	0	0	10.2736	0	0	0	0	0	0	0	0	0	0	0	0	0	0	K01624	d_Eukaryota
ERR1711965_1046056|F0_k87_766197_1_1003|-|143|2.475e-33|2|390|785|785[785]:645[645]:141[141]|509[509]:390[390]:120[120]	0	0	0	0	0	0	0	0	0	0	0	0	0	0	0	0	0	K15987	d_Eukaryota
ERR1719454_1414260|F0_k87_2953165_1_2545|-|90|2.229e-17|1|1236|1544|1544[1544]:1236[1236]:309[309]	8.4268	0	44.8128	0	17.8015	0	0	0	0	0	0	0	0	0	0	0	0	K06966	d_Eukaryota
A0A183BFW4_38611635|F0_k87_1553144_1_1077|-|89|4.459e-17|1|17|349|349[349]:17[17]:333[333]	0	0	4.59756	51.9534	0	0	0	0	0	0	0	0	0	0	0	0	0		d_Eukaryota
ERR1740123_2178756|F0_k87_4073109_1_2192|+|154|1.209e-36|4|1120|1638|1120[1120]:1203[1203]:84[84]|1240[1240]:1347[1347]:108[108]|1378[1378]:1437[1437]:60[60]|1453[1453]:1638[1638]:186[186]	0	0	2.07139	0	0	4.00306	0	4.82244	2.31524	4.87218	25.8435	0	17.2027	2.0937	1.42467	18.7469	12.3066		d_Eukaryota
ERR1719220_1678912|F0_k87_4948663_1_1760|+|131|1.014e-29|1|12|197|12[12]:197[197]:186[186]	22.518	0	74.5845	0	59.3233	0	0	0	0	0	0	0	0	0	0	0	0	K00262	d_Eukaryota
ERR1712232_1274679|F0_k87_2188596_1_1057|+|72|5.844e-12|1|346|501|346[346]:501[501]:156[156]	0	0	0	0	0	0	0	0	0	0	0	0	0	0	0	0	0	K06147,K11004,K12530,K12531	d_Eukaryota
ERR1719259_917729|F0_k87_4620048_1_1044|-|102|5.443e-21|2|253|567|567[567]:487[487]:81[81]|417[417]:253[253]:165[165]	0	0	9.89825	0	0	0	0	0	0	0	0	0	0	0	0	0	0	K01883	d_Eukaryota
ERR1711991_1155153|F0_k87_3355689_1_1890|+|268|5.819e-71|1|1286|1630|1286[1286]:1630[1630]:345[345]	53.7696	35.2967	91.4616	0	104.06	8.14754	0	0	0	0	0	0	0	0	0	0	0	K03404,K03405	d_Eukaryota
MMETSP1467_Transcript_3415_5733331|contig-119_19705|-|168|7.376e-41|1|900|1829|1829[1829]:900[900]:930[930]	0	1.42659	0	0	0	0	1.07594	3.0515	0	0	0	0	14.4557	13.9963	2.25507	8.87157	3.13788		d_Eukaryota
W7U1Z0_2666916|contig-119_20261|-|130|2.028e-29|1|971|1492|1492[1492]:971[971]:522[522]	1.59292	0	0	0	2.00982	0	0	0	32.2737	25.5739	14.8392	3.93128	15.2248	7.01033	25.0889	2.53569	15.0528		d_Eukaryota
A0A146GK94_29184343|contig-119_53822|+|65|7.481e-10|1|973|1152|973[973]:1152[1152]:180[180]	175.971	44.3588	0	0	105.38	592.716	77.723	49.1175	162.048	32.7022	119.409	320.902	46.3159	45.8281	0	35.7922	110.004	K02838	d_Eukaryota
A0A1S3HQG9_2044359|contig-119_25910|+|276|2.273e-73|1|46|1914|46[46]:1914[1914]:1869[1869]	0	0	0.194611	0	0	0.577719	0	0	2.06512	8.91739	0.598994	2.73227	3.35922	4.68856	13.0389	1.87467	4.63905		d_Eukaryota
MMETSP1104_Transcript_25417_7631659|contig-119_26242|+|162|4.721e-39|3|370|994|370[370]:483[483]:114[114]|522[546]:686[686]:165[141]|770[770]:994[994]:225[225]	0	0	0	0	0	0	0	3.85336	10.8164	0	0	0	0	1.67946	4.60229	0	4.92486	K11341	d_Eukaryota
ERR1719431_833344|contig-119_26242|-|92|5.574e-18|1|1892|2194|2194[2194]:1892[1892]:303[303]	0	0	0	0	0	0	0	0	0	0	0	0	0	0	0	0	17.454	K12618,K12619	d_Eukaryota
ERR1719356_1308719|contig-119_63501|-|148|7.735e-35|1|312|812|812[812]:312[312]:501[501]	0	0	0	0	0	0	0	0	0	0	0	0	0	0	0	0	0	K14440	d_Eukaryota
ERR1712118_77416|contig-119_35460|-|99|4.354e-20|1|787|1083|1083[1083]:787[787]:297[297]	0	0	0	0	0	0	0	0	0	0	0	0	0	0	0	0	0		d_Eukaryota
MMETSP0108_Transcript_48115_303535|contig-119_75907|+|81|1.141e-14|1|7|768|7[7]:768[768]:762[762]	0	0	0	0	0	0	0	0.819211	0	0	0	0	0	0	0	0	0	K14794	d_Eukaryota
MMETSP1438_Transcript_25075_7465483|contig-119_19636|-|167|1.475e-40|1|1898|2407|2407[2407]:1898[1898]:510[510]	0	0	0	0	0	2.69424	0	0	20.149	29.2209	5.22104	6.23033	11.9948	16.1866	31.3594	5.31725	17.241	K15544	d_Eukaryota
ERR1711976_140858|contig-119_62529|+|349|2.407e-95|1|95|523|95[95]:523[523]:429[429]	0	0	0	0	0	0	0	2.5484	0	0	0	0	12.1266	6.63162	6.00521	55.3248	4.33384		d_Eukaryota
D8SJ08_22383954|contig-119_78776|+|102|5.443e-21|1|0|587|0[0]:587[587]:588[588]	0	0	0	0	0	0	0	0	8.73669	7.98691	0	0	1.80885	7.83468	12.1909	4.03576	4.32765		d_Eukaryota
A0A067C667_19187842|contig-119_30404|+|239|3.124e-62|1|839|2056|839[839]:2056[2056]:1218[1218]	0	0	0	0	0	0	0	0	5.77507	13.211	0.588347	3.7646	6.00092	7.02918	14.1409	0	5.4534	K01404,K08654,K11585,K13539	d_Eukaryota
ERR1711865_379575|contig-119_91386|-|58|9.575e-08|1|561|932|932[932]:561[561]:372[372]	0	0	0	0	0	0	0	0	0	0	0	0	0	0	0	11.608	0		d_Eukaryota
MMETSP1100_Transcript_19108_34640665|contig-119_62958|-|48|9.805e-05|1|88|243|243[243]:88[88]:156[156]	0	0	0	0	0	0	0	0	111.636	106.1	55.4194	54.3002	95.5047	0	0	0	160.173		d_Eukaryota
ERR1719450_1911509|contig-119_62958|-|58|9.575e-08|1|850|1002|1002[1002]:850[850]:153[153]	0	291.324	0	0	0	0	0	0	184.134	162.507	0	0	161.644	76.9928	232.297	0	194.291		d_Eukaryota
ERR1719164_153357|contig-119_63198|-|51|1.226e-05|1|1131|1295|1295[1295]:1131[1131]:165[165]	0	0	0	0	0	0	0	0	0	77.1751	0	0	0	0	0	0	0		d_Eukaryota
ERR1712166_327779|contig-119_17281|-|87|1.784e-16|1|1349|1585|1585[1585]:1349[1349]:237[237]	0	0	0	0	0	0	0	0	0	0	0	0	0	0	0	0	0	K01530	d_Eukaryota
ERR1719240_1523725|contig-119_23848|-|141|9.901e-33|1|1776|2435|2435[2435]:1776[1776]:660[660]	0	0	0	0	0	0	0	1.03424	0	1.29559	1.02367	0	6.1271	3.10079	8.82291	7.55419	4.49233	K16746	d_Eukaryota
A0A1Y1YNJ6_32368190|contig-119_23848|+|169|3.688e-41|3|155|1335|155[155]:217[217]:63[63]|348[348]:572[572]:225[225]|640[640]:1335[1335]:696[696]	0	0	0	0	1.30339	0	0	0.564048	10.9422	14.6772	7.56674	0	8.68338	3.9819	15.6486	1.8239	8.70205	K00604	d_Eukaryota
ERR1719506_3092783|contig-119_72033|+|72|5.844e-12|2|820|1112|820[820]:924[924]:105[105]|1005[1026]:1112[1112]:108[87]	0	0	0	0	0	0	0	0	0	0	0	0	0	0	0	0	0		d_Eukaryota
ERR1719159_892422|contig-119_49642|-|107|1.701e-22|2|18|372|372[372]:316[316]:57[57]|212[212]:18[18]:195[195]	0	0	0	0	0	0	0	0	0	0	0	0	0	0	0	0	0	K19682	d_Eukaryota
ERR1719502_2252562|contig-119_49642|+|278|5.683e-74|2|4|649|4[4]:222[222]:219[219]|317[317]:649[649]:333[333]	0	0	0	0	0	0	0	1.43232	3.86803	3.01855	2.91245	3.46429	1.68508	1.25163	9.88615	0	4.9166	K19682	d_Eukaryota
ERR1719253_2332163|contig-119_50337|+|121|1.038e-26|1|1013|1408|1013[1013]:1408[1408]:396[396]	0	0	0	0	0	5.38034	0	3.2227	65.759	50.6647	3.49733	16.84	19.1978	13.8942	26.1824	4.92766	30.0597	K01365,K01368,K01371,K16290,K16292	d_Eukaryota
MMETSP0803_Transcript_16222_32045129|contig-119_50620|-|74|1.461e-12|1|131|583|583[583]:131[131]:453[453]	0	0	0	0	0	0	0	2.21242	25.2577	25.1006	7.05526	2.81911	18.405	9.62101	40.7019	10.3624	22.5999		d_Eukaryota
ERR1719223_318772|contig-119_71216|-|145|6.188e-34|1|843|1202|1202[1202]:843[843]:360[360]	0	0	0	0	0	0	0	0	0	11.0143	0	0	0	0	0	0	0	K19801	d_Eukaryota
MMETSP0098_Transcript_7444_26828689|contig-119_44813|-|192|4.397e-48|2|98|1052|1052[1052]:804[804]:249[249]|700[700]:98[98]:603[603]	0	0	0	0	0	0	0	0	0	1.62093	0	0	4.01492	2.04032	6.64323	1.11616	3.15974		d_Eukaryota
ERR1719353_76877|contig-119_55835|+|375|3.586e-103|2|349|1396|349[349]:438[438]:90[90]|707[707]:1396[1396]:690[690]	0	0	0	0	0	0	0	0	4.63052	7.6819	0	0	1.16251	1.07713	11.2886	0	8.86	K08794,K13412	d_Eukaryota
MMETSP0292_Transcript_22972_24176750|contig-119_57579|+|136|3.168e-31|1|779|1273|779[779]:1273[1273]:495[495]	0	0	0	0	0	0	0	1.79743	16.6794	17.0056	7.41642	6.69725	14.2012	6.83247	24.1021	0	7.33816		d_Eukaryota
ERR1712185_360567|contig-119_58675|+|116|3.322e-25|1|164|727|164[164]:727[727]:564[564]	1.37319	0	0	0	0	4.30481	0	1.37358	29.6221	34.3025	1.39095	8.26596	9.77544	8.4232	27.4194	4.36486	16.4248	K11293	d_Eukaryota
ERR1711939_813536|contig-119_61898|+|76|3.653e-13|1|2|190|2[2]:190[190]:189[189]	0	0	0	0	0	0	0	0	0	0	0	0	0	0	0	0	0	K07198	d_Eukaryota
ERR1719225_2402777|contig-119_61898|-|231|7.998e-60|3|2|543|543[543]:481[481]:63[63]|407[407]:264[264]:144[144]|190[190]:2[2]:189[189]	0	0	0	0	0	0	0	0	0	0	0	0	0	0	0	0	0	K00924,K07198	d_Eukaryota
ERR1712083_29883|contig-119_63199|-|54|1.532e-06|1|3|203|203[203]:3[3]:201[201]	0	0	0	0	0	0	0	0	0	32.0765	66.6514	0	30.7902	0	10.0001	0	12.1884		d_Eukaryota
ERR1719375_252492|contig-119_44652|-|89|4.459e-17|2|627|851|851[851]:789[789]:63[63]|767[767]:627[627]:141[141]	0	0	0	0	0	0	0	0	0	0	0	0	0	12.7964	0	0	0	K01465	d_Eukaryota
A0A127T633_35796767|contig-119_90014|-|51|1.226e-05|1|955|1038|1038[1038]:955[955]:84[84]	0	0	0	0	0	0	0	0	0	0	0	0	0	0	0	0	0		d_Eukaryota
ERR1719209_1806766|contig-119_50044|+|89|4.459e-17|2|928|1235|928[928]:1008[1008]:81[81]|1086[1086]:1235[1235]:150[150]	0	0	0	0	0	0	0	0	0	0	0	0	0	0	0	0	0		d_Eukaryota
ERR1740125_71814|contig-119_50556|-|106|3.402e-22|1|1308|1490|1490[1490]:1308[1308]:183[183]	0	0	0	0	0	0	0	0	0	0	0	0	0	162.881	14.4273	0	0	K11251	d_Eukaryota
MMETSP0106_Transcript_8412_4379646|contig-119_60134|-|314|8.269e-85|1|274|1326|1326[1326]:274[274]:1053[1053]	0	0	0	0	0	0	0	0	0	0	0	0	0	0	0	0	0	K14572,K15121	d_Eukaryota
ERR1719473_1026626|contig-119_83748|+|102|5.443e-21|1|719|1066|719[719]:1066[1066]:348[348]	0	0	0	0	0	0	0	0	30.3182	28.7613	5.25866	0	12.5609	0	29.0978	0	17.624		d_Eukaryota
MMETSP1429_Transcript_5379_39177347|contig-119_25701|-|96|3.483e-19|1|1309|1611|1611[1611]:1309[1309]:303[303]	0	0	0	0	0	0	0	0	71.8859	81.5174	32.2778	0	0	0	48.6408	32.4575	41.2507	K11858,K14784,K14789	d_Eukaryota
ERR1719487_2429403|contig-119_57597|+|228|6.398e-59|1|336|1367|336[336]:1367[1367]:1032[1032]	0	0	0	0	0	0	0	0	0	0	0	0	0	0	6.51279	3.22492	4.28333	K07203	d_Eukaryota
MMETSP1154_Transcript_3683_37563410|contig-119_57597|-|64|1.496e-09|1|705|1220|1220[1220]:705[705]:516[516]	0	0	0	0	0	0	0	1.64311	0	0	0	0	0	0	0	0	0	K07203	d_Eukaryota
ERR1740130_1085171|contig-119_86944|+|225|5.118e-58|3|234|985|234[234]:329[329]:96[96]|442[442]:510[510]:69[69]|581[584]:985[985]:405[402]	0	0	0	0	0	0	0	1.35964	0	0	0	0	6.23008	3.49682	7.35835	0	3.45467	K00898,K12077	d_Eukaryota
MMETSP0883_Transcript_9852_25345854|contig-119_87261|-|90|2.229e-17|1|33|524|524[524]:33[33]:492[492]	0	0	0	0	2.31815	0	0	0	27.0874	42.6013	3.79745	0	8.65127	3.17921	22.9039	14.3355	17.0835	K08266	d_Eukaryota
A0A1B7TE47_16859689|contig-119_87631|+|202|4.294e-51|3|439|1040|439[439]:582[582]:144[144]|647[653]:847[847]:201[195]|915[915]:1040[1040]:126[126]	0	0	0	0	0	0	3.47282	0	3.91766	10.0745	0	5.25153	2.46566	5.42148	3.70639	0	0	K00505,K00968	d_Eukaryota
L8J8M4_20129988|contig-119_78791|+|49|4.903e-05|1|48|137|48[48]:137[137]:90[90]	0	0	0	0	0	0	0	0	0	0	0	0	0	0	0	0	0	K03812	d_Eukaryota
ERR1712226_698142|contig-119_16602|+|134|1.267e-30|2|1930|2548|1930[1930]:2145[2145]:216[216]|2480[2480]:2548[2548]:69[69]	0	0	0	0	0	0	0	0	17.0675	0	9.60825	0	0	18.9386	72.6556	27.3653	0	K07889,K07976	d_Eukaryota
ERR1719230_1881606|contig-119_16602|-|466|1.448e-130|2|165|1010|1010[1010]:819[819]:192[192]|665[665]:165[165]:501[501]	0	0	0	0	0	0	0	0	7.11779	0	0	0	0	1.7398	4.28184	0	3.20534	K09487	d_Eukaryota
ERR1719453_1464909|contig-119_55441|+|139|3.96e-32|2|545|1402|545[545]:769[769]:225[225]|953[953]:1402[1402]:450[450]	0	0	0	0	0	0	0	0	0	0	0	0	0	3.82638	6.31419	0	0	K06633	d_Eukaryota
MMETSP1089_Transcript_39824_18585696|contig-119_55692|-|117|1.661e-25|1|355|990|990[990]:355[355]:636[636]	0	0	0	0	0	0	0	2.20465	29.0906	20.119	5.48126	6.48696	16.9891	4.84031	28.185	3.52339	14.1396	K10361	d_Eukaryota
MMETSP1324_Transcript_18639_283819|contig-119_89881|+|147|1.547e-34|1|2|679|2[2]:679[679]:678[678]	0	0	0	0	0	0	0	0	4.37179	7.52947	3.20935	3.00053	0	0	0	0	0	K06316,K16458	d_Eukaryota
A0A085W077_2049011|contig-119_18440|+|463|1.159e-129|1|879|2135|879[879]:2135[2135]:1257[1257]	0	0	0	0	0	0	0	0	7.42943	8.90447	2.87389	3.17688	7.84114	6.42107	17.4293	2.61352	7.2397	K01634	d_Eukaryota
ERR1719412_249082|contig-119_18440|+|104|1.361e-21|1|2608|2913|2608[2608]:2913[2913]:306[306]	0	0	0	0	0	0	0	0	0	0	0	9.05144	14.1513	0	0	0	0	K14012	d_Eukaryota
ERR550514_1202600|contig-119_65792|+|426|1.593e-118|3|2|861|2[2]:421[421]:420[420]|481[484]:729[729]:249[246]|805[805]:861[861]:57[57]	0	0	0	0	0	0	0	0	2.86645	6.79585	1.74415	0	3.966	1.56615	9.2217	0	4.44656	K19603	d_Eukaryota
ERR1719429_506915|contig-119_4100|+|73|2.922e-12|2|673|936|673[673]:726[726]:54[54]|742[742]:936[936]:195[195]	0	0	0	0	0	0	0	0	0	0	0	0	0	57.9634	0	49.3803	133.22	K00927,K01803	d_Eukaryota
MMETSP1366_Transcript_2917_8874257|contig-119_86371|+|175|5.763e-43|1|11|658|11[11]:658[658]:648[648]	0	0	0	0	0	0	0	1.0672	11.4999	11.3793	3.17616	2.52179	17.7112	4.68757	11.5231	1.70685	8.21369	K06883	d_Eukaryota
MMETSP0115_Transcript_56_24699621|contig-119_55474|-|132|5.069e-30|1|73|702|702[702]:73[73]:630[630]	0	0	0	0	0	0	0	0	5.85461	18.7563	3.34811	5.28344	6.64385	8.85686	23.1882	12.5332	14.3751	K09651	d_Eukaryota
MMETSP0312_Transcript_2385_34581241|contig-119_55979|+|56|3.83e-07|1|47|487|47[47]:487[487]:441[441]	0	0	0	0	0	0	3.92401	0	47.0629	47.7262	0	18.2429	8.44849	18.5171	21.006	11.0591	14.1064	K01802,K17478	d_Eukaryota
ERR1712227_469424|contig-119_72063|-|157|1.511e-37|1|13|315|315[315]:13[13]:303[303]	0	0	0	0	0	0	0	0	0	0	0	0	0	30.2815	0	32.4575	0	K14379	d_Eukaryota
D8UHN3_12754706|contig-119_72508|+|174|1.153e-42|2|159|740|159[159]:212[212]:54[54]|315[315]:740[740]:426[426]	0	0	0	0	0	0	3.23999	0	16.2192	32.7959	4.03853	7.24313	11.4385	6.71786	26.4632	6.05061	9.84972		d_Eukaryota
ERR1719199_877487|contig-119_12892|+|273|1.818e-72|2|1080|2058|1080[1080]:1325[1325]:246[246]|1399[1399]:2058[2058]:660[660]	0	0	0	0	0	0	0	0.634476	14.3628	20.4675	3.04886	4.41944	9.20005	8.26818	24.4227	5.96851	16.9823	K13606	d_Eukaryota
ERR1719384_2785259|contig-119_83326|-|106|3.402e-22|2|556|906|906[906]:658[658]:249[249]|639[639]:556[556]:84[84]	0	0	0	0	0	0	0	0	0	0	0	0	0	0	0	0	0	K02978	d_Eukaryota
ERR1719391_559425|contig-119_53849|+|58|9.575e-08|1|1249|1425|1249[1249]:1425[1425]:177[177]	0	0	0	0	0	0	0	0	0	0	0	0	0	0	0	0	0		d_Eukaryota
MMETSP0965_Transcript_22886_21191105|contig-119_54121|+|126|3.244e-28|1|552|1094|552[552]:1094[1094]:543[543]	0	0	0	0	0	4.67163	0	0	0	7.25774	0	4.99059	4.27967	5.95888	18.6902	0	6.73852		d_Eukaryota
MMETSP0448_Transcript_26488_20900057|contig-119_54340|-|94|1.393e-18|1|2|613|613[613]:2[2]:612[612]	0	0	0	0	0	0	0	1.18	9.90875	11.0778	3.10828	8.3864	2.34545	7.60627	5.72758	2.33593	4.02918	K11855	d_Eukaryota
ERR1719456_488256|contig-119_54718|-|99|4.354e-20|2|48|773|773[773]:663[663]:111[111]|197[197]:48[48]:150[150]	0	0	0	0	0	0	0	0	21.447	80.664	12.2214	0	42.9073	72.6108	95.9835	0	33.9502		d_Eukaryota
ERR1739848_764102|contig-119_68717|-|47|0.0001961|1|942|1193|1193[1193]:942[942]:252[252]	0	0	0	0	0	0	0	0	0	0	0	0	61.4962	32.5907	0	0	0		d_Eukaryota
ERR550537_1309685|contig-119_68717|-|79|4.566e-14|1|582|761|761[761]:582[582]:180[180]	0	0	0	0	0	0	0	0	81.024	245.266	29.8522	0	46.3159	0	89.064	0	15.7149		d_Eukaryota
I7I8L2_15301841|contig-119_68940|+|291|6.937e-78|2|332|1226|332[332]:460[460]:129[129]|522[534]:1226[1226]:705[693]	0.743343	0	0	0	0	0	0	0	3.1051	2.99253	0.909844	1.02789	2.16694	3.59987	4.86056	0	1.83597	K11806	d_Eukaryota
ERR1719506_2716259|contig-119_37318|+|76|3.653e-13|2|498|915|498[498]:650[650]:153[153]|817[817]:915[915]:99[99]	0	0	0	0	0	0	0	0	0	0	0	0	0	0	0	0	0		d_Eukaryota
MMETSP1169_Transcript_22744_22905206|contig-119_38875|-|265|4.655e-70|1|15|1724|1724[1724]:15[15]:1710[1710]	0	0	0	0	0	0	0	0.558765	4.42146	2.574	1.68712	1.33593	9.59032	5.68743	20.4695	4.99935	8.96708	K14007	d_Eukaryota
L8H1W5_31295197|contig-119_26664|+|140|1.98e-32|1|1721|2263|1721[1721]:2263[2263]:543[543]	0	0	0	0	0	0	0	0	8.18391	6.85505	0	0	8.78834	11.6704	19.749	0	10.1066	K01951	d_Eukaryota
ERR1719317_393845|contig-119_82376|-|79|4.566e-14|1|566|1093|1093[1093]:566[566]:528[528]	0	0	0	0	0	0	0	0	1.5906	1.08083	0	0	10.9087	6.84873	21.3231	7.43515	19.6848		d_Eukaryota
MMETSP1338_Transcript_83937_37793669|contig-119_59511|+|269|2.91e-71|1|24|1343|24[24]:1343[1343]:1320[1320]	0	0	0.597418	0	0	0.560555	0	0	0	0	0	0	0	1.91483	3.25364	1.52359	0	K00458,K00461,K08021,K08022,K18684	d_Eukaryota
ERR1719487_1526271|contig-119_86765|-|228|6.398e-59|1|67|969|969[969]:67[67]:903[903]	0	0	0	0	0	0	0	0	1.14043	0.385292	0.663577	0	8.79776	8.6607	25.7339	7.98807	7.32185	K19498,K19499,K19503	d_Eukaryota
ERR1712091_496664|contig-119_86944|-|74|1.461e-12|1|761|985|985[985]:761[761]:225[225]	0	0	0	0	0	0	0	0	0	0	0	0	0	0	0	0	0	K00898	d_Eukaryota
ERR1719378_674940|contig-119_1287|+|69|4.675e-11|1|18361|18693|18361[18361]:18693[18693]:333[333]	0	0	0	0	0	0	0	0	0	0	0	0	0	5.45987	24.6578	0	0		d_Eukaryota
ERR550534_3605420|contig-119_1287|+|57|1.915e-07|1|19114|19311|19114[19114]:19311[19311]:198[198]	0	0	0	0	0	0	0	0	0	0	0	0	0	0	0	0	0		d_Eukaryota
MMETSP0384_Transcript_85714_18785776|contig-119_91989|+|64|1.496e-09|1|654|908|654[654]:908[908]:255[255]	0	0	0	0	0	0	0	0	0	28.2085	0	0	0	34.8539	105.42	53.8386	194.674		d_Eukaryota
ERR1712093_210141|contig-119_92928|-|101|1.089e-20|1|5|265|265[265]:5[5]:261[261]	0	0	0	0	0	0	0	0	0	0	0	0	0	0	0	53.0212	0		d_Eukaryota
ERR1719162_864864|contig-119_28319|+|75|7.305e-13|1|831|1037|831[831]:1037[1037]:207[207]	0	0	0	0	0	0	0	0	67.3693	0	0	0	0	0	0	0	8.51229	K00013,K14152	d_Eukaryota
MMETSP1310_Transcript_9950_6687226|contig-119_29015|-|218|6.552e-56|1|24|1781|1781[1781]:24[24]:1758[1758]	0	0	0	0	0	0	0	0.390264	1.37621	2.68688	0	0	4.5651	4.82177	20.2827	3.98509	4.89949		d_Eukaryota
ERR1719175_21271|contig-119_63248|-|147|1.547e-34|2|140|581|581[581]:513[513]:69[69]|481[481]:140[140]:342[342]	16.5605	19.4251	0	0	34.5337	43.229	46.8482	5.75339	8.37795	1.96331	34.3039	26.2598	71.9191	19.9059	1.68229	97.4773	36.642	K03522	d_Eukaryota
ERR1719272_1592029|contig-119_90371|-|307|1.058e-82|3|20|816|816[816]:727[727]:90[90]|513[513]:406[406]:108[108]|328[328]:20[20]:309[309]	0	0	0	0	0	0	0	0	0	0	0	0	0	0	0	0	0	K06944	d_Eukaryota
MMETSP1370_Transcript_682_37481732|contig-119_64483|+|155|6.043e-37|1|732|1163|732[732]:1163[1163]:432[432]	0	0	0	0	0	4.16088	0	0	22.513	61.0133	2.666	3.34164	20.8232	8.90648	32.7909	7.76365	17.1785		d_Eukaryota
ERR1719271_1552043|contig-119_89619|-|248|6.102e-65|1|5|1033|1033[1033]:5[5]:1029[1029]	0	0	0	0	0	0	0.93809	0.530541	4.55243	4.75135	1.28847	0	0	3.18998	4.71654	0	1.99337	K15505	d_Eukaryota
MMETSP1433_Transcript_2358_20792818|contig-119_71006|+|236|2.499e-61|1|1|1200|1[1]:1200[1200]:1200[1200]	0	0	0	0	0	0.636772	0	0.432835	4.01459	4.25394	0.913405	0	5.01212	4.55657	10.4115	0.932213	1.93373	K06252	d_Eukaryota
MMETSP1377_Transcript_95112_27907004|contig-119_68598|-|135|6.336e-31|1|204|488|488[488]:204[204]:285[285]	0	0	0	0	0	0	0	0	0	0	0	0	0	0	0	0	0		d_Eukaryota
ERR1719502_128647|contig-119_69177|-|157|1.511e-37|2|712|1014|1014[1014]:802[802]:213[213]|777[777]:712[712]:66[66]	0	0	0	0	0	0	90.5644	85.1785	0	0	0	0	286.438	47.7532	0	66.3719	22.4223	K01880	d_Eukaryota
ERR1711957_169447|contig-119_28401|-|71|1.169e-11|1|1276|1683|1683[1683]:1276[1276]:408[408]	0	0	0	0	0	0	0	0	7.02695	0	0	0	0	0	0	0	0	K01613	d_Eukaryota
MMETSP0294_Transcript_36486_26891613|contig-119_29516|+|137|1.584e-31|2|153|1852|153[153]:386[386]:234[234]|446[461]:1852[1852]:1407[1392]	0	0	0	0	0	0	0	0.890125	6.8255	6.63629	1.88895	1.35874	7.72631	6.29949	18.0422	3.86044	9.42102		d_Eukaryota
MMETSP1103_Transcript_11729_24623174|contig-119_29846|-|232|3.999e-60|3|372|915|915[915]:805[805]:111[111]|734[737]:591[591]:144[141]|518[530]:372[372]:147[135]	0	0	0	0	4.6359	0	0	0	0	4.73946	0	0	8.27956	0	4.009	10.5676	0		d_Eukaryota
ERR1719276_686398|contig-119_30731|-|141|9.901e-33|1|1243|1554|1554[1554]:1243[1243]:312[312]	0	0	0	0	0	0	0	0	59.1565	62.366	14.8492	43.0745	35.7843	8.04705	44.9376	13.2837	48.8788	K13207	d_Eukaryota
MMETSP1141_Transcript_1264_16102065|contig-119_30731|+|155|6.043e-37|1|534|1022|534[534]:1022[1022]:489[489]	0	0	0	0	0	0	0	0	23.741	27.649	9.63753	4.61224	15.3492	12.8893	41.9911	14.5254	18.8913		d_Eukaryota
MMETSP1160_Transcript_3154_1074395|contig-119_42170|-|503|1.054e-141|1|3|1535|1535[1535]:3[3]:1533[1533]	0	0	0	0	0	0	0	0	1.13207	1.58286	0.29554	0	3.47418	5.4299	6.08789	5.10148	1.59149	K12818	d_Eukaryota
ERR1712115_147963|contig-119_42841|-|64|1.496e-09|1|3|329|329[329]:3[3]:327[327]	0	0	4.84802	0	0	0	0	7.21413	51.7201	79.0713	12.8601	7.6388	8.66831	6.01232	80.7699	10.1967	54.1648		d_Eukaryota
ERR1719491_330085|contig-119_2354|-|67|1.87e-10|1|425|613|613[613]:425[425]:189[189]	0	0	0	0	0	0	0	0	23.5005	0	212.745	325.867	18.7979	53.8444	0	0	0	K03189	d_Eukaryota
ERR1719231_1898312|contig-119_2354|-|54|1.532e-06|1|59|373|373[373]:59[59]:315[315]	0	0	0	0	0	0	12.3343	0	25.598	0	159.333	311.021	33.285	52.7591	0	50.1049	0	K03189	d_Eukaryota
ERR1712137_701838|contig-119_46674|+|94|1.393e-18|1|1|324|1[1]:324[324]:324[324]	0	0	0	0	0	0	0	0	5.88056	4.04782	0	0	0	0	23.8992	0	0	K04688,K08286,K13302,K13303,K19800	d_Eukaryota
ERR1711879_846160|contig-119_46946|+|56|3.83e-07|1|779|1135|779[779]:1135[1135]:357[357]	0	0	0	0	0	0	0	0	0	0	0	0	5.77167	0	0	0	0	K12176	d_Eukaryota
ERR1719284_1563450|contig-119_46946|-|254|9.534e-67|1|623|1525|1525[1525]:623[623]:903[903]	0	0	0	0	0	0	0	0	0.562535	3.49284	0	0	0	5.26378	11.317	0	2.0301	K12176	d_Eukaryota
ERR1740123_1208447|contig-119_47215|-|382|2.802e-105|1|26|856|856[856]:26[26]:831[831]	0	0	0	0	0	1.07663	0	0	1.36163	1.8051	0	0	2.54937	4.42548	10.3675	3.76155	3.33417	K01176	d_Eukaryota
ERR1719149_285383|contig-119_2220|+|115|6.644e-25|2|3108|3443|3108[3108]:3368[3368]:261[261]|3393[3393]:3443[3443]:51[51]	0	0	0	0	0	0	25.9945	0	0	0	0	0	35.7843	24.1412	0	39.8512	81.4646	K01866	d_Eukaryota
ERR1719427_127783|contig-119_61268|-|457|7.416e-128|2|96|933|933[933]:865[865]:69[69]|803[809]:96[96]:708[702]	0	0	0	0	1.8935	0	0	1.60891	11.2818	22.3614	0.807517	7.39234	8.57865	4.95873	19.8322	6.65245	13.1061	K07511	d_Eukaryota
MMETSP0984_Transcript_7071_31018770|contig-119_38565|+|450|9.493e-126|1|124|1161|124[124]:1161[1161]:1038[1038]	0	0	0	0	0	0	0	0	19.5736	12.5896	3.01235	0	1.00235	2.47121	6.41711	0	3.5018		d_Eukaryota
ERR1719223_829606|contig-119_39421|-|50|2.451e-05|1|1508|1672|1672[1672]:1508[1508]:165[165]	0	0	0	0	0	0	0	0	176.922	223.425	47.9604	44.3052	0	0	0	54.2472	71.0617		d_Eukaryota
MMETSP0166_Transcript_2119_27048765|contig-119_39421|-|108|8.504e-23|1|107|565|565[565]:107[107]:459[459]	0	0	0	0	0	0	0	0	10.1536	22.277	2.80863	0	5.09173	9.31816	26.7424	13.3946	10.9381		d_Eukaryota
ERR1719433_683283|contig-119_37291|-|62|5.985e-09|1|1536|1799|1799[1799]:1536[1536]:264[264]	0	0	0	0	0	0	0	0	0	0	0	0	0	0	0	0	0		d_Eukaryota
ERR1719326_1597702|contig-119_85339|+|182|4.502e-45|1|453|692|453[453]:692[692]:240[240]	25.5506	167.615	53.1825	65.7508	64.4721	0	256.232	16.1862	51.1646	0	15.1396	0	147.612	361.298	98.7562	36.1829	19.5431	K02977	d_Eukaryota
ERR1719300_2358256|contig-119_85339|+|76|3.653e-13|1|4|222|4[4]:222[222]:219[219]	0	0	0	0	0	0	0	0	0	0	0	0	0	21.5371	0	22.4178	0		d_Eukaryota
MMETSP1083_Transcript_44006_10026736|contig-119_45533|+|110|2.126e-23|1|440|907|440[440]:907[907]:468[468]	0	0	3.47654	0	5.27173	0	0	4.08826	28.8784	28.3369	6.4678	2.57989	9.71153	14.2407	37.7425	9.60594	17.4092		d_Eukaryota
ERR1740117_496737|contig-119_65792|-|131|1.014e-29|2|268|722|722[722]:549[549]:174[174]|420[420]:268[268]:153[153]	0	0	0	0	0	0	0	0	0	0	0	0	0	0	0	0	0	K19603	d_Eukaryota
ERR1712000_486061|contig-119_66534|+|127|1.622e-28|1|29|952|29[29]:952[952]:924[924]	0.629239	0	0	0	0	0	0	0	17.7219	22.039	0	6.36285	1.42948	6.37699	8.27607	3.49793	3.59	K00623,K00624,K14636	d_Eukaryota
ERR1719231_1886377|contig-119_53867|+|91|1.115e-17|1|236|496|236[236]:496[496]:261[261]	0	0	0	0	0	0	0	0	0	0	39.1864	0	0	207.071	0	0	0	K01740	d_Eukaryota
ERR1719235_996039|contig-119_63172|+|235|4.998e-61|1|862|1296|862[862]:1296[1296]:435[435]	0	0	0	0	0	0	0	0	0	0	0	0	5.83987	4.69945	18.8525	3.8145	8.36079		d_Eukaryota
ERR1719421_1546374|contig-119_63172|-|90|2.229e-17|1|990|1196|1196[1196]:990[990]:207[207]	0	0	0	0	0	0	0	0	0	0	0	0	0	0	0	0	0		d_Eukaryota
ERR1719299_211103|contig-119_63399|+|112|5.315e-24|1|10|288|10[10]:288[288]:279[279]	0	0	0	0	0	0	0	0	0	0	0	0	0	0	0	0	0	K04688	d_Eukaryota
MMETSP0115_Transcript_20725_34837937|contig-119_35752|+|162|4.721e-39|1|952|1689|952[952]:1689[1689]:738[738]	0	2.00487	0.689947	0	3.05708	1.30357	0	0	19.6594	31.6303	4.52634	0.994125	11.891	6.32661	29.2546	8.30689	13.693	K12236	d_Eukaryota
ERR1719319_1778847|contig-119_35961|-|126|3.244e-28|1|1225|1839|1839[1839]:1225[1225]:615[615]	0	0	0	0	0	0	0	3.275	0	0.771444	0	0	7.52717	3.91418	10.134	1.85778	7.25806	K10751	d_Eukaryota
MMETSP0437_Transcript_9516_32578551|contig-119_36794|-|655|1.846e-187|1|83|1642|1642[1642]:83[83]:1560[1560]	0	0	0	0	0	0	0	0	0.894938	1.6492	1.18062	0	5.05579	4.19034	8.68395	2.31182	2.12367	K12869	d_Eukaryota
ERR1719218_526240|contig-119_93005|+|59|4.788e-08|1|729|905|729[729]:905[905]:177[177]	0	0	0	0	0	0	0	0	0	0	0	0	0	24.6368	0	0	0		d_Eukaryota
ERR1719453_1303924|contig-119_93474|-|59|4.788e-08|1|404|661|661[661]:404[404]:258[258]	0	0	0	0	0	0	0	0	0	0	0	0	0	0	0	0	0		d_Eukaryota
G3IKY8_19230850|contig-119_93923|-|351|6.017e-96|1|0|1010|1010[1010]:0[0]:1011[1011]	0	0	0	0	0	0	0	0.543455	0	0	0	0	0	3.83842	5.7855	2.53696	1.88738	K14797	d_Eukaryota
ERR1719259_146520|contig-119_82697|-|422|2.548e-117|2|2|1062|1062[1062]:202[202]:861[861]|124[124]:2[2]:123[123]	0	0	0	0	0	0	0	0	7.06527	7.5437	4.5276	2.15122	3.12114	3.35689	21.0806	3.77928	4.91987	K01191	d_Eukaryota
ERR1719507_403677|contig-119_82697|+|85|7.134e-16|1|655|900|655[655]:900[900]:246[246]	0	0	0	0	0	0	0	0	0	0	0	0	0	0	0	0	0	K01191	d_Eukaryota
MMETSP1156_Transcript_4335_14896732|contig-119_82875|-|85|7.134e-16|1|511|966|966[966]:511[511]:456[456]	0	0	0	0	0	0	0	0	39.2682	40.5826	4.6213	2.77005	18.1046	11.3613	36.1954	6.80114	7.41204		d_Eukaryota
MMETSP0447_Transcript_41242_19354334|contig-119_94894|-|98|8.709e-20|1|11|709|709[709]:11[11]:699[699]	0	2.18476	0	0	0	0	0	1.87982	0	0	0	0	3.34187	8.26652	0	0	0		d_Eukaryota
MMETSP1369_Transcript_34003_30251480|contig-119_83835|+|79|4.566e-14|1|4|309|4[4]:309[309]:306[306]	0	0	0	0	0	0	0	0	62.8228	60.7843	23.5326	36.2058	42.0826	27.9178	96.3735	0	28.4345		d_Eukaryota
ERR1719153_1560787|contig-119_85743|+|261|7.448e-69|2|57|529|57[57]:131[131]:75[75]|200[200]:529[529]:330[330]	0	0	0	0	0	0	0	0	0	4.48566	0	0	3.57941	5.19337	26.2908	0	17.8573	K09578	d_Eukaryota
MMETSP1104_Transcript_27791_28778233|contig-119_17016|+|261|7.448e-69|1|1266|2711|1266[1266]:2711[2711]:1446[1446]	0	0	0	0	0	0	0	1.27634	12.5442	21.6718	5.27211	3.41022	8.95174	6.99513	23.7751	3.2061	14.4785	K16669	d_Eukaryota
ERR1712160_24063|contig-119_18051|-|112|5.315e-24|2|623|958|958[958]:764[764]:195[195]|742[742]:623[623]:120[120]	7.5263	0	0	0	0	0	0	0	0	0	0	0	88.76	75.3701	18.8482	12.5262	15.2182	K00016,K00024	d_Eukaryota
MMETSP0944_Transcript_32457_975498|contig-119_18607|+|124|1.298e-27|2|584|1615|584[584]:784[784]:201[201]|968[968]:1615[1615]:648[648]	0	0	0	0	0	0	0	0	0	0	0	0	0	0	0	0	0	K14950	d_Eukaryota
ERR1719507_190842|contig-119_10873|+|359|2.35e-98|1|3470|4297|3470[3470]:4297[4297]:828[828]	0	0	0	0	0	0	0	1.44414	11.8926	14.1707	0	6.2434	10.318	11.0791	49.9602	4.60223	20.1667	K03097	d_Eukaryota
MMETSP0989_Transcript_6926_15109841|contig-119_11652|-|111|1.063e-23|1|2100|2843|2843[2843]:2100[2100]:744[744]	53.5071	3.95958	0	0	0	0	1.48623	0	0	0	0	0	8.06177	8.98258	10.9367	1.36653	4.36821	K02302,K02303,K13542	d_Eukaryota
ERR1719276_788747|contig-119_42313|+|137|1.584e-31|3|1066|1582|1066[1066]:1131[1131]:66[66]|1208[1208]:1261[1261]:54[54]|1460[1475]:1582[1582]:123[108]	0	0	0	0	0	0	0	0	0	0	0	0	0	0	0	0	0	K01641	d_Eukaryota
ERR1719163_147736|contig-119_91321|+|188|7.035e-47|1|238|762|238[238]:762[762]:525[525]	0	0	0	0	0	0	0	0	0	0	0	0	3.74558	0	5.99437	0	2.9053		d_Eukaryota
MMETSP0803_Transcript_24183_27226879|contig-119_91321|-|53|3.064e-06|1|249|881|881[881]:249[249]:633[633]	0	0	0	0	0	0	0	0	0	0	1.86729	0	0	4.44076	2.69638	2.41037	2.06941		d_Eukaryota
ERR1719274_438907|contig-119_91535|-|52|6.128e-06|1|1|156|156[156]:1[1]:156[156]	0	0	0	0	0	0	0	0	0	0	0	0	0	0	0	0	0		d_Eukaryota
ERR1719191_2491508|contig-119_86475|-|249|3.051e-65|1|531|1064|1064[1064]:531[531]:534[534]	0	0	0	0	1.90736	4.84793	0	0	14.3642	21.1284	0	5.59368	9.07961	6.69441	36.8962	7.27082	20.3134	K10408	d_Eukaryota
ERR1719502_1199481|contig-119_86475|+|119|4.153e-26|2|649|1050|649[649]:726[726]:78[78]|772[772]:1050[1050]:279[279]	0	0	0	0	0	0	0	0	0	0	4.83409	0	0	0	0	0	0	K10408	d_Eukaryota
MMETSP0127_Transcript_27885_4005224|contig-119_87104|-|388|4.378e-107|1|53|862|862[862]:53[53]:810[810]	0	0	0.593742	0	0	0	0	0	8.93657	19.2031	0	3.41246	15.9131	9.86166	25.1957	4.326	12.7823	K15734	d_Eukaryota
ERR1719357_937776|contig-119_87948|+|53|3.064e-06|1|567|1052|567[567]:1052[1052]:486[486]	0	0	0	0	0	0	0	0	0	0	0	0	4.44701	6.5332	1.1198	2.94408	0	K13755	d_Eukaryota
MMETSP0115_Transcript_21943_17873972|contig-119_74401|+|301|6.774e-81|1|138|1169|138[138]:1169[1169]:1032[1032]	0	0	0	0	0	0	0	0	1.94245	0.596817	2.15232	0	4.49002	7.35657	23.3958	2.56156	13.8301		d_Eukaryota
ERR1719410_1645129|contig-119_37114|+|59|4.788e-08|1|317|589|317[317]:589[589]:273[273]	0	0	0	0	0	0	0	0	76.5738	60.8547	43.5696	60.8145	41.8817	59.139	199.03	39.8229	0		d_Eukaryota
MMETSP1326_Transcript_20597_5616765|contig-119_37479|+|176|2.881e-43|2|15|774|15[15]:389[389]:375[375]|478[478]:774[774]:297[297]	0	0	0	0	0	0	0	0	10.9239	16.4212	2.49757	0	5.94592	4.4091	14.9277	1.60681	11.0742	K02332,K10631	d_Eukaryota
MMETSP1104_Transcript_2783_39485480|contig-119_37479|-|110|2.126e-23|1|912|1430|1430[1430]:912[912]:519[519]	3.22266	0	0	0	0	0	0	0	14.8699	28.0057	8.35293	7.96915	11.5574	4.25641	33.1911	7.69605	8.30937	K10473	d_Eukaryota
ERR1711965_1261796|contig-119_6905|+|74|1.461e-12|1|2991|3221|2991[2991]:3221[3221]:231[231]	0	0	0	0	0	0	361.624	0	0	0	0	0	29.5449	28.4715	27.1055	55.3604	55.173	K14266	d_Eukaryota
ERR1719379_756253|contig-119_5633|+|316|2.067e-85|1|2093|6046|2093[2093]:6046[6046]:3954[3954]	0	0	0	0	0	0	0	0	0	0	0	0	0	71.5716	45.6557	53.3925	4.49368	K03006	d_Eukaryota
MMETSP0059_Transcript_616_35871505|contig-119_5633|-|114|1.329e-24|1|2042|2614|2614[2614]:2042[2042]:573[573]	0	0	0	0	0	0	0	0	0	0	0	0	0	42.0144	42.6409	28.4777	10.315	K03041	d_Eukaryota
MMETSP1468_Transcript_32713_36133181|contig-119_4799|+|206|2.684e-52|2|36|1004|36[36]:599[599]:564[564]|687[687]:1004[1004]:318[318]	8.28486	0	0	0	0	0	0	0	0	0	0	0	1.63013	5.0461	0.615899	3.18633	0	K03404,K03405	d_Eukaryota
A0A162CXC1_9357274|contig-119_91032|-|91|1.115e-17|2|527|997|997[997]:683[683]:315[315]|631[631]:527[527]:105[105]	18.2371	6.10067	0	0	0	0	17.7092	0	2.61865	7.35616	0	0	12.8649	70.2355	28.5596	54.3087	59.7117	K01919	d_Eukaryota
ERR1719375_1480843|contig-119_7487|-|118|8.305e-26|2|4295|4663|4663[4663]:4478[4478]:186[186]|4432[4432]:4295[4295]:138[138]	0	0	0	0	0	9.80569	10.6965	0	64.9279	32.4615	66.2757	0	55.0176	18.9981	0	10.6939	6.35029	K08372	d_Eukaryota
ERR1719507_404123|contig-119_64729|-|123|2.595e-27|1|326|682|682[682]:326[326]:357[357]	0	0	0	0	5.61199	0	0	0	16.3653	41.9688	14.5023	0	0	9.9258	20.3257	6.96081	12.1919		d_Eukaryota
A0A1I8B639_35692532|contig-119_64729|+|304|8.468e-82|1|336|1256|336[336]:1256[1256]:921[921]	0	0	0	0	0.754172	0	0	1.23751	10.2917	19.515	3.5706	1.40099	9.52656	8.77514	22.1878	3.99681	8.96239		d_Eukaryota
ERR1712187_856109|contig-119_83337|-|128|8.111e-29|1|62|466|466[466]:62[62]:405[405]	0	0	0	0	0	0	4.87382	0	0	0	0	0	0	12.9834	0	0	2.55104	K00253	d_Eukaryota
ERR1719263_273967|contig-119_57698|+|93|2.787e-18|1|612|1370|612[612]:1370[1370]:759[759]	0	0	0	0	0	0	0	0.824251	0	1.92723	0	3.51512	4.89836	9.43401	17.072	10.6019	11.1502	K15505,K15710	d_Eukaryota
MMETSP1063_Transcript_1763_6470896|contig-119_84628|-|600|6.651e-171|1|53|1078|1078[1078]:53[53]:1026[1026]	0	0	0	0	0	0	0	0	1.48528	2.81871	0	0	0	1.32995	11.0776	0	3.58728	K00654	d_Eukaryota
ERR1719238_1636860|contig-119_84851|+|66|3.74e-10|1|523|837|523[523]:837[837]:315[315]	0	0	0	0	0	0	0	9.19242	70.3945	47.9199	7.24241	16.812	33.285	30.1481	75.3929	12.5262	15.2182		d_Eukaryota
ERR1719369_144846|contig-119_2877|-|74|1.461e-12|1|4459|4686|4686[4686]:4459[4459]:228[228]	0	0	0	0	0	0	0	0	0	0	0	0	14.4684	13.1061	0	0	104.588	K01749	d_Eukaryota
ERR1711871_1238614|contig-119_78447|+|51|1.226e-05|1|320|514|320[320]:514[514]:195[195]	0	0	0	0	0	0	0	0	61.8292	78.2054	0	0	16.2985	15.2479	33.8438	0	0		d_Eukaryota
ERR1719310_1827770|contig-119_74875|+|195|5.496e-49|3|197|655|197[197]:328[328]:132[132]|380[380]:538[538]:159[159]|554[554]:655[655]:102[102]	0	0	0	0	0	0	0	0	0	0	57.3046	34.5604	3.93486	5.69074	0	0	0	K00053	d_Eukaryota
MMETSP0118_Transcript_95479_20951487|contig-119_65878|-|135|6.336e-31|2|414|1073|1073[1073]:552[552]:522[522]|536[536]:414[414]:123[123]	0	0	0	0	0	0	0	2.15153	0	0	0	0	0	1.60274	5.11332	0	0		d_Eukaryota
B3RXJ1_34507266|contig-119_65878|+|372|2.869e-102|2|48|1088|48[48]:224[224]:177[177]|411[432]:1088[1088]:678[657]	0	0	0	0	0	0	1.25473	0	12.8015	25.1368	4.14971	8.14634	5.92406	5.85757	19.3978	2.30264	13.4626	K08857	d_Eukaryota
MMETSP1068_Transcript_65553_10164495|contig-119_36792|-|143|2.475e-33|2|94|1250|1250[1250]:876[876]:375[375]|756[756]:94[94]:663[663]	0	0	0	0	0	0.775949	0.92729	0	0	0.272232	0.501181	1.58297	2.251	4.25146	2.65118	1.06287	0		d_Eukaryota
ERR1719324_916693|contig-119_36792|+|48|9.805e-05|1|1560|1799|1560[1560]:1799[1799]:240[240]	0	0	0	0	0	0	0	0	38.3734	78.6308	0	32.5003	36.9037	21.2528	98.8061	0	0		d_Eukaryota
ERR1711865_387508|contig-119_37041|+|252|3.814e-66|1|1163|1813|1163[1163]:1813[1813]:651[651]	0	0	0	0	0	0	0	0	2.26438	7.76251	0	1.41683	2.51289	2.79699	15.9403	3.38734	8.38341		d_Eukaryota
ERR1719401_1618745|contig-119_37404|+|83|2.854e-15|1|234|650|234[234]:650[650]:417[417]	0	0	2.37709	0	0	0	0	0	29.4138	41.3169	2.98409	14.358	29.5455	9.55293	38.815	8.51743	11.7168		d_Eukaryota
MMETSP0604_Transcript_7070_19903245|contig-119_40087|+|64|1.496e-09|1|2|331|2[2]:331[331]:330[330]	0	0	0	0	0	0	0	0	15.6818	8.80847	12.4663	14.8866	16.4376	17.1684	44.1271	9.7437	11.4386		d_Eukaryota
MMETSP1160_Transcript_4046_26378668|contig-119_40087|+|161|9.442e-39|2|514|945|514[514]:831[831]:318[318]|904[910]:945[945]:42[36]	0	0	0	0	0	0	0	0	22.3514	43.8894	4.96779	18.0122	5.80885	8.26251	43.5381	0	20.4636		d_Eukaryota
ERR1711865_17127|contig-119_40087|-|305|4.234e-82|1|1168|1722|1722[1722]:1168[1168]:555[555]	0	0	0	0	0	0	0	0	29.3891	38.1993	4.31831	8.55828	10.0865	12.4101	29.9736	20.2463	21.7836	K00940	d_Eukaryota
ERR1719419_1954535|contig-119_90733|+|52|6.128e-06|1|620|817|620[620]:817[817]:198[198]	0	0	0	0	0	0	0	0	0	0	0	0	47.2601	0	0	25.4388	0		d_Eukaryota
ERR1719334_468879|contig-119_91491|-|451|4.746e-126|1|195|986|986[986]:195[195]:792[792]	0	0	0	0	0	0	0	0	0	0	0	0	0	4.51938	11.408	0	3.24969	K06210,K06943,K11269	d_Eukaryota
ERR1711962_962463|contig-119_91491|+|250|1.525e-65|1|438|986|438[438]:986[986]:549[549]	0	3.33601	0	0	0	0	0	1.4478	0	0	0	0	0	0	0	0	0	K06210,K06943,K11269	d_Eukaryota
MMETSP1444_Transcript_13171_16953626|contig-119_92169|-|135|6.336e-31|1|458|1018|1018[1018]:458[458]:561[561]	0	0	0	0	0	0	0	0	0	0	0	0	1.64616	3.64687	0.839221	0	1.18528		d_Eukaryota
MMETSP0108_Transcript_42992_9853743|contig-119_46602|+|199|3.435e-50|1|152|1033|152[152]:1033[1033]:882[882]	0	0	0	0	0	0.769105	0	0	13.4658	10.9995	0	0	0	2.20468	0	0	0	K09533	d_Eukaryota
MMETSP1344_Transcript_23846_16382944|contig-119_52257|+|158|7.554e-38|1|140|1459|140[140]:1459[1459]:1320[1320]	0	0	0	0	0	0	0	0	3.58025	3.61066	0.624368	2.24423	4.74116	4.24973	7.38282	1.62869	4.6487		d_Eukaryota
MMETSP0987_Transcript_62331_37710034|contig-119_68226|+|78|9.132e-14|2|407|750|407[407]:550[550]:144[144]|640[640]:750[750]:111[111]	0	0	0	0	0	0	0	0	0	0	0	0	0	0	0	53.8386	0		d_Eukaryota
ERR1711990_269424|contig-119_89876|-|132|5.069e-30|1|578|1012|1012[1012]:578[578]:435[435]	0	0	0	0	0	0	0	2.45541	37.7865	34.8006	5.27348	6.32948	8.75981	12.7875	39.1321	11.4435	20.883	K15505	d_Eukaryota
ERR1712112_172842|contig-119_89876|+|102|5.443e-21|1|14|181|14[14]:181[181]:168[168]	0	0	0	0	0	0	0	0	0	0	0	0	36.1233	0	0	0	0	K01230	d_Eukaryota
MMETSP1049_Transcript_39120_29144938|contig-119_4164|+|106|3.402e-22|1|429|902|429[429]:902[902]:474[474]	0	0	0	0	0	0	19.9756	1.9836	0	0	0	0	23.5571	29.3813	1.18309	21.7779	101.389		d_Eukaryota
MMETSP0287_Transcript_37672_19516716|contig-119_22444|-|58|9.575e-08|1|1593|1853|1853[1853]:1593[1593]:261[261]	0	0	16.8842	0	13.5281	0	0	0	75.0647	127.718	24.4428	13.4695	0	72.6108	215.963	53.0212	203.701		d_Eukaryota
ERR1719248_95269|contig-119_23021|-|186|2.814e-46|2|371|820|820[820]:488[488]:333[333]|418[418]:371[371]:48[48]	0	0	0	0	0	0	0	0	3.53807	34.6858	0	0	15.7873	9.44022	33.6849	0	3.10064	K07942,K07943,K07977	d_Eukaryota
ERR1711969_31240|contig-119_2230|+|194|1.099e-48|1|7498|8436|7498[7498]:8436[8436]:939[939]	36.3055	2.81512	0	0	0	0	0	0	0	0	0	0	4.99121	16.4642	7.41701	4.86308	5.67542	K04487	d_Eukaryota
ERR1719317_814725|contig-119_83630|-|95|6.967e-19|1|97|468|468[468]:97[97]:372[372]	0	0	0	0	0	0	0	0	27.7049	21.3805	5.80607	0	0	13.6731	11.5359	18.8925	20.2392	K17805	d_Eukaryota
ERR1712146_276969|contig-119_32806|-|93|2.787e-18|1|1379|1657|1657[1657]:1379[1379]:279[279]	0	0	0	0	0	0	0	0	9.0181	11.5878	8.19388	0	0	0	13.1882	33.1513	0		d_Eukaryota
ERR1711939_886337|contig-119_41061|+|284|8.879e-76|1|11|799|11[11]:799[799]:789[789]	0	0	0	0	0	0	1.36072	0	0	1.37432	0.75495	0	14.7198	8.20715	21.4334	8.74809	9.30937		d_Eukaryota
MMETSP0790_Transcript_78488_6038087|contig-119_74356|+|237|1.25e-61|3|438|1170|438[438]:620[620]:183[183]|680[686]:754[754]:75[69]|829[832]:1170[1170]:342[339]	0	0	0	0	0	0	0	0	0	2.30421	0	0	0	2.20563	3.05105	2.00304	2.14927		d_Eukaryota
ERR1719468_1024434|contig-119_42758|-|343|1.54e-93|3|450|1221|1221[1221]:1156[1156]:66[66]|1066[1066]:965[965]:102[102]|902[908]:450[450]:453[447]	0	0	0	0	0	0	0	1.16969	12.4135	19.3385	3.50541	5.53737	5.54763	3.0798	12.0863	1.86665	7.99967	K14831	d_Eukaryota
ERR1719192_1989377|contig-119_48084|+|419|2.039e-116|1|538|1497|538[538]:1497[1497]:960[960]	0	0	0	0	0	0	0	0	1.26056	3.32859	0	0	0	4.04899	10.72	9.46988	7.43265	K14437	d_Eukaryota
ERR1711935_531085|contig-119_26885|-|94|1.393e-18|1|286|546|546[546]:286[286]:261[261]	0	0	0	0	27.0563	157.098	166.406	0	64.3411	0	134.436	242.451	128.722	72.6108	0	106.042	33.9502	K04801	d_Eukaryota
ERR1719238_68208|contig-119_11997|-|75|7.305e-13|1|731|1060|1060[1060]:731[731]:330[330]	0	0	0	0	0	0	0	0	39.1571	77.1041	6.23316	37.2166	41.0939	11.4456	73.5451	9.7437	34.3159		d_Eukaryota
ERR1719229_1307236|contig-119_86822|-|57|1.915e-07|1|9|374|374[374]:9[9]:366[366]	0	0	0	0	5.50546	0	0	0	27.869	0	0	10.8303	0	14.5077	21.67	0	0		d_Eukaryota
MMETSP0004_Transcript_3242_27309882|contig-119_51384|-|138|7.92e-32|2|380|810|810[810]:721[721]:90[90]|661[667]:380[380]:282[276]	0	0	0	0	11.0109	0	0	0	16.0961	13.0556	0	0	0	7.25384	14.8823	0	0		d_Eukaryota
MMETSP1438_Transcript_16235_6307550|contig-119_44611|+|424|6.37e-118|1|18|887|18[18]:887[887]:870[870]	0	0	0	0	0	0	0	0	0	1.32777	0	0	0	7.66072	13.4906	2.16618	4.75472	K10405,K10406	d_Eukaryota
ERR1719239_225010|contig-119_93341|+|181|9.004e-45|1|397|1005|397[397]:1005[1005]:609[609]	0	0	0	0	0	0	0	0	0	0	0	0	1.92746	3.13419	4.72083	0	1.84857	K09533	d_Eukaryota
MMETSP0313_Transcript_1746_13966264|contig-119_93802|+|316|2.067e-85|1|273|917|273[273]:917[917]:645[645]	0	0	0	0	1.29306	0	0	0	16.0528	15.9121	2.13496	0	2.30757	0	1.53409	0	5.47749	K08964	d_Eukaryota
MMETSP1344_Transcript_45629_7386410|contig-119_81964|-|145|6.188e-34|2|104|865|865[865]:530[530]:336[336]|487[487]:104[104]:384[384]	0	0	0	0	0	0	0	0	0	0	0	0	0	3.17394	1.51127	2.62485	1.58504	K00147	d_Eukaryota
ERR1740129_560817|contig-119_6661|+|61|1.197e-08|1|472|858|472[472]:858[858]:387[387]	0	0	0	0	0	0	22.1782	0	0	0	0	0	16.5591	44.8271	0	42.2705	85.3224		d_Eukaryota
ERR1719169_152827|contig-119_39239|-|199|3.435e-50|1|407|793|793[793]:407[407]:387[387]	0	0	0	0	0	0	0	0	0	0	0	0	0	0	0	5.28381	0	K11251	d_Eukaryota
ERR1719502_1454416|contig-119_39239|-|203|2.147e-51|1|1116|1439|1439[1439]:1116[1116]:324[324]	0	0	0	0	0	0	0	0	0	0	0	0	0	60.9053	8.51168	0	0	K11252	d_Eukaryota
ERR1719193_2331326|contig-119_87964|+|93|2.787e-18|1|603|902|603[603]:902[902]:300[300]	0	0	0	0	0	0	0	0	0	0	0	0	0	22.0459	0	0	0	K16546	d_Eukaryota
MMETSP1098_Transcript_19200_37919929|contig-119_88171|-|128|8.111e-29|1|1|411|411[411]:1[1]:411[411]	0	0	0	0	0	0	0	0	0	0	0	0	0	0	2.39629	0	0		d_Eukaryota
ERR1740117_15055|contig-119_94930|+|171|9.221e-42|1|1|513|1[1]:513[513]:513[513]	0	0	0	0	0	0	0	0	0	0	0	0	11.8453	4.36053	0	2.6268	0	K02321	d_Eukaryota
MMETSP1464_Transcript_1240_4639048|contig-119_1257|-|94|1.393e-18|1|10129|10668|10668[10668]:10129[10129]:540[540]	65.5904	6.88985	4.97111	7.92883	0	0	12.7742	0	4.07242	3.77979	13.753	21.8305	14.2019	19.6407	12.6357	9.4848	8.94135	K01692	d_Eukaryota
MMETSP0803_Transcript_24000_629446|contig-119_357|-|156|3.021e-37|1|12792|14501|14501[14501]:12792[12792]:1710[1710]	0	0	0	0	0	0	0	0	0	0	0	0	0	50.7219	30.4533	35.8149	3.47388	K03164	d_Eukaryota
MMETSP0410_Transcript_35114_19764062|contig-119_357|+|325|4.038e-88|1|351|1481|351[351]:1481[1481]:1131[1131]	66.2095	12.053	10.2517	25.4442	2.68169	7.58387	70.4396	51.9016	28.58	21.9754	64.5468	85.2184	13.8405	37.1684	56.6323	18.9398	59.3396	K11942	d_Eukaryota
MMETSP1163_Transcript_27297_14607040|contig-119_26322|+|189|3.517e-47|1|1093|1608|1093[1093]:1608[1608]:516[516]	0	0	0	0	4.1291	0	0	1.64311	12.9986	16.3778	0	10.9312	7.78113	7.17974	32.5847	7.78714	12.6122	K00688	d_Eukaryota
ERR1719456_1763879|contig-119_53417|+|91|1.115e-17|1|18|296|18[18]:296[296]:279[279]	0	0	0	0	0	0	0	0	0	0	0	0	0	0	0	0	0	K01110,K18080	d_Eukaryota
ERR1719378_421908|contig-119_53417|-|76|3.653e-13|1|850|1434|1434[1434]:850[850]:585[585]	0	0	0	0	1.56579	0	0	0	21.0917	17.3819	2.5793	0	7.95368	5.61835	13.0139	6.12093	4.38032	K00799	d_Eukaryota
ERR1712096_125939|contig-119_62985|-|85|7.134e-16|1|1031|1297|1297[1297]:1031[1031]:267[267]	0	0	0	0	0	0	0	0	223.543	109.002	23.0337	25.7834	228.007	68.9217	325.416	140.848	125.668		d_Eukaryota
MMETSP1106_Transcript_6212_21494941|contig-119_63207|+|79|4.566e-14|1|398|1153|398[398]:1153[1153]:756[756]	0	0	0	0	1.95586	0	0	1.65871	0.791166	5.04181	0	0	2.56718	2.92019	24.3023	6.32823	10.6716	K14552	d_Eukaryota
MMETSP0115_Transcript_14637_38783452|contig-119_80726|+|97|1.742e-19|1|7|318|7[7]:318[318]:312[312]	0	0	0	0	0	0	0	0	0	0	0	0	0	0	0	0	0		d_Eukaryota
MMETSP0948_Transcript_35631_5015169|contig-119_78472|+|91|1.115e-17|1|173|400|173[173]:400[400]:228[228]	0	0	0	0	0	0	0	0	0	0	0	0	0	26.2123	11.8314	0	13.0734		d_Eukaryota
F4SCF7_32169193|contig-119_39674|+|78|9.132e-14|1|1076|1732|1076[1076]:1732[1732]:657[657]	0	0	0	0	0	0	0	0	20.9881	29.6377	6.19328	2.4414	13.5909	10.9901	26.0522	5.00373	15.1562		d_Eukaryota
ERR1712137_386993|contig-119_39969|-|104|1.361e-21|2|1117|1715|1715[1715]:1287[1287]:429[429]|1203[1209]:1117[1117]:87[81]	0	0	0	0	0	0	0	0	8.99041	5.26274	1.72901	5.30896	7.99644	7.35755	17.1901	2.65457	8.62048		d_Eukaryota
MMETSP1355_Transcript_15157_32648591|contig-119_64957|+|219|3.276e-56|2|197|1273|197[197]:613[613]:417[417]|839[839]:1273[1273]:435[435]	0	0	0	0	0	0	0	0	0	0	0	0	3.50486	2.09783	5.39701	1.11716	2.01765	K01663	d_Eukaryota
ERR1719399_477828|contig-119_51404|+|76|3.653e-13|1|234|815|234[234]:815[815]:582[582]	0	0	0	0	0	0	0	0	3.16593	6.30013	1.29278	1.53762	12.2663	9.07048	29.7834	4.11894	8.83522		d_Eukaryota
ERR1719163_1303195|contig-119_77487|+|64|1.496e-09|1|287|547|287[287]:547[547]:261[261]	0	0	0	0	0	0	0	0	0	0	0	0	0	0	0	0	0		d_Eukaryota
MMETSP1357_Transcript_2640_22222919|contig-119_56677|-|53|3.064e-06|1|155|502|502[502]:155[155]:348[348]	0	0	0	0	0	0	0	0	19.951	37.8952	0	6.31708	17.2485	35.345	52.3316	15.3788	56.8967		d_Eukaryota
ERR1719245_1433268|contig-119_71522|-|85|7.134e-16|1|33|209|209[209]:33[33]:177[177]	0	0	0	0	0	0	0	0	0	0	0	0	0	0	0	0	0	K11308	d_Eukaryota
MMETSP1323_Transcript_27967_5956106|contig-119_71522|+|195|5.496e-49|2|30|432|30[30]:200[200]:171[171]|274[274]:432[432]:159[159]	0	0	0	0	0	0	0	0	0	0	0	0	0	0	0	0	0	K11304,K11308	d_Eukaryota
Q22GF3_31970680|contig-119_27502|-|217|1.31e-55|1|21|866|866[866]:21[21]:846[846]	0	1.63261	0	0	0	0	0	0	15.3747	17.2752	6.08836	1.59016	3.30811	5.54671	8.91692	2.25176	5.01624	K18674	d_Eukaryota
ERR1719498_201831|contig-119_52683|-|77|1.826e-13|1|1153|1449|1449[1449]:1153[1153]:297[297]	0	0	0	0	0	0	0	0	0	43.4476	17.0265	38.4748	0	0	83.981	18.9907	59.9602		d_Eukaryota
MMETSP0009_Transcript_44900_2422790|contig-119_53184|-|256|2.383e-67|1|163|1197|1197[1197]:163[163]:1035[1035]	0	0	0	0	0	0	0	0	13.2809	13.2329	2.51551	3.54766	13.0892	8.36376	23.7112	0	15.7932		d_Eukaryota
MMETSP1462_Transcript_41398_20797816|contig-119_53184|+|132|5.069e-30|1|167|1042|167[167]:1042[1042]:876[876]	0	0	0	0	0	0	0	0	0	0	0	0	0	0	0	6.43498	0		d_Eukaryota
ERR1719506_327979|contig-119_53435|+|249|3.051e-65|1|15|578|15[15]:578[578]:564[564]	0	0	0	0	0	0	0	0	14.5429	2.49431	0	0	1.95813	2.87416	10.6929	0	5.12689	K12447	d_Eukaryota
ERR1719421_94551|contig-119_4985|+|165|5.901e-40|1|5622|6137|5622[5622]:6137[6137]:516[516]	0	0	0	0	0	0	0	0	0	0	0	0	0	0	0	0	0	K10408,K10413	d_Eukaryota
ERR1719399_1791841|contig-119_4985|-|1054|1.43e-307|1|5381|7855|7855[7855]:5381[5381]:2475[2475]	0	0	0	0	0	0	0	0	0.98005	4.94728	0.478307	1.26398	3.81724	4.14198	6.60973	0.754311	3.65172	K10408,K10413	d_Eukaryota
ERR1719353_1657367|contig-119_4985|+|75|7.305e-13|1|6144|6452|6144[6144]:6452[6452]:309[309]	0	0	0	0	0	0	0	0	0	0	0	0	0	0	0	0	0	K10408,K10413	d_Eukaryota
MMETSP0294_Transcript_35457_25847448|contig-119_33099|-|562|1.828e-159|1|736|1752|1752[1752]:736[736]:1017[1017]	0	0	0	0	0	0	0	0	12.8012	16.3302	3.60982	1.81848	7.65768	5.7137	17.6357	0.872528	11.9493	K05931	d_Eukaryota
B4KGA0_25836197|contig-119_9082|+|126|3.244e-28|1|1974|2996|1974[1974]:2996[2996]:1023[1023]	0	0	0	0	1.23303	0	0	1.06955	18.0023	23.7469	4.60282	3.6067	25.9635	16.9933	68.9556	15.5733	40.7994		d_Eukaryota
ERR1719456_1160316|contig-119_77578|-|166|2.951e-40|1|1|567|567[567]:1[1]:567[567]	1.3598	3.13761	0	0	0	0	4.66567	12.1438	0	0	0	0	13.5373	27.0132	4.55045	12.9656	3.48409	K15259	d_Eukaryota
ERR1711939_202336|contig-119_74777|-|134|1.267e-30|2|2|551|551[551]:426[426]:126[126]|136[136]:2[2]:135[135]	0	0	0	0	0	0	0	0	0	0	0	0	42.9073	0	48.1529	0	104.389	K09420,K09422	d_Eukaryota
ERR1719159_1926444|contig-119_56183|-|111|1.063e-23|1|178|459|459[459]:178[178]:282[282]	0	0	0	0	0	0	0	0	0	0	0	0	0	0	0	0	0	K11808	d_Eukaryota
ERR1719163_2518909|contig-119_90551|-|54|1.532e-06|1|462|1028|1028[1028]:462[462]:567[567]	0	0	1.12148	0	0	0	0	0	23.1868	21.1938	6.8775	11.4415	14.514	14.295	28.7955	2.16093	16.2591		d_Eukaryota
ERR1712078_270113|contig-119_76937|+|59|4.788e-08|1|926|1135|926[926]:1135[1135]:210[210]	0	0	0	0	0	0	0	0	16.922	31.6834	0	21.4865	14.4686	11.2262	27.3215	0	23.3839	K14848	d_Eukaryota
ERR1712070_577878|contig-119_20741|+|56|3.83e-07|1|700|939|700[700]:939[939]:240[240]	0	0	0	0	32.236	0	0	0	28.9526	34.1776	0	0	18.4518	42.5057	144.335	72.3658	0		d_Eukaryota
ERR1740130_1470460|contig-119_66006|+|64|1.496e-09|2|749|1051|749[749]:832[832]:84[84]|863[863]:1051[1051]:189[189]	0	0	0	0	0	0	0	0	0	0	0	0	0	0	0	0	0	K01640	d_Eukaryota
ERR1719422_8485|contig-119_37119|+|54|1.532e-06|1|1083|1481|1083[1083]:1481[1481]:399[399]	0	0	0	0	0	0	0	0	42.8125	45.1875	10.2481	8.21882	3.74875	8.14603	38.4156	9.63875	16.016		d_Eukaryota
ERR1719273_1191642|contig-119_38163|-|161|9.442e-39|3|85|488|488[488]:405[405]:84[84]|340[343]:257[257]:84[81]|195[198]:85[85]:111[108]	0	0	0	0	0	0	0	0	0	0	0	0	0	0	0	0	0	K02295	d_Eukaryota
MMETSP0190_Transcript_68936_35430475|contig-119_38163|+|141|9.901e-33|1|1510|1782|1510[1510]:1782[1782]:273[273]	0	0	0	0	0	0	0	0	0	0	0	0	0	0	0	0	0	K13119	d_Eukaryota
ERR1719320_481180|contig-119_17285|+|150|1.934e-35|2|1395|1841|1395[1395]:1556[1556]:162[162]|1626[1626]:1841[1841]:216[216]	0	0	0	0	0	0	0	0	0	0	0	0	0	6.46465	0	0	3.18646	K00074	d_Eukaryota
ERR1719203_2186892|contig-119_42585|-|49|4.903e-05|1|1110|1358|1358[1358]:1110[1110]:249[249]	0	0	0	0	0	39.7617	0	0	35.4217	81.2807	13.7914	0	0	0	286.184	0	26.644		d_Eukaryota
MMETSP1403_Transcript_7159_28402940|contig-119_42585|+|125|6.488e-28|1|533|979|533[533]:979[979]:447[447]	0	0	0	0	0	0	0	0	21.8836	12.8596	2.42482	0	10.883	5.96192	14.9089	10.712	11.6604	K10088	d_Eukaryota
ERR1719361_2404171|contig-119_43084|+|64|1.496e-09|1|891|1271|891[891]:1271[1271]:381[381]	0	0	0	0	0	0	0	0	46.0336	13.9293	4.08343	0	0	3.14674	14.7371	11.1026	27.9057		d_Eukaryota
MMETSP1319_Transcript_30187_15123196|contig-119_92648|+|63|2.992e-09|1|509|970|509[509]:970[970]:462[462]	0	0	1.79415	0	0	0	0	2.10847	0	0	0	0	10.0185	14.6805	0	3.29829	3.59043		d_Eukaryota
ERR1740115_142459|contig-119_77901|-|156|3.021e-37|1|270|725|725[725]:270[270]:456[456]	0	0	0	0	0	0	0	0	18.6007	37.6838	4.6213	13.8502	18.1046	5.68063	42.6588	10.2017	18.5301		d_Eukaryota
ERR1719487_2327932|contig-119_78336|-|100|2.177e-20|1|816|1085|1085[1085]:816[816]:270[270]	0	0	0	0	0	0	0	0	0	0	0	0	0	0	0	0	0		d_Eukaryota
MMETSP1324_Transcript_37419_834998|contig-119_78578|-|317|1.034e-85|1|0|1130|1130[1130]:0[0]:1131[1131]	0	0	0	0	0.536338	0	0	0	8.34177	11.8599	2.51262	1.56348	1.6457	3.57037	4.63942	0	2.42728		d_Eukaryota
ERR1719431_2436559|contig-119_78982|+|83|2.854e-15|1|259|1005|259[259]:1005[1005]:747[747]	0	0	0	0	0	0	0	0	1.78985	2.05641	0.827591	1.94466	1.98493	6.44314	7.49332	2.71614	5.06882	K10413	d_Eukaryota
ERR1719163_919858|contig-119_62303|+|59|4.788e-08|1|1075|1278|1075[1075]:1278[1278]:204[204]	0	0	0	0	22.2406	0	0	0	18.4134	102.768	0	0	58.756	38.3891	37.9815	23.4694	23.1153		d_Eukaryota
ERR1719290_412381|contig-119_73089|+|96|3.483e-19|1|977|1168|977[977]:1168[1168]:192[192]	0	0	0	0	0	0	0	0	0	0	0	0	15.9512	0	35.0457	0	13.2551	K10609	d_Eukaryota
MMETSP0324_Transcript_47614_20131311|contig-119_73747|+|156|3.021e-37|1|0|1160|0[0]:1160[1160]:1161[1161]	0	0	0	0	0	0	0	0.451812	0.395753	0	0	0	2.67467	4.37472	10.4206	0.907226	0.829373	K12031	d_Eukaryota
ERR1712142_1188451|contig-119_43031|-|109|4.252e-23|1|635|1321|1321[1321]:635[635]:687[687]	0	0	0	0	0	0	0	0	4.17782	13.0733	0	0	1.25717	4.46623	7.58262	5.68622	5.67157	K11338,K11374	d_Eukaryota
ERR1719191_459584|contig-119_82480|-|111|1.063e-23|2|645|968|968[968]:882[882]:87[87]|836[836]:645[645]:192[192]	0	0	0	0	0	0	0	0	0	0	0	0	0	0	0	0	0	K04648,K10392	d_Eukaryota
ERR1712227_532796|contig-119_38324|-|309|2.646e-83|2|13|917|917[917]:708[708]:210[210]|624[639]:13[13]:612[597]	0	0	0	0	0	0	0	0	0	4.49232	0	0	2.91142	3.6123	3.9335	0	7.11734	K10251	d_Eukaryota
ERR1719247_3950606|contig-119_44179|+|72|5.844e-12|1|20|364|20[20]:364[364]:345[345]	0	0	0	0	0	0	0	4.61348	0	0	0	0	0	0	0	0	0	K12736	d_Eukaryota
MMETSP0954_Transcript_9234_16558370|contig-119_44179|-|225|5.118e-58|1|2|499|499[499]:2[2]:498[498]	0	0	0	0	0	0	0	0	13.5138	20.1516	5.52895	3.8004	13.0648	7.82305	30.0214	8.38227	14.4664	K12736	d_Eukaryota
ERR1712226_191486|contig-119_95686|+|404|6.68e-112|3|282|998|282[282]:632[632]:351[351]|703[703]:891[891]:189[189]|960[960]:998[998]:39[39]	0	0	0	0	0	0	0	0	0	1.79179	0	0	0	0	2.26073	0	0	K00031	d_Eukaryota
ERR1712087_371293|contig-119_12704|+|58|9.575e-08|1|2016|2195|2016[2016]:2195[2195]:180[180]	0	0	20.478	0	0	0	0	0	378.112	114.458	328.375	0	46.3159	45.8281	29.688	0	0	K00927,K01803	d_Eukaryota
ERR1712045_745513|contig-119_12704|+|55|7.66e-07|2|2442|2675|2442[2442]:2522[2522]:81[81]|2568[2568]:2675[2675]:108[108]	0	0	0	0	0	0	0	0	0	0	0	0	0	0	0	0	0	K00927,K01803	d_Eukaryota
ERR1740117_450210|contig-119_12704|+|46|0.0003922|1|1731|1892|1731[1731]:1892[1892]:162[162]	112.269	0	46.6909	0	0	0	0	0	448.677	138.375	343.068	0	175.319	35.4969	0	0	142.727	K00927,K01803	d_Eukaryota
ERR1712137_729534|contig-119_2177|-|202|4.294e-51|1|4579|5070|5070[5070]:4579[4579]:492[492]	0	0	0	0	4.6363	2.93842	15.3753	1.82187	5.07889	1.18337	131.012	215.388	75.6986	38.1506	0	28.6711	4.65912	K10726	d_Eukaryota
MMETSP0384_Transcript_98277_18569011|contig-119_71704|+|205|5.367e-52|1|15|512|15[15]:512[512]:498[498]	0	0	0	0	0	0	0	0	8.22697	10.3413	1.84298	2.20143	12.6321	6.19276	21.2664	2.79409	8.43659		d_Eukaryota
MMETSP1136_Transcript_7385_38661280|contig-119_67628|+|54|1.532e-06|1|199|744|199[199]:744[744]:546[546]	0	0	0	0	0	0	0	0	0	10.152	0	1.77457	8.6786	5.12459	20.8234	6.96303	15.7566		d_Eukaryota
ERR1740128_362672|contig-119_68177|+|223|2.047e-57|1|706|1194|706[706]:1194[1194]:489[489]	0	0	0	0	2.35451	0	0	0	8.57742	6.39558	0	0	8.77055	2.7431	21.7291	2.89298	12.2952	K06927	d_Eukaryota
ERR1719471_2706353|contig-119_42770|-|46|0.0003922|1|1008|1181|1181[1181]:1008[1008]:174[174]	0	0	0	0	0	0	0	0	92.2756	56.462	38.1562	110.15	28.6442	29.684	82.5295	0	0		d_Eukaryota
A0A1R3IZ97_19916956|contig-119_1839|-|81|1.141e-14|1|14992|15402|15402[15402]:14992[14992]:411[411]	0	0	0	0	0	0	0	0	0	0	0	0	0	124.412	77.3852	79.7542	14.6568		d_Eukaryota
ERR1719259_937691|contig-119_2104|-|91|1.115e-17|2|3450|3701|3701[3701]:3597[3597]:105[105]|3578[3578]:3450[3450]:129[129]	0	0	22.3163	0	0	0	0	0	201.92	57.1944	287.606	0	48.172	31.7906	0	29.4683	14.9662	K03324,K14683	d_Eukaryota
MMETSP1360_Transcript_5012_36760015|contig-119_62792|+|103|2.721e-21|1|710|1171|710[710]:1171[1171]:462[462]	2.06492	0	0	0	0	0	0	0	39.0092	27.5369	0	0	9.25304	11.2295	24.7321	0	5.75244		d_Eukaryota
ERR1719152_858811|contig-119_4920|+|193|2.198e-48|2|2|498|2[2]:217[217]:216[216]|331[331]:498[498]:168[168]	1149.62	1107.84	739.195	191.275	912.637	891.239	1530.19	744.567	618.604	946.043	738.452	1265.8	1288.02	644.966	222.562	642.772	763.677		d_Eukaryota
MMETSP0990_Transcript_40077_16824781|contig-119_79041|-|213|2.097e-54|1|2|847|847[847]:2[2]:846[846]	0	0	0	0	0	1.04722	0	0	9.25321	11.2193	6.60189	0.796667	3.38424	4.9317	10.9236	4.51056	2.71351	K12844	d_Eukaryota
ERR1719460_156812|contig-119_79041|+|329|2.524e-89|1|0|941|0[0]:941[941]:942[942]	0	0	0	0	0	0	0	0	0	0	0	0	0	0	0	0	0	K12844	d_Eukaryota
MMETSP1438_Transcript_22578_34563951|contig-119_68031|+|458|3.708e-128|1|1|1236|1[1]:1236[1236]:1236[1236]	0	0	0	0	0	0	0	0.833361	0	0	0	0	1.47992	5.89118	0.515601	2.02764	1.07214	K10609	d_Eukaryota
MMETSP0916_Transcript_19574_18317198|contig-119_68255|-|247|1.22e-64|1|42|1214|1214[1214]:42[42]:1173[1173]	0	0	0	0	0	0	0	0	0	0	0	0	2.0081	3.36429	3.92509	4.29881	1.44142	K01537	d_Eukaryota
[truncated: 68,295 more rows]

## Sheet: superphylum
Superphylum	F0_2016	P0_2016	F0_2017	P0_2017	F20.1_2017	F20.2_2017	F40_2016	P40_2016	F40_2017	P40_2017	F80.1_2017	F80.2_2017	F96_2016	F104_2016	P104_2016	F105_2016	P105_2016
Stramenopiles	0.0948659	0.10601	0.0910189	0.102908	0.171777	0.263046	0.176735	0.0871268	0.249614	0.202616	0.293643	0.337897	0.180134	0.275287	0.238343	0.279925	0.22219
Alveolata	0.0746187	0.148218	0.0717407	0.267641	0.100513	0.0956794	0.119393	0.11641	0.0968138	0.110388	0.0911477	0.0871866	0.108458	0.0884263	0.104042	0.0837047	0.0896681
Opisthokonta	0.0467854	0.062841	0.0242557	0.0764324	0.0482735	0.0695609	0.0785896	0.0670389	0.0492942	0.0415456	0.0637802	0.0683012	0.0647846	0.0325749	0.0242864	0.0340551	0.039058
Amoebozoa	0.0245992	0.0607401	0.00750739	0.0535572	0.0331278	0.0358668	0.0550491	0.0363946	0.0235666	0.0434437	0.0405215	0.0273362	0.0306216	0.0189527	0.00973175	0.0155158	0.0403711
Hacrobia	0.0292815	0.0295956	0.0240394	0.0272321	0.0280211	0.0264446	0.020969	0.0138715	0.0212842	0.0242822	0.0216901	0.0168018	0.02243	0.0418906	0.02953	0.0381888	0.0355114
Archaeplastida	0.00969312	0.0144538	0.0251823	0.00501755	0.0092006	0.00466224	0.00359183	0.00339518	0.00568447	0.00357963	0.0056922	0.00631878	0.00463828	0.0119293	0.00899549	0.0148011	0.00720889
Excavata	0.00252133	0.00290979	0.00310119	0.00185	0.00525185	0.00605782	0.00336991	0.00411397	0.0105137	0.00354624	0.00516441	0.00430477	0.00581642	0.0183031	0.0105084	0.0194671	0.0119369
Rhizaria	0.000899963	0.000453409	0.00288199	0.000784642	0.00179476	0.00078861	0.00199082	0.00152481	0.00168256	0.00252833	0.000858222	0.000767844	0.00198459	0.00209807	0.00200808	0.00133837	0.00143155
Apusozoa	0	8.03343e-07	0	7.09067e-06	1.45647e-05	1.56905e-05	2.13001e-06	8.63588e-06	0.000336909	0.000318779	4.76896e-05	0.000139651	0.000133904	6.57831e-05	0.00034235	8.66047e-05	0.00013866
Unclassified	0.716735	0.574778	0.750272	0.46457	0.602025	0.497878	0.54031	0.670116	0.541209	0.567751	0.477455	0.450946	0.580999	0.510472	0.572213	0.512917	0.552486
Note: metazoan abundances were not summarized in this table
