# Supplementary material for: Shift and Metabolic Potentials of Microbial Eukaryotic Communities Across the Full Depths of the Mariana Trench
Source: Front Microbiol. 2021 Jan 18;11:603692. doi: 10.3389/fmicb.2020.603692 (PMC7848797; doi:10.3389/fmicb.2020.603692)
Supplement: Supplementary file 5 [file Data_Sheet_5.xlsx]

## Sheet: Pivot table
This file contains the subsampled OTU table of microbial eukaryotes.
Sheets
Pivot table	Pivot table of all samples and all taxonomic levels
Raw data	The entire subsampled OTU table
Row labels	_F0_2016	_P0_2016	_F0_2017	_P0_2017	_F20.1_2017	_F20.2_2017	_F40_2016	_P40_2016	_F40_2017	_P40_2017	_F80.1_2017	_F80.2_2017	_F96_2016	_F104_2016	_P104_2016	_F105_2016	_P105_2016
Eukaryota	709	709	709	709	709	709	709	709	709	709	709	709	709	709	709	709	709
Alveolata	302	494	398	497	249	173	33	59	11	17	26	14	34	5	11	11	17
Amoebozoa	13	0	0	31	14	20	14	40	54	217	19	7	10	7	4	74	40
Apusozoa	0	0	0	0	0	0	4	0	0	0	0	0	0	7	1	0	0
Archaeplastida	95	3	1	1	6	6	2	32	1	0	1	0	0	37	7	0	2
Excavata	5	3	3	3	5	19	15	23	27	18	8	9	0	108	19	102	13
Hacrobia	45	16	56	16	23	5	6	0	0	1	0	1	2	1	2	1	2
Opisthokonta	19	9	4	1	63	99	289	428	8	14	60	242	105	17	13	24	48
Rhizaria	19	12	23	5	69	100	22	20	8	2	6	2	38	33	2	30	13
Stramenopiles	84	18	84	13	113	84	138	52	433	281	469	332	372	326	481	339	424
Unclassified Eukaryota	127	154	140	142	167	203	186	55	167	159	120	102	148	168	169	128	150
Grand Total	709	709	709	709	709	709	709	709	709	709	709	709	709	709	709	709	709

## Sheet: Raw data
level_1	level_2	level_3	level_4	level_5	level_6	level_7	F0_2016	P0_2016	F0_2017	P0_2017	F20.1_2017	F20.2_2017	F40_2016	P40_2016	F40_2017	P40_2017	F80.1_2017	F80.2_2017	F96_2016	F104_2016	P104_2016	F105_2016	P105_2016
Eukaryota	Unclassified Eukaryota	Unclassified	Unclassified	Unclassified	Unclassified	Unclassified	127	154	140	142	167	203	186	55	167	159	120	102	148	168	169	128	150
Eukaryota	Stramenopiles	Bicoecea	Bicosoecida	Siluaniidae	Caecitellus	Caecitellus	3	2	4	0	38	24	3	10	199	203	204	141	251	264	400	245	285
Eukaryota	Alveolata	Dinoflagellata	Unclassified Dinoflagellata	Unclassified	Unclassified	Unclassified	97	230	115	221	45	22	0	9	2	6	0	3	13	1	6	2	6
Eukaryota	Stramenopiles	Unclassified Stramenopiles	Unclassified	Unclassified	Unclassified	Unclassified	43	7	42	4	17	15	64	8	92	18	88	65	62	18	23	28	56
Eukaryota	Stramenopiles	Bicoecea	Bicosoecida	Unclassified Bicosoecida	Unclassified	Unclassified	0	0	2	0	12	9	0	1	47	40	54	33	36	28	55	27	45
Eukaryota	Alveolata	Unclassified Alveolata	Unclassified	Unclassified	Unclassified	Unclassified	44	37	89	45	87	54	7	2	2	0	6	3	3	1	0	3	1
Eukaryota	Opisthokonta	Ascomycota	Pezizomycotina	Sordariomycetes	Unclassified Sordariomycetes	Unclassified	2	2	0	0	30	35	30	86	4	9	23	120	12	5	3	2	9
Eukaryota	Amoebozoa	Lobosa	Discosea	Flabellinia	Vannellida	Platyamoeba	0	0	0	25	11	12	3	4	38	189	13	5	2	2	2	22	19
Eukaryota	Opisthokonta	Ascomycota	Pezizomycotina	Unclassified Pezizomycotina	Unclassified	Unclassified	6	2	0	0	8	20	82	130	0	1	13	39	9	3	4	1	3
Eukaryota	Alveolata	Dinoflagellata	Dinophyceae	Unclassified Dinophyceae	Unclassified	Unclassified	22	70	20	61	7	11	0	3	0	0	1	1	5	1	2	2	2
Eukaryota	Stramenopiles	Chrysophyceae	Chrysophyceae	Ochromonadales	Chrysophyceae	Unclassified Chrysophyceae	3	0	4	0	1	1	20	2	44	7	43	35	3	3	0	10	4
Eukaryota	Opisthokonta	Ascomycota	Pezizomycotina	Eurotiales	Unclassified Eurotiales	Unclassified	1	0	0	0	3	3	46	74	1	0	0	10	4	0	0	0	0
Eukaryota	Rhizaria	Cercozoa	Unclassified Cercozoa	Unclassified	Unclassified	Unclassified	2	0	0	0	1	7	7	6	0	0	1	0	37	33	2	28	6
Eukaryota	Opisthokonta	Ascomycota	Pezizomycotina	Eurotiales	Trichocomaceae	Unclassified Trichocomaceae	1	1	0	0	1	2	38	57	0	0	2	13	1	0	0	1	3
Eukaryota	Excavata	Euglenozoa	Kinetoplastea	Metakinetoplastina	Neobodonida	Neobodo	0	0	0	0	0	0	0	0	9	1	0	0	0	48	9	47	5
Eukaryota	Alveolata	Dinoflagellata	Syndiniales	Syndiniales	Syndiniales Group I	Syndiniales	17	7	40	8	28	7	1	1	1	0	2	0	1	0	0	1	0
Eukaryota	Alveolata	Dinoflagellata	Dinophyceae	Gymnodiniphycidae	Dinophyceae	Unclassified Dinophyceae	17	36	6	40	1	4	1	1	0	1	0	0	0	0	1	1	2
Eukaryota	Amoebozoa	Lobosa	Discosea	Flabellinia	Vannellida	Unclassified Vannellida	0	0	0	6	3	2	6	3	14	27	6	1	2	0	2	7	16
Eukaryota	Opisthokonta	Ascomycota	Pezizomycotina	Eurotiales	Trichocomaceae	Aspergillus	1	1	0	0	1	4	30	42	0	0	1	9	3	0	0	0	1
Eukaryota	Alveolata	Dinoflagellata	Syndiniales	Syndiniales	Amoebophrya	Unclassified Amoebophrya	16	7	22	3	24	15	0	0	0	0	3	0	0	0	0	0	0
Eukaryota	Excavata	Euglenozoa	Diplonemea	Unclassified Diplonemea	Unclassified	Unclassified	2	3	1	1	5	16	10	21	1	13	2	0	0	1	0	4	5
Eukaryota	Rhizaria	Radiolaria	Unclassified Radiolaria	Unclassified	Unclassified	Unclassified	0	2	4	0	19	34	10	2	5	2	5	0	0	0	0	1	0
Eukaryota	Alveolata	Dinoflagellata	Syndiniales	Syndiniales	Unclassified Syndiniales	Unclassified	17	6	23	5	17	5	1	0	0	0	1	2	0	0	0	0	0
Eukaryota	Stramenopiles	Chrysophyceae	Chrysophyceae	Ochromonadales	Chrysophyceae	Paraphysomonas	2	0	1	0	4	0	20	0	18	6	2	4	4	3	0	7	4
Eukaryota	Alveolata	Dinoflagellata	Syndiniales	Syndiniales	Amoebophrya	Amoebophrya	7	7	21	6	14	16	1	0	0	0	1	0	1	0	0	0	0
Eukaryota	Stramenopiles	Bicoecea	Bicosoecida	Cafeteriidae	Unclassified Cafeteriidae	Unclassified	2	0	1	0	2	4	0	1	15	2	25	11	0	3	0	2	0
Eukaryota	Excavata	Euglenozoa	Kinetoplastea	Metakinetoplastina	Neobodonida	Unclassified Neobodonida	2	0	1	0	0	1	0	0	4	0	1	1	0	34	3	20	0
Eukaryota	Opisthokonta	Ascomycota	Saccharomycotina	Saccharomycetales	Unclassified Saccharomycetales	Unclassified	1	0	0	0	2	1	6	1	0	0	0	3	45	0	0	4	1
Eukaryota	Rhizaria	Radiolaria	Polycystinea	Spumellaria	Unclassified Spumellaria	Unclassified	2	0	8	0	19	27	3	0	0	0	0	2	1	0	0	0	0
Eukaryota	Archaeplastida	Chlorophyta	Chlorophyta	Chlorophyceae	Chlorophyceae	Unclassified Chlorophyceae	38	0	0	0	0	0	0	1	1	0	0	0	0	17	1	0	0
Eukaryota	Amoebozoa	Lobosa	Lobosa	Tubulinea	Euamoebida	Hartmannella	3	0	0	0	0	0	0	1	0	0	0	0	4	2	0	38	3
Eukaryota	Hacrobia	Haptophyta	Prymnesiophyceae	Prymnesiales	Prymnesiophyceae	Unclassified Prymnesiophyceae	12	1	13	10	11	2	1	0	0	0	0	0	0	0	0	1	0
Eukaryota	Opisthokonta	Unclassified Fungi	Unclassified	Unclassified	Unclassified	Unclassified	0	0	0	0	0	4	11	7	0	0	1	3	6	0	0	3	14
Eukaryota	Hacrobia	Haptophyta	Prymnesiophyceae	Prymnesiales	Prymnesiophyceae	Chrysochromulina	15	2	19	3	8	1	0	0	0	0	0	0	0	0	0	0	0
Eukaryota	Stramenopiles	Diatom	Diatomea	Unclassified Diatomea	Unclassified	Unclassified	1	1	0	1	0	1	10	4	0	0	0	0	9	1	2	2	15
Eukaryota	Archaeplastida	Chlorophyta	Chlorophyta	Unclassified Chlorophyta	Unclassified	Unclassified	17	0	0	1	1	1	0	20	0	0	0	0	0	6	0	0	0
Eukaryota	Alveolata	Dinoflagellata	Dinophyceae	Gonyaulacales	Dinophyceae	Unclassified Dinophyceae	3	12	4	14	0	2	0	0	0	1	0	0	2	0	0	0	2
Eukaryota	Archaeplastida	Chlorophyta	Chlorophyta	Chlorophyceae	Chlorophyceae	Scenedesmus	25	0	0	0	0	0	0	0	0	0	0	0	0	10	4	0	1
Eukaryota	Excavata	Euglenozoa	Kinetoplastea	Metakinetoplastina	Neobodonida	Rhynchomonas	0	0	1	0	0	2	0	0	4	4	5	7	0	2	0	15	0
Eukaryota	Opisthokonta	Ascomycota	Pezizomycotina	Chaetothyriales	Herpotrichiellaceae	Unclassified Herpotrichiellaceae	2	0	0	0	4	6	1	10	1	0	5	7	3	0	0	0	1
Eukaryota	Rhizaria	Radiolaria	Acantharia	Unclassified Acantharia	Unclassified	Unclassified	1	6	3	3	13	9	1	0	0	0	0	0	0	0	0	0	3
Eukaryota	Stramenopiles	Synurophyceae	Synurales	Synurales	Unclassified Synurales	Unclassified	2	0	1	1	0	0	1	0	2	0	22	10	0	0	0	0	0
Eukaryota	Stramenopiles	Chrysophyceae	Chrysophyceae	Chromulinales	Chrysophyceae	Unclassified Chrysophyceae	2	0	1	0	3	1	0	1	8	2	13	7	0	0	0	0	0
Eukaryota	Alveolata	Dinoflagellata	Dinophyceae	Gymnodiniphycidae	Dinophyceae	Gymnodiniphycidae	9	11	5	10	0	0	1	0	0	0	0	0	0	0	0	0	0
Eukaryota	Alveolata	Dinoflagellata	Dinophyceae	Gymnodiniphycidae	Suessiaceae	Unclassified Suessiaceae	3	10	10	7	1	3	0	0	0	1	0	0	0	0	1	0	0
Eukaryota	Stramenopiles	Xanthophyceae	Xanthophyceae	Unclassified Xanthophyceae	Unclassified	Unclassified	4	1	2	4	3	1	3	1	1	0	2	2	0	2	0	2	2
Eukaryota	Rhizaria	Radiolaria	Acantharia	Arthracanthida	Unclassified Arthracanthida	Unclassified	7	3	5	1	6	6	0	0	0	0	0	0	0	0	0	0	0
Eukaryota	Excavata	Euglenozoa	Kinetoplastea	Metakinetoplastina	Unclassified Metakinetoplastina	Unclassified	0	0	0	0	0	0	0	0	5	0	0	1	0	10	1	7	1
Eukaryota	Excavata	Euglenozoa	Kinetoplastea	Metakinetoplastina	Trypanosomatida	Trypanosoma	0	0	0	0	0	0	0	0	1	0	0	0	0	13	4	5	1
Eukaryota	Alveolata	Ciliophora	Intramacronucleata	Conthreep	Colpodea	Unclassified Colpodea	1	0	0	0	1	0	1	19	0	0	0	0	0	0	0	0	0
Eukaryota	Opisthokonta	Basidiomycota	Ustilaginomycotina	Exobasidiomycetes	Malassezia	Malassezia	1	0	0	0	1	6	3	2	0	1	0	4	1	1	2	0	0
Eukaryota	Alveolata	Ciliophora	Intramacronucleata	Conthreep	Oligohymenophorea	Peritrichia	0	0	0	0	4	6	0	0	5	0	2	3	0	1	0	0	0
Eukaryota	Alveolata	Dinoflagellata	Dinophyceae	Gymnodiniphycidae	Unclassified Gymnodiniphycidae	Unclassified	1	4	2	10	1	0	0	0	0	1	0	0	1	0	0	1	0
Eukaryota	Alveolata	Dinoflagellata	SCM15C8	Unclassified SCM15C8	Unclassified	Unclassified	4	5	4	7	1	0	0	0	0	0	0	0	0	0	0	0	0
Eukaryota	Alveolata	Dinoflagellata	Dinophyceae	Gonyaulacales	Dinophyceae	Alexandrium	0	3	0	5	3	8	0	1	0	0	0	0	0	0	0	0	0
Eukaryota	Alveolata	Dinoflagellata	Dinophyceae	Peridiniales	Dinophyceae	Unclassified Dinophyceae	2	7	3	6	0	1	0	0	0	1	0	0	0	0	0	0	0
Eukaryota	Stramenopiles	Labyrinthulomycetes	Labyrinthulomycetes	Thraustochytriaceae	Thraustochytriaceae	Unclassified Thraustochytriaceae	1	0	0	2	5	4	2	1	0	0	0	0	2	1	0	0	1
Eukaryota	Alveolata	Ciliophora	Intramacronucleata	Spirotrichea	Unclassified Spirotrichea	Unclassified	1	1	5	0	2	0	1	1	0	1	4	1	1	0	0	0	0
Eukaryota	Amoebozoa	Lobosa	Discosea	Longamoebia	Centramoebida	Acanthamoeba	7	0	0	0	0	2	1	5	0	0	0	1	1	0	0	0	1
Eukaryota	Archaeplastida	Chlorophyta	Chlorophyta	Trebouxiophyceae	Trebouxiophyceae	Unclassified Trebouxiophyceae	6	0	0	0	0	0	2	6	0	0	0	0	0	3	1	0	0
Eukaryota	Opisthokonta	Mucoromycotina	Unclassified Mucoromycotina	Unclassified	Unclassified	Unclassified	0	0	0	0	0	1	6	0	0	0	2	0	6	1	0	0	2
Eukaryota	Alveolata	Ciliophora	Intramacronucleata	Spirotrichea	Oligotrichia	Unclassified Oligotrichia	7	0	2	3	1	0	0	0	0	0	4	0	0	0	0	0	0
Eukaryota	Stramenopiles	Chrysophyceae	Chrysophyceae	Chromulinales	Chrysophyceae	Chromulinales	1	0	0	0	0	0	0	0	2	0	8	6	0	0	0	0	0
Eukaryota	Opisthokonta	Basidiomycota	Ustilaginomycotina	Exobasidiomycetes	Malassezia	Unclassified Malassezia	0	0	0	0	2	3	0	0	0	0	0	7	1	0	1	0	2
Eukaryota	Alveolata	Dinoflagellata	Dinophyceae	Prorocentrales	Dinophyceae	Prorocentrum	2	4	0	9	0	0	0	0	0	0	0	0	0	0	0	0	0
Eukaryota	Alveolata	Dinoflagellata	Syndiniales	Syndiniales	Syndiniales Group I	Unclassified Syndiniales Group I	10	0	4	0	1	0	0	0	0	0	0	0	0	0	0	0	0
Eukaryota	Amoebozoa	Conosa	Conosa	Variosea	Varipodida	Flamella	0	0	0	0	0	0	1	13	0	0	0	0	0	0	0	0	1
Eukaryota	Rhizaria	Unclassified Rhizaria	Unclassified	Unclassified	Unclassified	Unclassified	0	0	0	0	3	9	1	1	1	0	0	0	0	0	0	0	0
Eukaryota	Stramenopiles	Diatom	Diatomea	Bacillariophytina	Bacillariophyceae	Unclassified Bacillariophyceae	1	1	0	0	0	2	0	9	0	0	0	0	1	0	0	1	0
Eukaryota	Stramenopiles	Diatom	Diatomea	Bacillariophytina	Mediophyceae	Unclassified Mediophyceae	2	2	2	0	1	0	1	3	1	0	0	1	0	1	0	1	0
Eukaryota	Stramenopiles	Dictyochophyceae	Dictyochophyceae	Pedinellales	Dictyochophyceae	Unclassified Dictyochophyceae	2	1	6	0	6	0	0	0	0	0	0	0	0	0	0	0	0
Eukaryota	Stramenopiles	Labyrinthulomycetes	Labyrinthulomycetes	Thraustochytriaceae	Thraustochytriaceae	Aplanochytrium	0	1	0	0	2	0	9	2	0	0	0	0	0	0	1	0	0
Eukaryota	Stramenopiles	Labyrinthulomycetes	Labyrinthulomycetes	Unclassified Labyrinthulomycetes	Unclassified	Unclassified	4	0	4	0	2	3	1	0	0	0	0	0	0	0	0	1	0
Eukaryota	Alveolata	Ciliophora	Intramacronucleata	Conthreep	Unclassified Conthreep	Unclassified	2	1	2	0	1	0	1	6	0	0	1	0	0	0	0	0	0
Eukaryota	Opisthokonta	Basidiomycota	Agaricomycotina	Agaricomycetes	Unclassified Agaricomycetes	Unclassified	0	0	0	0	1	2	6	0	0	0	0	1	0	3	0	1	0
Eukaryota	Stramenopiles	Bicoecea	Bicosoecida	Cafeteriidae	Cafeteria	Cafeteria	0	0	0	0	0	0	0	0	2	1	3	7	1	0	0	0	0
Eukaryota	Opisthokonta	Mesomycetozoa	Unclassified Mesomycetozoa	Unclassified	Unclassified	Unclassified	1	1	0	0	0	1	4	1	0	0	0	0	0	1	1	1	2
Eukaryota	Opisthokonta	Ascomycota	Pezizomycotina	Lecanoromycetes	Unclassified Lecanoromycetes	Unclassified	0	0	0	0	0	1	1	0	0	0	0	1	2	1	0	6	1
Eukaryota	Opisthokonta	Basidiomycota	Agaricomycotina	Tremellomycetes	Unclassified Tremellomycetes	Unclassified	0	0	2	0	1	0	2	2	0	1	0	0	1	0	1	0	3
Eukaryota	Stramenopiles	Bicoecea	Bicosoecida	Cafeteriidae	Pseudobodo	Pseudobodo	0	0	0	0	0	2	0	1	0	0	0	0	0	1	0	4	5
Eukaryota	Opisthokonta	Ascomycota	Unclassified Ascomycota	Unclassified	Unclassified	Unclassified	0	0	0	0	1	1	2	1	1	1	0	2	1	0	0	0	1
Eukaryota	Stramenopiles	Pelagophyceae	Pelagophyceae	Pelagomonadales	Pelagophyceae	Unclassified Pelagophyceae	1	0	2	0	7	1	0	0	0	0	0	0	0	0	0	0	0
Eukaryota	Alveolata	Ciliophora	Intramacronucleata	Spirotrichea	Hypotrichia	Holosticha	0	0	0	0	0	0	10	0	0	0	0	0	0	0	0	0	0
Eukaryota	Alveolata	Dinoflagellata	Dinophyceae	Gymnodiniphycidae	Kareniaceae	Karlodinium	0	5	0	4	0	0	0	0	0	1	0	0	0	0	0	0	0
Eukaryota	Alveolata	Dinoflagellata	Dinophyceae	Prorocentrales	Dinophyceae	Unclassified Dinophyceae	1	1	0	3	0	1	0	0	0	0	0	0	4	0	0	0	0
Eukaryota	Hacrobia	Haptophyta	Prymnesiophyceae	Phaeocystis	Prymnesiophyceae	Phaeocystis	3	3	2	0	1	0	0	0	0	0	0	0	0	1	0	0	0
Eukaryota	Stramenopiles	Labyrinthulomycetes	Labyrinthulomycetes	Thraustochytriaceae	Thraustochytriaceae	BS1	0	0	0	0	4	5	1	0	0	0	0	0	0	0	0	0	0
Eukaryota	Alveolata	Dinoflagellata	Dinophyceae	Dinophysiales	Dinophyceae	Unclassified Dinophyceae	1	2	1	2	0	2	0	1	0	0	0	0	0	0	0	0	0
Eukaryota	Alveolata	Dinoflagellata	Dinophyceae	Peridiniphycidae	Thoracosphaeraceae	Unclassified Thoracosphaeraceae	0	2	0	1	0	4	0	0	0	0	1	0	1	0	0	0	0
Eukaryota	Amoebozoa	Lobosa	Lobosa	Tubulinea	Unclassified Tubulinea	Unclassified	0	0	0	0	0	0	0	2	0	0	0	0	0	3	0	4	0
Eukaryota	Apusozoa	Apusomonadidae	Apusomonadidae	Unclassified Apusomonadidae	Unclassified	Unclassified	0	0	0	0	0	0	3	0	0	0	0	0	0	5	1	0	0
Eukaryota	Hacrobia	Centrohelida	Centrohelida	Unclassified Centrohelida	Unclassified	Unclassified	1	0	2	1	1	0	3	0	0	0	0	0	0	0	1	0	0
Eukaryota	Hacrobia	Haptophyta	Prymnesiophyceae	Coccosphaerales	Prymnesiophyceae	Unclassified Prymnesiophyceae	5	1	1	1	1	0	0	0	0	0	0	0	0	0	0	0	0
Eukaryota	Opisthokonta	Basidiomycota	Unclassified Basidiomycota	Unclassified	Unclassified	Unclassified	0	0	2	0	1	1	1	1	0	1	0	2	0	0	0	0	0
Eukaryota	Stramenopiles	Opalinata	Opalinata	Incertae Sedis	Blastocystis	Blastocystis	0	1	0	0	0	0	1	0	0	0	0	0	1	0	0	2	4
Eukaryota	Alveolata	Dinoflagellata	Syndiniales	Syndiniales	Duboscquella	Euduboscquella	0	3	1	4	0	0	0	0	0	0	0	0	0	0	0	0	0
Eukaryota	Opisthokonta	Basidiomycota	Ustilaginomycotina	Exobasidiomycetes	Unclassified Exobasidiomycetes	Unclassified	0	0	0	0	0	2	0	3	0	0	0	1	1	0	0	0	1
Eukaryota	Stramenopiles	Oomycetes	Peronosporomycetes	Unclassified Peronosporomycetes	Unclassified	Unclassified	1	0	1	0	0	3	1	0	0	0	1	1	0	0	0	0	0
Eukaryota	Alveolata	Dinoflagellata	Dinophyceae	Peridiniphycidae	Thoracosphaeraceae	Pentapharsodinium	1	0	1	0	3	0	0	0	0	0	0	0	1	0	0	0	1
Eukaryota	Excavata	Euglenozoa	Euglenida	Euglenophyceae	Euglenophyceae	Unclassified Euglenophyceae	0	0	0	1	0	0	5	1	0	0	0	0	0	0	0	0	0
Eukaryota	Hacrobia	Haptophyta	Prymnesiophyceae	Isochrysidales	Prymnesiophyceae	Unclassified Prymnesiophyceae	1	2	2	0	0	0	0	0	0	1	0	0	0	0	0	0	1
Eukaryota	Opisthokonta	Choanoflagellata	Craspedida	Unclassified Craspedida	Unclassified	Unclassified	0	0	0	0	0	0	3	0	0	0	2	1	0	0	1	0	0
Eukaryota	Opisthokonta	Ascomycota	Pezizomycotina	Dothideomycetes	Unclassified Dothideomycetes	Unclassified	0	0	0	0	1	0	0	1	0	0	3	2	0	0	0	0	0
Eukaryota	Stramenopiles	Chrysophyceae	Chrysophyceae	Ochromonadales	Chrysophyceae	Dinobryon	0	0	1	0	0	0	0	0	0	0	3	3	0	0	0	0	0
Eukaryota	Stramenopiles	Hyphochytriomyceta	Hyphochytriales	Hyphochytriales	Rhizidiomycetaceae	Rhizidiomyces	3	0	3	0	1	0	0	0	0	0	0	0	0	0	0	0	0
Eukaryota	Alveolata	Dinoflagellata	Dinophyceae	Dinophysiales	Dinophyceae	Dinophysiales	0	1	1	2	1	1	0	0	0	0	0	0	0	0	0	0	0
Eukaryota	Alveolata	Dinoflagellata	Dinophyceae	Peridiniales	Dinophyceae	Protoperidinium	1	2	0	2	0	0	0	0	0	0	0	0	0	0	0	1	0
Eukaryota	Alveolata	Dinoflagellata	Unclassified Dinoflagellata	Unclassified	Unclassified	Unclassified	0	0	1	0	0	4	0	0	0	0	0	0	0	0	0	0	1
Eukaryota	Amoebozoa	Lobosa	Discosea	Flabellinia	Dactylopodida	Unclassified Dactylopodida	0	0	0	0	0	0	2	2	0	0	0	0	0	0	0	2	0
Eukaryota	Hacrobia	Haptophyta	Prymnesiophyceae	Phaeocystis	Prymnesiophyceae	Unclassified Prymnesiophyceae	3	0	2	0	1	0	0	0	0	0	0	0	0	0	0	0	0
Eukaryota	Opisthokonta	Ascomycota	Pezizomycotina	Capnodiales	Unclassified Capnodiales	Unclassified	0	0	0	0	0	2	0	2	0	0	0	1	0	0	0	0	1
Eukaryota	Opisthokonta	Ascomycota	Pezizomycotina	Chaetothyriales	Unclassified Chaetothyriales	Unclassified	0	0	0	0	0	2	0	1	0	0	0	3	0	0	0	0	0
Eukaryota	Opisthokonta	Ascomycota	Saccharomycotina	Saccharomycetales	Anamorphic Saccharomycetales	Candida	0	0	0	0	0	0	0	1	0	0	0	1	3	0	0	1	0
Eukaryota	Rhizaria	Cercozoa	Silicofilosea	Chlorarachniophyta	Unclassified Chlorarachniophyta	Unclassified	5	0	0	0	0	0	0	1	0	0	0	0	0	0	0	0	0
Eukaryota	Rhizaria	Radiolaria	Polycystinea	Collodaria	Unclassified Collodaria	Unclassified	0	0	0	0	0	0	0	4	2	0	0	0	0	0	0	0	0
Eukaryota	Rhizaria	Radiolaria	Polycystinea	Spumellaria	C1-E045	Astrosphaera	0	0	0	0	2	4	0	0	0	0	0	0	0	0	0	0	0
Eukaryota	Stramenopiles	Diatom	Diatomea	Bacillariophytina	Bacillariophyceae	Psammodictyon	0	0	0	0	0	0	0	6	0	0	0	0	0	0	0	0	0
Eukaryota	Alveolata	Ciliophora	Intramacronucleata	Conthreep	Oligohymenophorea	Unclassified Oligohymenophorea	0	0	0	0	1	0	0	1	0	1	0	0	0	0	1	0	1
Eukaryota	Alveolata	Ciliophora	Intramacronucleata	Spirotrichea	Choreotrichia	Unclassified Choreotrichia	2	0	2	0	0	1	0	0	0	0	0	0	0	0	0	0	0
Eukaryota	Alveolata	Dinoflagellata	Dinophyceae	Peridiniphycidae	Thoracosphaeraceae	Scrippsiella	4	0	0	1	0	0	0	0	0	0	0	0	0	0	0	0	0
Eukaryota	Archaeplastida	Chlorophyta	Chlorophyta	Mamiellophyceae	Mamiellophyceae	Dolichomastix	1	0	0	0	1	3	0	0	0	0	0	0	0	0	0	0	0
Eukaryota	Archaeplastida	Chlorophyta	Chlorophyta	Trebouxiophyceae	Trebouxiophyceae	Chlorella	3	0	0	0	1	0	0	0	0	0	0	0	0	0	1	0	0
Eukaryota	Hacrobia	Haptophyta	Pavlovophyceae	Exanthemachrysis	Pavlovophyceae	Unclassified Pavlovophyceae	0	1	2	0	0	1	0	0	0	0	0	0	0	0	1	0	0
Eukaryota	Hacrobia	Haptophyta	Prymnesiophyceae	Coccolithales	Prymnesiophyceae	Unclassified Prymnesiophyceae	2	1	2	0	0	0	0	0	0	0	0	0	0	0	0	0	0
Eukaryota	Hacrobia	Haptophyta	Prymnesiophyceae	Prymnesiales	Prymnesiophyceae	Prymnesiales	0	1	3	0	0	0	0	0	0	0	0	0	1	0	0	0	0
Eukaryota	Opisthokonta	Choanoflagellata	Craspedida	Salpingoeca	Salpingoeca sp. ATCC 50818	Unclassified Salpingoeca sp. ATCC 50818	0	0	0	0	0	0	2	0	0	0	0	0	0	1	0	1	1
Eukaryota	Opisthokonta	Ascomycota	Pezizomycotina	Chaetothyriales	Herpotrichiellaceae	Exophiala	0	0	0	0	0	0	1	1	0	0	0	3	0	0	0	0	0
Eukaryota	Opisthokonta	Ascomycota	Saccharomycotina	Saccharomycetales	Pichiaceae	Unclassified Pichiaceae	0	0	0	0	0	0	5	0	0	0	0	0	0	0	0	0	0
Eukaryota	Opisthokonta	Ascomycota	Saccharomycotina	Saccharomycetales	Saccharomycetaceae	Unclassified Saccharomycetaceae	0	0	0	0	0	1	0	0	0	0	0	0	3	0	0	1	0
Eukaryota	Stramenopiles	Bicoecea	Bicosoecida	Siluaniidae	Caecitellus	Unclassified Caecitellus	0	0	0	0	1	2	0	0	0	0	1	0	0	1	0	0	0
Eukaryota	Alveolata	Ciliophora	Intramacronucleata	Conthreep	Colpodea	Aristerostoma	0	0	0	0	0	0	0	4	0	0	0	0	0	0	0	0	0
Eukaryota	Alveolata	Ciliophora	Intramacronucleata	Conthreep	Oligohymenophorea	Pseudocohnilembus	0	0	0	0	0	0	0	4	0	0	0	0	0	0	0	0	0
Eukaryota	Alveolata	Ciliophora	Intramacronucleata	Spirotrichea	Euplotia	Euplotes	0	0	0	0	0	0	0	3	0	1	0	0	0	0	0	0	0
Eukaryota	Alveolata	Ciliophora	Intramacronucleata	Unclassified Intramacronucleata	Unclassified	Unclassified	1	1	0	0	0	0	0	2	0	0	0	0	0	0	0	0	0
Eukaryota	Alveolata	Dinoflagellata	Dinophyceae	Gonyaulacales	Dinophyceae	Peridiniphycidae	1	2	0	1	0	0	0	0	0	0	0	0	0	0	0	0	0
Eukaryota	Alveolata	Dinoflagellata	Dinophyceae	Gymnodiniphycidae	Dinophyceae	Gymnodinium	0	1	0	3	0	0	0	0	0	0	0	0	0	0	0	0	0
Eukaryota	Alveolata	Dinoflagellata	SCM15C8	Karlodinium micrum	Unclassified Karlodinium micrum	Unclassified	1	1	1	1	0	0	0	0	0	0	0	0	0	0	0	0	0
Eukaryota	Archaeplastida	Chlorophyta	Chlorophyta	Prasinophytae	Unclassified Prasinophytae	Unclassified	1	1	0	0	1	1	0	0	0	0	0	0	0	0	0	0	0
Eukaryota	Hacrobia	Haptophyta	Pavlovophyceae	Pavlova	Pavlovophyceae	Unclassified Pavlovophyceae	1	0	2	0	0	0	0	0	0	0	0	0	1	0	0	0	0
Eukaryota	Opisthokonta	Ascomycota	Pezizomycotina	Capnodiales	Davidiellaceae	Davidiella	0	0	0	0	0	0	1	0	0	0	1	2	0	0	0	0	0
Eukaryota	Opisthokonta	Ascomycota	Pezizomycotina	Eurotiales	Trichocomaceae	Penicillium	0	0	0	0	0	0	0	0	0	0	1	3	0	0	0	0	0
Eukaryota	Rhizaria	Radiolaria	Polycystinea	Collodaria	Collozoum	Collozoum	0	0	0	0	0	0	0	0	0	0	0	0	0	0	0	0	4
Eukaryota	Rhizaria	Radiolaria	Polycystinea	Unclassified Polycystinea	Unclassified	Unclassified	0	0	0	0	0	0	0	4	0	0	0	0	0	0	0	0	0
Eukaryota	Stramenopiles	Diatom	Diatomea	Bacillariophytina	Unclassified Bacillariophytina	Unclassified	0	0	0	0	0	4	0	0	0	0	0	0	0	0	0	0	0
Eukaryota	Stramenopiles	Dictyochophyceae	Dictyochophyceae	Rhizochromulinales	Dictyochophyceae	Unclassified Dictyochophyceae	1	0	3	0	0	0	0	0	0	0	0	0	0	0	0	0	0
Eukaryota	Stramenopiles	Synurophyceae	Synurales	Synurales	Mallomonas	Mallomonas	0	0	0	0	0	0	0	0	1	1	0	2	0	0	0	0	0
Eukaryota	Alveolata	Apicomplexa	Conoidasida	Gregarinasina	Eugregarinorida	Unclassified Eugregarinorida	0	1	0	0	0	0	1	0	0	0	0	0	0	1	0	0	0
Eukaryota	Alveolata	Ciliophora	Intramacronucleata	Spirotrichea	Hypotrichia	Unclassified Hypotrichia	0	0	0	0	0	0	2	0	0	0	0	1	0	0	0	0	0
Eukaryota	Alveolata	Ciliophora	Intramacronucleata	Spirotrichea	Oligotrichia	Pseudotontonia	0	0	1	0	1	1	0	0	0	0	0	0	0	0	0	0	0
Eukaryota	Alveolata	Dinoflagellata	Dinophyceae	Gonyaulacales	Dinophyceae	Fragilidium	0	1	0	0	0	0	1	0	0	0	0	0	1	0	0	0	0
Eukaryota	Alveolata	Dinoflagellata	Dinophyceae	Gymnodiniphycidae	Dinophyceae	Amphidinium	0	0	0	3	0	0	0	0	0	0	0	0	0	0	0	0	0
Eukaryota	Alveolata	Dinoflagellata	Dinophyceae	Gymnodiniphycidae	Suessiaceae	Pelagodinium	0	1	1	1	0	0	0	0	0	0	0	0	0	0	0	0	0
Eukaryota	Alveolata	Dinoflagellata	Dinophyceae	Gymnodiniphycidae	Suessiaceae	Symbiodinium	0	1	1	1	0	0	0	0	0	0	0	0	0	0	0	0	0
Eukaryota	Alveolata	Dinoflagellata	Kofoidinium	Noctilucales	Kofoidinium	Kofoidinium	0	0	0	2	0	1	0	0	0	0	0	0	0	0	0	0	0
Eukaryota	Amoebozoa	Lobosa	Discosea	Flabellinia	Dactylopodida	Neoparamoeba	0	0	0	0	0	0	1	1	0	0	0	0	1	0	0	0	0
Eukaryota	Amoebozoa	Lobosa	Discosea	Flabellinia	Vannellida	Vannella	0	0	0	0	0	1	0	0	1	1	0	0	0	0	0	0	0
Eukaryota	Apusozoa	Apusomonadidae	Apusomonadidae	Amastigomonas	Amastigomonas sp. 6B/7c	Unclassified Amastigomonas sp. 6B/7c	0	0	0	0	0	0	1	0	0	0	0	0	0	2	0	0	0
Eukaryota	Archaeplastida	Chlorophyta	Chlorophyta	Mamiellophyceae	Mamiellophyceae	Unclassified Mamiellophyceae	0	0	0	0	2	1	0	0	0	0	0	0	0	0	0	0	0
Eukaryota	Archaeplastida	Chlorophyta	Chlorophyta	Trebouxiophyceae	Trebouxiophyceae	Coccomyxa	0	0	0	0	0	0	0	3	0	0	0	0	0	0	0	0	0
Eukaryota	Excavata	Euglenozoa	Kinetoplastea	Metakinetoplastina	Eubodonida	Bodo	0	0	0	0	0	0	0	0	3	0	0	0	0	0	0	0	0
Eukaryota	Excavata	Euglenozoa	Kinetoplastea	Metakinetoplastina	Trypanosomatida	Unclassified Trypanosomatida	0	0	0	0	0	0	0	0	0	0	0	0	0	0	2	1	0
Eukaryota	Hacrobia	Haptophyta	Pavlovophyceae	Diacronema	Pavlovophyceae	Unclassified Pavlovophyceae	0	2	1	0	0	0	0	0	0	0	0	0	0	0	0	0	0
Eukaryota	Hacrobia	Haptophyta	Pavlovophyceae	Rebecca	Pavlovophyceae	Unclassified Pavlovophyceae	0	0	2	0	0	0	1	0	0	0	0	0	0	0	0	0	0
Eukaryota	Opisthokonta	Basidiomycota	Pucciniomycotina	Microbotryomycetes	Rhodotorula	Rhodotorula	0	1	0	0	0	0	0	0	0	0	1	1	0	0	0	0	0
Eukaryota	Rhizaria	Cercozoa	Cercomonadidae	Cercomonas	Unclassified Cercomonas	Unclassified	0	0	0	0	2	1	0	0	0	0	0	0	0	0	0	0	0
Eukaryota	Rhizaria	Cercozoa	Thecofilosea	Unclassified Thecofilosea	Unclassified	Unclassified	0	0	0	0	1	2	0	0	0	0	0	0	0	0	0	0	0
Eukaryota	Rhizaria	Radiolaria	Acantharia	Chaunocanthida	Unclassified Chaunocanthida	Unclassified	1	1	0	0	1	0	0	0	0	0	0	0	0	0	0	0	0
Eukaryota	Stramenopiles	Bicoecea	Bicosoecida	Bicosoecidae	Bicosoeca	Bicosoeca	0	0	0	0	0	0	1	0	0	0	0	0	0	0	0	0	2
Eukaryota	Stramenopiles	Labyrinthulomycetes	Labyrinthulomycetes	Labyrinthula	Unclassified Labyrinthula	Unclassified	0	0	0	0	0	0	0	0	0	0	0	0	0	0	0	3	0
Eukaryota	Alveolata	Apicomplexa	Unclassified Apicomplexa	Unclassified	Unclassified	Unclassified	0	0	0	0	1	0	1	0	0	0	0	0	0	0	0	0	0
Eukaryota	Alveolata	Ciliophora	Intramacronucleata	Litostomatea	Haptoria	Unclassified Haptoria	0	0	0	0	0	0	2	0	0	0	0	0	0	0	0	0	0
Eukaryota	Alveolata	Ciliophora	Intramacronucleata	Spirotrichea	Oligotrichia	Strombidium	1	0	0	0	1	0	0	0	0	0	0	0	0	0	0	0	0
Eukaryota	Alveolata	Dinoflagellata	Dinophyceae	Dinophysiales	Dinophyceae	Dinophysis	2	0	0	0	0	0	0	0	0	0	0	0	0	0	0	0	0
Eukaryota	Alveolata	Dinoflagellata	Dinophyceae	Gonyaulacales	Dinophyceae	Ceratium	0	0	0	2	0	0	0	0	0	0	0	0	0	0	0	0	0
Eukaryota	Alveolata	Dinoflagellata	Dinophyceae	Gonyaulacales	Dinophyceae	Gonyaulax	1	0	0	0	0	1	0	0	0	0	0	0	0	0	0	0	0
Eukaryota	Alveolata	Dinoflagellata	Dinophyceae	Gymnodiniphycidae	Dinophyceae	Cochlodinium	1	1	0	0	0	0	0	0	0	0	0	0	0	0	0	0	0
Eukaryota	Alveolata	Dinoflagellata	Dinophyceae	Gymnodiniphycidae	Dinophyceae	Lepidodinium	0	2	0	0	0	0	0	0	0	0	0	0	0	0	0	0	0
Eukaryota	Alveolata	Dinoflagellata	Dinophyceae	SL163A10	Dinophyceae	SL163A10	0	2	0	0	0	0	0	0	0	0	0	0	0	0	0	0	0
Eukaryota	Amoebozoa	Conosa	Conosa	Protosteliida	Protostelium	Unclassified Protostelium	2	0	0	0	0	0	0	0	0	0	0	0	0	0	0	0	0
Eukaryota	Amoebozoa	Lobosa	Discosea	Flabellinia	Dactylopodida	Pseudoparamoeba	0	0	0	0	0	0	0	2	0	0	0	0	0	0	0	0	0
Eukaryota	Amoebozoa	Lobosa	Discosea	Longamoebia	Centramoebida	Unclassified Centramoebida	0	0	0	0	0	0	0	2	0	0	0	0	0	0	0	0	0
Eukaryota	Amoebozoa	Lobosa	Lobosa	Tubulinea	Arcellinida	Cryptodifflugia	0	0	0	0	0	0	0	2	0	0	0	0	0	0	0	0	0
Eukaryota	Amoebozoa	Unclassified Amoebozoa	Unclassified	Unclassified	Unclassified	Unclassified	0	0	0	0	0	0	0	1	0	0	0	0	0	0	0	1	0
Eukaryota	Archaeplastida	Chlorophyta	Chlorophyta	Trebouxiophyceae	Trebouxiophyceae	Myrmecia	1	0	0	0	0	0	0	1	0	0	0	0	0	0	0	0	0
Eukaryota	Archaeplastida	Chlorophyta	Chlorophyta	Ulvophyceae	Ulvophyceae	Unclassified Ulvophyceae	0	1	0	0	0	0	0	0	0	0	0	0	0	0	0	0	1
Eukaryota	Excavata	Euglenozoa	Diplonemea	Diplonema	Unclassified Diplonema	Unclassified	0	0	0	0	0	0	0	0	0	0	0	0	0	0	0	2	0
Eukaryota	Excavata	Euglenozoa	Unclassified Euglenozoa	Unclassified	Unclassified	Unclassified	0	0	0	1	0	0	0	0	0	0	0	0	0	0	0	1	0
Eukaryota	Hacrobia	Cryptophyta	Cryptophyceae	Cryptomonadales	Cryptophyceae	Unclassified Cryptophyceae	0	0	0	0	0	1	1	0	0	0	0	0	0	0	0	0	0
Eukaryota	Hacrobia	Haptophyta	Prymnesiophyceae	Calyptrosphaera sp. LKM-2007-2	Prymnesiophyceae	Unclassified Prymnesiophyceae	0	0	0	0	0	0	0	0	0	0	0	1	0	0	0	0	1
Eukaryota	Hacrobia	Haptophyta	Prymnesiophyceae	Prymnesiales	Prymnesiophyceae	Chrysoculter	1	1	0	0	0	0	0	0	0	0	0	0	0	0	0	0	0
Eukaryota	Opisthokonta	Choanoflagellata	Unclassified Choanomonada	Unclassified	Unclassified	Unclassified	0	0	0	0	1	0	0	0	0	0	0	1	0	0	0	0	0
Eukaryota	Opisthokonta	Ascomycota	Pezizomycotina	Capnodiales	Teratosphaeriaceae	Hortaea	0	0	0	0	0	0	1	1	0	0	0	0	0	0	0	0	0
Eukaryota	Opisthokonta	Ascomycota	Pezizomycotina	Pezizales	Pyronemataceae	Unclassified Pyronemataceae	0	0	0	0	0	0	1	0	0	0	0	0	0	1	0	0	0
Eukaryota	Opisthokonta	Ascomycota	Pezizomycotina	Pezizales	Unclassified Pezizales	Unclassified	0	0	0	0	0	0	1	0	0	0	1	0	0	0	0	0	0
Eukaryota	Opisthokonta	Chytridiomycota	Chytridiomycota	Chytridiomycota	Unclassified Chytridiomycota	Unclassified	1	0	0	0	1	0	0	0	0	0	0	0	0	0	0	0	0
Eukaryota	Opisthokonta	Kickxellomycota	Kickxellomycotina	Kickxellomycotina	Unclassified Kickxellomycotina	Unclassified	1	0	0	0	0	0	1	0	0	0	0	0	0	0	0	0	0
Eukaryota	Opisthokonta	Basidiomycota	Agaricomycotina	Agaricomycetes	Hyphodontia	Hyphodontia	0	0	0	0	0	0	0	0	0	0	0	0	1	0	0	1	0
Eukaryota	Opisthokonta	Basidiomycota	Pucciniomycotina	Cystobasidiomycetes	Unclassified Cystobasidiomycetes	Unclassified	1	0	0	0	0	0	0	0	0	0	1	0	0	0	0	0	0
Eukaryota	Opisthokonta	Basidiomycota	Pucciniomycotina	Microbotryomycetes	Unclassified Microbotryomycetes	Unclassified	0	0	0	0	0	0	2	0	0	0	0	0	0	0	0	0	0
Eukaryota	Opisthokonta	Basidiomycota	Ustilaginomycotina	Unclassified Ustilaginomycotina	Unclassified	Unclassified	0	0	0	0	0	0	0	0	0	0	1	0	0	0	0	0	1
Eukaryota	Opisthokonta	Basidiomycota	Ustilaginomycotina	Ustilaginomycetes	Unclassified Ustilaginomycetes	Unclassified	0	0	0	0	0	0	0	1	0	0	1	0	0	0	0	0	0
Eukaryota	Stramenopiles	Bicoecea	Bicosoecida	Cafeteriidae	Halocafeteria	Halocafeteria	0	0	0	0	0	0	0	0	0	0	0	0	0	0	0	1	1
Eukaryota	Stramenopiles	Chrysophyceae	Chrysophyceae	Chromulinales	Chrysophyceae	Poterioochromonas	0	0	0	0	1	0	0	0	0	0	0	0	0	0	0	1	0
Eukaryota	Stramenopiles	Chrysophyceae	Chrysophyceae	Hibberdiales	Chrysophyceae	Unclassified Chrysophyceae	0	0	0	0	0	0	0	0	0	1	0	1	0	0	0	0	0
Eukaryota	Stramenopiles	Chrysophyceae	Chrysophyceae	Ochromonadales	Chrysophyceae	Ochromonas	0	0	0	0	0	0	0	0	1	0	0	1	0	0	0	0	0
Eukaryota	Stramenopiles	Dictyochophyceae	Dictyochophyceae	Dictyochales	Dictyochophyceae	Unclassified Dictyochophyceae	0	1	0	0	1	0	0	0	0	0	0	0	0	0	0	0	0
Eukaryota	Stramenopiles	Labyrinthulomycetes	Labyrinthulomycetes	Thraustochytriaceae	Thraustochytriaceae	Thraustochytrium	0	0	0	0	0	0	0	0	0	0	0	0	1	0	0	1	0
Eukaryota	Stramenopiles	Pelagophyceae	Pelagophyceae	Sarcinochrysidales	Pelagophyceae	Unclassified Pelagophyceae	0	0	2	0	0	0	0	0	0	0	0	0	0	0	0	0	0
Eukaryota	Alveolata	Apicomplexa	Aconoidasida	Piroplasmorida	Theileria	Unclassified Theileria	0	0	0	0	0	0	0	0	1	0	0	0	0	0	0	0	0
Eukaryota	Alveolata	Apicomplexa	Aconoidasida	Piroplasmorida	Unclassified Piroplasmorida	Unclassified	0	0	1	0	0	0	0	0	0	0	0	0	0	0	0	0	0
Eukaryota	Alveolata	Apicomplexa	Conoidasida	Coccidia	Eimeriorina	Calyptosporidae	0	0	0	0	1	0	0	0	0	0	0	0	0	0	0	0	0
Eukaryota	Alveolata	Apicomplexa	Conoidasida	Coccidia	Eimeriorina	Eimeria	0	0	1	0	0	0	0	0	0	0	0	0	0	0	0	0	0
Eukaryota	Alveolata	Apicomplexa	Conoidasida	Coccidia	Eimeriorina	Rhytidocystis	0	0	1	0	0	0	0	0	0	0	0	0	0	0	0	0	0
Eukaryota	Alveolata	Apicomplexa	Conoidasida	Coccidia	Eimeriorina	Unclassified Eimeriorina	0	0	1	0	0	0	0	0	0	0	0	0	0	0	0	0	0
Eukaryota	Alveolata	Apicomplexa	Conoidasida	Gregarinasina	Eugregarinorida	Gregarina	0	0	0	0	0	0	0	1	0	0	0	0	0	0	0	0	0
Eukaryota	Alveolata	Ciliophora	Intramacronucleata	Conthreep	Phyllopharyngea	Unclassified Phyllopharyngea	1	0	0	0	0	0	0	0	0	0	0	0	0	0	0	0	0
Eukaryota	Alveolata	Ciliophora	Intramacronucleata	Litostomatea	Unclassified Litostomatea	Unclassified	0	0	0	0	0	0	1	0	0	0	0	0	0	0	0	0	0
Eukaryota	Alveolata	Ciliophora	Intramacronucleata	Spirotrichea	Choreotrichia	Favella	0	0	0	0	0	0	0	0	0	1	0	0	0	0	0	0	0
Eukaryota	Alveolata	Ciliophora	Intramacronucleata	Spirotrichea	Choreotrichia	Metacylis	0	0	0	0	1	0	0	0	0	0	0	0	0	0	0	0	0
Eukaryota	Alveolata	Ciliophora	Intramacronucleata	Spirotrichea	Choreotrichia	Strobilidium	0	0	1	0	0	0	0	0	0	0	0	0	0	0	0	0	0
Eukaryota	Alveolata	Ciliophora	Intramacronucleata	Spirotrichea	Euplotia	Diophrys	0	0	0	0	0	0	0	0	0	0	0	0	0	0	0	0	1
Eukaryota	Alveolata	Ciliophora	Postciliodesmatophora	Heterotrichea	Peritromus	Peritromus	0	1	0	0	0	0	0	0	0	0	0	0	0	0	0	0	0
Eukaryota	Alveolata	Ciliophora	Postciliodesmatophora	Unclassified Postciliodesmatophora	Unclassified	Unclassified	0	0	0	0	0	1	0	0	0	0	0	0	0	0	0	0	0
Eukaryota	Alveolata	Dinoflagellata	Dinophyceae	BAQK03	Dinophyceae	Unclassified Dinophyceae	0	1	0	0	0	0	0	0	0	0	0	0	0	0	0	0	0
Eukaryota	Alveolata	Dinoflagellata	Dinophyceae	Gonyaulacales	Dinophyceae	Pyrocystis	0	0	0	0	0	0	0	0	0	1	0	0	0	0	0	0	0
Eukaryota	Alveolata	Dinoflagellata	Dinophyceae	Gymnodiniphycidae	Dinophyceae	Erythropsidinium	0	1	0	0	0	0	0	0	0	0	0	0	0	0	0	0	0
Eukaryota	Alveolata	Dinoflagellata	Dinophyceae	Gymnodiniphycidae	Dinophyceae	Spiniferodinium	0	0	1	0	0	0	0	0	0	0	0	0	0	0	0	0	0
Eukaryota	Alveolata	Dinoflagellata	Dinophyceae	Gymnodiniphycidae	Suessiaceae	Protodinium	0	1	0	0	0	0	0	0	0	0	0	0	0	0	0	0	0
Eukaryota	Alveolata	Dinoflagellata	Dinophyceae	Gymnodiniphycidae	Suessiaceae	Woloszynskia	0	0	0	0	0	1	0	0	0	0	0	0	0	0	0	0	0
Eukaryota	Alveolata	Dinoflagellata	Dinophyceae	Incertae Sedis	Dinophyceae	Gloeodinium	0	1	0	0	0	0	0	0	0	0	0	0	0	0	0	0	0
Eukaryota	Alveolata	Dinoflagellata	Dinophyceae	Incertae Sedis	Dinophyceae	Unclassified Dinophyceae	0	0	0	1	0	0	0	0	0	0	0	0	0	0	0	0	0
Eukaryota	Alveolata	Dinoflagellata	Dinophyceae	Peridiniales	Dinophyceae	Durinskia	0	0	1	0	0	0	0	0	0	0	0	0	0	0	0	0	0
Eukaryota	Alveolata	Dinoflagellata	Dinophyceae	Peridiniales	Dinophyceae	Peridiniphycidae	0	0	0	0	0	1	0	0	0	0	0	0	0	0	0	0	0
Eukaryota	Alveolata	Dinoflagellata	Dinophyceae	Peridiniphycidae	Dinophyceae	Peridiniopsis	0	0	0	1	0	0	0	0	0	0	0	0	0	0	0	0	0
Eukaryota	Alveolata	Dinoflagellata	Dinophyceae	Peridiniphycidae	Thoracosphaeraceae	Dinophyceae	0	1	0	0	0	0	0	0	0	0	0	0	0	0	0	0	0
Eukaryota	Alveolata	Dinoflagellata	Dinophyceae	Phytodiniales	Dinophyceae	Unclassified Dinophyceae	0	0	0	1	0	0	0	0	0	0	0	0	0	0	0	0	0
Eukaryota	Alveolata	Dinoflagellata	Dinophyceae	Prorocentrales	Dinophyceae	Exuviaella	0	0	1	0	0	0	0	0	0	0	0	0	0	0	0	0	0
Eukaryota	Alveolata	Dinoflagellata	Dinophyceae	Prorocentrum fukuyoi	Dinophyceae	Unclassified Dinophyceae	0	0	1	0	0	0	0	0	0	0	0	0	0	0	0	0	0
Eukaryota	Alveolata	Dinoflagellata	Dinophyceae	Sabulodinium undulatum	Dinophyceae	Sabulodinium	1	0	0	0	0	0	0	0	0	0	0	0	0	0	0	0	0
Eukaryota	Alveolata	Dinoflagellata	Incertae Sedis	Blastodinium	Unclassified Blastodinium	Unclassified	0	0	1	0	0	0	0	0	0	0	0	0	0	0	0	0	0
Eukaryota	Alveolata	Dinoflagellata	Syndiniales	Syndiniales	Hematodinium	Hematodinium	0	0	0	1	0	0	0	0	0	0	0	0	0	0	0	0	0
Eukaryota	Amoebozoa	Conosa	Conosa	Protosteliida	Protostelium	Protostelium	1	0	0	0	0	0	0	0	0	0	0	0	0	0	0	0	0
Eukaryota	Amoebozoa	Conosa	Conosa	Variosea	Varipodida	Unclassified Varipodida	0	0	0	0	0	0	0	1	0	0	0	0	0	0	0	0	0
Eukaryota	Amoebozoa	Lobosa	Discosea	Longamoebia	Dermamoebida	Unclassified Dermamoebida	0	0	0	0	0	1	0	0	0	0	0	0	0	0	0	0	0
Eukaryota	Amoebozoa	Lobosa	Discosea	Unclassified Discosea	Unclassified	Unclassified	0	0	0	0	0	1	0	0	0	0	0	0	0	0	0	0	0
Eukaryota	Amoebozoa	Lobosa	Lobosa	Tubulinea	Arcellinida	Unclassified Arcellinida	0	0	0	0	0	0	0	1	0	0	0	0	0	0	0	0	0
Eukaryota	Amoebozoa	Lobosa	Lobosa	Tubulinea	Leptomyxida	Flabellula	0	0	0	0	0	0	0	0	1	0	0	0	0	0	0	0	0
Eukaryota	Amoebozoa	Lobosa	Lobosa	Tubulinea	Leptomyxida	Rhizamoeba	0	0	0	0	0	1	0	0	0	0	0	0	0	0	0	0	0
Eukaryota	Archaeplastida	Chlorophyta	Chlorophyta	Chlorophyceae	Chlorophyceae	Asterarcys	0	0	0	0	0	0	0	0	0	0	0	0	0	1	0	0	0
Eukaryota	Archaeplastida	Chlorophyta	Chlorophyta	Chlorophyceae	Chlorophyceae	Monoraphidium	1	0	0	0	0	0	0	0	0	0	0	0	0	0	0	0	0
Eukaryota	Archaeplastida	Chlorophyta	Chlorophyta	Mamiellophyceae	Mamiellophyceae	Micromonas	0	0	0	0	0	0	0	0	0	0	1	0	0	0	0	0	0
Eukaryota	Archaeplastida	Chlorophyta	Chlorophyta	Ulvophyceae	Ulvophyceae	Ulva	0	1	0	0	0	0	0	0	0	0	0	0	0	0	0	0	0
Eukaryota	Archaeplastida	Rhodophyta	Cyanidiales	Cyanidiales	Rhodophyceae	Cyanidium	1	0	0	0	0	0	0	0	0	0	0	0	0	0	0	0	0
Eukaryota	Archaeplastida	Rhodophyta	Florideophycidae	Rhodymeniophycidae	Unclassified Rhodymeniophycidae	Unclassified	0	0	0	0	0	0	0	1	0	0	0	0	0	0	0	0	0
Eukaryota	Archaeplastida	Rhodophyta	Rhodellophyceae	Corynoplastis	Rhodophyceae	Corynoplastis	1	0	0	0	0	0	0	0	0	0	0	0	0	0	0	0	0
Eukaryota	Archaeplastida	Unclassified Archaeplastida	Unclassified	Unclassified	Unclassified	Unclassified	0	0	1	0	0	0	0	0	0	0	0	0	0	0	0	0	0
Eukaryota	Excavata	Euglenozoa	Euglenida	Unclassified Euglenida	Unclassified	Unclassified	0	0	0	0	0	0	0	0	0	0	0	0	0	0	0	0	1
Eukaryota	Excavata	Percolozoa	Heterolobosea	Tetramitia	Vahlkampfia	Vahlkampfia	0	0	0	0	0	0	0	1	0	0	0	0	0	0	0	0	0
Eukaryota	Excavata	Percolozoa	Heterolobosea	Unclassified Heterolobosea	Unclassified	Unclassified	1	0	0	0	0	0	0	0	0	0	0	0	0	0	0	0	0
Eukaryota	Hacrobia	Cryptophyta	Cryptophyceae	Cryptomonadales	Unclassified Cryptomonadales	Unclassified	1	0	0	0	0	0	0	0	0	0	0	0	0	0	0	0	0
Eukaryota	Hacrobia	Haptophyta	Pavlovophyceae	Exanthemachrysis	Pavlovophyceae	Exanthemachrysis	0	0	1	0	0	0	0	0	0	0	0	0	0	0	0	0	0
Eukaryota	Hacrobia	Haptophyta	Pavlovophyceae	Pavlova	Pavlovophyceae	Pavlova	0	0	0	1	0	0	0	0	0	0	0	0	0	0	0	0	0
Eukaryota	Hacrobia	Haptophyta	Pavlovophyceae	Rebecca	Pavlovophyceae	Rebecca	0	0	1	0	0	0	0	0	0	0	0	0	0	0	0	0	0
Eukaryota	Hacrobia	Haptophyta	Prymnesiophyceae	Unclassified Prymnesiophyceae	Unclassified	Unclassified	0	0	1	0	0	0	0	0	0	0	0	0	0	0	0	0	0
Eukaryota	Hacrobia	Haptophyta	Unclassified Haptophyta	Unclassified	Unclassified	Unclassified	0	1	0	0	0	0	0	0	0	0	0	0	0	0	0	0	0
Eukaryota	Opisthokonta	Choanoflagellata	Acanthoecida	Unclassified Acanthoecida	Unclassified	Unclassified	0	0	0	0	1	0	0	0	0	0	0	0	0	0	0	0	0
Eukaryota	Opisthokonta	Mesomycetozoa	Ichthyophonae	Unclassified Ichthyophonae	Unclassified	Unclassified	0	0	0	0	0	0	0	0	0	0	0	1	0	0	0	0	0
Eukaryota	Opisthokonta	Ascomycota	Pezizomycotina	Capnodiales	Teratosphaeriaceae	Unclassified Teratosphaeriaceae	0	0	0	0	1	0	0	0	0	0	0	0	0	0	0	0	0
Eukaryota	Opisthokonta	Ascomycota	Pezizomycotina	Incertae Sedis	Incertae Sedis	Sarcinomyces	0	0	0	0	0	0	0	0	0	0	1	0	0	0	0	0	0
Eukaryota	Opisthokonta	Ascomycota	Pezizomycotina	Leotiomycetes	Unclassified Leotiomycetes	Unclassified	0	0	0	0	0	0	0	0	0	0	0	0	0	0	0	0	1
Eukaryota	Opisthokonta	Ascomycota	Pezizomycotina	Onygenales	Onygenaceae	Unclassified Onygenaceae	0	0	0	0	1	0	0	0	0	0	0	0	0	0	0	0	0
Eukaryota	Opisthokonta	Ascomycota	Pezizomycotina	Onygenales	Unclassified Onygenales	Unclassified	0	0	0	0	0	0	0	0	0	0	0	1	0	0	0	0	0
Eukaryota	Opisthokonta	Ascomycota	Saccharomycotina	Saccharomycetales	Dipodascaceae	Dipodascus	0	0	0	0	0	0	0	0	1	0	0	0	0	0	0	0	0
Eukaryota	Opisthokonta	Ascomycota	Saccharomycotina	Saccharomycetales	Incertae Sedis	Debaryomyces	0	0	0	0	0	0	0	0	0	0	0	0	1	0	0	0	0
Eukaryota	Opisthokonta	Ascomycota	Saccharomycotina	Saccharomycetales	Pichiaceae	Yamadazyma	0	0	0	0	0	0	1	0	0	0	0	0	0	0	0	0	0
Eukaryota	Opisthokonta	Ascomycota	Saccharomycotina	Saccharomycetales	Saccharomycetaceae	Saccharomyces	0	0	0	0	1	0	0	0	0	0	0	0	0	0	0	0	0
Eukaryota	Opisthokonta	Ascomycota	Taphrinomycotina	Schizosaccharomycetales	Schizosaccharomycetaceae	Schizosaccharomyces	0	0	0	0	0	0	1	0	0	0	0	0	0	0	0	0	0
Eukaryota	Opisthokonta	Ascomycota	Taphrinomycotina	Schizosaccharomycetales	Schizosaccharomycetaceae	Unclassified Schizosaccharomycetaceae	0	1	0	0	0	0	0	0	0	0	0	0	0	0	0	0	0
Eukaryota	Opisthokonta	Ascomycota	Taphrinomycotina	Taphrinales	Unclassified Taphrinales	Unclassified	0	0	0	0	0	0	0	1	0	0	0	0	0	0	0	0	0
Eukaryota	Opisthokonta	Entomophthoromycota	Entomophthoromycotina	Entomophthoromycotina	Conidiobolus lamprauges	Unclassified Conidiobolus lamprauges	0	0	0	1	0	0	0	0	0	0	0	0	0	0	0	0	0
Eukaryota	Opisthokonta	Glomeromycota	Glomeromycota	Glomeromycota	Gigasporaceae	Unclassified Gigasporaceae	0	0	0	0	0	1	0	0	0	0	0	0	0	0	0	0	0
Eukaryota	Opisthokonta	Glomeromycota	Glomeromycota	Glomeromycota	Unclassified Glomeromycota	Unclassified	0	0	0	0	0	0	0	0	0	0	0	0	1	0	0	0	0
Eukaryota	Opisthokonta	Mucoromycotina	Mucoromycota	Mucoromycotina	Unclassified Mucoromycotina	Unclassified	0	0	0	0	0	0	0	1	0	0	0	0	0	0	0	0	0
Eukaryota	Opisthokonta	Basidiomycota	Pucciniomycotina	Unclassified Pucciniomycotina	Unclassified	Unclassified	0	0	0	0	0	0	0	0	0	0	0	0	0	0	0	1	0
Eukaryota	Opisthokonta	Basidiomycota	Ustilaginomycotina	Exobasidiomycetes	Exobasidium	Exobasidium	0	0	0	0	0	0	0	1	0	0	0	0	0	0	0	0	0
Eukaryota	Rhizaria	Cercozoa	Glissomonadida	Heteromita	Unclassified Heteromita	Unclassified	0	0	0	0	0	0	0	1	0	0	0	0	0	0	0	0	0
Eukaryota	Rhizaria	Cercozoa	Silicofilosea	Euglyphida	Unclassified Euglyphida	Unclassified	0	0	0	0	0	0	0	1	0	0	0	0	0	0	0	0	0
Eukaryota	Rhizaria	Cercozoa	Silicofilosea	Thaumatomonadida	Thaumatomonadidae	Unclassified Thaumatomonadidae	0	0	1	0	0	0	0	0	0	0	0	0	0	0	0	0	0
Eukaryota	Rhizaria	Radiolaria	Polycystinea	Nassellaria	Ceratospyris	Ceratospyris	1	0	0	0	0	0	0	0	0	0	0	0	0	0	0	0	0
Eukaryota	Rhizaria	Radiolaria	Polycystinea	Nassellaria	Pseudocubus	Lithomelissa	0	0	0	0	1	0	0	0	0	0	0	0	0	0	0	0	0
Eukaryota	Rhizaria	Radiolaria	Polycystinea	Nassellaria	Pterocanium	Pterocanium	0	0	0	1	0	0	0	0	0	0	0	0	0	0	0	0	0
Eukaryota	Rhizaria	Radiolaria	Polycystinea	Spumellaria	C1-E045	Cladococcus	0	0	1	0	0	0	0	0	0	0	0	0	0	0	0	0	0
Eukaryota	Rhizaria	Radiolaria	Polycystinea	Spumellaria	Euchitonia	Euchitonia	0	0	1	0	0	0	0	0	0	0	0	0	0	0	0	0	0
Eukaryota	Rhizaria	Radiolaria	Polycystinea	Spumellaria	Hexacontium	Hexacontium	0	0	0	0	1	0	0	0	0	0	0	0	0	0	0	0	0
Eukaryota	Rhizaria	Radiolaria	Polycystinea	Spumellaria	Incertae Sedis	Tetrapyle	0	0	0	0	0	0	0	0	0	0	0	0	0	0	0	1	0
Eukaryota	Rhizaria	Radiolaria	Polycystinea	Spumellaria	Ssp-05	Styptosphaera	0	0	0	0	0	1	0	0	0	0	0	0	0	0	0	0	0
Eukaryota	Stramenopiles	Chrysophyceae	Chrysophyceae	Chromulinales	Chrysophyceae	Oikomonas	0	0	0	0	1	0	0	0	0	0	0	0	0	0	0	0	0
Eukaryota	Stramenopiles	Chrysophyceae	Chrysophyceae	Chrysocapsales	Chrysophyceae	Unclassified Chrysophyceae	0	0	0	0	0	0	0	0	0	0	0	1	0	0	0	0	0
Eukaryota	Stramenopiles	Chrysophyceae	Chrysophyceae	Ochromonadales	Chrysophyceae	Ochromonadales	0	0	0	0	0	0	0	0	0	0	0	1	0	0	0	0	0
Eukaryota	Stramenopiles	Diatom	Diatomea	Bacillariophytina	Bacillariophyceae	Asterionellopsis	0	0	0	1	0	0	0	0	0	0	0	0	0	0	0	0	0
Eukaryota	Stramenopiles	Diatom	Diatomea	Bacillariophytina	Bacillariophyceae	Cymbella	0	0	0	0	0	0	0	0	0	0	0	0	1	0	0	0	0
Eukaryota	Stramenopiles	Diatom	Diatomea	Bacillariophytina	Bacillariophyceae	Pinnularia	1	0	0	0	0	0	0	0	0	0	0	0	0	0	0	0	0
Eukaryota	Stramenopiles	Diatom	Diatomea	Bacillariophytina	Mediophyceae	Cyclotella	0	0	0	0	0	0	0	1	0	0	0	0	0	0	0	0	0
Eukaryota	Stramenopiles	Diatom	Diatomea	Fragilariales	Unclassified Fragilariales	Unclassified	0	0	0	0	0	0	0	1	0	0	0	0	0	0	0	0	0
Eukaryota	Stramenopiles	Dictyochophyceae	Dictyochophyceae	Dictyochales	Dictyochophyceae	Dictyochales	1	0	0	0	0	0	0	0	0	0	0	0	0	0	0	0	0
Eukaryota	Stramenopiles	Dictyochophyceae	Dictyochophyceae	Pedinellales	Dictyochophyceae	Pedinellales	1	0	0	0	0	0	0	0	0	0	0	0	0	0	0	0	0
Eukaryota	Stramenopiles	Dictyochophyceae	Dictyochophyceae	Pseudochattonella verruculosa	Dictyochophyceae	Unclassified Dictyochophyceae	0	0	0	0	1	0	0	0	0	0	0	0	0	0	0	0	0
Eukaryota	Stramenopiles	Dictyochophyceae	Dictyochophyceae	Rhizochromulinales	Dictyochophyceae	Rhizochromulina	0	0	1	0	0	0	0	0	0	0	0	0	0	0	0	0	0
Eukaryota	Stramenopiles	Eustigmatophyceae	Eustigmatales	Eustigmatales	Pseudostaurastrum	Pseudostaurastrum	0	0	0	0	0	0	0	0	0	0	0	0	0	0	0	1	0
Eukaryota	Stramenopiles	Eustigmatophyceae	Eustigmatales	Eustigmatales	Unclassified Eustigmatales	Unclassified	1	0	0	0	0	0	0	0	0	0	0	0	0	0	0	0	0
Eukaryota	Stramenopiles	Incertae Sedis	Incertae Sedis	Pirsonia	Pirsonia verrucosa	Unclassified Pirsonia verrucosa	1	0	0	0	0	0	0	0	0	0	0	0	0	0	0	0	0
Eukaryota	Stramenopiles	Labyrinthulomycetes	Labyrinthulomycetes	Thraustochytriaceae	Thraustochytriaceae	Labyrinthuloides	0	0	0	0	0	1	0	0	0	0	0	0	0	0	0	0	0
Eukaryota	Stramenopiles	Phaeophyceae	Phaeophyceae	Ectocarpales	Phaeophyceae	Halothrix	0	0	0	0	0	1	0	0	0	0	0	0	0	0	0	0	0
Eukaryota	Stramenopiles	Xanthophyceae	Xanthophyceae	Tribonematales	Xanthophyceae	Unclassified Xanthophyceae	0	0	1	0	0	0	0	0	0	0	0	0	0	0	0	0	0
