# Supplementary material for: Shift and Metabolic Potentials of Microbial Eukaryotic Communities Across the Full Depths of the Mariana Trench
Source: Front Microbiol. 2021 Jan 18;11:603692. doi: 10.3389/fmicb.2020.603692 (PMC7848797; doi:10.3389/fmicb.2020.603692)
Supplement: Supplementary file 6 [file Data_Sheet_6.xlsx]

## Sheet: raw
This file contains abundance (CPM) of hadal unique genes.
raw	Contains the KEGG information and abundance for each hadal unqiue gene
KO_abundance	Conatins the abundance (CPM) of each KO (generating Figure S7)
ID	ko_number	KEGG_Description	F0_2016	P0_2016	F0_2017	P0_2017	F20.1_2017	F20.2_2017	F40_2016	P40_2016	F40_2017	P40_2017	F80.1_2017	F80.2_2017	F96_2016	F104_2016	P104_2016	F105_2016	P105_2016
A0A023BCH0_15054445|F4_k87_418738_1_10245|-|98|8.709e-20|2|1916|2320|2320[2320]:2252[2252]:69[69]|2116[2116]:1916[1916]:201[201]	K06875	PDCD5, TFAR19; programmed cell death protein 5	0	0	0	0	0	0	0	0	0	0	0	0	133.026	0	115.977	0	0
A0A059LQZ8_11902400|contig-119_11471|+|97|1.742e-19|1|4838|5260|4838[4838]:5260[5260]:423[423]	Unassigned		0	0	0	0	0	0	0	0	0	0	0	0	0	0	8.36626	0	0
A0A076VF31_10402690|contig-119_77095|-|242|3.905e-63|4|23|871|871[871]:626[626]:246[246]|547[547]:335[335]:213[213]|283[283]:188[188]:96[96]|103[103]:23[23]:81[81]	K02126	ATPeF0A, MTATP6, ATP6; F-type H+-transporting ATPase subunit a	0	0	0	0	0	0	0	0	0	0	0	0	0	12.5848	2.01322	0	0
A0A077ZH59_16179765|contig-119_97|+|363|1.469e-99|2|20469|21576|20469[20469]:20957[20957]:489[489]|21190[21196]:21576[21576]:387[381]	K02601	nusG; transcription termination/antitermination protein NusG	0	0	0	0	0	0	0	0	0	0	1.94436	0	1.59066	0	0	27.0773	0.575244
A0A088EW38_36057818|contig-119_52688|-|670|5.634e-192|2|150|1323|1323[1323]:1207[1207]:117[117]|1058[1058]:150[150]:909[909]	K01711	gmd, GMDS; GDPmannose 4,6-dehydratase [EC:4.2.1.47]	0	0	0	0	0	0	0	0	0	0	0	0	5.67662	2.11383	0	0	0
A0A091PZD7_21130719|contig-119_60097|-|447|7.594e-125|1|15|1388|1388[1388]:15[15]:1374[1374]	K05658	ABCB1, CD243; ATP-binding cassette, subfamily B (MDR/TAP), member 1 [EC:7.6.2.2]	0	0	0	0	0	0	0	0	0	0	0	0	6.10742	1.00227	6.92126	1.5192	4.4936
A0A098BMQ4_38965771|contig-119_46474|+|99|4.354e-20|1|631|1215|631[631]:1215[1215]:585[585]	K01658	trpG; anthranilate synthase component II [EC:4.1.3.27]	0	0	0	0	0	0	0	0	0	0	0	0	0	0	5.43844	2.04031	10.9508
A0A098VSY4_23034806|contig-119_9854|-|335|3.943e-91|6|3668|4710|4710[4710]:4624[4624]:87[87]|4577[4577]:4449[4449]:129[129]|4271[4271]:4182[4182]:90[90]|4151[4151]:4080[4080]:72[72]|4010[4010]:3927[3927]:84[84]|3718[3724]:3668[3668]:51[45]	Unassigned		0	0	0	0	0	0	0	0	0	0	0	0	6.074	0	0	0	0
A0A0A9BZQ6_6612631|contig-119_3|+|100|2.177e-20|1|83136|83333|83136[83136]:83333[83333]:198[198]	K01937	pyrG, CTPS; CTP synthase [EC:6.3.4.2]	0	0	0	0	0	0	0	0	0	0	0	0	0	14.665	0	101.755	0
A0A0A9BZQ6_6612631|F8.2_k87_80954_1_1139|+|107|1.701e-22|1|20|202|20[20]:202[202]:183[183]	K01937	pyrG, CTPS; CTP synthase [EC:6.3.4.2]	0	0	0	0	0	0	0	0	0	0	0	135.839	0	0	0	0	0
A0A0A9DPQ0_24102542|contig-119_2167|+|101|1.089e-20|1|2001|2315|2001[2001]:2315[2315]:315[315]	Unassigned		0	0	0	0	0	0	0	0	0	0	0	0	0	0	4.65046	12.5052	0
A0A0A9K3Y4_26900476|F8.1_k87_2120861_1_1555|+|84|1.427e-15|2|781|1056|781[781]:834[834]:54[54]|850[850]:1056[1056]:207[207]	K01657	trpE; anthranilate synthase component I [EC:4.1.3.27]	0	0	0	0	0	0	0	0	0	0	48.8857	0	42.9073	0	0	0	0
A0A0A9Q923_19102207|contig-119_1691|-|102|5.443e-21|2|5081|5347|5347[5347]:5201[5201]:147[147]|5149[5149]:5081[5081]:69[69]	K03696	clpC; ATP-dependent Clp protease ATP-binding subunit ClpC	0	0	0	0	0	0	0	0	0	0	0	0	0	0	8.85836	21.475	0
A0A0A9TYF9_16824374|contig-119_62271|-|88|8.918e-17|1|545|844|844[844]:545[545]:300[300]	Unassigned		0	0	0	0	0	0	0	0	0	0	0	0	0	0	0	0	24.402
A0A0A9U4G4_38470742|contig-119_3369|-|71|1.169e-11|1|13390|13548|13548[13548]:13390[13390]:159[159]	K00666	ACSF2; fatty-acyl-CoA synthase [EC:6.2.1.-]	0	0	0	0	0	0	0	0	0	0	360.466	406.201	365.362	39.9484	0	0	0
A0A0A9U4G4_38470742|contig-119_3369|-|71|1.169e-11|1|13390|13548|13548[13548]:13390[13390]:159[159]	K01897	ACSL, fadD; long-chain acyl-CoA synthetase [EC:6.2.1.3]	0	0	0	0	0	0	0	0	0	0	360.466	406.201	365.362	39.9484	0	0	0
A0A0A9U4G4_38470742|contig-119_3369|-|71|1.169e-11|1|13390|13548|13548[13548]:13390[13390]:159[159]	K20034	dmdB; 3-(methylthio)propionyl---CoA ligase [EC:6.2.1.44]	0	0	0	0	0	0	0	0	0	0	360.466	406.201	365.362	39.9484	0	0	0
A0A0C2PVE4_10542723|contig-119_13553|+|68|9.351e-11|1|1799|2185|1799[1799]:2185[2185]:387[387]	Unassigned		0	0	0	0	0	0	0	0	0	0	0	0	0	0	4.009	0	14.7108
A0A0C7NJE5_5139405|contig-119_845|+|153|2.417e-36|1|2269|3090|2269[2269]:3090[3090]:822[822]	K03733	xerC; integrase/recombinase XerC	0	0	0	0	0	0	0	0	0	0	0	0	3.45906	0	0.448292	22.3443	0
A0A0C7NJE5_5139405|contig-119_845|+|153|2.417e-36|1|2269|3090|2269[2269]:3090[3090]:822[822]	K04763	xerD; integrase/recombinase XerD	0	0	0	0	0	0	0	0	0	0	0	0	3.45906	0	0.448292	22.3443	0
A0A0D2L8Q4_7567528|contig-119_528|-|685|1.719e-196|2|18504|21147|21147[21147]:18964[18964]:2184[2184]|18857[18857]:18504[18504]:354[354]	K01354	ptrB; oligopeptidase B [EC:3.4.21.83]	0	0	0	0	0	0	0	0	0	0	0	0	2.39251	0	7.58509	2.89109	5.86336
A0A0E7V1W2_13880667|contig-119_1729|-|208|6.709e-53|1|14551|15498|15498[15498]:14551[14551]:948[948]	K03654	recQ; ATP-dependent DNA helicase RecQ [EC:3.6.4.12]	0	0	0	0	0	0	0	0	0	0	0	0	0	0	2.56191	0	10.182
A0A0E8TQF1_7757480|contig-119_327|+|73|2.922e-12|2|23349|23642|23349[23349]:23498[23498]:150[150]|23559[23559]:23642[23642]:84[84]	K00819	rocD, OAT; ornithine--oxo-acid transaminase [EC:2.6.1.13]	0	0	0	0	0	0	0	0	0	0	0	0	0	0	0	29.4683	0
A0A0F3GTK9_14882509|contig-119_110|-|69|4.675e-11|1|39543|39692|39692[39692]:39543[39543]:150[150]	K02031	ABC.PE.A; peptide/nickel transport system ATP-binding protein	0	0	0	0	0	0	0	0	0	0	0	0	0	0	0	99.6522	0
A0A0F3GTK9_14882509|contig-119_110|-|69|4.675e-11|1|39543|39692|39692[39692]:39543[39543]:150[150]	K02032	ABC.PE.A1; peptide/nickel transport system ATP-binding protein	0	0	0	0	0	0	0	0	0	0	0	0	0	0	0	99.6522	0
A0A0F3GTK9_14882509|contig-119_110|-|69|4.675e-11|1|39543|39692|39692[39692]:39543[39543]:150[150]	K10823	oppF; oligopeptide transport system ATP-binding protein	0	0	0	0	0	0	0	0	0	0	0	0	0	0	0	99.6522	0
A0A0F3GTK9_14882509|contig-119_110|-|69|4.675e-11|1|39543|39692|39692[39692]:39543[39543]:150[150]	K13896	yejF; microcin C transport system ATP-binding protein	0	0	0	0	0	0	0	0	0	0	0	0	0	0	0	99.6522	0
A0A0F3GTK9_14882509|contig-119_110|-|69|4.675e-11|1|39543|39692|39692[39692]:39543[39543]:150[150]	K15583	oppD; oligopeptide transport system ATP-binding protein	0	0	0	0	0	0	0	0	0	0	0	0	0	0	0	99.6522	0
A0A0F8A1T2_39043258|contig-119_75209|+|169|3.688e-41|1|149|1102|149[149]:1102[1102]:954[954]	Unassigned		0	0	0	0	0	0	0	0	0	0	0	0	0	0	0	3.80607	0
A0A0F8A1T2_39043258|F4_k87_622704_1_1223|+|126|3.244e-28|1|6|992|6[6]:992[992]:987[987]	Unassigned		0	0	0	0	0	0	0	0	0	0	0	2.80195	0	0	0	0	0
A0A0G1YXG9_29931395|contig-119_33|-|147|1.547e-34|3|128439|128927|128927[128927]:128757[128757]:171[171]|128735[128735]:128529[128529]:207[207]|128510[128510]:128439[128439]:72[72]	K02470	gyrB; DNA gyrase subunit B [EC:5.6.2.2]	0	0	0	0	0	0	0	0	0	0	0	0	8.02091	0	0	59.6597	0
A0A0G1YXG9_29931395|contig-119_33|-|147|1.547e-34|3|128439|128927|128927[128927]:128757[128757]:171[171]|128735[128735]:128529[128529]:207[207]|128510[128510]:128439[128439]:72[72]	K02622	parE; topoisomerase IV subunit B [EC:5.6.2.2]	0	0	0	0	0	0	0	0	0	0	0	0	8.02091	0	0	59.6597	0
A0A0G4IP81_39283908|contig-119_63091|-|113|2.658e-24|1|1038|1313|1313[1313]:1038[1038]:276[276]	K00387	SUOX; sulfite oxidase [EC:1.8.3.1]	0	0	0	0	0	0	0	0	0	0	0	0	34.827	80.0865	43.6076	0	76.259
A0A0G4IP81_39283908|contig-119_63091|-|113|2.658e-24|1|1038|1313|1313[1313]:1038[1038]:276[276]	K17790	TIM22; mitochondrial import inner membrane translocase subunit TIM22	0	0	0	0	0	0	0	0	0	0	0	0	34.827	80.0865	43.6076	0	76.259
A0A0G4LSI5_1838812|contig-119_9271|+|196|2.748e-49|1|3517|4239|3517[3517]:4239[4239]:723[723]	K01259	pip; proline iminopeptidase [EC:3.4.11.5]	0	0	0	0	0	0	0	0	0	0	0	0	0	0	0	2.8577	30.4703
A0A0G4MFQ6_8741840|contig-119_25573|-|289|2.775e-77|2|114|1336|1336[1336]:542[542]:795[795]|479[491]:114[114]:366[354]	K16055	TPS; trehalose 6-phosphate synthase/phosphatase [EC:2.4.1.15 3.1.3.12]	0	0	0	0	0	0	0	0	0	0	0	0	0	0	0.283078	0	3.70461
A0A0H6V324_24712357|F8.1_k87_729582_1_1100|-|46|0.0003922|1|541|684|684[684]:541[541]:144[144]	K03650	mnmE, trmE, MSS1; tRNA modification GTPase [EC:3.6.-.-]	0	0	0	0	0	0	0	0	0	0	523.336	298.617	163.438	0	30.9327	0	86.9117
A0A0H7D5F2_26217157|P4_k87_751852_1_1247|-|127|1.622e-28|2|814|1149|1149[1149]:976[976]:174[174]|924[924]:814[814]:111[111]	K00052	leuB, IMDH; 3-isopropylmalate dehydrogenase [EC:1.1.1.85]	0	0	0	0	0	0	0	0	0	0	9.60825	0	0	0	0	0	0
A0A0H8UZP4_18466945|contig-119_272|-|50|2.451e-05|1|29015|29167|29167[29167]:29015[29015]:153[153]	K04487	iscS, NFS1; cysteine desulfurase [EC:2.8.1.7]	0	0	0	0	0	0	0	0	0	0	0	0	0	0	0	378.318	0
A0A0H8UZP4_18466945|contig-119_272|-|50|2.451e-05|1|29015|29167|29167[29167]:29015[29015]:153[153]	K11717	sufS; cysteine desulfurase / selenocysteine lyase [EC:2.8.1.7 4.4.1.16]	0	0	0	0	0	0	0	0	0	0	0	0	0	0	0	378.318	0
A0A0H8VEM8_18761908|F8.2_k87_1566669_1_1034|-|56|3.83e-07|1|877|1029|1029[1029]:877[877]:153[153]	K01972	E6.5.1.2, ligA, ligB; DNA ligase (NAD+) [EC:6.5.1.2]	0	0	0	0	0	0	0	0	0	0	0	57.3703	0	0	0	0	0
A0A0J6VQS9_34240059|F8.2_k87_362273_1_1494|+|94|1.393e-18|1|419|1210|419[419]:1210[1210]:792[792]	K07497	K07497; putative transposase	0	0	0	0	0	0	0	0	0	0	11.2555	23.8801	6.40273	0	0	3.72794	0
A0A0J9EX20_39097561|contig-119_84512|-|176|2.881e-43|1|588|968|968[968]:588[588]:381[381]	K07496	K07496; putative transposase	0	0	0	0	0	0	0	0	0	0	0	0	0	3.14674	14.7371	0	3.10064
A0A0J9EXF1_18170934|contig-119_44044|+|74|1.461e-12|1|1037|1633|1037[1037]:1633[1633]:597[597]	Unassigned		0	0	0	0	0	0	0	0	0	0	0	0	0	2.16544	5.99291	0	0
A0A0K8M4E2_37418499|contig-119_70544|-|55|7.66e-07|1|1214|1390|1390[1390]:1214[1214]:177[177]	K01870	IARS, ileS; isoleucyl-tRNA synthetase [EC:6.1.1.5]	0	0	0	0	0	0	0	0	0	0	64.4434	211.103	25.5905	0	0	40.0132	17.7334
A0A0L0C195_28583536|contig-119_7737|-|287|1.11e-76|5|426|1464|1464[1464]:1384[1384]:81[81]|1139[1139]:1041[1041]:99[99]|978[978]:934[934]:45[45]|841[841]:740[740]:102[102]|566[566]:426[426]:141[141]	Unassigned		0	0	0	0	0	0	0	0	0	0	0	0	7.28365	0	1.2175	0	0
A0A0L0F5D9_20933666|contig-119_89111|+|48|9.805e-05|1|1|141|1[1]:141[141]:141[141]	K11836	USP5_13, UBP14; ubiquitin carboxyl-terminal hydrolase 5/13 [EC:3.4.19.12]	0	0	0	0	0	0	0	0	0	0	0	0	85.2615	0	22.164	0	0
A0A0L0G6V7_22460037|contig-119_69885|+|74|1.461e-12|1|551|1075|551[551]:1075[1075]:525[525]	Unassigned		0	0	0	0	0	0	0	0	0	0	3.25504	0	0	0	0	2.50671	10.8189
A0A0M2DKA0_3026786|contig-119_1457|-|65|7.481e-10|1|11747|11935|11935[11935]:11747[11747]:189[189]	K06911	K06911; uncharacterized protein	0	0	0	0	0	0	0	0	0	0	0	0	0	0	0	0	42.1435
A0A0P0V8H8_18805389|contig-119_3|+|48|9.805e-05|1|348280|348438|348280[348280]:348438[348438]:159[159]	K01595	ppc; phosphoenolpyruvate carboxylase [EC:4.1.1.31]	0	0	0	0	0	0	0	0	0	0	0	0	0	0	0	534.73	0
A0A0P0XP97_10568136|contig-119_397|+|68|9.351e-11|1|33904|34080|33904[33904]:34080[34080]:177[177]	K01176	AMY, amyA, malS; alpha-amylase [EC:3.2.1.1]	0	0	0	0	0	0	0	0	0	0	0	0	0	0	0	0	17.7334
A0A0P5DD31_11070374|contig-119_147358|-|178|7.204e-44|2|618|1011|1011[1011]:799[799]:213[213]|743[743]:618[618]:126[126]	K02950	RP-S12, MRPS12, rpsL; small subunit ribosomal protein S12	0	0	0	0	0	0	0	0	0	0	0	0	7.11228	0	0	0	4.97747
A0A0P6BPC9_1441008|F4_k87_2089365_1_9415|+|104|1.361e-21|1|3906|4193|3906[3906]:4193[4193]:288[288]	K00794	ribH, RIB4; 6,7-dimethyl-8-ribityllumazine synthase [EC:2.5.1.78]	0	0	0	0	0	0	0	0	0	0	0	0	46.1855	0	0	24.892	0
A0A0R3QWI0_37849380|contig-119_81478|-|234|9.997e-61|2|144|901|901[901]:704[704]:198[198]|530[530]:144[144]:387[387]	K06874	K06874; zinc finger protein	0	0	0	0	0	0	0	0	0	0	0	0	0	0	1.23819	0	0
A0A0S2IDA3_38223112|contig-119_95075|-|153|2.417e-36|1|452|631|631[631]:452[452]:180[180]	K02689	psaA; photosystem I P700 chlorophyll a apoprotein A1	0	0	0	0	0	0	0	0	0	0	0	0	0	22.9141	0	0	0
A0A0S4J1Y6_5561188|contig-119_44519|-|108|8.504e-23|2|1|288|288[288]:133[133]:156[156]|54[54]:1[1]:54[54]	K12161	URM1; ubiquitin related modifier 1	0	0	0	0	0	0	0	0	0	0	0	21.4865	43.4059	0	9.10717	0	11.692
A0A0S4JWM4_38428198|contig-119_40002|-|132|5.069e-30|1|622|1728|1728[1728]:622[622]:1107[1107]	K01410	MIPEP; mitochondrial intermediate peptidase [EC:3.4.24.59]	0	0	0	0	0	0	0	0	0	0	0	0	1.63401	3.68344	7.89981	0	5.12782
A0A0T6B373_6674062|contig-119_53682|-|241|7.81e-63|2|24|511|511[511]:341[341]:171[171]|260[260]:24[24]:237[237]	K12619	XRN2, RAT1; 5'-3' exoribonuclease 2 [EC:3.1.13.-]	0	0	0	0	0	0	0	0	0	0	0	0	0	0	0	0	2.47523
A0A0T7MRE5_35828467|F4_k87_84547_1_1674|+|61|1.197e-08|1|1|126|1[1]:126[126]:126[126]	K00052	leuB, IMDH; 3-isopropylmalate dehydrogenase [EC:1.1.1.85]	0	0	0	0	0	0	0	0	0	0	2.92122	0	0	2.80724	0	0	0
A0A0T7NCF3_7550488|contig-119_4006|+|49|4.903e-05|1|4917|5072|4917[4917]:5072[5072]:156[156]	K02470	gyrB; DNA gyrase subunit B [EC:5.6.2.2]	0	0	0	0	0	0	0	0	0	0	0	0	0	55.0533	0	81.1758	320.346
A0A0T7NCL9_1438017|F8.1_k87_370385_1_1289|-|108|8.504e-23|1|964|1251|1251[1251]:964[964]:288[288]	K01895	ACSS, acs; acetyl-CoA synthetase [EC:6.2.1.1]	0	0	0	0	0	0	0	0	0	0	0	10.6131	0	0	0	0	0
A0A0T7NDI7_27788442|contig-119_77298|-|74|1.461e-12|1|432|689|689[689]:432[432]:258[258]	K01972	E6.5.1.2, ligA, ligB; DNA ligase (NAD+) [EC:6.5.1.2]	0	0	0	0	0	0	0	0	0	0	0	0	0	0	25.4316	488.285	134.664
A0A0T7Q5D8_28254706|contig-119_123|+|75|7.305e-13|1|53999|54199|53999[53999]:54199[54199]:201[201]	K04063	osmC, ohr; lipoyl-dependent peroxidase	0	0	0	0	0	0	0	0	0	0	22.2171	0	0	0	0	24.4924	0
A0A0T7QC75_5346477|F8.2_k87_1893885_1_1512|+|113|2.658e-24|1|1047|1466|1047[1047]:1466[1466]:420[420]	K11175	purN; phosphoribosylglycinamide formyltransferase 1 [EC:2.1.2.2]	0	0	0	0	0	0	0	0	0	0	0	7.02196	0	0	0	0	0
A0A0T7QQ21_25914722|F8.1_k87_382968_1_1353|-|50|2.451e-05|1|695|904|904[904]:695[695]:210[210]	K04487	iscS, NFS1; cysteine desulfurase [EC:2.8.1.7]	0	0	0	0	0	0	0	0	0	0	98.4117	0	14.4686	0	0	0	0
A0A0T7R098_1758370|contig-119_89918|-|99|4.354e-20|1|69|275|275[275]:69[69]:207[207]	K02835	prfA, MTRF1, MRF1; peptide chain release factor 1	0	0	0	0	0	0	0	0	0	0	0	0	0	0	0	69.7997	0
A0A0T7R765_32712720|F8.2_k87_1711088_1_1320|+|60|2.394e-08|1|1056|1202|1056[1056]:1202[1202]:147[147]	K00262	E1.4.1.4, gdhA; glutamate dehydrogenase (NADP+) [EC:1.4.1.4]	0	0	0	0	0	0	0	0	0	0	82.225	0	163.957	0	0	0	68.3721
A0A0T9AU99_25018418|F8.1_k87_383065_1_1446|+|129|4.055e-29|1|482|820|482[482]:820[820]:339[339]	K00248	ACADS, bcd; butyryl-CoA dehydrogenase [EC:1.3.8.1]	0	0	0	0	0	0	0	0	0	0	28.4964	20.6037	14.2246	0	3.24914	0	0
A0A0T9AU99_25018418|F8.1_k87_383065_1_1446|+|129|4.055e-29|1|482|820|482[482]:820[820]:339[339]	K00249	ACADM, acd; acyl-CoA dehydrogenase [EC:1.3.8.7]	0	0	0	0	0	0	0	0	0	0	28.4964	20.6037	14.2246	0	3.24914	0	0
A0A0T9G057_27152752|F8.1_k87_1309982_1_6477|+|57|1.915e-07|2|5590|5913|5590[5590]:5721[5721]:132[132]|5812[5812]:5913[5913]:102[102]	K00606	panB; 3-methyl-2-oxobutanoate hydroxymethyltransferase [EC:2.1.2.11]	0	0	0	0	0	0	0	0	0	0	15.9781	67.0353	32.1147	31.7906	0	0	0
A0A0T9G8J3_8248259|contig-119_30437|-|57|1.915e-07|1|1914|2105|2105[2105]:1914[1914]:192[192]	K00405	ccoO; cytochrome c oxidase cbb3-type subunit II	0	0	0	0	0	0	0	0	0	0	0	0	17.3225	0	12.0824	0	0
A0A0U0RLK5_35556471|F8.1_k87_960146_1_1958|-|69|4.675e-11|1|969|1151|1151[1151]:969[969]:183[183]	K02031	ABC.PE.A; peptide/nickel transport system ATP-binding protein	0	0	0	0	0	0	0	0	0	0	168.256	239.483	0	0	0	0	0
A0A0U0RLK5_35556471|F8.1_k87_960146_1_1958|-|69|4.675e-11|1|969|1151|1151[1151]:969[969]:183[183]	K15582	oppC; oligopeptide transport system permease protein	0	0	0	0	0	0	0	0	0	0	168.256	239.483	0	0	0	0	0
A0A0U0RLK5_35556471|F8.1_k87_960146_1_1958|-|69|4.675e-11|1|969|1151|1151[1151]:969[969]:183[183]	K15583	oppD; oligopeptide transport system ATP-binding protein	0	0	0	0	0	0	0	0	0	0	168.256	239.483	0	0	0	0	0
A0A0U0RLK5_35556471|F8.1_k87_960146_1_1958|-|69|4.675e-11|1|969|1151|1151[1151]:969[969]:183[183]	K15587	nikD, cntD; nickel transport system ATP-binding protein [EC:7.2.2.11]	0	0	0	0	0	0	0	0	0	0	168.256	239.483	0	0	0	0	0
A0A0U0S8N0_13485303|contig-119_3567|-|69|4.675e-11|1|7396|7590|7590[7590]:7396[7396]:195[195]	K01990	ABC-2.A; ABC-2 type transport system ATP-binding protein	0	0	0	0	0	0	0	0	0	0	0	0	0	0	11.2821	0	38.9444
A0A0U0SBE7_38240794|contig-119_82038|-|70|2.338e-11|1|712|864|864[864]:712[712]:153[153]	K00002	AKR1A1, adh; alcohol dehydrogenase (NADP+) [EC:1.1.1.2]	0	0	0	0	0	0	0	0	0	0	0	0	323.288	1616.85	464.593	1797.01	680.018
A0A0U0SBE7_38240794|contig-119_82038|-|70|2.338e-11|1|712|864|864[864]:712[712]:153[153]	K13953	adhP; alcohol dehydrogenase, propanol-preferring [EC:1.1.1.1]	0	0	0	0	0	0	0	0	0	0	0	0	323.288	1616.85	464.593	1797.01	680.018
A0A0U0SBE7_38240794|contig-119_82038|-|70|2.338e-11|1|712|864|864[864]:712[712]:153[153]	K13979	yahK; uncharacterized zinc-type alcohol dehydrogenase-like protein [EC:1.-.-.-]	0	0	0	0	0	0	0	0	0	0	0	0	323.288	1616.85	464.593	1797.01	680.018
A0A0U0UJX6_5279760|contig-119_430|-|64|1.496e-09|1|23520|23702|23702[23702]:23520[23520]:183[183]	K03655	recG; ATP-dependent DNA helicase RecG [EC:3.6.4.12]	0	0	0	0	0	0	0	0	0	0	0	0	0	21.9002	0	64.5178	90.6784
A0A0U0ULX9_13239954|F8.2_k87_2237919_1_1052|+|61|1.197e-08|1|318|473|318[318]:473[473]:156[156]	K00057	gpsA; glycerol-3-phosphate dehydrogenase (NAD(P)+) [EC:1.1.1.94]	0	0	0	0	0	0	0	0	0	0	55.4194	54.3002	0	0	0	0	0
A0A0U0ULX9_13239954|F8.2_k87_2237919_1_1052|+|61|1.197e-08|1|318|473|318[318]:473[473]:156[156]	K07175	phoH2; PhoH-like ATPase	0	0	0	0	0	0	0	0	0	0	55.4194	54.3002	0	0	0	0	0
A0A0U0W033_4281245|F8.1_k87_799201_1_1621|+|54|1.532e-06|1|667|795|667[667]:795[795]:129[129]	K01869	LARS, leuS; leucyl-tRNA synthetase [EC:6.1.1.4]	0	0	0	0	0	0	0	0	0	0	1854.98	0	3.65731	0	0	0	0
A0A0U1CAC5_14175981|contig-119_262|+|81|1.141e-14|2|1038|1313|1038[1038]:1199[1199]:162[162]|1218[1218]:1313[1313]:96[96]	K00248	ACADS, bcd; butyryl-CoA dehydrogenase [EC:1.3.8.1]	0	0	0	0	0	0	0	0	0	0	0	0	39.4136	0	0	434.031	0
A0A0U1CAC5_14175981|contig-119_262|+|81|1.141e-14|2|1038|1313|1038[1038]:1199[1199]:162[162]|1218[1218]:1313[1313]:96[96]	K00249	ACADM, acd; acyl-CoA dehydrogenase [EC:1.3.8.7]	0	0	0	0	0	0	0	0	0	0	0	0	39.4136	0	0	434.031	0
A0A0U1CAC5_14175981|contig-119_262|+|81|1.141e-14|2|1038|1313|1038[1038]:1199[1199]:162[162]|1218[1218]:1313[1313]:96[96]	K06445	fadE; acyl-CoA dehydrogenase [EC:1.3.99.-]	0	0	0	0	0	0	0	0	0	0	0	0	39.4136	0	0	434.031	0
A0A0U1CAC5_14175981|contig-119_262|+|81|1.141e-14|2|1038|1313|1038[1038]:1199[1199]:162[162]|1218[1218]:1313[1313]:96[96]	K06446	DCAA; acyl-CoA dehydrogenase [EC:1.3.99.-]	0	0	0	0	0	0	0	0	0	0	0	0	39.4136	0	0	434.031	0
A0A0U1CAC5_14175981|contig-119_262|+|81|1.141e-14|2|1038|1313|1038[1038]:1199[1199]:162[162]|1218[1218]:1313[1313]:96[96]	K07545	bbsG; (R)-benzylsuccinyl-CoA dehydrogenase [EC:1.3.8.3]	0	0	0	0	0	0	0	0	0	0	0	0	39.4136	0	0	434.031	0
A0A0U5HCM7_33938933|contig-119_75050|-|198|6.87e-50|1|938|1186|1186[1186]:938[938]:249[249]	Unassigned		0	0	0	0	0	0	0	0	0	0	0	43.9671	0	0	25.9095	0	0
A0A0W4ZFJ7_6179434|contig-119_2079|+|288|5.549e-77|1|5669|6922|5669[5669]:6922[6922]:1254[1254]	K03845	ALG3; alpha-1,3-mannosyltransferase [EC:2.4.1.258]	0	0	0	0	0	0	0	0	0	0	0	0	5.42791	2.49647	16.8506	2.62832	7.64441
A0A101MEL0_26446003|contig-119_143730|-|287|1.11e-76|3|99|789|789[789]:634[634]:156[156]|529[529]:473[473]:57[57]|410[416]:99[99]:312[306]	K02437	gcvH, GCSH; glycine cleavage system H protein	0	0	0	0	0	0	0	0	0	0	0	0	1.92623	0	0	0	0
A0A136PG92_36236758|F8.1_k87_1990547_1_1390|-|45|0.0007844|1|1230|1379|1379[1379]:1230[1230]:150[150]	K02469	gyrA; DNA gyrase subunit A [EC:5.6.2.2]	0	0	0	0	0	0	0	0	0	0	171.205	50.0734	0	0	0	0	0
A0A137P5R6_19606879|contig-119_46671|-|242|3.905e-63|3|559|1435|1435[1435]:1121[1121]:315[315]|1064[1070]:771[771]:294[288]|723[738]:559[559]:165[150]	K06902	UMF1; MFS transporter, UMF1 family	0	0	0	0	0	0	0	0	0	0	0	0	0.988869	0	0	0	6.43032
A0A146S2N4_27202632|P4_k87_2897628_1_1247|-|80|2.283e-14|2|0|245|245[245]:78[78]:168[168]|59[59]:0[0]:60[60]	K11251	H2A; histone H2A	0	0	0	0	0	0	0	0	0	0	0	0	0	0	11.8314	0	0
A0A146ZV38_25491870|contig-119_82048|+|362|2.938e-99|2|41|938|41[41]:766[766]:726[726]|837[837]:938[938]:102[102]	K01265	map; methionyl aminopeptidase [EC:3.4.11.18]	0	0	0	0	0	0	0	0	0	0	0	0	3.42172	0	0	0	5.56661
A0A150SI56_12176649|contig-119_50351|+|78|9.132e-14|1|1485|1787|1485[1485]:1787[1787]:303[303]	K02003	ABC.CD.A; putative ABC transport system ATP-binding protein	0	0	0	0	0	0	0	0	0	0	0	0	15.3645	0	15.8355	0	0
A0A151RLU7_23470888|contig-119_102194|+|198|6.87e-50|5|68|832|68[68]:118[118]:51[51]|253[253]:330[330]:78[78]|426[426]:512[512]:87[87]|659[659]:736[736]:78[78]|758[758]:832[832]:75[75]	K02950	RP-S12, MRPS12, rpsL; small subunit ribosomal protein S12	0	0	0	0	0	0	0	0	0	0	0	0	0	0	0	6.17666	0
A0A164EJ71_5163797|contig-119_79924|+|55|7.66e-07|1|885|1112|885[885]:1112[1112]:228[228]	Unassigned		0	0	0	0	0	0	0	0	0	0	0	0	0	0	0	0	13.0799
A0A167XSU1_4167103|F4_k87_726757_1_12636|-|94|1.393e-18|2|1375|1736|1736[1736]:1665[1665]:72[72]|1581[1581]:1375[1375]:207[207]	K04798	pfdB, PFDN6; prefoldin beta subunit	0	0	0	0	0	0	0	0	0	0	10.2528	0	35.8048	0	105.505	66.3719	0
A0A170WRE5_4854614|contig-119_85943|+|52|6.128e-06|1|928|1053|928[928]:1053[1053]:126[126]	K02684	PRI1; DNA primase small subunit [EC:2.7.7.102]	0	0	0	0	0	0	0	0	0	0	0	0	0	0	0	0	5.4388
A0A174J6Q7_32935856|contig-119_52568|+|74|1.461e-12|1|678|827|678[678]:827[827]:150[150]	K01006	ppdK; pyruvate, orthophosphate dikinase [EC:2.7.9.1]	0	0	0	0	0	0	0	0	0	0	0	0	447.305	106.991	52.6465	0	0
A0A174VU55_612862|F8.1_k87_1286095_1_7353|+|73|2.922e-12|2|4889|5098|4889[4889]:4981[4981]:93[93]|5003[5003]:5098[5098]:96[96]	K03979	obgE, cgtA, MTG2; GTPase [EC:3.6.5.-]	0	0	0	0	0	0	0	0	0	0	79.7795	135.778	18.7979	0	0	0	0
A0A176WF06_15884682|contig-119_76989|+|149|3.867e-35|1|5|313|5[5]:313[313]:309[309]	K12890	SFRS1, ASF, SF2; splicing factor, arginine/serine-rich 1	0	0	0	0	0	0	0	0	0	0	0	0	12.896	0	0	0	17.5258
A0A177BBM2_21518830|contig-119_5566|+|750|4.66e-216|2|4609|6606|4609[4609]:4809[4809]:201[201]|4981[4984]:6606[6606]:1626[1623]	Unassigned		0	0	0	0	0	0	0	0	0	0	0	0	0.521349	1.03607	5.51107	0.752621	2.2449
A0A179GH17_28331321|contig-119_28453|+|59|4.788e-08|1|68|592|68[68]:592[592]:525[525]	K02367	EXT2; glucuronyl/N-acetylglucosaminyl transferase EXT2 [EC:2.4.1.224 2.4.1.225]	0	0	0	0	0	0	0	0	0	0	0	0	9.40267	1.38572	5.08583	5.01342	6.76545
A0A179GH17_28331321|contig-119_28453|+|59|4.788e-08|1|68|592|68[68]:592[592]:525[525]	K02370	EXTL3; alpha-1,4-N-acetylglucosaminyltransferase EXTL3 [EC:2.4.1.223 2.4.1.224]	0	0	0	0	0	0	0	0	0	0	0	0	9.40267	1.38572	5.08583	5.01342	6.76545
A0A182IPB1_14722281|F4_k87_1069226_1_15090|-|113|2.658e-24|1|9568|9870|9870[9870]:9568[9568]:303[303]	K08835	OXSR1, STK39; serine/threonine-protein kinase OSR1/STK39 [EC:2.7.11.1]	0	0	0	0	0	0	0	0	0	0	0	0	0	0	25.6669	0	0
A0A182Z117_2376358|contig-119_84069|-|467|7.242e-131|1|3|1253|1253[1253]:3[3]:1251[1251]	K10356	MYO1; myosin I	0	0	0	0	0	0	0	0	0	0	0	0	6.44686	2.55048	6.29431	0	4.75486
A0A182ZNN8_24250933|contig-119_81761|-|272|3.637e-72|3|2|881|881[881]:744[744]:138[138]|669[669]:622[622]:48[48]|175[175]:2[2]:174[174]	K07874	RAB1A; Ras-related protein Rab-1A	0	0	0	0	0	0	0	0	0	0	0	0	0	0	0	0	7.60762
A0A183EGA2_10611789|contig-119_81697|+|131|1.014e-29|2|772|1096|772[772]:942[942]:171[171]|1007[1010]:1096[1096]:90[87]	K06699	PSME4; proteasome activator subunit 4	0	0	0	0	0	0	0	0	0	0	0	0	0	0	0	0	33.666
A0A183GKE3_33298965|contig-119_59277|-|230|1.6e-59|2|5|859|859[859]:533[533]:327[327]|298[298]:5[5]:294[294]	K11253	H3; histone H3	0	0	0	0	0	0	0	0	0	0	0	0	0	17.0588	0.699089	0	0.982884
A0A194V932_24256302|F4_k87_525671_1_1948|-|337|9.858e-92|3|164|1804|1804[1804]:1592[1592]:213[213]|1390[1390]:1049[1049]:342[342]|1018[1018]:164[164]:855[855]	K01880	GARS, glyS1; glycyl-tRNA synthetase [EC:6.1.1.14]	0	0	0	0	0	0	0	0	0	0	0	2.2904	0	0	0	0	0
A0A1A6FWI1_12491610|contig-119_65425|+|92|5.574e-18|2|0|409|0[0]:233[233]:234[234]|320[320]:409[409]:90[90]	K14785	ESF2, ABT1; ESF2/ABP1 family protein	0	0	0	0	0	0	0	0	0	0	0	0	0	0	0	0	12.7006
A0A1A9AIL9_33574567|contig-119_100949|-|221|8.19e-57|1|508|759|759[759]:508[508]:252[252]	Unassigned		0	0	0	0	0	0	0	0	0	0	0	0	85.7762	0	0	0	0
A0A1A9AR74_10715581|contig-119_123462|-|165|5.901e-40|3|401|1054|1054[1054]:956[956]:99[99]|783[783]:715[715]:69[69]|526[526]:401[401]:126[126]	Unassigned		0	0	0	0	0	0	0	0	0	0	0	0	0	0	0	20.7043	0
A0A1B5EWE3_21360508|contig-119_159|-|89|4.459e-17|2|23832|24296|24296[24296]:24219[24219]:78[78]|24197[24197]:23832[23832]:366[366]	K03110	ftsY; fused signal recognition particle receptor	0	0	0	0	0	0	0	0	0	0	0	0	0	0	0	47.1304	0
A0A1B6LKJ4_15166605|contig-119_87433|+|237|1.25e-61|1|100|1056|100[100]:1056[1056]:957[957]	Unassigned		0	0	0	0	0	0	0	0	0	0	0	0	4.16573	5.68957	0	3.78963	1.00487
A0A1B6M7D3_1251604|contig-119_47727|-|277|1.137e-73|1|326|1258|1258[1258]:326[326]:933[933]	K10408	DNAH; dynein heavy chain, axonemal	0	0	0	0	0	0	0	0	0	0	0.714168	0	0	0	0	2.78022	0
A0A1D2SXG3_22859142|contig-119_80364|+|77|1.826e-13|1|689|961|689[689]:961[961]:273[273]	K01533	copB; P-type Cu2+ transporter [EC:7.2.2.9]	0	0	0	0	0	0	0	0	0	0	0	0	41.8817	0	0	159.292	26.8787
A0A1D2SXG3_22859142|contig-119_80364|+|77|1.826e-13|1|689|961|689[689]:961[961]:273[273]	K17686	copA, ctpA, ATP7; P-type Cu+ transporter [EC:7.2.2.8]	0	0	0	0	0	0	0	0	0	0	0	0	41.8817	0	0	159.292	26.8787
A0A1D6DYL0_2898870|contig-119_47834|+|168|7.376e-41|2|1286|1863|1286[1286]:1372[1372]:87[87]|1471[1474]:1863[1863]:393[390]	Unassigned		0	0	0	0	0	0	0	0	0	0	0	0	7.44666	0	22.5198	0	0
A0A1E3H6L5_13257115|contig-119_1151|-|202|4.294e-51|1|4937|5986|5986[5986]:4937[4937]:1050[1050]	K05592	deaD, cshA; ATP-dependent RNA helicase DeaD [EC:3.6.4.13]	0	0	0	0	0	0	0	0	0	0	0	0	0	0	3.82356	0.835519	12.9542
A0A1E3H6L5_13257115|contig-119_1151|-|202|4.294e-51|1|4937|5986|5986[5986]:4937[4937]:1050[1050]	K11927	rhlE; ATP-dependent RNA helicase RhlE [EC:3.6.4.13]	0	0	0	0	0	0	0	0	0	0	0	0	0	0	3.82356	0.835519	12.9542
A0A1E7X6M9_7185169|contig-119_1016|+|78|9.132e-14|2|13186|13686|13186[13186]:13359[13359]:174[174]|13414[13414]:13686[13686]:273[273]	Unassigned		0	0	0	0	0	0	0	0	0	0	0	0	2.71951	5.9658	0	3.56646	1.94703
A0A1E7X6M9_7185169|contig-119_53015|-|103|2.721e-21|1|521|1030|1030[1030]:521[521]:510[510]	K19616	fitF; two-component system, sensor histidine kinase and response regulator FitF [EC:2.7.13.3]	0	0	0	0	0	0	0	0	0	0	0	0	5.99738	8.82906	0	7.97587	0
A0A1F5PKW2_25778065|contig-119_49954|-|106|3.402e-22|1|1459|1806|1806[1806]:1459[1459]:348[348]	K06287	maf; septum formation protein	0	0	0	0	0	0	0	0	0	0	0	0	7.9832	0	17.393	0	0
A0A1F8NQU7_26829220|contig-119_8989|-|70|2.338e-11|1|208|333|333[333]:208[208]:126[126]	K01620	ltaE; threonine aldolase [EC:4.1.2.48]	0	0	0	0	0	0	0	0	0	0	0	0	0	0	1.97772	0	2.7194
A0A1G1PER0_33052821|contig-119_2692|-|187|1.407e-46|1|8136|8951|8951[8951]:8136[8136]:816[816]	K00620	argJ; glutamate N-acetyltransferase / amino-acid N-acetyltransferase [EC:2.3.1.35 2.3.1.1]	0	0	0	0	0	0	0	0	0	0	0	0	0	0	1.35943	0	17.0666
A0A1G1PER0_33052821|contig-119_2692|-|187|1.407e-46|1|8136|8951|8951[8951]:8136[8136]:816[816]	K03328	TC.PST; polysaccharide transporter, PST family	0	0	0	0	0	0	0	0	0	0	0	0	0	0	1.35943	0	17.0666
A0A1I7WBX1_32228555|contig-119_69036|-|87|1.784e-16|1|137|373|373[373]:137[137]:237[237]	K07317	K07317; adenine-specific DNA-methyltransferase [EC:2.1.1.72]	0	0	0	0	0	0	0	0	0	0	0	0	0	18.3221	17.7873	0	16.9875
A0A1J5PF96_5829072|F4_k87_1569655_1_1572|-|68|9.351e-11|1|196|360|360[360]:196[196]:165[165]	K01776	murI; glutamate racemase [EC:5.1.1.3]	0	0	0	0	0	0	0	0	0	0	69.9544	0	0	0	0	0	0
A0A1J5PF96_5829072|F4_k87_1569655_1_1572|-|68|9.351e-11|1|196|360|360[360]:196[196]:165[165]	K03594	bfr; bacterioferritin [EC:1.16.3.1]	0	0	0	0	0	0	0	0	0	0	69.9544	0	0	0	0	0	0
A0A1M3NNA1_21358138|contig-119_91706|-|96|3.483e-19|1|960|1190|1190[1190]:960[960]:231[231]	K01866	YARS, tyrS; tyrosyl-tRNA synthetase [EC:6.1.1.1]	0	0	0	0	0	0	0	0	0	0	0	0	14.7725	0	0	193.761	82.7595
A0A1M6BIC0_12083498|F8.1_k87_2637810_1_1084|+|211|8.386e-54|1|125|937|125[125]:937[937]:813[813]	Unassigned		0	0	0	0	0	0	0	0	0	0	7.91776	0.848107	0.879157	0	0	0	0.635587
A0A1M7J6S9_34503323|F2.2_k87_2723158_1_1357|-|110|2.126e-23|1|1162|1356|1356[1356]:1162[1162]:195[195]	Unassigned		0	0	0	0	0	0	0	0	0	0	48.9818	48.3921	0	0	0	0	0
A0A1M9Q1C9_23817016|contig-119_331|-|62|5.985e-09|2|37438|37680|37680[37680]:37591[37591]:90[90]|37560[37560]:37438[37438]:123[123]	K04487	iscS, NFS1; cysteine desulfurase [EC:2.8.1.7]	0	0	0	0	0	0	0	0	0	0	0	0	0	0	9.01293	21.9578	0
A0A1N0A405_15660883|contig-119_69777|+|78|9.132e-14|1|1062|1226|1062[1062]:1226[1226]:165[165]	K01876	aspS; aspartyl-tRNA synthetase [EC:6.1.1.12]	0	0	0	0	0	0	0	0	0	0	0	177.221	45.2625	0	25.2631	54.2472	71.0617
A0A1N0KSY9_8884250|F8.1_k87_2535446_1_1401|+|65|7.481e-10|2|409|720|409[409]:552[552]:144[144]|631[631]:720[720]:90[90]	K03723	mfd; transcription-repair coupling factor (superfamily II helicase) [EC:3.6.4.-]	0	0	0	0	0	0	0	0	0	0	31.9562	0	0	0	0	0	0
A0A1N0QCA1_10069474|contig-119_159|+|62|5.985e-09|1|36768|36899|36768[36768]:36899[36899]:132[132]	K01880	GARS, glyS1; glycyl-tRNA synthetase [EC:6.1.1.14]	0	0	0	0	0	0	0	0	0	0	369.528	0	0	0	0	0	0
A0A1N1AC80_19894718|contig-119_40|-|60|2.394e-08|1|58934|59101|59101[59101]:58934[58934]:168[168]	K00128	ALDH; aldehyde dehydrogenase (NAD+) [EC:1.2.1.3]	0	0	0	0	0	0	0	0	0	0	0	0	36.1233	0	0	203.051	0
A0A1N1AC80_19894718|contig-119_40|-|60|2.394e-08|1|58934|59101|59101[59101]:58934[58934]:168[168]	K00140	mmsA, iolA, ALDH6A1; malonate-semialdehyde dehydrogenase (acetylating) / methylmalonate-semialdehyde dehydrogenase [EC:1.2.1.18 1.2.1.27]	0	0	0	0	0	0	0	0	0	0	0	0	36.1233	0	0	203.051	0
A0A1Q2YWU9_4799617|contig-119_645|+|72|5.844e-12|1|1763|1975|1763[1763]:1975[1975]:213[213]	K02032	ABC.PE.A1; peptide/nickel transport system ATP-binding protein	0	0	0	0	0	0	0	0	0	0	0	0	0	0	9.01293	65.8735	0
A0A1Q2YWU9_4799617|contig-119_645|+|72|5.844e-12|1|1763|1975|1763[1763]:1975[1975]:213[213]	K10823	oppF; oligopeptide transport system ATP-binding protein	0	0	0	0	0	0	0	0	0	0	0	0	0	0	9.01293	65.8735	0
A0A1Q3HEN0_36727774|contig-119_774|+|302|3.387e-81|1|11196|11726|11196[11196]:11726[11726]:531[531]	Unassigned		0	0	0	0	0	0	0	0	0	0	0	0	0	0	2.79814	2.45069	23.7837
A0A1Q7HY89_20201313|contig-119_3681|+|76|3.653e-13|1|2546|3157|2546[2546]:3157[3157]:612[612]	K08884	K08884; serine/threonine protein kinase, bacterial [EC:2.7.11.1]	0	0	0	0	0	0	0	0	0	0	0	0	4.19744	4.14219	12.9069	0	8.06977
A0A1Q7HY89_20201313|contig-119_3681|+|76|3.653e-13|1|2546|3157|2546[2546]:3157[3157]:612[612]	K12132	prkC, stkP; eukaryotic-like serine/threonine-protein kinase [EC:2.7.11.1]	0	0	0	0	0	0	0	0	0	0	0	0	4.19744	4.14219	12.9069	0	8.06977
A0A1Q7QY38_36073886|contig-119_40262|-|65|7.481e-10|2|191|412|412[412]:359[359]:54[54]|325[325]:191[191]:135[135]	K02357	tsf, TSFM; elongation factor Ts	0	0	0	0	0	0	0	0	0	0	26.5932	0	0	0	0	0	0
A0A1R1PWZ6_3343748|F4_k87_21760_1_4701|-|96|3.483e-19|1|3504|3998|3998[3998]:3504[3504]:495[495]	K10413	DYNC1H; dynein heavy chain 1, cytosolic	0	0	0	0	0	0	0	0	0	0	0	0	0	0	4.55624	0	0
A0A1R1XNG0_18961172|contig-119_52681|-|336|1.972e-91|2|2|747|747[747]:532[532]:216[216]|472[481]:2[2]:471[462]	K14788	NOL10, ENP2; ribosome biogenesis protein ENP2	0	0	0	0	0	0	0	0	0	0	0	2.96286	5.13285	0	0	0	0
A0A1R3L0X2_37635628|contig-119_65174|+|50|2.451e-05|1|513|638|513[513]:638[638]:126[126]	K01457	atzF; allophanate hydrolase [EC:3.5.1.54]	0	0	0	0	0	0	0	0	0	0	0	0	0	2.81071	0	0	0
A0A1R3L0X2_37635628|contig-119_65174|+|50|2.451e-05|1|513|638|513[513]:638[638]:126[126]	K02433	gatA, QRSL1; aspartyl-tRNA(Asn)/glutamyl-tRNA(Gln) amidotransferase subunit A [EC:6.3.5.6 6.3.5.7]	0	0	0	0	0	0	0	0	0	0	0	0	0	2.81071	0	0	0
A0A1R6LWU5_37654968|F8.1_k87_2381304_1_3604|-|102|5.443e-21|1|2351|2548|2548[2548]:2351[2351]:198[198]	K00265	gltB; glutamate synthase (NADPH) large chain [EC:1.4.1.13]	0	0	0	0	0	0	0	0	0	0	349.549	258.113	31.5067	29.33	0	0	0
A0A1R6LWU5_37654968|F8.1_k87_2381304_1_3604|-|102|5.443e-21|1|2351|2548|2548[2548]:2351[2351]:198[198]	K00284	GLU, gltS; glutamate synthase (ferredoxin) [EC:1.4.7.1]	0	0	0	0	0	0	0	0	0	0	349.549	258.113	31.5067	29.33	0	0	0
A0A1S2Y1V5_2597216|contig-119_86812|-|188|7.035e-47|3|339|798|798[798]:715[715]:84[84]|609[612]:544[544]:66[63]|476[488]:339[339]:138[126]	Unassigned		0	0	0	0	0	0	0	0	0	0	0	0	0	29.5695	33.1717	0	0
A0A1S2ZGE7_8549923|F4_k87_129433_1_3299|-|296|2.168e-79|4|354|1029|1029[1029]:799[799]:231[231]|722[722]:675[675]:48[48]|606[609]:562[562]:45[42]|491[494]:354[354]:138[135]	K08967	mtnD, mtnZ, ADI1; 1,2-dihydroxy-3-keto-5-methylthiopentene dioxygenase [EC:1.13.11.53 1.13.11.54]	0	0	0	0	0	0	0	0	0	0	2.31065	0	0	3.78709	0	0	2.72799
A0A1S3HQG9_2044359|contig-119_27762|-|389|2.189e-107|1|306|2234|2234[2234]:306[306]:1929[1929]	Unassigned		0	0	0	0	0	0	0	0	0	0	0	0	2.48646	0.563062	12.6384	1.43503	8.77851
A0A1S3HQG9_2044359|contig-119_45935|-|321|6.46e-87|1|13|1734|1734[1734]:13[13]:1722[1722]	Unassigned		0	0	0	0	0	0	0	0	0	0	0	0	5.47925	1.06353	8.88264	3.85421	4.50273
A0A1S3HQG9_2044359|contig-119_78509|-|254|9.534e-67|1|2|1246|1246[1246]:2[2]:1245[1245]	Unassigned		0	0	0	0	0	0	0	0	0	0	0.408022	0	5.12912	2.88869	12.0062	3.68169	3.88203
A0A1S3HQG9_2044359|contig-119_81373|-|310|1.323e-83|1|37|1275|1275[1275]:37[37]:1239[1239]	Unassigned		0	0	0	0	0	0	0	0	0	0	0	0	2.58147	0	0	0	0
A0A1S3HQG9_2044359|contig-119_86265|+|273|1.818e-72|1|0|1046|0[0]:1046[1046]:1047[1047]	Unassigned		0	0	0	0	0	0	0	0	0	0	0	0	0	5.77733	5.80491	0	2.91505
A0A1S3HQG9_2044359|F8.2_k87_731376_1_1275|+|301|6.774e-81|1|28|1233|28[28]:1233[1233]:1206[1206]	Unassigned		0	0	0	0	0	0	0	0	0	0	0	5.21181	0	0	0	0	0
A0A1S3QN13_105710|contig-119_65230|-|295|4.336e-79|1|51|1379|1379[1379]:51[51]:1329[1329]	Unassigned		0	0	0	0	0	0	0	0	0	0	0	0	0	0.746274	3.74828	0	0
A0A1S3SCC0_26587127|P4_k87_874918_1_1187|-|249|3.051e-65|1|260|925|925[925]:260[260]:666[666]	Unassigned		0	0	0	0	0	0	0	0	0	0	0	0	0	0	13.1049	0	0
A0A1T6JZE4_4224562|F8.1_k87_483774_1_1081|+|49|4.903e-05|1|179|346|179[179]:346[346]:168[168]	K01469	OPLAH, OXP1, oplAH; 5-oxoprolinase (ATP-hydrolysing) [EC:3.5.2.9]	0	0	0	0	0	0	0	0	0	0	89.5866	121.419	36.1233	0	0	0	0
A0A1T6JZE4_4224562|F8.1_k87_483774_1_1081|+|49|4.903e-05|1|179|346|179[179]:346[346]:168[168]	K01474	hyuB; N-methylhydantoinase B [EC:3.5.2.14]	0	0	0	0	0	0	0	0	0	0	89.5866	121.419	36.1233	0	0	0	0
A0A1U1GX59_28942789|contig-119_70106|+|67|1.87e-10|1|231|455|231[231]:455[455]:225[225]	K01918	panC; pantoate--beta-alanine ligase [EC:6.3.2.1]	0	0	0	0	0	0	0	0	0	0	102.494	72.4983	0	0	0	0	12.2295
A0A1U2YWU4_38947153|contig-119_163|+|51|1.226e-05|1|11501|11635|11501[11501]:11635[11635]:135[135]	K01692	paaF, echA; enoyl-CoA hydratase [EC:4.2.1.17]	0	0	0	0	0	0	0	0	0	0	0	0	238.072	0	0	307.748	0
A0A1U3ABR6_5933719|contig-119_5927|+|52|6.128e-06|1|3896|4027|3896[3896]:4027[4027]:132[132]	K00164	OGDH, sucA; 2-oxoglutarate dehydrogenase E1 component [EC:1.2.4.2]	0	0	0	0	0	0	0	0	0	0	0	0	0	0	0	826.953	2.59672
A0A1U3ABR6_5933719|contig-119_5927|+|52|6.128e-06|1|3896|4027|3896[3896]:4027[4027]:132[132]	K01616	kgd; 2-oxoglutarate decarboxylase [EC:4.1.1.71]	0	0	0	0	0	0	0	0	0	0	0	0	0	0	0	826.953	2.59672
A0A1U4A1P4_30091946|contig-119_3997|-|57|1.915e-07|1|3152|3283|3283[3283]:3152[3152]:132[132]	K02836	prfB; peptide chain release factor 2	0	0	0	0	0	0	0	0	0	0	0	0	0	0	0	2480.86	2.59672
A0A1U7LVR1_4289583|contig-119_17279|+|118|8.305e-26|1|3181|3798|3181[3181]:3798[3798]:618[618]	K15429	TRM5, TRMT5; tRNA (guanine37-N1)-methyltransferase [EC:2.1.1.228]	0	0	0	0	0	0	0	0	0	0	0	0	5.26748	2.10302	19.2162	3.7018	7.94287
A0A1V5JGC7_5082985|contig-119_33167|-|93|2.787e-18|2|14|313|313[313]:137[137]:177[177]|103[103]:14[14]:90[90]	K01006	ppdK; pyruvate, orthophosphate dikinase [EC:2.7.9.1]	0	0	0	0	0	0	0	0	0	0	0	0	0	0	0	234.746	31.4171
A0A1V5JGC7_5082985|contig-119_33167|-|93|2.787e-18|2|14|313|313[313]:137[137]:177[177]|103[103]:14[14]:90[90]	K01007	pps, ppsA; pyruvate, water dikinase [EC:2.7.9.2]	0	0	0	0	0	0	0	0	0	0	0	0	0	0	0	234.746	31.4171
A0A1V5RG35_28669953|F8.2_k87_929232_1_1102|-|86|3.567e-16|1|622|963|963[963]:622[622]:342[342]	K04485	radA, sms; DNA repair protein RadA/Sms	0	0	0	0	0	0	0	0	0	0	22.172	46.6783	27.2272	0	0	0	0
A0A1V5WA36_30480828|contig-119_123|-|141|9.901e-33|2|54855|55280|55280[55280]:55179[55179]:102[102]|55160[55160]:54855[54855]:306[306]	K00873	PK, pyk; pyruvate kinase [EC:2.7.1.40]	0	0	0	0	0	0	0	0	0	0	0	0	0	0	0	49.7436	0
A0A1V5Z3K4_9719773|contig-119_19598|+|154|1.209e-36|2|1681|2172|1681[1681]:1965[1965]:285[285]|1981[1981]:2172[2172]:192[192]	K03306	TC.PIT; inorganic phosphate transporter, PiT family	0	0	0	0	0	0	0	0	0	0	63.6139	78.5261	11.606	11.9248	3.49981	18.4057	13.3229
A0A1V6EA12_31041005|contig-119_618|+|97|1.742e-19|2|17231|17521|17231[17231]:17335[17335]:105[105]|17366[17366]:17521[17521]:156[156]	K00128	ALDH; aldehyde dehydrogenase (NAD+) [EC:1.2.1.3]	0	0	0	0	0	0	0	0	0	0	0	0	0	36.3054	0	53.0212	0
A0A1V6EA12_31041005|contig-119_618|+|97|1.742e-19|2|17231|17521|17231[17231]:17335[17335]:105[105]|17366[17366]:17521[17521]:156[156]	K00154	E1.2.1.68; coniferyl-aldehyde dehydrogenase [EC:1.2.1.68]	0	0	0	0	0	0	0	0	0	0	0	0	0	36.3054	0	53.0212	0
A0A1V6G9N0_5055425|contig-119_1081|-|137|1.584e-31|1|8829|9080|9080[9080]:8829[8829]:252[252]	K03495	gidA, mnmG, MTO1; tRNA uridine 5-carboxymethylaminomethyl modification enzyme	0	0	0	0	0	0	0	0	0	0	13.2922	0	30.7481	0	0	209.278	0
A0A1V6G9N0_5055425|contig-119_59738|+|80|2.283e-14|1|1200|1376|1200[1200]:1376[1376]:177[177]	K03495	gidA, mnmG, MTO1; tRNA uridine 5-carboxymethylaminomethyl modification enzyme	0	0	0	0	0	0	0	0	0	0	0	0	0	0	0	120.039	0
A0A1V6IED1_32887579|contig-119_25894|+|174|1.153e-42|1|418|888|418[418]:888[888]:471[471]	K06207	typA, bipA; GTP-binding protein	0	0	0	0	0	0	0	0	0	0	0	0	0	0	2.40009	82.0535	6.85994
A0A1W0WS89_1683193|contig-119_48629|+|52|6.128e-06|1|108|284|108[108]:284[284]:177[177]	K00226	pyrD; dihydroorotate dehydrogenase (fumarate) [EC:1.3.98.1]	0	0	0	0	0	0	0	0	0	0	146.303	0	0	0	0	0	0
A0A1W0WS89_1683193|contig-119_48629|+|52|6.128e-06|1|108|284|108[108]:284[284]:177[177]	K17723	preA; dihydropyrimidine dehydrogenase (NAD+) subunit PreA [EC:1.3.1.1]	0	0	0	0	0	0	0	0	0	0	146.303	0	0	0	0	0	0
A0A1W4W8E5_39369479|contig-119_36181|-|130|2.028e-29|1|9|791|791[791]:9[9]:783[783]	K00637	SOAT; sterol O-acyltransferase [EC:2.3.1.26]	0	0	0	0	0	0	0	0	0	0	0	0	6.71987	3.06243	8.46459	0	6.17737
A0A1W9SPT0_32377309|contig-119_6692|+|201|8.587e-51|1|1920|2516|1920[1920]:2516[2516]:597[597]	Unassigned		0	0	0	0	0	0	0	0	0	0	0	0	0	0	2.99646	0	13.7142
A0A1Y1I381_2435703|contig-119_517|+|490|8.634e-138|2|35029|36164|35029[35029]:35187[35187]:159[159]|35445[35445]:36164[36164]:720[720]	K13506	GPAT3_4, AGPAT9, AGPAT6; glycerol-3-phosphate O-acyltransferase 3/4 [EC:2.3.1.15]	0	0	0	0	0	0	0	0	0	0	0	5.25778	0	0	0	0	0
A0A1Y1MYE2_37541266|contig-119_71952|+|301|6.774e-81|3|102|1001|102[102]:212[212]:111[111]|326[326]:589[589]:264[264]|642[660]:1001[1001]:360[342]	K14458	MOGAT1, MGAT1; 2-acylglycerol O-acyltransferase 1 [EC:2.3.1.22]	0	0	0	0	0	0	0	0	0	0	0	0	1.06888	0.793533	0.55168	1.44771	4.63184
A0A1Y1Z404_33313244|contig-119_52652|-|309|2.646e-83|1|349|1734|1734[1734]:349[349]:1386[1386]	K15505	RAD5; DNA repair protein RAD5 [EC:3.6.4.-]	0	0	0	0	0	0	0	0	0	0	0	0.523594	3.27224	0	2.84648	0	0
A0A1Y2CPF6_32504335|contig-119_58864|-|367|9.181e-101|1|441|1604|1604[1604]:441[441]:1164[1164]	K00698	CHS1; chitin synthase [EC:2.4.1.16]	0	0	0	0	0	0	0	0	0	0	0	0	9.74453	2.49126	12.8381	3.79346	6.37951
A0A1Y2FDW5_8051028|contig-119_40089|+|173|2.305e-42|1|1062|1712|1062[1062]:1712[1712]:651[651]	Unassigned		0	0	0	0	0	0	0	0	0	0	0	0	1.25511	0	1.29043	1.69367	5.43341
A0A1Y3AP50_33855592|contig-119_52952|+|76|3.653e-13|1|1205|1426|1205[1205]:1426[1426]:222[222]	K03062	PSMC1, RPT2; 26S proteasome regulatory subunit T2	0	0	0	0	0	0	0	0	0	0	0	0	27.5993	11.6162	38.6264	0	0
A0A1Y5SYE9_30291788|F4_k87_2080622_1_1524|-|115|6.644e-25|1|686|1354|1354[1354]:686[686]:669[669]	Unassigned		0	0	0	0	0	0	0	0	0	0	0	7.90343	0	0	0	0	0
A0A212DUN0_3685399|F8.1_k87_35873_1_1212|+|96|3.483e-19|2|685|903|685[685]:810[810]:126[126]|835[835]:903[903]:69[69]	K01895	ACSS, acs; acetyl-CoA synthetase [EC:6.2.1.1]	0	0	0	0	0	0	0	0	0	0	146.945	241.961	0	15.2479	0	27.3727	0
A0A212DUN0_3685399|F8.1_k87_35873_1_1212|+|96|3.483e-19|2|685|903|685[685]:810[810]:126[126]|835[835]:903[903]:69[69]	K01907	AACS, acsA; acetoacetyl-CoA synthetase [EC:6.2.1.16]	0	0	0	0	0	0	0	0	0	0	146.945	241.961	0	15.2479	0	27.3727	0
A0A222CND1_21509345|F8.2_k87_2813940_1_1524|-|68|9.351e-11|1|1026|1367|1367[1367]:1026[1026]:342[342]	K01534	zntA; Cd2+/Zn2+-exporting ATPase [EC:3.6.3.3 7.2.2.12]	0	0	0	0	0	0	0	0	0	0	0	53.3467	0	0	0	0	0
A0A224XZV3_3104709|F8.1_k87_585179_1_2567|+|57|1.915e-07|1|1872|2003|1872[1872]:2003[2003]:132[132]	K01322	PREP; prolyl oligopeptidase [EC:3.4.21.26]	0	0	0	0	0	0	0	0	0	0	0	86.6916	307.677	0	0	0	0
A0A224Y5I2_15408303|contig-119_16389|+|46|0.0003922|1|1504|1632|1504[1504]:1632[1632]:129[129]	K06147	ABCB-BAC; ATP-binding cassette, subfamily B, bacterial	0	0	0	0	0	0	0	0	0	0	0	0	0	0	0	20.2447	0
A0A224Y5I2_15408303|contig-119_16389|+|46|0.0003922|1|1504|1632|1504[1504]:1632[1632]:129[129]	K12541	lapB; ATP-binding cassette, subfamily C, bacterial LapB	0	0	0	0	0	0	0	0	0	0	0	0	0	0	0	20.2447	0
A0A224Y5I2_15408303|contig-119_16389|+|46|0.0003922|1|1504|1632|1504[1504]:1632[1632]:129[129]	K16012	cydC; ATP-binding cassette, subfamily C, bacterial CydC	0	0	0	0	0	0	0	0	0	0	0	0	0	0	0	20.2447	0
A7C7P1_5485880|contig-119_36359|-|51|1.226e-05|1|888|1094|1094[1094]:888[888]:207[207]	K07678	barA, gacS, varS; two-component system, NarL family, sensor histidine kinase BarA [EC:2.7.13.3]	0	0	0	0	0	0	0	0	0	0	0	0	0	11.8909	0	69.7997	0
A7KS59_21434627|F8.2_k87_882285_1_7327|-|252|3.814e-66|1|1686|2567|2567[2567]:1686[1686]:882[882]	K07481	K07481; transposase, IS5 family	0	0	0	0	0	0	0	0	0	0	3.80888	23.9113	0	0	0	0	0
A7SAV4_5724035|contig-119_74832|-|180|1.801e-44|1|499|1158|1158[1158]:499[499]:660[660]	K11435	PRMT2; type I protein arginine methyltransferase [EC:2.1.1.319]	0	0	0	0	0	0	0	0	0	0	0	0	2.45196	5.45302	0	4.96597	0
A7SE96_27527792|contig-119_110077|+|74|1.461e-12|1|698|1042|698[698]:1042[1042]:345[345]	Unassigned		0	0	0	0	0	0	0	0	0	0	0	0	6.52649	0	0	0	0
A7T011_11171723|contig-119_76342|+|163|2.36e-39|1|157|1074|157[157]:1074[1074]:918[918]	K06176	truD, PUS7; tRNA pseudouridine13 synthase [EC:5.4.99.27]	0	0	0	0	0	0	0	0	0	0	0.597007	1.18131	4.17452	6.58106	10.0665	2.68309	9.9655
A9T1K9_35841209|contig-119_75726|-|200|1.717e-50|3|115|776|776[776]:705[705]:72[72]|634[634]:497[497]:138[138]|363[366]:115[115]:249[246]	K11228	STE11; mitogen-activated protein kinase kinase kinase [EC:2.7.11.25]	0	0	0	0	0	0	0	0	0	0	0	0	5.17274	0	0	6.80114	3.70602
A9UY94_14125643|contig-119_20556|-|120|2.076e-26|1|2835|3515|3515[3515]:2835[2835]:681[681]	K02349	POLQ; DNA polymerase theta [EC:2.7.7.7]	0	0	0	0	0	0	0	0	0	0	0	2.27127	5.81161	1.97015	7.8289	1.57225	6.19598
A9UZI8_6613184|contig-119_76131|+|127|1.622e-28|1|772|1068|772[772]:1068[1068]:297[297]	Unassigned		0	0	0	0	0	0	0	0	0	0	0	0	0	0	7.10512	0	49.6306
B1XPM5_2737250|contig-119_75311|-|53|3.064e-06|1|90|224|224[224]:90[90]:135[135]	K02049	ABC.SN.A; NitT/TauT family transport system ATP-binding protein	0	0	0	0	0	0	0	0	0	0	0	0	0	297.098	0	153.874	0
B4G0S5_696768|F8.1_k87_2660242_1_1298|+|46|0.0003922|1|41|604|41[41]:604[604]:564[564]	Unassigned		0	0	0	0	0	0	0	0	0	0	5.13228	0	0	0	0	4.56101	0
B4VI51_13873190|contig-119_29919|-|107|1.701e-22|1|1356|1814|1814[1814]:1356[1356]:459[459]	K19619	TDP2; tyrosyl-DNA phosphodiesterase 2 [EC:3.1.4.-]	0	0	0	0	0	0	0	0	0	0	0	0	2.84816	5.59154	5.84321	0	10.9391
B8NUT5_26965213|contig-119_71548|+|442|2.43e-123|3|690|1693|690[690]:1094[1094]:405[405]|1353[1353]:1502[1502]:150[150]|1574[1574]:1693[1693]:120[120]	K07152	SCO1_2; protein SCO1/2	0	0	0	0	0	0	0	0	0	0	0	1.16181	0	0	0	0	0
B9TJA6_1530152|F8.2_k87_735535_1_1039|+|51|1.226e-05|1|26|385|26[26]:385[385]:360[360]	Unassigned		0	0	0	0	0	0	0	0	0	0	0	22.8286	0	3.86269	0	0	0
C1E0B0_20958088|contig-119_26865|+|174|1.153e-42|2|2173|2803|2173[2173]:2424[2424]:252[252]|2516[2543]:2803[2803]:288[261]	K03514	PAPD5_7, TRF4; non-canonical poly(A) RNA polymerase PAPD5/7 [EC:2.7.7.19]	0	0	0	0	0	0	0	0	0	0	0	0	10.6686	0	7.90383	0	1.7381
D2VVL8_18482945|contig-119_10984|+|80|2.283e-14|1|4|165|4[4]:165[165]:162[162]	K14825	TMED5, ERP2, ERP4; p24 family protein gamma-2	0	0	0	0	0	0	0	0	0	0	0	0	0	0	88.0517	58.5426	95.1511
D5RKW0_44033|F8.1_k87_1354134_1_1578|+|108|8.504e-23|1|702|920|702[702]:920[920]:219[219]	K03602	xseB; exodeoxyribonuclease VII small subunit [EC:3.1.11.6]	0	0	0	0	0	0	0	0	0	0	34.4831	0	0	0	0	0	0
D8DZG3_8040809|contig-119_55764|+|118|8.305e-26|1|1192|1440|1192[1192]:1440[1440]:249[249]	K06168	miaB; tRNA-2-methylthio-N6-dimethylallyladenosine synthase [EC:2.8.4.3]	0	0	0	0	0	0	0	0	0	0	0	0	0	0	0	0	53.2881
D8TQ56_22874790|contig-119_3418|+|258|5.959e-68|2|399|1488|399[399]:527[527]:129[129]|1147[1147]:1488[1488]:342[342]	K11251	H2A; histone H2A	0	0	0	0	0	0	0	0	0	0	0	0	0	66.0201	32.9471	39.2952	3.49563
E2NSX6_8516630|contig-119_111194|+|51|1.226e-05|1|484|966|484[484]:966[966]:483[483]	K02243	comGA; competence protein ComGA	0	0	0	0	0	0	0	0	0	0	0	0	11.2757	0	0	0	0
E2NSX6_8516630|contig-119_111194|+|51|1.226e-05|1|484|966|484[484]:966[966]:483[483]	K02454	gspE; general secretion pathway protein E [EC:7.4.2.8]	0	0	0	0	0	0	0	0	0	0	0	0	11.2757	0	0	0	0
E2NSX6_8516630|contig-119_111194|+|51|1.226e-05|1|484|966|484[484]:966[966]:483[483]	K02505	hofC; protein transport protein HofC	0	0	0	0	0	0	0	0	0	0	0	0	11.2757	0	0	0	0
E2NSX6_8516630|contig-119_111194|+|51|1.226e-05|1|484|966|484[484]:966[966]:483[483]	K02652	pilB; type IV pilus assembly protein PilB	0	0	0	0	0	0	0	0	0	0	0	0	11.2757	0	0	0	0
E3S3V0_37424088|contig-119_76629|-|57|1.915e-07|1|24|194|194[194]:24[24]:171[171]	Unassigned		0	0	0	0	0	0	0	0	0	0	40.9646	0	0	0	0	0	0
ERR1711862_379395|contig-119_89773|+|111|1.063e-23|1|107|328|107[107]:328[328]:222[222]	K11099	SNRPG, SMG; small nuclear ribonucleoprotein G	0	0	0	0	0	0	0	0	0	0	17.5953	18.4824	0	0	57.738	23.1829	22.7076
ERR1711862_74472|contig-119_18098|+|89|4.459e-17|2|1393|1629|1393[1393]:1509[1509]:117[117]|1534[1534]:1629[1629]:96[96]	K01626	E2.5.1.54, aroF, aroG, aroH; 3-deoxy-7-phosphoheptulonate synthase [EC:2.5.1.54]	0	0	0	0	0	0	0	0	0	0	76.2214	41.1358	42.5135	0	0	0	0
ERR1711862_74472|contig-119_44441|-|112|5.315e-24|2|1099|1335|1335[1335]:1219[1219]:117[117]|1194[1194]:1099[1099]:96[96]	K01626	E2.5.1.54, aroF, aroG, aroH; 3-deoxy-7-phosphoheptulonate synthase [EC:2.5.1.54]	0	0	0	0	0	0	0	0	0	0	173.146	42.1331	0	0	0	0	0
ERR1711865_1147317|contig-119_110|-|104|1.361e-21|2|68135|68482|68482[68482]:68351[68351]:132[132]|68320[68320]:68135[68135]:186[186]	K00324	pntA; H+-translocating NAD(P) transhydrogenase subunit alpha [EC:1.6.1.2 7.1.1.1]	0	0	0	0	0	0	0	0	0	0	0	0	0	0	0	11.8495	0
ERR1711865_1188185|F8.1_k87_540718_1_1120|+|256|2.383e-67|2|114|746|114[114]:194[194]:81[81]|294[294]:746[746]:453[453]	Unassigned		0	0	0	0	0	0	0	0	0	0	3.13276	0	0	0	0	0	0
ERR1711865_307886|contig-119_3369|-|101|1.089e-20|1|9787|10131|10131[10131]:9787[9787]:345[345]	K01740	metY; O-acetylhomoserine (thiol)-lyase [EC:2.5.1.49]	0	0	0	0	0	0	0	0	0	0	112.092	103.855	65.2649	15.204	3.01512	7.97291	18.3253
ERR1711865_313810|contig-119_103483|+|126|3.244e-28|1|260|628|260[260]:628[628]:369[369]	Unassigned		0	0	0	0	0	0	0	0	0	0	0	0	9.81836	0	0	0	17.3751
ERR1711865_340470|contig-119_94883|+|167|1.475e-40|2|567|968|567[567]:791[791]:225[225]|867[867]:968[968]:102[102]	K15190	MEPCE, BCDIN3; 7SK snRNA methylphosphate capping enzyme [EC:2.1.1.-]	0	0	0	0	0	0	0	0	0	0	0	0	0	0	0	0	18.0549
ERR1711865_379575|contig-119_91386|-|58|9.575e-08|1|561|932|932[932]:561[561]:372[372]	Unassigned		0	0	0	0	0	0	0	0	0	0	0	0	0	0	0	11.608	0
ERR1711865_436503|contig-119_90022|+|82|5.707e-15|2|685|973|685[685]:834[834]:150[150]|902[902]:973[973]:72[72]	K15190	MEPCE, BCDIN3; 7SK snRNA methylphosphate capping enzyme [EC:2.1.1.-]	0	0	0	0	0	0	0	0	0	0	0	0	0	0	0	0	22.7601
ERR1711865_439880|contig-119_86206|-|110|2.126e-23|1|120|785|785[785]:120[120]:666[666]	K02035	ABC.PE.S; peptide/nickel transport system substrate-binding protein	0	0	0	0	0	0	0	0	0	0	0	0	0	6.26601	0.621274	1.63071	6.97039
ERR1711865_569121|contig-119_72627|+|264|9.31e-70|1|29|919|29[29]:919[919]:891[891]	Unassigned		0	0	0	0	0	0	0	0	0	0	0	0	0	0	6.38941	0	0
ERR1711865_886797|contig-119_63729|-|94|1.393e-18|1|649|945|945[945]:649[649]:297[297]	Unassigned		0	0	0	0	0	0	0	0	0	0	0	0	0	0	5.84149	0	0
ERR1711865_971945|F4_k87_241361_1_1565|+|139|3.96e-32|1|63|365|63[63]:365[365]:303[303]	Unassigned		0	0	0	0	0	0	0	0	0	0	0	23.9257	0	0	0	0	0
ERR1711871_103165|F4_k87_9912_1_26707|-|102|5.443e-21|2|14175|14570|14570[14570]:14409[14409]:162[162]|14384[14384]:14175[14175]:210[210]	K10396	KIF5; kinesin family member 5	0	0	0	0	0	0	0	0	0	0	4.24387	0	0	0	0	0	0
ERR1711871_1213018|contig-119_80771|-|125|6.488e-28|1|5|310|310[310]:5[5]:306[306]	Unassigned		0	0	0	0	0	0	0	0	0	0	0	0	0	9.29266	11.2896	0	9.42685
ERR1711871_1231969|F8.2_k87_1496065_1_1204|-|160|1.888e-38|1|183|497|497[497]:183[183]:315[315]	Unassigned		0	0	0	0	0	0	0	0	0	0	7.22783	0	0	5.93137	24.7359	0	0
ERR1711871_1232399|contig-119_2680|-|65|7.481e-10|1|10554|10730|10730[10730]:10554[10554]:177[177]	Unassigned		0	0	0	0	0	0	0	0	0	0	0	0	0	0	0	40.0132	0
ERR1711871_1247334|contig-119_102564|-|93|2.787e-18|1|529|927|927[927]:529[529]:399[399]	Unassigned		0	0	0	0	0	0	0	0	0	0	0	0	0	0	15.8408	6.51094	0
ERR1711871_1290122|F8.1_k87_3042522_1_6522|-|48|9.805e-05|1|5784|5921|5921[5921]:5784[5784]:138[138]	K03163	TOP1; DNA topoisomerase I [EC:5.6.2.1]	0	0	0	0	0	0	0	0	0	0	1809.27	4487.94	138.387	120.171	0	185.99	0
ERR1711871_130113|contig-119_33722|+|161|9.442e-39|1|479|1543|479[479]:1543[1543]:1065[1065]	Unassigned		0	0	0	0	0	0	0	0	0	0	0	0	5.75279	1.74478	11.2711	3.24846	3.12805
ERR1711871_130113|contig-119_80668|-|182|4.502e-45|1|26|1111|1111[1111]:26[26]:1086[1086]	Unassigned		0	0	0	0	0	0	0	0	0	0	0	0	1.16847	4.79263	0.304714	1.59799	0
ERR1711871_130598|contig-119_2921|-|90|2.229e-17|1|12622|12948|12948[12948]:12622[12622]:327[327]	K05719	ITGB1, CD29; integrin beta 1	0	0	0	0	0	0	0	0	0	0	0	0	8.66831	6.01232	3.84655	0	12.0341
ERR1711871_130598|contig-119_2921|-|90|2.229e-17|1|12622|12948|12948[12948]:12622[12622]:327[327]	K17531	OBSCN, ARHGEF30; obscurin-RhoGEF [EC:2.7.11.1]	0	0	0	0	0	0	0	0	0	0	0	0	8.66831	6.01232	3.84655	0	12.0341
ERR1711871_1353198|contig-119_25914|-|156|3.021e-37|2|2387|2873|2873[2873]:2790[2790]:84[84]|2707[2707]:2387[2387]:321[321]	K07901	RAB8A, MEL; Ras-related protein Rab-8A	0	0	0	0	0	0	0	0	0	0	0	7.8594	7.15883	2.59668	15.4121	4.61708	0
ERR1711871_1353198|contig-119_25914|-|156|3.021e-37|2|2387|2873|2873[2873]:2790[2790]:84[84]|2707[2707]:2387[2387]:321[321]	K18158	NCA2; nuclear control of ATPase protein 2	0	0	0	0	0	0	0	0	0	0	0	7.8594	7.15883	2.59668	15.4121	4.61708	0
ERR1711871_144978|contig-119_8585|+|162|4.721e-39|1|4898|5452|4898[4898]:5452[5452]:555[555]	Unassigned		0	0	0	0	0	0	0	0	0	0	0	0	0	0	0	4.61482	0
ERR1711871_148646|contig-119_18|-|293|1.734e-78|2|171729|172448|172448[172448]:172152[172152]:297[297]|172061[172061]:171729[171729]:333[333]	K01902	sucD; succinyl-CoA synthetase alpha subunit [EC:6.2.1.5]	0	0	0	0	0	0	0	0	0	0	0	0	0	0	0	68.0375	1.91667
ERR1711871_148646|contig-119_595|-|245|4.881e-64|2|9758|10204|10204[10204]:10058[10058]:147[147]|10027[10027]:9758[9758]:270[270]	K01902	sucD; succinyl-CoA synthetase alpha subunit [EC:6.2.1.5]	0	0	0	0	0	0	0	0	0	0	2.98409	0	3.28284	0	0	17.0349	0
ERR1711871_148646|F8.1_k87_2003767_1_6832|+|233|1.999e-60|2|2716|3294|2716[2716]:3021[3021]:306[306]|3052[3052]:3294[3294]:243[243]	K01902	sucD; succinyl-CoA synthetase alpha subunit [EC:6.2.1.5]	0	0	0	0	0	0	0	0	0	0	36.8389	33.31	6.87009	7.6049	0	2.29671	3.70856
ERR1711871_148646|F8.1_k87_2003767_1_6832|+|233|1.999e-60|2|2716|3294|2716[2716]:3021[3021]:306[306]|3052[3052]:3294[3294]:243[243]	K08692	mtkB; malate-CoA ligase subunit alpha [EC:6.2.1.9]	0	0	0	0	0	0	0	0	0	0	36.8389	33.31	6.87009	7.6049	0	2.29671	3.70856
ERR1711871_1569506|contig-119_1046|+|100|2.177e-20|1|17959|18216|17959[17959]:18216[18216]:258[258]	K00248	ACADS, bcd; butyryl-CoA dehydrogenase [EC:1.3.8.1]	0	0	0	0	0	0	0	0	0	0	0	0	118.241	0	50.8631	108.508	0
ERR1711871_1569506|contig-119_1046|+|100|2.177e-20|1|17959|18216|17959[17959]:18216[18216]:258[258]	K00249	ACADM, acd; acyl-CoA dehydrogenase [EC:1.3.8.7]	0	0	0	0	0	0	0	0	0	0	0	0	118.241	0	50.8631	108.508	0
ERR1711871_1569506|contig-119_1046|+|100|2.177e-20|1|17959|18216|17959[17959]:18216[18216]:258[258]	K09478	ACADSB; short/branched chain acyl-CoA dehydrogenase [EC:1.3.99.12]	0	0	0	0	0	0	0	0	0	0	0	0	118.241	0	50.8631	108.508	0
ERR1711871_1585751|contig-119_27184|-|159|3.777e-38|1|2023|2379|2379[2379]:2023[2023]:357[357]	K00375	K00375; GntR family transcriptional regulator / MocR family aminotransferase	0	0	0	0	0	0	0	0	0	0	0	0	0	0	26.3547	13.9216	7.90443
ERR1711871_1585751|contig-119_27184|-|159|3.777e-38|1|2023|2379|2379[2379]:2023[2023]:357[357]	K00825	AADAT, KAT2; kynurenine/2-aminoadipate aminotransferase [EC:2.6.1.7 2.6.1.39]	0	0	0	0	0	0	0	0	0	0	0	0	0	0	26.3547	13.9216	7.90443
ERR1711871_1585751|contig-119_27184|-|159|3.777e-38|1|2023|2379|2379[2379]:2023[2023]:357[357]	K14265	Tam1; tryptophan aminotransferase [EC:2.6.1.27]	0	0	0	0	0	0	0	0	0	0	0	0	0	0	26.3547	13.9216	7.90443
ERR1711871_167285|P4_k87_1282520_1_3548|-|114|1.329e-24|1|303|794|794[794]:303[303]:492[492]	Unassigned		0	0	0	0	0	0	0	0	0	0	1.608	0	0	5.68399	14.5994	0	0
ERR1711871_167846|contig-119_93292|-|180|1.801e-44|1|2|544|544[544]:2[2]:543[543]	Unassigned		0	0	0	0	0	0	0	0	0	0	0	0	3.49165	7.15047	14.0831	2.34784	6.1917
ERR1711871_1706715|contig-119_91798|+|148|7.735e-35|2|0|393|0[0]:80[80]:81[81]|148[148]:393[393]:246[246]	Unassigned		0	0	0	0	0	0	0	0	0	0	0	0	8.66831	6.01232	0	10.1967	0
ERR1711871_1745133|contig-119_109856|+|188|7.035e-47|1|669|1055|669[669]:1055[1055]:387[387]	K12854	SNRNP200, BRR2; pre-mRNA-splicing helicase BRR2 [EC:3.6.4.13]	0	0	0	0	0	0	0	0	0	0	0	0	16.5591	0	0	0	0
ERR1711871_1745133|contig-119_109856|+|188|7.035e-47|1|669|1055|669[669]:1055[1055]:387[387]	K18663	ASCC3; activating signal cointegrator complex subunit 3 [EC:3.6.4.12]	0	0	0	0	0	0	0	0	0	0	0	0	16.5591	0	0	0	0
ERR1711871_1755413|contig-119_2445|+|158|7.554e-38|1|12191|12490|12191[12191]:12490[12490]:300[300]	K01556	KYNU, kynU; kynureninase [EC:3.7.1.3]	0	0	0	0	0	0	0	0	0	0	0	0	0	0	0	43.8033	0
ERR1711871_1771905|F8.1_k87_1113597_1_1567|+|45|0.0007844|1|82|489|82[82]:489[489]:408[408]	Unassigned		0	0	0	0	0	0	0	0	0	0	0	3.83127	0	0	0	0	0
ERR1711871_1788209|contig-119_71216|+|155|6.043e-37|1|11|433|11[11]:433[433]:423[423]	Unassigned		0	0	0	0	0	0	0	0	0	0	0	0	0	2.29595	0	0	6.75505
ERR1711871_200297|F4_k87_1144137_1_7979|+|103|2.721e-21|1|2982|3407|2982[2982]:3407[3407]:426[426]	K11755	hisIE; phosphoribosyl-ATP pyrophosphohydrolase / phosphoribosyl-AMP cyclohydrolase [EC:3.6.1.31 3.5.4.19]	0	0	0	0	0	0	0	0	0	0	0	0	0	0	0	10.7474	0
ERR1711871_200297|F4_k87_1144137_1_7979|+|103|2.721e-21|1|2982|3407|2982[2982]:3407[3407]:426[426]	K14152	HIS4; phosphoribosyl-ATP pyrophosphohydrolase / phosphoribosyl-AMP cyclohydrolase / histidinol dehydrogenase [EC:3.6.1.31 3.5.4.19 1.1.1.23]	0	0	0	0	0	0	0	0	0	0	0	0	0	0	0	10.7474	0
ERR1711871_236265|contig-119_55748|-|172|4.61e-42|1|299|712|712[712]:299[299]:414[414]	Unassigned		0	0	0	0	0	0	0	0	0	0	0	0	0	0	1.64915	0	16.7443
ERR1711871_333856|contig-119_91505|-|304|8.468e-82|1|659|1189|1189[1189]:659[659]:531[531]	K00234	SDHA, SDH1; succinate dehydrogenase (ubiquinone) flavoprotein subunit [EC:1.3.5.1]	0	0	0	0	0	0	0	0	0	0	0	0	11.8678	0	17.2473	11.5096	11.6052
ERR1711871_445114|contig-119_50530|-|188|7.035e-47|1|34|594|594[594]:34[34]:561[561]	K07596	DSG1; desmoglein 1	0	0	0	0	0	0	0	0	0	0	0	0	6.57769	4.30631	11.4048	0	0
ERR1711871_445114|contig-119_50530|-|188|7.035e-47|1|34|594|594[594]:34[34]:561[561]	K07597	DSG2; desmoglein 2	0	0	0	0	0	0	0	0	0	0	0	0	6.57769	4.30631	11.4048	0	0
ERR1711871_445114|contig-119_50530|-|188|7.035e-47|1|34|594|594[594]:34[34]:561[561]	K07598	DSG3; desmoglein 3	0	0	0	0	0	0	0	0	0	0	0	0	6.57769	4.30631	11.4048	0	0
ERR1711871_445114|contig-119_50530|-|188|7.035e-47|1|34|594|594[594]:34[34]:561[561]	K07599	DSG4; desmoglein 4	0	0	0	0	0	0	0	0	0	0	0	0	6.57769	4.30631	11.4048	0	0
ERR1711871_462754|contig-119_117191|-|102|5.443e-21|1|385|675|675[675]:385[385]:291[291]	K10951	SLC12A2, NKCC1; solute carrier family 12 (sodium/potassium/chloride transporter), member 2	0	0	0	0	0	0	0	0	0	0	0	0	23.5435	0	51.0601	22.6574	0
ERR1711871_462754|contig-119_117191|-|102|5.443e-21|1|385|675|675[675]:385[385]:291[291]	K14425	SLC12A1, NKCC2; solute carrier family 12 (sodium/potassium/chloride transporter), member 1	0	0	0	0	0	0	0	0	0	0	0	0	23.5435	0	51.0601	22.6574	0
ERR1711871_462754|contig-119_117191|-|102|5.443e-21|1|385|675|675[675]:385[385]:291[291]	K14426	SLC12A3, TSC; solute carrier family 12 (sodium/chloride transporter), member 3	0	0	0	0	0	0	0	0	0	0	0	0	23.5435	0	51.0601	22.6574	0
ERR1711871_523247|contig-119_42354|-|78|9.132e-14|1|1576|1932|1932[1932]:1576[1576]:357[357]	K13185	DHX30; ATP-dependent RNA helicase DHX30 [EC:3.6.4.13]	0	0	0	0	0	0	0	0	0	0	0	0	16.1819	0	0	0	15.8089
ERR1711871_582727|contig-119_104051|-|224|1.024e-57|1|5|1060|1060[1060]:5[5]:1056[1056]	K00927	PGK, pgk; phosphoglycerate kinase [EC:2.7.2.3]	0	0	0	0	0	0	0	0	0	0	0	0	5.8254	2.45425	12.4294	3.80273	2.1654
ERR1711871_582727|contig-119_104051|-|224|1.024e-57|1|5|1060|1060[1060]:5[5]:1056[1056]	K05719	ITGB1, CD29; integrin beta 1	0	0	0	0	0	0	0	0	0	0	0	0	5.8254	2.45425	12.4294	3.80273	2.1654
ERR1711871_582727|contig-119_104051|-|224|1.024e-57|1|5|1060|1060[1060]:5[5]:1056[1056]	K17531	OBSCN, ARHGEF30; obscurin-RhoGEF [EC:2.7.11.1]	0	0	0	0	0	0	0	0	0	0	0	0	5.8254	2.45425	12.4294	3.80273	2.1654
ERR1711871_61199|contig-119_15982|+|144|1.238e-33|1|69|479|69[69]:479[479]:411[411]	K14640	SLC20A, PIT; solute carrier family 20 (sodium-dependent phosphate transporter)	0	0	0	0	0	0	0	0	0	0	0	0	6.83035	0	7.90544	0	2.40946
ERR1711871_642591|contig-119_331|-|74|1.461e-12|1|30887|31126|31126[31126]:30887[30887]:240[240]	K01866	YARS, tyrS; tyrosyl-tRNA synthetase [EC:6.1.1.1]	0	0	0	0	0	0	0	0	0	0	0	0	18.4518	0	0	217.097	0
ERR1711871_642591|contig-119_49360|-|66|3.74e-10|1|1263|1454|1454[1454]:1263[1263]:192[192]	K01866	YARS, tyrS; tyrosyl-tRNA synthetase [EC:6.1.1.1]	0	0	0	0	0	0	0	0	0	0	0	0	0	0	0	0	13.2551
ERR1711871_693556|contig-119_102841|+|228|6.398e-59|1|92|997|92[92]:997[997]:906[906]	K05719	ITGB1, CD29; integrin beta 1	0	0	0	0	0	0	0	0	0	0	0	0	5.15522	2.74436	6.78607	1.49246	4.63454
ERR1711871_693556|contig-119_102841|+|228|6.398e-59|1|92|997|92[92]:997[997]:906[906]	K17531	OBSCN, ARHGEF30; obscurin-RhoGEF [EC:2.7.11.1]	0	0	0	0	0	0	0	0	0	0	0	0	5.15522	2.74436	6.78607	1.49246	4.63454
ERR1711871_743346|contig-119_69157|-|243|1.953e-63|1|230|1399|1399[1399]:230[230]:1170[1170]	K06268	PPP3R, CNB; serine/threonine-protein phosphatase 2B regulatory subunit	0	0	0	0	0	0	0	0	0	0	0	0	3.85076	2.04626	4.87613	2.90291	4.5468
ERR1711871_743346|contig-119_69157|-|243|1.953e-63|1|230|1399|1399[1399]:230[230]:1170[1170]	K11835	USP4_11, UBP12; ubiquitin carboxyl-terminal hydrolase 4/11 [EC:3.4.19.12]	0	0	0	0	0	0	0	0	0	0	0	0	3.85076	2.04626	4.87613	2.90291	4.5468
ERR1711871_743346|contig-119_69157|-|243|1.953e-63|1|230|1399|1399[1399]:230[230]:1170[1170]	K11837	USP6_32; ubiquitin carboxyl-terminal hydrolase 6/32 [EC:3.4.19.12]	0	0	0	0	0	0	0	0	0	0	0	0	3.85076	2.04626	4.87613	2.90291	4.5468
ERR1711871_769450|P4_k87_834560_1_2982|-|216|2.621e-55|1|601|1044|1044[1044]:601[601]:444[444]	Unassigned		0	0	0	0	0	0	0	0	0	0	0	11.9119	0	0	0	0	0
ERR1711871_788811|F8.2_k87_1758714_1_9011|-|110|2.126e-23|1|4373|4579|4579[4579]:4373[4373]:207[207]	K01610	E4.1.1.49, pckA; phosphoenolpyruvate carboxykinase (ATP) [EC:4.1.1.49]	0	0	0	0	0	0	0	0	0	0	61.1119	131.869	29.2215	11.8909	0	0	11.681
ERR1711871_821979|contig-119_89808|-|332|3.154e-90|1|13|1038|1038[1038]:13[13]:1026[1026]	K10408	DNAH; dynein heavy chain, axonemal	0	0	0	0	0	0	0	0	0	0	0	0	2.35956	3.16737	4.00463	3.24925	2.87632
ERR1711871_821979|contig-119_89808|-|332|3.154e-90|1|13|1038|1038[1038]:13[13]:1026[1026]	K10413	DYNC1H; dynein heavy chain 1, cytosolic	0	0	0	0	0	0	0	0	0	0	0	0	2.35956	3.16737	4.00463	3.24925	2.87632
ERR1711871_821979|contig-119_89808|-|332|3.154e-90|1|13|1038|1038[1038]:13[13]:1026[1026]	K10414	DYNC2H, DNCH2; dynein heavy chain 2, cytosolic	0	0	0	0	0	0	0	0	0	0	0	0	2.35956	3.16737	4.00463	3.24925	2.87632
ERR1711871_977950|contig-119_40194|-|72|5.844e-12|1|789|1106|1106[1106]:789[789]:318[318]	K20093	ERCC6L, PICH; DNA excision repair protein ERCC-6-like [EC:3.6.4.12]	0	0	0	0	0	0	0	0	0	0	0	6.26769	0	0	14.4802	0	0
ERR1711871_986820|contig-119_29040|+|122|5.191e-27|2|904|2430|904[904]:1125[1125]:222[222]|2218[2248]:2430[2430]:213[183]	Unassigned		0	0	0	0	0	0	0	0	0	0	0	0	0	2.59668	0	0	0
ERR1711874_434837|contig-119_89688|-|79|4.566e-14|1|288|614|614[614]:288[288]:327[327]	Unassigned		0	0	0	0	0	0	0	0	0	0	4.39589	0	0	14.3695	0	0	26.6372
ERR1711879_10889|contig-119_91706|-|61|1.197e-08|1|732|956|956[956]:732[732]:225[225]	K01866	YARS, tyrS; tyrosyl-tRNA synthetase [EC:6.1.1.1]	0	0	0	0	0	0	0	0	0	0	0	0	28.1052	12.0281	0	144.971	36.6885
ERR1711879_140172|contig-119_71665|-|119|4.153e-26|1|642|1013|1013[1013]:642[642]:372[372]	K03386	PRDX2_4, ahpC; peroxiredoxin (alkyl hydroperoxide reductase subunit C) [EC:1.11.1.15]	0	0	0	0	0	0	0	0	0	0	0	0	0	3.41827	9.10832	0	47.2247
ERR1711879_312687|contig-119_83736|-|117|1.661e-25|1|757|1071|1071[1071]:757[757]:315[315]	K14457	MOGAT2, MGAT2; 2-acylglycerol O-acyltransferase 2 [EC:2.3.1.22]	0	0	0	0	0	0	0	0	0	0	0	0	0	0	4.71206	12.5262	38.0456
ERR1711879_312687|contig-119_83736|-|117|1.661e-25|1|757|1071|1071[1071]:757[757]:315[315]	K14458	MOGAT1, MGAT1; 2-acylglycerol O-acyltransferase 1 [EC:2.3.1.22]	0	0	0	0	0	0	0	0	0	0	0	0	0	0	4.71206	12.5262	38.0456
ERR1711879_402225|contig-119_62158|+|89|4.459e-17|1|1062|1517|1062[1062]:1517[1517]:456[456]	K01738	cysK; cysteine synthase [EC:2.5.1.47]	0	0	0	0	0	0	0	0	0	0	0	0	3.91994	0	0	0	0
ERR1711879_725285|F8.2_k87_2313990_1_2382|-|60|2.394e-08|1|1642|1821|1821[1821]:1642[1642]:180[180]	K00390	cysH; phosphoadenosine phosphosulfate reductase [EC:1.8.4.8 1.8.4.10]	0	0	0	0	0	0	0	0	0	0	0	32.0902	23.1579	0	0	0	0
ERR1711879_725285|F8.2_k87_2313990_1_2382|-|60|2.394e-08|1|1642|1821|1821[1821]:1642[1642]:180[180]	K00957	cysD; sulfate adenylyltransferase subunit 2 [EC:2.7.7.4]	0	0	0	0	0	0	0	0	0	0	0	32.0902	23.1579	0	0	0	0
ERR1711879_823409|contig-119_42525|-|139|3.96e-32|1|1172|1645|1645[1645]:1172[1172]:474[474]	K02895	RP-L24, MRPL24, rplX; large subunit ribosomal protein L24	0	0	0	0	0	0	0	0	0	0	0	0	0	0	5.91545	0	13.5185
ERR1711879_846160|contig-119_46946|+|56|3.83e-07|1|779|1135|779[779]:1135[1135]:357[357]	K12176	COPS2, CSN2, TRIP15; COP9 signalosome complex subunit 2	0	0	0	0	0	0	0	0	0	0	0	0	5.77167	0	0	0	0
ERR1711880_20065|contig-119_1008|+|95|6.967e-19|2|7320|7574|7320[7320]:7508[7508]:189[189]|7524[7524]:7574[7574]:51[51]	K02066	mlaE, linK; phospholipid/cholesterol/gamma-HCH transport system permease protein	0	0	0	0	0	0	0	0	0	0	0	0	0	0	0	108.549	0
ERR1711880_3783|P4_k87_555678_1_1186|+|179|3.602e-44|2|62|386|62[62]:208[208]:147[147]|264[264]:386[386]:123[123]	K11412	SIRT2, SIR2L2; NAD+-dependent protein deacetylase sirtuin 2 [EC:2.3.1.286]	0	0	0	0	0	0	0	0	0	0	0	0	0	0	18.4349	0	0
ERR1711881_218687|contig-119_110305|-|49|4.903e-05|1|152|394|394[394]:152[152]:243[243]	K01191	MAN2C1; alpha-mannosidase [EC:3.2.1.24]	0	0	0	0	0	0	0	0	0	0	0	0	102.502	23.2045	0	40.1791	0
ERR1711881_218687|contig-119_110305|-|49|4.903e-05|1|152|394|394[394]:152[152]:243[243]	K13113	UBL5, HUB1; ubiquitin-like protein 5	0	0	0	0	0	0	0	0	0	0	0	0	102.502	23.2045	0	40.1791	0
ERR1711881_255475|contig-119_17446|+|240|1.562e-62|1|510|1982|510[510]:1982[1982]:1473[1473]	Unassigned		0	0	0	0	0	0	0	0	0	0	0	0	2.77161	3.25378	7.87965	3.26129	3.44394
ERR1711881_380247|contig-119_90329|-|156|3.021e-37|2|40|415|415[415]:323[323]:93[93]|246[252]:40[40]:207[201]	K06252	TN; tenascin	0	0	0	0	0	0	0	0	0	0	0	0	0	0	0	0	22.4086
ERR1711881_397364|F8.2_k87_2824557_1_1082|-|362|2.938e-99|1|4|1005|1005[1005]:4[4]:1002[1002]	Unassigned		0	0	0	0	0	0	0	0	0	0	0	13.0021	0	0	0	0	0
ERR1711887_70801|contig-119_20648|-|64|1.496e-09|1|2510|2665|2665[2665]:2510[2510]:156[156]	K00026	MDH2; malate dehydrogenase [EC:1.1.1.37]	0	0	0	0	0	0	0	0	0	0	0	0	0	0	0	0	63.7525
ERR1711892_37261|contig-119_57118|+|156|3.021e-37|3|822|1325|822[822]:881[881]:60[60]|949[949]:1014[1014]:66[66]|1107[1107]:1325[1325]:219[219]	Unassigned		0	0	0	0	0	0	0	0	0	0	0	0	19.5795	0	0	0	18.3253
ERR1711893_124546|contig-119_138417|+|57|1.915e-07|1|857|1081|857[857]:1081[1081]:225[225]	Unassigned		0	0	0	0	0	0	0	0	0	0	0	0	0	0	0	24.1619	0
ERR1711893_423005|contig-119_78452|-|94|1.393e-18|1|396|599|599[599]:396[396]:204[204]	K00948	PRPS, prsA; ribose-phosphate pyrophosphokinase [EC:2.7.6.1]	0	0	0	0	0	0	0	0	0	0	190.76	337.182	14.689	12.7964	0	0	0
ERR1711907_117493|contig-119_27329|+|120|2.076e-26|1|34|330|34[34]:330[330]:297[297]	K15106	SLC25A14_30; solute carrier family 25 (mitochondrial carrier), member 14/30	0	0	0	0	0	0	0	0	0	0	0	0	18.8163	24.2611	47.5293	0	24.8059
ERR1711907_2435|contig-119_94151|+|142|4.95e-33|2|0|461|0[0]:293[293]:294[294]|360[363]:461[461]:102[99]	K03083	GSK3B; glycogen synthase kinase 3 beta [EC:2.7.11.26]	0	0	0	0	0	0	0	0	0	0	0	0	0	4.95578	5.3744	0	4.27198
ERR1711907_2435|contig-119_94151|+|142|4.95e-33|2|0|461|0[0]:293[293]:294[294]|360[363]:461[461]:102[99]	K08282	E2.7.11.1; non-specific serine/threonine protein kinase [EC:2.7.11.1]	0	0	0	0	0	0	0	0	0	0	0	0	0	4.95578	5.3744	0	4.27198
ERR1711907_2435|contig-119_94151|+|142|4.95e-33|2|0|461|0[0]:293[293]:294[294]|360[363]:461[461]:102[99]	K08822	GSK3A; glycogen synthase kinase 3 alpha [EC:2.7.11.26]	0	0	0	0	0	0	0	0	0	0	0	0	0	4.95578	5.3744	0	4.27198
ERR1711907_2435|contig-119_94151|+|142|4.95e-33|2|0|461|0[0]:293[293]:294[294]|360[363]:461[461]:102[99]	K12766	MDS1, RIM11; serine/threonine-protein kinase MDS1/RIM11 [EC:2.7.11.1]	0	0	0	0	0	0	0	0	0	0	0	0	0	4.95578	5.3744	0	4.27198
ERR1711907_2435|F4_k87_591235_1_5624|-|158|7.554e-38|2|4483|5004|5004[5004]:4651[4651]:354[354]|4584[4587]:4483[4483]:102[99]	K03083	GSK3B; glycogen synthase kinase 3 beta [EC:2.7.11.26]	0	0	0	0	0	0	0	0	0	0	0	0	5.25482	0	5.10313	3.45157	0
ERR1711907_2435|F4_k87_591235_1_5624|-|158|7.554e-38|2|4483|5004|5004[5004]:4651[4651]:354[354]|4584[4587]:4483[4483]:102[99]	K08282	E2.7.11.1; non-specific serine/threonine protein kinase [EC:2.7.11.1]	0	0	0	0	0	0	0	0	0	0	0	0	5.25482	0	5.10313	3.45157	0
ERR1711907_2435|F4_k87_591235_1_5624|-|158|7.554e-38|2|4483|5004|5004[5004]:4651[4651]:354[354]|4584[4587]:4483[4483]:102[99]	K08286	E2.7.11.-; protein-serine/threonine kinase [EC:2.7.11.-]	0	0	0	0	0	0	0	0	0	0	0	0	5.25482	0	5.10313	3.45157	0
ERR1711907_2435|F4_k87_591235_1_5624|-|158|7.554e-38|2|4483|5004|5004[5004]:4651[4651]:354[354]|4584[4587]:4483[4483]:102[99]	K08822	GSK3A; glycogen synthase kinase 3 alpha [EC:2.7.11.26]	0	0	0	0	0	0	0	0	0	0	0	0	5.25482	0	5.10313	3.45157	0
ERR1711907_2435|F4_k87_591235_1_5624|-|158|7.554e-38|2|4483|5004|5004[5004]:4651[4651]:354[354]|4584[4587]:4483[4483]:102[99]	K12766	MDS1, RIM11; serine/threonine-protein kinase MDS1/RIM11 [EC:2.7.11.1]	0	0	0	0	0	0	0	0	0	0	0	0	5.25482	0	5.10313	3.45157	0
ERR1711907_2435|F4_k87_591235_1_5624|-|158|7.554e-38|2|4483|5004|5004[5004]:4651[4651]:354[354]|4584[4587]:4483[4483]:102[99]	K14502	BIN2; protein brassinosteroid insensitive 2 [EC:2.7.11.1]	0	0	0	0	0	0	0	0	0	0	0	0	5.25482	0	5.10313	3.45157	0
ERR1711907_276214|contig-119_85051|-|82|5.707e-15|1|1|267|267[267]:1[1]:267[267]	Unassigned		0	0	0	0	0	0	0	0	0	0	0	0	0	34.4609	0	0	0
ERR1711907_348913|F4_k87_1310629_1_16753|+|111|1.063e-23|1|11342|11626|11342[11342]:11626[11626]:285[285]	K10256	FAD2; omega-6 fatty acid desaturase / acyl-lipid omega-6 desaturase (Delta-12 desaturase) [EC:1.14.19.6 1.14.19.22]	0	0	0	0	0	0	0	0	0	0	0	32.151	0	0	0	0	0
ERR1711907_733154|contig-119_1493|+|87|1.784e-16|1|14062|14526|14062[14062]:14526[14526]:465[465]	Unassigned		0	0	0	0	0	0	0	0	0	0	0	0	0	0	8.06658	0	0
ERR1711907_906234|contig-119_71673|-|86|3.567e-16|1|5|295|295[295]:5[5]:291[291]	K00589	MET1; uroporphyrin-III C-methyltransferase [EC:2.1.1.107]	0	0	0	0	0	0	0	0	0	0	0	0	23.5749	0	0	0	45.3944
ERR1711908_102674|contig-119_51503|-|98|8.709e-20|1|117|287|287[287]:117[117]:171[171]	K01409	KAE1, tsaD, QRI7; N6-L-threonylcarbamoyladenine synthase [EC:2.3.1.234]	0	0	0	0	0	0	0	0	0	0	0	0	0	0	0	0	96.0119
ERR1711908_256549|contig-119_54790|+|443|1.215e-123|1|935|1516|935[935]:1516[1516]:582[582]	Unassigned		0	0	0	0	0	0	0	0	0	0	0	0	0	0	0	2.05947	0
ERR1711915_109353|contig-119_505|+|86|3.567e-16|2|23692|23994|23692[23692]:23856[23856]:165[165]|23899[23899]:23994[23994]:96[96]	K00549	metE; 5-methyltetrahydropteroyltriglutamate--homocysteine methyltransferase [EC:2.1.1.14]	0	0	0	0	0	0	0	0	0	0	0	0	0	0	0	159.064	0
ERR1711915_286665|contig-119_109532|-|82|5.707e-15|1|621|863|863[863]:621[621]:243[243]	Unassigned		0	0	0	0	0	0	0	0	0	0	0	0	20.5003	23.2045	0	80.3583	0
ERR1711915_324386|contig-119_40|-|117|1.661e-25|1|48095|48394|48394[48394]:48095[48095]:300[300]	K00002	AKR1A1, adh; alcohol dehydrogenase (NADP+) [EC:1.1.1.2]	0	0	0	0	0	0	0	0	0	0	0	0	16.9663	0	0	297.662	0
ERR1711915_324386|contig-119_40|-|117|1.661e-25|1|48095|48394|48394[48394]:48095[48095]:300[300]	K13953	adhP; alcohol dehydrogenase, propanol-preferring [EC:1.1.1.1]	0	0	0	0	0	0	0	0	0	0	0	0	16.9663	0	0	297.662	0
ERR1711915_324386|contig-119_40|-|117|1.661e-25|1|48095|48394|48394[48394]:48095[48095]:300[300]	K13979	yahK; uncharacterized zinc-type alcohol dehydrogenase-like protein [EC:1.-.-.-]	0	0	0	0	0	0	0	0	0	0	0	0	16.9663	0	0	297.662	0
ERR1711915_457179|contig-119_87932|-|112|5.315e-24|1|153|518|518[518]:153[153]:366[366]	Unassigned		0	0	0	0	0	0	0	0	0	0	0	0	0	0	0	13.7653	0
ERR1711915_634791|contig-119_79014|+|231|7.998e-60|1|401|865|401[401]:865[865]:465[465]	K18402	PHF20; PHD finger protein 20	0	0	0	0	0	0	0	0	0	0	0	0	9.86263	0	0	0	7.07061
ERR1711915_857662|contig-119_17|-|96|3.483e-19|2|235206|235499|235499[235499]:235335[235335]:165[165]|235310[235310]:235206[235206]:105[105]	K00873	PK, pyk; pyruvate kinase [EC:2.7.1.40]	0	0	0	0	0	0	0	0	0	0	0	0	0	0	0	432.15	0
ERR1711915_94589|contig-119_33|-|126|3.244e-28|1|114709|114933|114933[114933]:114709[114709]:225[225]	K00331	nuoB; NADH-quinone oxidoreductase subunit B [EC:7.1.1.2]	0	0	0	0	0	0	0	0	0	0	0	0	0	0	10.5083	193.295	0
ERR1711915_94589|contig-119_33|-|126|3.244e-28|1|114709|114933|114933[114933]:114709[114709]:225[225]	K03940	NDUFS7; NADH dehydrogenase (ubiquinone) Fe-S protein 7 [EC:7.1.1.2 1.6.99.3]	0	0	0	0	0	0	0	0	0	0	0	0	0	0	10.5083	193.295	0
ERR1711916_101265|F8.2_k87_1314956_1_7008|+|312|3.308e-84|1|1|522|1[1]:522[522]:522[522]	K03544	clpX, CLPX; ATP-dependent Clp protease ATP-binding subunit ClpX	0	0	0	0	0	0	0	0	0	0	16.9354	17.6829	0	0	0	0	0
ERR1711916_164727|F2.1_k87_3200138_1_3704|-|125|6.488e-28|2|2904|3332|3332[3332]:3165[3165]:168[168]|3149[3149]:2904[2904]:246[246]	K00626	E2.3.1.9, atoB; acetyl-CoA C-acetyltransferase [EC:2.3.1.9]	0	0	0	0	0	0	0	0	0	0	15.7612	5.25726	0	0	0	0	0
ERR1711916_164727|F2.1_k87_3200138_1_3704|-|125|6.488e-28|2|2904|3332|3332[3332]:3165[3165]:168[168]|3149[3149]:2904[2904]:246[246]	K00632	fadA, fadI; acetyl-CoA acyltransferase [EC:2.3.1.16]	0	0	0	0	0	0	0	0	0	0	15.7612	5.25726	0	0	0	0	0
ERR1711916_198860|contig-119_1939|-|260|1.49e-68|1|10489|11049|11049[11049]:10489[10489]:561[561]	K01648	ACLY; ATP citrate (pro-S)-lyase [EC:2.3.3.8]	0	0	0	0	0	0	0	0	0	0	0	0	3.06967	0	0	0	0
ERR1711916_22842|contig-119_3612|+|68|9.351e-11|1|9251|10132|9251[9251]:10132[10132]:882[882]	K01114	plc; phospholipase C [EC:3.1.4.3]	0	0	0	0	0	0	0	0	0	0	0	0	0	0.580385	5.66901	1.06211	15.7912
ERR1711916_29581|contig-119_55114|-|183|2.251e-45|2|890|1458|1458[1458]:1066[1066]:393[393]|997[997]:890[890]:108[108]	K03457	TC.NCS1; nucleobase:cation symporter-1, NCS1 family	0	0	0	0	0	0	0	0	0	0	0	0	2.07775	0	0	0	5.97053
ERR1711916_29581|contig-119_55114|-|183|2.251e-45|2|890|1458|1458[1458]:1066[1066]:393[393]|997[997]:890[890]:108[108]	K12410	npdA; NAD-dependent deacetylase [EC:3.5.1.-]	0	0	0	0	0	0	0	0	0	0	0	0	2.07775	0	0	0	5.97053
ERR1711916_297461|F8.1_k87_3145546_1_1027|+|92|5.574e-18|1|805|1026|805[805]:1026[1026]:222[222]	K16291	erfK; L,D-transpeptidase ErfK/SrfK	0	0	0	0	0	0	0	0	0	0	52.7858	18.5654	0	0	0	0	0
ERR1711916_297461|F8.1_k87_3145546_1_1027|+|92|5.574e-18|1|805|1026|805[805]:1026[1026]:222[222]	K19234	ynhG; L,D-transpeptidase YnhG	0	0	0	0	0	0	0	0	0	0	52.7858	18.5654	0	0	0	0	0
ERR1711916_297461|F8.1_k87_3145546_1_1027|+|92|5.574e-18|1|805|1026|805[805]:1026[1026]:222[222]	K19235	ybiS; L,D-transpeptidase YbiS	0	0	0	0	0	0	0	0	0	0	52.7858	18.5654	0	0	0	0	0
ERR1711916_297461|F8.1_k87_3145546_1_1027|+|92|5.574e-18|1|805|1026|805[805]:1026[1026]:222[222]	K19236	ycfS; L,D-transpeptidase YcfS	0	0	0	0	0	0	0	0	0	0	52.7858	18.5654	0	0	0	0	0
ERR1711916_331901|P4_k87_304064_1_1529|+|212|4.193e-54|1|0|260|0[0]:260[260]:261[261]	Unassigned		0	0	0	0	0	0	0	0	0	0	0	0	0	0	97.5169	53.0212	0
ERR1711916_334398|contig-119_316|-|61|1.197e-08|1|6618|6770|6770[6770]:6618[6618]:153[153]	K01876	aspS; aspartyl-tRNA synthetase [EC:6.1.1.12]	0	0	0	0	0	0	0	0	0	0	62.8128	0	0	0	0	94.5796	0
ERR1711916_346016|F4_k87_1207005_1_12783|-|177|1.441e-43|1|4480|4779|4779[4779]:4480[4480]:300[300]	K00500	phhA, PAH; phenylalanine-4-hydroxylase [EC:1.14.16.1]	0	0	0	0	0	0	0	0	0	0	0	0	0	0	24.5482	0	0
ERR1711916_392871|contig-119_56787|-|96|3.483e-19|1|123|455|455[455]:123[123]:333[333]	K01099	INPP5B_F; inositol polyphosphate 5-phosphatase INPP5B/F [EC:3.1.3.36]	0	0	0	0	0	0	0	0	0	0	0	0	0	0	8.6273	11.9842	0
ERR1711916_402447|contig-119_24878|+|143|2.475e-33|1|2503|2775|2503[2503]:2775[2775]:273[273]	K01363	CTSB; cathepsin B [EC:3.4.22.1]	0	0	0	0	0	0	0	0	0	0	0	0	41.8817	0	33.1717	79.6458	53.7574
ERR1711916_412609|contig-119_83258|+|233|1.999e-60|1|665|958|665[665]:958[958]:294[294]	K10408	DNAH; dynein heavy chain, axonemal	0	0	0	0	0	0	0	0	0	0	6.43423	0	0	0	25.2927	0	0
ERR1711916_66453|contig-119_38583|+|79|4.566e-14|1|91|393|91[91]:393[393]:303[303]	K02926	RP-L4, MRPL4, rplD; large subunit ribosomal protein L4	0	0	0	0	0	0	0	0	0	0	0	0	0	30.2815	0	0	0
ERR1711916_8898|contig-119_22392|+|261|7.448e-69|1|2|601|2[2]:601[601]:600[600]	K02984	RP-S3Ae, RPS3A; small subunit ribosomal protein S3Ae	0	0	0	0	0	0	0	0	0	0	0	1.454	0	6.93261	0	9.74812	0
ERR1711920_472852|contig-119_45345|-|67|1.87e-10|2|1074|1307|1307[1307]:1185[1185]:123[123]|1139[1139]:1074[1074]:66[66]	K00164	OGDH, sucA; 2-oxoglutarate dehydrogenase E1 component [EC:1.2.4.2]	0	0	0	0	0	0	0	0	0	0	0	0	18.7979	0	0	0	0
ERR1711920_472852|contig-119_45345|-|67|1.87e-10|2|1074|1307|1307[1307]:1185[1185]:123[123]|1139[1139]:1074[1074]:66[66]	K01616	kgd; 2-oxoglutarate decarboxylase [EC:4.1.1.71]	0	0	0	0	0	0	0	0	0	0	0	0	18.7979	0	0	0	0
ERR1711920_648518|contig-119_137|-|104|1.361e-21|1|16077|16283|16283[16283]:16077[16077]:207[207]	Unassigned		0	0	0	0	0	0	0	0	0	0	20.3706	0	0	0	0	0	0
ERR1711920_748367|contig-119_6288|+|46|0.0003922|1|6204|6404|6204[6204]:6404[6404]:201[201]	Unassigned		0	0	0	0	0	0	0	0	0	0	0	0	0	0	60.0004	48.9848	0
ERR1711923_233858|contig-119_27055|-|56|3.83e-07|1|632|853|853[853]:632[632]:222[222]	K02014	TC.FEV.OM; iron complex outermembrane recepter protein	0	0	0	0	0	0	0	0	0	0	0	0	13.7996	34.8486	9.65661	46.3658	193.461
ERR1711923_233858|contig-119_27055|-|56|3.83e-07|1|632|853|853[853]:632[632]:222[222]	K16089	TC.FEV.OM2, cirA, cfrA, hmuR; outer membrane receptor for ferrienterochelin and colicins	0	0	0	0	0	0	0	0	0	0	0	0	13.7996	34.8486	9.65661	46.3658	193.461
ERR1711924_252932|contig-119_52002|-|127|1.622e-28|1|1486|1707|1707[1707]:1486[1486]:222[222]	K15987	hppA; K(+)-stimulated pyrophosphate-energized sodium pump	0	0	0	0	0	0	0	0	0	0	0	0	27.5993	34.8486	0	0	11.4021
ERR1711931_103333|contig-119_87358|+|55|7.66e-07|1|23|181|23[23]:181[181]:159[159]	K00939	adk, AK; adenylate kinase [EC:2.7.4.3]	0	0	0	0	0	0	0	0	0	0	0	0	73.0724	0	0	200.524	0
ERR1711933_296651|F8.1_k87_2174869_1_2049|+|125|6.488e-28|1|1502|1948|1502[1502]:1948[1948]:447[447]	K09903	pyrH; uridylate kinase [EC:2.7.4.22]	0	0	0	0	0	0	0	0	0	0	0	16.4908	0	0	0	0	0
ERR1711933_418962|F4_k87_667271_1_12619|+|201|8.587e-51|1|625|945|625[625]:945[945]:321[321]	K01679	E4.2.1.2B, fumC, FH; fumarate hydratase, class II [EC:4.2.1.2]	0	0	0	0	0	0	0	0	0	0	0	0	16.251	0	7.07966	8.72972	0
ERR1711933_630115|contig-119_66879|+|218|6.552e-56|1|18|461|18[18]:461[461]:444[444]	K04688	RPS6KB; ribosomal protein S6 kinase beta [EC:2.7.11.1]	0	0	0	0	0	0	0	0	0	0	0	0	0	0	4.36721	3.62285	2.77287
ERR1711934_1183580|F4_k87_193497_1_22300|+|233|1.999e-60|1|2018|2452|2018[2018]:2452[2452]:435[435]	K07904	RAB11A; Ras-related protein Rab-11A	0	0	0	0	0	0	0	0	0	0	5.27348	0	0	0	0	11.4435	0
ERR1711934_1183580|F4_k87_193497_1_22300|+|233|1.999e-60|1|2018|2452|2018[2018]:2452[2452]:435[435]	K07905	RAB11B; Ras-related protein Rab-11B	0	0	0	0	0	0	0	0	0	0	5.27348	0	0	0	0	11.4435	0
ERR1711934_1183580|F4_k87_193497_1_22300|+|233|1.999e-60|1|2018|2452|2018[2018]:2452[2452]:435[435]	K07906	RAB25; Ras-related protein Rab-25	0	0	0	0	0	0	0	0	0	0	5.27348	0	0	0	0	11.4435	0
ERR1711934_205426|contig-119_69016|+|356|1.88e-97|3|635|1449|635[635]:715[715]:81[81]|795[795]:884[884]:90[90]|940[964]:1449[1449]:510[486]	K02729	PSMA5; 20S proteasome subunit alpha 5 [EC:3.4.25.1]	0	0	0	0	0	0	0	0	0	0	0	0	2.72999	1.99678	7.17863	0	0.983896
ERR1711934_219701|F4_k87_500497_1_15784|+|94|1.393e-18|1|2460|2954|2460[2460]:2954[2954]:495[495]	K03115	CSNK2B; casein kinase II subunit beta	0	0	0	0	0	0	0	0	0	0	0	0	0	0	0	2.83011	0
ERR1711934_319340|contig-119_72697|+|326|2.019e-88|1|1|579|1[1]:579[579]:579[579]	Unassigned		0	0	0	0	0	0	0	0	0	0	0	0	9.20239	4.29295	9.20269	2.05702	6.39706
ERR1711934_61362|contig-119_47679|-|102|5.443e-21|1|404|676|676[676]:404[404]:273[273]	K14818	SQT1; ribosome assembly protein SQT1	0	0	0	0	0	0	0	0	0	0	10.871	0	41.8817	0	0	0	0
ERR1711934_702924|contig-119_73219|-|270|1.455e-71|3|367|1542|1542[1542]:1180[1180]:363[363]|1122[1125]:805[805]:318[315]|567[567]:367[367]:201[201]	K12393	AP1M; AP-1 complex subunit mu	0	0	0	0	0	0	0	0	0	0	0	0.751111	0	0	0	0	0
ERR1711934_861897|contig-119_3089|-|57|1.915e-07|1|8666|8905|8905[8905]:8666[8666]:240[240]	K12571	PAN2; PAB-dependent poly(A)-specific ribonuclease subunit 2 [EC:3.1.13.4]	0	0	0	0	0	0	0	0	0	0	0	0	18.4518	0	0	0	0
ERR1711935_1203716|P4_k87_2610317_1_1297|-|409|2.087e-113|2|241|1048|1048[1048]:401[401]:648[648]|384[399]:241[241]:144[129]	K07374	TUBA; tubulin alpha	0	0	0	0	0	0	0	0	0	0	0	0	1.88371	0	0	0	0
ERR1711935_123942|F8.1_k87_2837937_1_1528|+|96|3.483e-19|1|367|729|367[367]:729[729]:363[363]	K01619	deoC, DERA; deoxyribose-phosphate aldolase [EC:4.1.2.4]	0	0	0	0	0	0	0	0	0	0	50.4827	33.3531	10.4668	7.48219	0	0	7.39657
ERR1711935_123942|F8.1_k87_901489_1_2665|+|98|8.709e-20|1|1501|1863|1501[1501]:1863[1863]:363[363]	K01619	deoC, DERA; deoxyribose-phosphate aldolase [EC:4.1.2.4]	0	0	0	0	0	0	0	0	0	0	22.9467	16.6766	0	0	0	0	0
ERR1711935_397127|contig-119_47556|+|172|4.61e-42|3|297|837|297[297]:458[458]:162[162]|584[584]:679[679]:96[96]|742[742]:837[837]:96[96]	K10394	KIF3A; kinesin family member 3A	0	0	0	0	0	0	0	0	0	0	0	0	5.80885	0	0	0	24.5563
ERR1711935_565806|contig-119_35869|+|216|2.621e-55|1|17|415|17[17]:415[415]:399[399]	K00030	IDH3; isocitrate dehydrogenase (NAD+) [EC:1.1.1.41]	0	0	0	0	0	0	0	0	0	0	0	0	7.4975	11.7432	0	4.83354	4.45476
ERR1711935_665845|contig-119_96306|+|80|2.283e-14|1|372|638|372[372]:638[638]:267[267]	Unassigned		0	0	0	0	0	0	0	0	0	0	0	0	45.6014	68.9217	61.0156	0	94.2412
ERR1711935_921374|contig-119_30866|+|147|1.547e-34|1|34|426|34[34]:426[426]:393[393]	K00602	purH; phosphoribosylaminoimidazolecarboxamide formyltransferase / IMP cyclohydrolase [EC:2.1.2.3 3.5.4.10]	0	0	0	0	0	0	0	0	0	0	0	0	0	0	8.41781	0	0
ERR1711936_145922|P4_k87_59491_1_1875|+|361|5.876e-99|2|293|1362|293[293]:490[490]:198[198]|610[610]:1362[1362]:753[753]	K00164	OGDH, sucA; 2-oxoglutarate dehydrogenase E1 component [EC:1.2.4.2]	0	0	0	0	0	0	0	0	0	0	0	0	0	0	0	0	0.506861
ERR1711936_145922|P4_k87_59491_1_1875|+|361|5.876e-99|2|293|1362|293[293]:490[490]:198[198]|610[610]:1362[1362]:753[753]	K01616	kgd; 2-oxoglutarate decarboxylase [EC:4.1.1.71]	0	0	0	0	0	0	0	0	0	0	0	0	0	0	0	0	0.506861
ERR1711936_1560487|contig-119_40917|-|340|1.232e-92|3|8|1051|1051[1051]:827[827]:225[225]|784[784]:497[497]:288[288]|364[364]:8[8]:357[357]	K00333	nuoD; NADH-quinone oxidoreductase subunit D [EC:7.1.1.2]	0	0	0	0	0	0	0	0	0	0	0	0	2.38599	2.95974	0	30.3265	2.87622
ERR1711936_1560487|contig-119_40917|-|340|1.232e-92|3|8|1051|1051[1051]:827[827]:225[225]|784[784]:497[497]:288[288]|364[364]:8[8]:357[357]	K13378	nuoCD; NADH-quinone oxidoreductase subunit C/D [EC:7.1.1.2]	0	0	0	0	0	0	0	0	0	0	0	0	2.38599	2.95974	0	30.3265	2.87622
ERR1711937_1040192|contig-119_48361|-|130|2.028e-29|2|1087|1473|1473[1473]:1312[1312]:162[162]|1296[1296]:1087[1087]:210[210]	K01279	TPP1, CLN2; tripeptidyl-peptidase I [EC:3.4.14.9]	0	0	0	0	0	0	0	0	0	0	0	0	4.75929	0	0	0	3.37079
ERR1711938_183103|F8.1_k87_206919_1_1036|+|48|9.805e-05|1|496|681|496[496]:681[681]:186[186]	K01872	AARS, alaS; alanyl-tRNA synthetase [EC:6.1.1.7]	0	0	0	0	0	0	0	0	0	0	27.6501	0	0	0	0	0	0
ERR1711938_99458|contig-119_903|-|60|2.394e-08|1|11030|11194|11194[11194]:11030[11030]:165[165]	K14558	PWP2, UTP1; periodic tryptophan protein 2	0	0	0	0	0	0	0	0	0	0	0	0	0	0	0	54.2472	0
ERR1711939_1043993|P4_k87_2507298_1_1810|-|166|2.951e-40|1|1464|1769|1769[1769]:1464[1464]:306[306]	K10771	APEX1; AP endonuclease 1 [EC:4.2.99.18]	0	0	0	0	0	0	0	0	0	0	0	0	0	0	0	0	9.47817
ERR1711939_1053291|F8.2_k87_195660_1_1144|-|465|2.897e-130|3|1|1077|1077[1077]:559[559]:519[519]|482[482]:336[336]:147[147]|246[246]:1[1]:246[246]	K03036	PSMD11, RPN6; 26S proteasome regulatory subunit N6	0	0	0	0	0	0	0	0	0	0	0	0	0	0	0	1.01305	0
ERR1711939_130979|contig-119_23|-|173|2.305e-42|2|174657|175001|175001[175001]:174801[174801]:201[201]|174782[174782]:174657[174657]:126[126]	K00121	frmA, ADH5, adhC; S-(hydroxymethyl)glutathione dehydrogenase / alcohol dehydrogenase [EC:1.1.1.284 1.1.1.1]	0	0	0	0	0	0	0	0	0	0	0	0	26.0049	6.01232	0	183.541	0
ERR1711939_202336|contig-119_74777|-|134|1.267e-30|2|2|551|551[551]:426[426]:126[126]|136[136]:2[2]:135[135]	K09420	MYB, C-MYB; transcriptional activator Myb	0	0	0	0	0	0	0	0	0	0	0	0	42.9073	0	48.1529	0	104.389
ERR1711939_202336|contig-119_74777|-|134|1.267e-30|2|2|551|551[551]:426[426]:126[126]|136[136]:2[2]:135[135]	K09422	MYBP; transcription factor MYB, plant	0	0	0	0	0	0	0	0	0	0	0	0	42.9073	0	48.1529	0	104.389
ERR1711939_406407|contig-119_45937|-|101|1.089e-20|2|704|1162|1162[1162]:1058[1058]:105[105]|856[856]:704[704]:153[153]	K15296	NAPA, SNAPA, SEC17; alpha-soluble NSF attachment protein	0	0	0	0	0	0	0	0	0	0	0	0	0	0	0	54.2538	67.3319
ERR1711941_105084|P4_k87_441766_1_1014|-|182|4.502e-45|2|274|661|661[661]:497[497]:165[165]|450[459]:274[274]:177[168]	K02929	RP-L44e, RPL44; large subunit ribosomal protein L44e	0	0	0	0	0	0	0	0	0	0	0	7.26923	0	0	0	0	0
ERR1711941_49378|F8.2_k87_1700146_1_1047|-|70|2.338e-11|2|551|793|793[793]:641[641]:153[153]|601[601]:551[551]:51[51]	K00995	pgsA, PGS1; CDP-diacylglycerol---glycerol-3-phosphate 3-phosphatidyltransferase [EC:2.7.8.5]	0	0	0	0	0	0	0	0	0	0	42.3911	22.4788	0	0	0	0	0
ERR1711941_49378|F8.2_k87_1700146_1_1047|-|70|2.338e-11|2|551|793|793[793]:641[641]:153[153]|601[601]:551[551]:51[51]	K08744	CRLS; cardiolipin synthase (CMP-forming) [EC:2.7.8.41]	0	0	0	0	0	0	0	0	0	0	42.3911	22.4788	0	0	0	0	0
ERR1711943_10606|contig-119_63097|-|266|2.328e-70|1|92|982|982[982]:92[92]:891[891]	K12176	COPS2, CSN2, TRIP15; COP9 signalosome complex subunit 2	0	0	0	0	0	0	0	0	0	0	0	0.926006	9.4207	4.61065	9.98333	1.0469	9.80532
ERR1711944_96053|contig-119_43484|+|58|9.575e-08|1|1312|1623|1312[1312]:1623[1623]:312[312]	Unassigned		0	0	0	0	0	0	0	0	0	0	0	0	23.8562	8.04705	0	0	8.14646
ERR1711957_1104540|contig-119_66873|+|409|2.087e-113|2|3|1160|3[3]:152[152]:150[150]|204[204]:1160[1160]:957[957]	K09493	CCT1, TCP1; T-complex protein 1 subunit alpha	0	0	0	0	0	0	0	0	0	0	0	0	0	1.83408	0	0	0
ERR1711957_444939|F8.1_k87_2083922_1_2684|-|61|1.197e-08|1|1918|2133|2133[2133]:1918[1918]:216[216]	K03189	ureG; urease accessory protein	0	0	0	0	0	0	0	0	0	0	36.5226	19.9012	0	0	0	0	11.243
ERR1711957_66794|contig-119_41340|-|236|2.499e-61|3|37|663|663[663]:538[538]:126[126]|484[496]:392[392]:93[81]|321[321]:37[37]:285[285]	Unassigned		0	0	0	0	0	0	0	0	0	0	0	0	4.32564	1.58961	0	0	1.56973
ERR1711957_707186|contig-119_433|-|73|2.922e-12|1|22353|22652|22652[22652]:22353[22353]:300[300]	K00001	E1.1.1.1, adh; alcohol dehydrogenase [EC:1.1.1.1]	0	0	0	0	0	0	0	0	0	0	0	0	0	0	6.55432	17.5095	67.714
ERR1711957_707186|contig-119_433|-|73|2.922e-12|1|22353|22652|22652[22652]:22353[22353]:300[300]	K00004	BDH, butB; (R,R)-butanediol dehydrogenase / meso-butanediol dehydrogenase / diacetyl reductase [EC:1.1.1.4 1.1.1.- 1.1.1.303]	0	0	0	0	0	0	0	0	0	0	0	0	0	0	6.55432	17.5095	67.714
ERR1711957_707186|contig-119_433|-|73|2.922e-12|1|22353|22652|22652[22652]:22353[22353]:300[300]	K00008	SORD, gutB; L-iditol 2-dehydrogenase [EC:1.1.1.14]	0	0	0	0	0	0	0	0	0	0	0	0	0	0	6.55432	17.5095	67.714
ERR1711957_707186|contig-119_433|-|73|2.922e-12|1|22353|22652|22652[22652]:22353[22353]:300[300]	K00060	tdh; threonine 3-dehydrogenase [EC:1.1.1.103]	0	0	0	0	0	0	0	0	0	0	0	0	0	0	6.55432	17.5095	67.714
ERR1711959_232161|F8.2_k87_1621867_1_1385|+|63|2.992e-09|1|2|196|2[2]:196[196]:195[195]	K01696	trpB; tryptophan synthase beta chain [EC:4.2.1.20]	0	0	0	0	0	0	0	0	0	0	48.9818	0	32.597	15.2479	0	0	38.9444
ERR1711959_232161|F8.2_k87_1621867_1_1385|+|63|2.992e-09|1|2|196|2[2]:196[196]:195[195]	K01817	trpF; phosphoribosylanthranilate isomerase [EC:5.3.1.24]	0	0	0	0	0	0	0	0	0	0	48.9818	0	32.597	15.2479	0	0	38.9444
ERR1711962_1587314|F8.1_k87_285523_1_1469|+|110|2.126e-23|1|611|913|611[611]:913[913]:303[303]	K01620	ltaE; threonine aldolase [EC:4.1.2.48]	0	0	0	0	0	0	0	0	0	0	40.3473	18.5786	15.3645	0	0	32.4575	0
ERR1711962_350139|contig-119_93413|+|66|3.74e-10|1|578|847|578[578]:847[847]:270[270]	K03868	RBX1, ROC1; RING-box protein 1 [EC:2.3.2.32]	0	0	0	0	0	0	0	0	0	0	0	0	0	0	0	27.9739	0
ERR1711962_350139|contig-119_93413|+|66|3.74e-10|1|578|847|578[578]:847[847]:270[270]	K04498	EP300, CREBBP, KAT3; E1A/CREB-binding protein [EC:2.3.1.48]	0	0	0	0	0	0	0	0	0	0	0	0	0	0	0	27.9739	0
ERR1711963_1176873|P4_k87_189632_1_5822|+|220|1.638e-56|1|526|807|526[526]:807[807]:282[282]	K19945	TBC1D17; TBC1 domain family member 17	0	0	0	0	0	0	0	0	0	0	0	0	0	0	0	30.0871	0
ERR1711963_1276880|contig-119_86122|+|105|6.804e-22|1|1|210|1[1]:210[210]:210[210]	K11374	ELP2; elongator complex protein 2	0	0	0	0	0	0	0	0	0	0	0	0	14.4686	0	0	0	11.692
ERR1711963_1276880|contig-119_86122|+|105|6.804e-22|1|1|210|1[1]:210[210]:210[210]	K19030	PFKFB4; 6-phosphofructo-2-kinase / fructose-2,6-biphosphatase 4 [EC:2.7.1.105 3.1.3.46]	0	0	0	0	0	0	0	0	0	0	0	0	14.4686	0	0	0	11.692
ERR1711963_1338146|F4_k87_1395699_1_3491|+|62|5.985e-09|1|871|1149|871[871]:1149[1149]:279[279]	K18465	MRT43, SWIP; WASH complex subunit 7	0	0	0	0	0	0	0	0	0	0	0	0	0	41.5592	0	0	0
ERR1711963_206585|contig-119_62458|+|414|6.523e-115|1|1|1320|1[1]:1320[1320]:1320[1320]	Unassigned		0	0	0	0	0	0	0	0	0	0	1.42779	0.490955	0	0	1.56545	0.74453	1.72603
ERR1711963_38114|P4_k87_2401669_1_1077|+|462|2.318e-129|1|180|773|180[180]:773[773]:594[594]	K03178	UBE1, UBA1; ubiquitin-activating enzyme E1 [EC:6.2.1.45]	0	0	0	0	0	0	0	0	0	0	0	0	0	0	0.755877	0	0
ERR1711963_47001|contig-119_110075|-|218|6.552e-56|1|1|474|474[474]:1[1]:474[474]	Unassigned		0	0	0	0	0	0	0	0	0	0	0	0	0	4.44377	0	0	0
ERR1711964_367775|contig-119_97|-|127|1.622e-28|1|40023|40283|40283[40283]:40023[40023]:261[261]	K02886	RP-L2, MRPL2, rplB; large subunit ribosomal protein L2	0	0	0	0	0	0	0	0	0	0	24.4428	0	0	0	0	318.127	0
ERR1711964_633138|contig-119_79065|-|113|2.658e-24|1|569|829|829[829]:569[569]:261[261]	K00428	E1.11.1.5; cytochrome c peroxidase [EC:1.11.1.5]	0	0	0	0	0	0	0	0	0	0	0	0	85.8145	0	0	0	0
ERR1711964_633138|contig-119_79065|-|113|2.658e-24|1|569|829|829[829]:569[569]:261[261]	K03386	PRDX2_4, ahpC; peroxiredoxin (alkyl hydroperoxide reductase subunit C) [EC:1.11.1.15]	0	0	0	0	0	0	0	0	0	0	0	0	85.8145	0	0	0	0
ERR1711964_681002|contig-119_1478|+|310|1.323e-83|1|7251|8162|7251[7251]:8162[8162]:912[912]	K00526	E1.17.4.1B, nrdB, nrdF; ribonucleoside-diphosphate reductase beta chain [EC:1.17.4.1]	0	0	0	0	0	0	0	0	0	0	0	0	0	95.7313	56.7785	55.7177	6.98923
ERR1711964_718179|contig-119_74417|+|98|8.709e-20|1|2|169|2[2]:169[169]:168[168]	K17686	copA, ctpA, ATP7; P-type Cu+ transporter [EC:7.2.2.8]	0	0	0	0	0	0	0	0	0	0	0	0	0	38.0666	0	0	0
ERR1711964_9701|contig-119_72059|-|103|2.721e-21|1|109|480|480[480]:109[109]:372[372]	Unassigned		0	0	0	0	0	0	0	0	0	0	0	0	9.52336	0	0	0	13.4928
ERR1711965_154184|contig-119_71728|+|141|9.901e-33|1|818|1177|818[818]:1177[1177]:360[360]	K07203	MTOR, FRAP, TOR; serine/threonine-protein kinase mTOR [EC:2.7.11.1]	0	0	0	0	0	0	0	0	0	0	0	0	0	0	0	6.74668	15.2841
ERR1711965_206658|F8.1_k87_1005270_1_2196|+|120|2.076e-26|2|1682|2176|1682[1682]:1807[1807]:126[126]|1934[1946]:2176[2176]:243[231]	K03249	EIF3F; translation initiation factor 3 subunit F	0	0	0	0	0	0	0	0	0	0	0	5.84318	0	0	5.82968	6.94957	7.89307
ERR1711965_243105|contig-119_168|+|115|6.644e-25|2|47910|48380|47910[47910]:48065[48065]:156[156]|48180[48180]:48380[48380]:201[201]	K00384	trxB, TRR; thioredoxin reductase (NADPH) [EC:1.8.1.9]	0	0	0	0	0	0	0	0	0	0	0	0	0	0	0	34.8041	0
ERR1711965_243105|contig-119_168|+|115|6.644e-25|2|47910|48380|47910[47910]:48065[48065]:156[156]|48180[48180]:48380[48380]:201[201]	K03671	trxA; thioredoxin 1	0	0	0	0	0	0	0	0	0	0	0	0	0	0	0	34.8041	0
ERR1711965_243105|F8.1_k87_1528660_1_2237|-|155|6.043e-37|1|1437|1895|1895[1895]:1437[1437]:459[459]	K00384	trxB, TRR; thioredoxin reductase (NADPH) [EC:1.8.1.9]	0	0	0	0	0	0	0	0	0	0	9.07983	8.16393	5.08968	0	1.27304	0	0
ERR1711965_243105|F8.1_k87_1528660_1_2237|-|155|6.043e-37|1|1437|1895|1895[1895]:1437[1437]:459[459]	K03671	trxA; thioredoxin 1	0	0	0	0	0	0	0	0	0	0	9.07983	8.16393	5.08968	0	1.27304	0	0
ERR1711965_250047|F4_k87_4926_1_1310|+|63|2.992e-09|1|928|1155|928[928]:1155[1155]:228[228]	K03347	CUL1, CDC53; cullin 1	0	0	0	0	0	0	0	0	0	0	16.6948	0	0	0	0	0	0
ERR1711965_335078|F8.1_k87_152194_1_1602|+|433|1.244e-120|2|260|1599|260[260]:967[967]:708[708]|1039[1045]:1599[1599]:561[555]	K00645	fabD, MCAT, MCT1; [acyl-carrier-protein] S-malonyltransferase [EC:2.3.1.39]	0	0	0	0	0	0	0	0	0	0	9.22285	0.451007	0	0	0	0	0
ERR1711965_335078|F8.1_k87_152194_1_1602|+|433|1.244e-120|2|260|1599|260[260]:967[967]:708[708]|1039[1045]:1599[1599]:561[555]	K15329	pksE; trans-AT polyketide synthase, acyltransferase and oxidoreductase domains	0	0	0	0	0	0	0	0	0	0	9.22285	0.451007	0	0	0	0	0
ERR1711965_335078|F8.1_k87_152194_1_1602|+|433|1.244e-120|2|260|1599|260[260]:967[967]:708[708]|1039[1045]:1599[1599]:561[555]	K15355	K15355; malonyl CoA-acyl carrier protein transacylase	0	0	0	0	0	0	0	0	0	0	9.22285	0.451007	0	0	0	0	0
ERR1711965_373185|contig-119_53542|+|165|5.901e-40|1|10|624|10[10]:624[624]:615[615]	Unassigned		0	0	0	0	0	0	0	0	0	0	0	0	2.74177	2.03779	4.95951	3.70886	10.0027
ERR1711965_588024|F8.2_k87_2699688_1_2164|-|145|6.188e-34|1|506|931|931[931]:506[506]:426[426]	K01866	YARS, tyrS; tyrosyl-tRNA synthetase [EC:6.1.1.1]	0	0	0	0	0	0	0	0	0	0	0	20.1896	3.09077	0	0	4.02428	0
ERR1711965_685594|F8.2_k87_2832523_1_1063|-|73|2.922e-12|1|1|345|345[345]:1[1]:345[345]	K02109	ATPF0B, atpF; F-type H+-transporting ATPase subunit b	0	0	0	0	0	0	0	0	0	0	10.7814	41.837	0	0	0	0	0
ERR1711965_733857|F8.2_k87_1744512_1_1231|+|190|1.759e-47|2|718|1185|718[718]:948[948]:231[231]|970[970]:1185[1185]:216[216]	K02355	fusA, GFM, EFG; elongation factor G	0	0	0	0	0	0	0	0	0	0	9.75547	17.55	2.71951	0	2.71095	0	3.89406
ERR1711965_81931|F8.1_k87_3101089_1_1903|-|69|4.675e-11|1|927|1238|1238[1238]:927[927]:312[312]	K03453	TC.BASS; bile acid:Na+ symporter, BASS family	0	0	0	0	0	0	0	0	0	0	39.0894	80.2205	0	0	0	0	0
ERR1711965_909455|F8.1_k87_105649_1_2318|-|119|4.153e-26|1|1369|1527|1527[1527]:1369[1369]:159[159]	K00281	GLDC, gcvP; glycine dehydrogenase [EC:1.4.4.2]	0	0	0	0	0	0	0	0	0	0	0	0	73.0724	39.9484	0	0	0
ERR1711965_909455|F8.1_k87_105649_1_2318|-|119|4.153e-26|1|1369|1527|1527[1527]:1369[1369]:159[159]	K00283	gcvPB; glycine dehydrogenase subunit 2 [EC:1.4.4.2]	0	0	0	0	0	0	0	0	0	0	0	0	73.0724	39.9484	0	0	0
ERR1711965_929163|contig-119_63871|-|73|2.922e-12|1|1064|1234|1234[1234]:1064[1064]:171[171]	K01006	ppdK; pyruvate, orthophosphate dikinase [EC:2.7.9.1]	0	0	0	0	0	0	0	0	0	0	0	0	0	0	18.7525	0	456.056
ERR1711965_94739|contig-119_3347|-|133|2.535e-30|1|2791|3054|3054[3054]:2791[2791]:264[264]	K02316	dnaG; DNA primase [EC:2.7.7.101]	0	0	0	0	0	0	0	0	0	0	0	0	89.8015	36.0728	22.2773	501.161	0
ERR1711965_94739|contig-119_3347|-|133|2.535e-30|1|2791|3054|3054[3054]:2791[2791]:264[264]	K03086	rpoD; RNA polymerase primary sigma factor	0	0	0	0	0	0	0	0	0	0	0	0	89.8015	36.0728	22.2773	501.161	0
ERR1711965_94739|contig-119_3347|-|133|2.535e-30|1|2791|3054|3054[3054]:2791[2791]:264[264]	K03087	rpoS; RNA polymerase nonessential primary-like sigma factor	0	0	0	0	0	0	0	0	0	0	0	0	89.8015	36.0728	22.2773	501.161	0
ERR1711965_99609|contig-119_176|-|56|3.83e-07|1|23994|24272|24272[24272]:23994[23994]:279[279]	K04084	dsbD; thiol:disulfide interchange protein DsbD [EC:1.8.1.8]	0	0	0	0	0	0	0	0	0	0	0	0	0	0	0	99.5579	0
ERR1711965_99609|contig-119_176|-|56|3.83e-07|1|23994|24272|24272[24272]:23994[23994]:279[279]	K08344	scsB; suppressor for copper-sensitivity B	0	0	0	0	0	0	0	0	0	0	0	0	0	0	0	99.5579	0
ERR1711966_597606|F8.1_k87_505331_1_1775|+|92|5.574e-18|2|1326|1637|1326[1326]:1484[1484]:159[159]|1536[1536]:1637[1637]:102[102]	K03044	rpoB1; DNA-directed RNA polymerase subunit B' [EC:2.7.7.6]	0	0	0	0	0	0	0	0	0	0	36.6643	26.939	42.9073	0	0	0	0
ERR1711966_597606|F8.1_k87_505331_1_1775|+|92|5.574e-18|2|1326|1637|1326[1326]:1484[1484]:159[159]|1536[1536]:1637[1637]:102[102]	K03045	rpoB2; DNA-directed RNA polymerase subunit B [EC:2.7.7.6]	0	0	0	0	0	0	0	0	0	0	36.6643	26.939	42.9073	0	0	0	0
ERR1711966_597606|F8.1_k87_505331_1_1775|+|92|5.574e-18|2|1326|1637|1326[1326]:1484[1484]:159[159]|1536[1536]:1637[1637]:102[102]	K13798	rpoB; DNA-directed RNA polymerase subunit B [EC:2.7.7.6]	0	0	0	0	0	0	0	0	0	0	36.6643	26.939	42.9073	0	0	0	0
ERR1711966_610439|contig-119_4754|-|51|1.226e-05|1|3059|3337|3337[3337]:3059[3059]:279[279]	K00645	fabD, MCAT, MCT1; [acyl-carrier-protein] S-malonyltransferase [EC:2.3.1.39]	0	0	0	0	0	0	0	0	0	0	0	0	107.414	47.7532	0	132.744	67.2668
ERR1711966_641673|contig-119_49443|-|246|2.441e-64|2|4|995|995[995]:915[915]:81[81]|816[828]:4[4]:813[801]	K03037	PSMD6, RPN7; 26S proteasome regulatory subunit N7	0	0	0	0	0	0	0	0	0	0	0	0	2.33904	0	0	0	4.67671
ERR1711967_75304|contig-119_59976|-|538|3.067e-152|1|257|1222|1222[1222]:257[257]:966[966]	K05692	ACTB_G1; actin beta/gamma 1	0	0	0	0	0	0	0	0	0	0	0	0	6.24328	4.83067	12.8265	3.09838	6.33795
ERR1711967_75304|contig-119_59976|-|538|3.067e-152|1|257|1222|1222[1222]:257[257]:966[966]	K10354	ACTA1; actin, alpha skeletal muscle	0	0	0	0	0	0	0	0	0	0	0	0	6.24328	4.83067	12.8265	3.09838	6.33795
ERR1711967_75304|contig-119_59976|-|538|3.067e-152|1|257|1222|1222[1222]:257[257]:966[966]	K10355	ACTF; actin, other eukaryote	0	0	0	0	0	0	0	0	0	0	0	0	6.24328	4.83067	12.8265	3.09838	6.33795
ERR1711967_75304|contig-119_59976|-|538|3.067e-152|1|257|1222|1222[1222]:257[257]:966[966]	K12313	ACTA2; actin, aortic smooth muscle	0	0	0	0	0	0	0	0	0	0	0	0	6.24328	4.83067	12.8265	3.09838	6.33795
ERR1711967_75304|contig-119_59976|-|538|3.067e-152|1|257|1222|1222[1222]:257[257]:966[966]	K12314	ACTC1; actin, alpha cardiac muscle	0	0	0	0	0	0	0	0	0	0	0	0	6.24328	4.83067	12.8265	3.09838	6.33795
ERR1711967_75304|contig-119_59976|-|538|3.067e-152|1|257|1222|1222[1222]:257[257]:966[966]	K12315	ACTG2; actin, gamma-enteric smooth muscle	0	0	0	0	0	0	0	0	0	0	0	0	6.24328	4.83067	12.8265	3.09838	6.33795
ERR1711967_75304|contig-119_59976|-|538|3.067e-152|1|257|1222|1222[1222]:257[257]:966[966]	K17299	POTE; POTE ankyrin domain family protein	0	0	0	0	0	0	0	0	0	0	0	0	6.24328	4.83067	12.8265	3.09838	6.33795
ERR1711968_144823|contig-119_79162|+|133|2.535e-30|2|375|913|375[375]:524[524]:150[150]|608[608]:913[913]:306[306]	K10408	DNAH; dynein heavy chain, axonemal	0	0	0	0	0	0	0	0	0	0	0	0	0	0	0	0	3.70602
ERR1711968_358653|contig-119_52141|-|76|3.653e-13|1|275|550|550[550]:275[275]:276[276]	Unassigned		0	0	0	0	0	0	0	0	0	0	9.21089	0	39.0668	0	29.5135	0	0
ERR1711968_97428|contig-119_43996|-|192|4.397e-48|1|1306|1740|1740[1740]:1306[1306]:435[435]	Unassigned		0	0	0	0	0	0	0	0	0	0	0	0	11.6797	0	5.79734	0	20.883
ERR1711969_124254|F8.1_k87_157144_1_3244|+|94|1.393e-18|1|2492|2686|2492[2492]:2686[2686]:195[195]	K02379	fdhD; FdhD protein	0	0	0	0	0	0	0	0	0	0	48.9818	24.1961	0	0	0	0	0
ERR1711969_125040|contig-119_6220|+|75|7.305e-13|1|5|169|5[5]:169[169]:165[165]	K19525	VPS13A_C; vacuolar protein sorting-associated protein 13A/C	0	0	0	0	0	0	0	0	0	0	0	0	90.525	0	0	0	106.593
ERR1711969_140661|contig-119_18|+|75|7.305e-13|2|58763|59080|58763[58763]:58840[58840]:78[78]|58928[58928]:59080[59080]:153[153]	K07112	K07112; uncharacterized protein	0	0	0	0	0	0	0	0	0	0	0	0	0	14.2358	0	0	0
ERR1711969_269254|contig-119_86250|+|104|1.361e-21|1|25|246|25[25]:246[246]:222[222]	Unassigned		0	0	0	0	0	0	0	0	0	0	0	0	0	11.6162	0	0	11.3801
ERR1711969_405301|contig-119_47950|-|82|5.707e-15|1|721|1056|1056[1056]:721[721]:336[336]	K02346	dinB; DNA polymerase IV [EC:2.7.7.7]	0	0	0	0	0	0	0	0	0	0	0	0	0	0	10.141	0	67.6312
ERR1711969_420851|contig-119_86500|+|48|9.805e-05|1|869|1057|869[869]:1057[1057]:189[189]	K04761	oxyR; LysR family transcriptional regulator, hydrogen peroxide-inducible genes activator	0	0	0	0	0	0	0	0	0	0	0	0	0	0	0	179.348	0
ERR1711969_539632|contig-119_57377|-|115|6.644e-25|2|159|478|478[478]:398[398]:81[81]|332[335]:159[159]:174[171]	K12199	VTA1, LIP5; vacuolar protein sorting-associated protein VTA1	0	0	0	0	0	0	0	0	0	0	0	14.5777	0	0	0	0	59.9583
ERR1711970_533098|contig-119_5680|-|105|6.804e-22|1|3839|4174|4174[4174]:3839[3839]:336[336]	K08714	VGSC; voltage-gated sodium channel	0	0	0	0	0	0	0	0	0	0	0	0	0	5.22005	0	0	62.4288
ERR1711970_687176|contig-119_108734|+|131|1.014e-29|1|720|1007|720[720]:1007[1007]:288[288]	K04487	iscS, NFS1; cysteine desulfurase [EC:2.8.1.7]	0	0	0	0	0	0	0	0	0	0	0	0	26.3773	0	0	24.892	0
ERR1711971_1236353|contig-119_76073|+|105|6.804e-22|1|133|348|133[133]:348[348]:216[216]	K00412	CYTB, petB; ubiquinol-cytochrome c reductase cytochrome b subunit	0	0	0	0	0	0	0	0	0	0	0	0	0	42.9414	8.85836	0	0
ERR1711971_1236353|contig-119_76073|+|105|6.804e-22|1|133|348|133[133]:348[348]:216[216]	K02635	petB; cytochrome b6	0	0	0	0	0	0	0	0	0	0	0	0	0	42.9414	8.85836	0	0
ERR1711971_1236353|contig-119_76073|+|105|6.804e-22|1|133|348|133[133]:348[348]:216[216]	K02637	petD; cytochrome b6-f complex subunit 4	0	0	0	0	0	0	0	0	0	0	0	0	0	42.9414	8.85836	0	0
ERR1711971_1424655|contig-119_67713|+|141|9.901e-33|1|843|1256|843[843]:1256[1256]:414[414]	Unassigned		0	0	0	0	0	0	0	0	0	0	0	0	6.70455	0	0	4.34305	7.17613
ERR1711971_1529141|contig-119_13902|+|516|1.287e-145|2|3256|4582|3256[3256]:3336[3336]:81[81]|3614[3614]:4582[4582]:969[969]	K07151	STT3; dolichyl-diphosphooligosaccharide---protein glycosyltransferase [EC:2.4.99.18]	0	0	0	0	0	0	0	0	0	0	0	0	0	0	0	0	3.11271
ERR1711972_11476|contig-119_109167|-|62|5.985e-09|1|626|805|805[805]:626[626]:180[180]	K00645	fabD, MCAT, MCT1; [acyl-carrier-protein] S-malonyltransferase [EC:2.3.1.39]	0	0	0	0	0	0	0	0	0	0	0	0	0	45.8281	0	0	0
ERR1711972_501448|contig-119_42859|+|77|1.826e-13|2|290|556|290[290]:445[445]:156[156]|482[482]:556[556]:75[75]	K01802	E5.2.1.8; peptidylprolyl isomerase [EC:5.2.1.8]	0	0	0	0	0	0	0	0	0	0	0	0	0	0	0	83.0406	0
ERR1711972_501448|contig-119_42859|+|77|1.826e-13|2|290|556|290[290]:445[445]:156[156]|482[482]:556[556]:75[75]	K03767	PPIA; peptidyl-prolyl cis-trans isomerase A (cyclophilin A) [EC:5.2.1.8]	0	0	0	0	0	0	0	0	0	0	0	0	0	0	0	83.0406	0
ERR1711972_501448|contig-119_42859|+|77|1.826e-13|2|290|556|290[290]:445[445]:156[156]|482[482]:556[556]:75[75]	K03768	PPIB, ppiB; peptidyl-prolyl cis-trans isomerase B (cyclophilin B) [EC:5.2.1.8]	0	0	0	0	0	0	0	0	0	0	0	0	0	0	0	83.0406	0
ERR1711972_501448|contig-119_42859|+|77|1.826e-13|2|290|556|290[290]:445[445]:156[156]|482[482]:556[556]:75[75]	K09565	PPIF; peptidyl-prolyl isomerase F (cyclophilin D) [EC:5.2.1.8]	0	0	0	0	0	0	0	0	0	0	0	0	0	0	0	83.0406	0
ERR1711973_656638|contig-119_58686|-|107|1.701e-22|1|1323|1595|1595[1595]:1323[1323]:273[273]	K01081	E3.1.3.5; 5'-nucleotidase [EC:3.1.3.5]	0	0	0	0	0	0	0	0	0	0	0	0	41.8817	0	49.7576	0	0
ERR1711974_468796|F8.2_k87_88737_1_1896|-|55|7.66e-07|1|898|1092|1092[1092]:898[898]:195[195]	K01372	BLMH, pepC; bleomycin hydrolase [EC:3.4.22.40]	0	0	0	0	0	0	0	0	0	0	0	0	0	15.2479	0	0	12.9815
ERR1711974_583807|contig-119_57315|-|102|5.443e-21|1|1027|1419|1419[1419]:1027[1027]:393[393]	K15108	SLC25A19, DNC, TPC1; solute carrier family 25 (mitochondrial thiamine pyrophosphate transporter), member 19	0	0	0	0	0	0	0	0	0	0	0	0	11.8046	0	0	0	16.7945
ERR1711976_101418|contig-119_52725|+|224|1.024e-57|1|0|791|0[0]:791[791]:792[792]	K09602	OTUB1; ubiquitin thioesterase protein OTUB1 [EC:3.4.19.12]	0	0	0	0	0	0	0	0	0	0	0	0	1.82935	8.16019	0	1.24265	0
ERR1711976_134046|contig-119_433|+|88|8.918e-17|1|33910|34542|33910[33910]:34542[34542]:633[633]	K03650	mnmE, trmE, MSS1; tRNA modification GTPase [EC:3.6.-.-]	0	0	0	0	0	0	0	0	0	0	0	0	0	0	1.35299	1.77596	23.7606
ERR1711976_141054|contig-119_57592|-|331|6.309e-90|2|723|1408|1408[1408]:1016[1016]:393[393]|926[935]:723[723]:204[195]	K04409	PAK1; p21-activated kinase 1 [EC:2.7.11.1]	0	0	0	0	0	0	0	0	0	0	0	0	1.50547	0	0	0	2.42852
ERR1711976_141054|contig-119_57592|-|331|6.309e-90|2|723|1408|1408[1408]:1016[1016]:393[393]|926[935]:723[723]:204[195]	K04410	PAK2; p21-activated kinase 2 [EC:2.7.11.1]	0	0	0	0	0	0	0	0	0	0	0	0	1.50547	0	0	0	2.42852
ERR1711976_141054|contig-119_57592|-|331|6.309e-90|2|723|1408|1408[1408]:1016[1016]:393[393]|926[935]:723[723]:204[195]	K05733	PAK3, MRX30; p21-activated kinase 3 [EC:2.7.11.1]	0	0	0	0	0	0	0	0	0	0	0	0	1.50547	0	0	0	2.42852
ERR1711976_141054|contig-119_57592|-|331|6.309e-90|2|723|1408|1408[1408]:1016[1016]:393[393]|926[935]:723[723]:204[195]	K05734	PAK4; p21-activated kinase 4 [EC:2.7.11.1]	0	0	0	0	0	0	0	0	0	0	0	0	1.50547	0	0	0	2.42852
ERR1711976_141054|contig-119_57592|-|331|6.309e-90|2|723|1408|1408[1408]:1016[1016]:393[393]|926[935]:723[723]:204[195]	K05735	PAK6; p21-activated kinase 6 [EC:2.7.11.1]	0	0	0	0	0	0	0	0	0	0	0	0	1.50547	0	0	0	2.42852
ERR1711976_141054|contig-119_57592|-|331|6.309e-90|2|723|1408|1408[1408]:1016[1016]:393[393]|926[935]:723[723]:204[195]	K05736	PAK5, PAK7; p21-activated kinase 5 [EC:2.7.11.1]	0	0	0	0	0	0	0	0	0	0	0	0	1.50547	0	0	0	2.42852
ERR1711976_141054|contig-119_57592|-|331|6.309e-90|2|723|1408|1408[1408]:1016[1016]:393[393]|926[935]:723[723]:204[195]	K08286	E2.7.11.-; protein-serine/threonine kinase [EC:2.7.11.-]	0	0	0	0	0	0	0	0	0	0	0	0	1.50547	0	0	0	2.42852
ERR1711976_141054|contig-119_57592|-|331|6.309e-90|2|723|1408|1408[1408]:1016[1016]:393[393]|926[935]:723[723]:204[195]	K19833	CLA4; serine/threonine-protein kinase CLA4 [EC:2.7.11.1]	0	0	0	0	0	0	0	0	0	0	0	0	1.50547	0	0	0	2.42852
ERR1711976_141054|contig-119_72897|-|325|4.038e-88|1|570|1184|1184[1184]:570[570]:615[615]	K04409	PAK1; p21-activated kinase 1 [EC:2.7.11.1]	0	0	0	0	0	0	0	0	0	0	0	2.37515	7.7686	4.41917	0	0	0
ERR1711976_141054|contig-119_72897|-|325|4.038e-88|1|570|1184|1184[1184]:570[570]:615[615]	K04410	PAK2; p21-activated kinase 2 [EC:2.7.11.1]	0	0	0	0	0	0	0	0	0	0	0	2.37515	7.7686	4.41917	0	0	0
ERR1711976_141054|contig-119_72897|-|325|4.038e-88|1|570|1184|1184[1184]:570[570]:615[615]	K05733	PAK3, MRX30; p21-activated kinase 3 [EC:2.7.11.1]	0	0	0	0	0	0	0	0	0	0	0	2.37515	7.7686	4.41917	0	0	0
ERR1711976_141054|contig-119_72897|-|325|4.038e-88|1|570|1184|1184[1184]:570[570]:615[615]	K05734	PAK4; p21-activated kinase 4 [EC:2.7.11.1]	0	0	0	0	0	0	0	0	0	0	0	2.37515	7.7686	4.41917	0	0	0
ERR1711976_141054|contig-119_72897|-|325|4.038e-88|1|570|1184|1184[1184]:570[570]:615[615]	K05735	PAK6; p21-activated kinase 6 [EC:2.7.11.1]	0	0	0	0	0	0	0	0	0	0	0	2.37515	7.7686	4.41917	0	0	0
ERR1711976_141054|contig-119_72897|-|325|4.038e-88|1|570|1184|1184[1184]:570[570]:615[615]	K05736	PAK5, PAK7; p21-activated kinase 5 [EC:2.7.11.1]	0	0	0	0	0	0	0	0	0	0	0	2.37515	7.7686	4.41917	0	0	0
ERR1711976_141054|contig-119_72897|-|325|4.038e-88|1|570|1184|1184[1184]:570[570]:615[615]	K08286	E2.7.11.-; protein-serine/threonine kinase [EC:2.7.11.-]	0	0	0	0	0	0	0	0	0	0	0	2.37515	7.7686	4.41917	0	0	0
ERR1711976_141054|contig-119_72897|-|325|4.038e-88|1|570|1184|1184[1184]:570[570]:615[615]	K19833	CLA4; serine/threonine-protein kinase CLA4 [EC:2.7.11.1]	0	0	0	0	0	0	0	0	0	0	0	2.37515	7.7686	4.41917	0	0	0
ERR1711976_38426|contig-119_454|+|70|2.338e-11|1|14723|15004|14723[14723]:15004[15004]:282[282]	K00432	gpx; glutathione peroxidase [EC:1.11.1.9]	0	0	0	0	0	0	0	0	0	0	0	0	0	0	0	391.132	20.3673
ERR1711976_568985|contig-119_2169|+|220|1.638e-56|3|10450|11092|10450[10450]:10506[10506]:57[57]|10552[10552]:10641[10641]:90[90]|10925[10931]:11092[11092]:168[162]	K02355	fusA, GFM, EFG; elongation factor G	0	0	0	0	0	0	0	0	0	0	0	0	12.896	8.63141	0	42.417	0
ERR1711976_74293|P4_k87_266572_1_1053|+|242|3.905e-63|3|153|1050|153[153]:212[212]:60[60]|317[317]:508[508]:192[192]|646[676]:1050[1050]:405[375]	K09510	DNAJB4; DnaJ homolog subfamily B member 4	0	0	0	0	0	0	0	0	0	0	0	0	5.95869	0	0	3.6104	0
ERR1711977_5453|contig-119_4700|-|62|5.985e-09|1|4087|4545|4545[4545]:4087[4087]:459[459]	K08997	ydiU; uncharacterized protein	0	0	0	0	0	0	0	0	0	0	0	0	0	0	5.09214	0	16.4129
ERR1711977_87095|contig-119_52950|-|80|2.283e-14|1|828|1082|1082[1082]:828[828]:255[255]	K00034	gdh; glucose 1-dehydrogenase [EC:1.1.1.47]	0	0	0	0	0	0	0	0	0	0	0	0	0	0	0	0	227.12
ERR1711977_87095|contig-119_52950|-|80|2.283e-14|1|828|1082|1082[1082]:828[828]:255[255]	K13774	atuB; citronellol/citronellal dehydrogenase	0	0	0	0	0	0	0	0	0	0	0	0	0	0	0	0	227.12
ERR1711981_147169|P4_k87_252161_1_1064|+|130|2.028e-29|1|605|766|605[605]:766[766]:162[162]	K03881	ND4; NADH-ubiquinone oxidoreductase chain 4 [EC:7.1.1.2]	0	0	0	0	0	0	0	0	0	0	0	0	0	0	30.1704	0	0
ERR1711981_839192|contig-119_272|-|128|8.111e-29|2|24086|24541|24541[24541]:24386[24386]:156[156]|24229[24229]:24086[24086]:144[144]	K07033	K07033; uncharacterized protein	0	0	0	0	0	0	0	0	0	0	0	0	0	0	0	87.5475	0
ERR1711981_839192|contig-119_272|-|128|8.111e-29|2|24086|24541|24541[24541]:24386[24386]:156[156]|24229[24229]:24086[24086]:144[144]	K09014	sufB; Fe-S cluster assembly protein SufB	0	0	0	0	0	0	0	0	0	0	0	0	0	0	0	87.5475	0
ERR1711981_839192|F8.2_k87_1255740_1_3052|-|150|1.934e-35|2|456|932|932[932]:738[738]:195[195]|584[584]:456[456]:129[129]	K07033	K07033; uncharacterized protein	0	0	0	0	0	0	0	0	0	0	79.5308	23.503	27.5088	12.6654	0	0	0
ERR1711981_839192|F8.2_k87_1255740_1_3052|-|150|1.934e-35|2|456|932|932[932]:738[738]:195[195]|584[584]:456[456]:129[129]	K09014	sufB; Fe-S cluster assembly protein SufB	0	0	0	0	0	0	0	0	0	0	79.5308	23.503	27.5088	12.6654	0	0	0
ERR1711988_1353790|F8.2_k87_1379151_1_1866|+|67|1.87e-10|1|1|168|1[1]:168[168]:168[168]	K02867	RP-L11, MRPL11, rplK; large subunit ribosomal protein L11	0	0	0	0	0	0	0	0	0	0	0	40.473	0	0	0	0	0
ERR1711988_1449970|contig-119_28649|-|98|8.709e-20|1|651|998|998[998]:651[651]:348[348]	Unassigned		0	0	0	0	0	0	0	0	0	0	0	0	18.8051	0	26.1928	0	8.812
ERR1711988_1502862|contig-119_116706|-|82|5.707e-15|1|93|416|416[416]:93[93]:324[324]	K03655	recG; ATP-dependent DNA helicase RecG [EC:3.6.4.12]	0	0	0	0	0	0	0	0	0	0	0	0	0	0	13.5223	0	0
ERR1711988_1502862|contig-119_116706|-|82|5.707e-15|1|93|416|416[416]:93[93]:324[324]	K09486	HYOU1; hypoxia up-regulated 1	0	0	0	0	0	0	0	0	0	0	0	0	0	0	13.5223	0	0
ERR1711988_1502862|contig-119_116706|-|82|5.707e-15|1|93|416|416[416]:93[93]:324[324]	K09489	HSPA4; heat shock 70kDa protein 4	0	0	0	0	0	0	0	0	0	0	0	0	0	0	13.5223	0	0
ERR1711988_1514732|contig-119_37004|-|133|2.535e-30|2|0|382|382[382]:209[209]:174[174]|128[128]:0[0]:129[129]	K06276	PDPK1; 3-phosphoinositide dependent protein kinase-1 [EC:2.7.11.1]	0	0	0	0	0	0	0	0	0	0	0	0	0	0	0	0	10.3127
ERR1711988_1514732|contig-119_37004|-|133|2.535e-30|2|0|382|382[382]:209[209]:174[174]|128[128]:0[0]:129[129]	K08282	E2.7.11.1; non-specific serine/threonine protein kinase [EC:2.7.11.1]	0	0	0	0	0	0	0	0	0	0	0	0	0	0	0	0	10.3127
ERR1711988_1632941|contig-119_48481|+|71|1.169e-11|1|2|193|2[2]:193[193]:192[192]	Unassigned		0	0	0	0	0	0	0	0	0	0	0	0	0	16.0601	12.0543	0	13.2551
ERR1711988_286071|contig-119_90172|-|164|1.18e-39|1|1|291|291[291]:1[1]:291[291]	K18081	MTMR1_2; myotubularin-related protein 1/2 [EC:3.1.3.64 3.1.3.95]	0	0	0	0	0	0	0	0	0	0	0	0	47.1497	0	0	0	0
ERR1711988_297495|contig-119_2540|-|125|6.488e-28|1|1801|2139|2139[2139]:1801[1801]:339[339]	K09699	DBT, bkdB; 2-oxoisovalerate dehydrogenase E2 component (dihydrolipoyl transacylase) [EC:2.3.1.168]	0	0	0	0	0	0	0	0	0	0	0	0	0	0	22.7369	8.59778	14.8596
ERR1711988_436570|contig-119_2481|-|154|1.209e-36|1|2505|2840|2840[2840]:2505[2505]:336[336]	K09568	FKBP1; FK506-binding protein 1 [EC:5.2.1.8]	0	0	0	0	0	0	0	0	0	0	0	0	0	0	13.5213	0	93.6432
ERR1711988_453461|contig-119_69161|-|105|6.804e-22|2|17|1220|1220[1220]:1080[1080]:141[141]|769[769]:17[17]:753[753]	K01873	VARS, valS; valyl-tRNA synthetase [EC:6.1.1.9]	0	0	0	0	0	0	0	0	0	0	0	0	0	0	0	0	10.8266
ERR1711988_453461|contig-119_69161|-|105|6.804e-22|2|17|1220|1220[1220]:1080[1080]:141[141]|769[769]:17[17]:753[753]	K03144	TFIIH4, GTF2H4, TFB2; transcription initiation factor TFIIH subunit 4	0	0	0	0	0	0	0	0	0	0	0	0	0	0	0	0	10.8266
ERR1711988_548859|contig-119_86897|-|189|3.517e-47|1|3|875|875[875]:3[3]:873[873]	K17261	CAP1_2, SRV2; adenylyl cyclase-associated protein	0	0	0	0	0	0	0	0	0	0	0	0	1.57162	5.23181	10.4647	3.98445	9.21801
ERR1711988_576329|contig-119_32669|-|100|2.177e-20|1|599|1132|1132[1132]:599[599]:534[534]	K15261	PARP10_14_15; poly [ADP-ribose] polymerase 10/14/15 [EC:2.4.2.30]	0	0	0	0	0	0	0	0	0	0	0	0	12.3283	9.14835	0	2.41736	0
ERR1711988_620332|contig-119_88721|-|158|7.554e-38|1|110|832|832[832]:110[110]:723[723]	K10408	DNAH; dynein heavy chain, axonemal	0	0	0	0	0	0	0	0	0	0	0	0	0	0	1.08901	0	0
ERR1711988_620332|contig-119_88721|-|158|7.554e-38|1|110|832|832[832]:110[110]:723[723]	K10413	DYNC1H; dynein heavy chain 1, cytosolic	0	0	0	0	0	0	0	0	0	0	0	0	0	0	1.08901	0	0
ERR1711988_831105|contig-119_43762|-|135|6.336e-31|2|348|959|959[959]:897[897]:63[63]|617[617]:348[348]:270[270]	Unassigned		0	0	0	0	0	0	0	0	0	0	0	0	7.43145	10.9178	26.4657	9.32752	5.16207
ERR1711990_1103794|P4_k87_2375024_1_1409|-|104|1.361e-21|1|470|658|658[658]:470[470]:189[189]	K00265	gltB; glutamate synthase (NADPH) large chain [EC:1.4.1.13]	0	0	0	0	0	0	0	0	0	0	0	70.9987	0	0	0	0	0
ERR1711990_1103794|P4_k87_2375024_1_1409|-|104|1.361e-21|1|470|658|658[658]:470[470]:189[189]	K00284	GLU, gltS; glutamate synthase (ferredoxin) [EC:1.4.7.1]	0	0	0	0	0	0	0	0	0	0	0	70.9987	0	0	0	0	0
ERR1711990_1186088|F8.1_k87_1633744_1_1102|-|63|2.992e-09|1|124|312|312[312]:124[124]:189[189]	K01696	trpB; tryptophan synthase beta chain [EC:4.2.1.20]	0	0	0	0	0	0	0	0	0	0	53.1863	0	0	0	0	0	0
ERR1711990_1186088|F8.1_k87_1633744_1_1102|-|63|2.992e-09|1|124|312|312[312]:124[124]:189[189]	K01817	trpF; phosphoribosylanthranilate isomerase [EC:5.3.1.24]	0	0	0	0	0	0	0	0	0	0	53.1863	0	0	0	0	0	0
ERR1711990_1255145|contig-119_27541|-|81|1.141e-14|1|319|609|609[609]:319[319]:291[291]	K05592	deaD, cshA; ATP-dependent RNA helicase DeaD [EC:3.6.4.13]	0	0	0	0	0	0	0	0	0	0	0	0	0	0	17.0359	0	56.4233
ERR1711990_1350151|contig-119_306|-|207|1.342e-52|4|3762|4439|4439[4439]:4332[4332]:108[108]|4307[4307]:4173[4173]:135[135]|4157[4157]:3942[3942]:216[216]|3917[3917]:3762[3762]:156[156]	K00134	GAPDH, gapA; glyceraldehyde 3-phosphate dehydrogenase [EC:1.2.1.12]	0	0	0	0	0	0	0	0	0	0	7.01082	0	4.16073	0	0	52.2663	0
ERR1711990_1352636|contig-119_110|-|91|1.115e-17|1|69119|69349|69349[69349]:69119[69119]:231[231]	K00322	sthA, udhA; NAD(P) transhydrogenase [EC:1.6.1.1]	0	0	0	0	0	0	0	0	0	0	0	0	0	0	0	138.401	0
ERR1711990_1352636|contig-119_110|-|91|1.115e-17|1|69119|69349|69349[69349]:69119[69119]:231[231]	K00324	pntA; H+-translocating NAD(P) transhydrogenase subunit alpha [EC:1.6.1.2 7.1.1.1]	0	0	0	0	0	0	0	0	0	0	0	0	0	0	0	138.401	0
ERR1711990_403245|contig-119_13613|+|149|3.867e-35|2|4090|4644|4090[4090]:4182[4182]:93[93]|4420[4420]:4644[4644]:225[225]	K12191	CHMP2A; charged multivesicular body protein 2A	0	0	0	0	0	0	0	0	0	0	0	0	0	14.1762	4.53759	0	14.2754
ERR1711990_448588|F8.1_k87_1119303_1_10026|-|158|7.554e-38|3|4539|4886|4886[4886]:4839[4839]:48[48]|4802[4802]:4683[4683]:120[120]|4667[4667]:4539[4539]:129[129]	K00128	ALDH; aldehyde dehydrogenase (NAD+) [EC:1.2.1.3]	0	0	0	0	0	0	0	0	0	0	59.5928	19.3832	18.8335	0	0	0	0
ERR1711990_448588|F8.1_k87_3098059_1_1060|-|149|3.867e-35|1|344|655|655[655]:344[344]:312[312]	K00128	ALDH; aldehyde dehydrogenase (NAD+) [EC:1.2.1.3]	0	0	0	0	0	0	0	0	0	0	7.42461	17.2298	0	0	4.99306	0	0
ERR1711990_81543|contig-119_79875|+|86|3.567e-16|1|855|1115|855[855]:1115[1115]:261[261]	K10735	GINS4, SLD5; GINS complex subunit 4	0	0	0	0	0	0	0	0	0	0	0	0	42.9073	0	23.9959	0	0
ERR1711991_1004805|contig-119_8245|+|76|3.653e-13|1|6730|6912|6730[6730]:6912[6912]:183[183]	K16602	TTLL5, TTLL10; tubulin polyglutamylase TTLL5 [EC:6.-.-.-]	0	0	0	0	0	0	0	0	0	0	0	0	0	0	24.1582	0	0
ERR1711991_1065897|contig-119_1081|-|186|2.814e-46|4|3219|3902|3902[3902]:3714[3714]:189[189]|3644[3644]:3549[3549]:96[96]|3533[3533]:3441[3441]:93[93]|3410[3410]:3219[3219]:192[192]	K03628	rho; transcription termination factor Rho	0	0	0	0	0	0	0	0	0	0	4.08131	0	0	0	0	6.41953	0
ERR1711991_1117683|contig-119_138|+|105|6.804e-22|2|51121|51576|51121[51121]:51426[51426]:306[306]|51481[51481]:51576[51576]:96[96]	K02945	RP-S1, rpsA; small subunit ribosomal protein S1	0	0	0	0	0	0	0	0	0	0	0	0	0	0	0	9.4315	0
ERR1711991_1117683|contig-119_138|+|105|6.804e-22|2|51121|51576|51121[51121]:51426[51426]:306[306]|51481[51481]:51576[51576]:96[96]	K03527	ispH, lytB; 4-hydroxy-3-methylbut-2-en-1-yl diphosphate reductase [EC:1.17.7.4]	0	0	0	0	0	0	0	0	0	0	0	0	0	0	0	9.4315	0
ERR1711991_114891|F8.2_k87_1831848_1_1489|-|98|8.709e-20|1|181|555|555[555]:181[181]:375[375]	K15034	yaeJ; ribosome-associated protein	0	0	0	0	0	0	0	0	0	0	41.3833	70.1455	13.8684	6.6454	0	5.8473	0
ERR1711991_1168684|contig-119_76753|-|141|9.901e-33|2|354|652|652[652]:533[533]:120[120]|470[470]:354[354]:117[117]	K08332	VAC8; vacuolar protein 8	0	0	0	0	0	0	0	0	0	0	0	0	0	0	0	0	16.9875
ERR1711991_1183320|contig-119_138|+|111|1.063e-23|2|16544|16900|16544[16544]:16726[16726]:183[183]|16823[16823]:16900[16900]:78[78]	K09458	fabF, OXSM, CEM1; 3-oxoacyl-[acyl-carrier-protein] synthase II [EC:2.3.1.179]	0	0	0	0	0	0	0	0	0	0	0	0	0	0	0	53.0212	0
ERR1711991_1183320|contig-119_5160|-|162|4.721e-39|2|3821|4180|4180[4180]:4031[4031]:150[150]|3991[3991]:3821[3821]:171[171]	K09458	fabF, OXSM, CEM1; 3-oxoacyl-[acyl-carrier-protein] synthase II [EC:2.3.1.179]	0	0	0	0	0	0	0	0	0	0	0	0	19.4652	0	0	0	20.1631
ERR1711991_1204010|contig-119_30329|-|87|1.784e-16|1|1496|1741|1741[1741]:1496[1496]:246[246]	Unassigned		0	0	0	0	0	0	0	0	0	0	0	0	71.8077	0	49.065	180.142	23.2408
ERR1711991_121357|F8.2_k87_633099_1_1446|-|190|1.759e-47|2|787|1407|1407[1407]:904[904]:504[504]|888[888]:787[787]:102[102]	K03667	hslU; ATP-dependent HslUV protease ATP-binding subunit HslU	0	0	0	0	0	0	0	0	0	0	10.8197	5.70124	0	1.05391	0	0	0
ERR1711991_124|contig-119_33|+|127|1.622e-28|1|51608|51853|51608[51608]:51853[51853]:246[246]	K03644	lipA; lipoyl synthase [EC:2.8.1.8]	0	0	0	0	0	0	0	0	0	0	0	0	0	0	0	90.1716	0
ERR1711991_133737|F8.2_k87_1612_1_6656|+|120|2.076e-26|2|245|613|245[245]:460[460]:216[216]|485[485]:613[613]:129[129]	K01945	purD; phosphoribosylamine---glycine ligase [EC:6.3.4.13]	0	0	0	0	0	0	0	0	0	0	113.204	32.4548	13.053	9.22453	0	0	0
ERR1711991_141250|F8.1_k87_2252821_1_1615|+|78|9.132e-14|1|902|1261|902[902]:1261[1261]:360[360]	K00677	lpxA; UDP-N-acetylglucosamine acyltransferase [EC:2.3.1.129]	0	0	0	0	0	0	0	0	0	0	4.70944	5.70716	0	0	0	0	0
ERR1711991_141792|contig-119_1008|+|59|4.788e-08|1|6298|6519|6298[6298]:6519[6519]:222[222]	K02065	mlaF, linL, mkl; phospholipid/cholesterol/gamma-HCH transport system ATP-binding protein	0	0	0	0	0	0	0	0	0	0	0	0	0	0	0	46.3658	0
ERR1711991_250889|contig-119_50904|+|65|7.481e-10|1|126|344|126[126]:344[344]:219[219]	K01673	cynT, can; carbonic anhydrase [EC:4.2.1.1]	0	0	0	0	0	0	0	0	0	0	0	19.3601	27.1678	0	9.05791	0	11.344
ERR1711991_261676|F4_k87_46914_1_24983|-|263|1.862e-69|1|22807|23115|23115[23115]:22807[22807]:309[309]	K08765	CPT1A; carnitine O-palmitoyltransferase 1, liver isoform [EC:2.3.1.21]	0	0	0	0	0	0	0	0	0	0	0	0	0	0	0	9.76198	0
ERR1711991_276898|contig-119_9079|+|89|4.459e-17|2|661|978|661[661]:834[834]:174[174]|862[862]:978[978]:117[117]	K00052	leuB, IMDH; 3-isopropylmalate dehydrogenase [EC:1.1.1.85]	0	0	0	0	0	0	0	0	0	0	0	0	0	0	0	45.3148	0
ERR1711991_276898|contig-119_9079|+|89|4.459e-17|2|661|978|661[661]:834[834]:174[174]|862[862]:978[978]:117[117]	K01704	leuD, IPMI-S; 3-isopropylmalate/(R)-2-methylmalate dehydratase small subunit [EC:4.2.1.33 4.2.1.35]	0	0	0	0	0	0	0	0	0	0	0	0	0	0	0	45.3148	0
ERR1711991_276898|contig-119_9079|+|89|4.459e-17|2|661|978|661[661]:834[834]:174[174]|862[862]:978[978]:117[117]	K17750	hphB; 3-benzylmalate dehydrogenase [EC:1.1.1.-]	0	0	0	0	0	0	0	0	0	0	0	0	0	0	0	45.3148	0
ERR1711991_317084|contig-119_94713|+|128|8.111e-29|1|526|1167|526[526]:1167[1167]:642[642]	Unassigned		0	0	0	0	0	0	0	0	0	0	0	0	14.1064	0	0	6.93163	0
ERR1711991_321736|contig-119_2479|-|59|4.788e-08|1|11735|11914|11914[11914]:11735[11735]:180[180]	K03665	hflX; GTPase	0	0	0	0	0	0	0	0	0	0	0	0	46.3159	22.9141	0	0	110.004
ERR1711991_366178|F8.1_k87_1547518_1_2846|+|64|1.496e-09|1|255|548|255[255]:548[548]:294[294]	K00796	folP; dihydropteroate synthase [EC:2.5.1.15]	0	0	0	0	0	0	0	0	0	0	17.5041	29.8701	0	0	0	0	0
ERR1711991_366178|F8.1_k87_1547518_1_2846|+|64|1.496e-09|1|255|548|255[255]:548[548]:294[294]	K00950	folK; 2-amino-4-hydroxy-6-hydroxymethyldihydropteridine diphosphokinase [EC:2.7.6.3]	0	0	0	0	0	0	0	0	0	0	17.5041	29.8701	0	0	0	0	0
ERR1711991_366178|F8.1_k87_1547518_1_2846|+|64|1.496e-09|1|255|548|255[255]:548[548]:294[294]	K01633	folB; 7,8-dihydroneopterin aldolase/epimerase/oxygenase [EC:4.1.2.25 5.1.99.8 1.13.11.81]	0	0	0	0	0	0	0	0	0	0	17.5041	29.8701	0	0	0	0	0
ERR1711991_366178|F8.1_k87_1547518_1_2846|+|64|1.496e-09|1|255|548|255[255]:548[548]:294[294]	K13941	folKP; 2-amino-4-hydroxy-6-hydroxymethyldihydropteridine diphosphokinase / dihydropteroate synthase [EC:2.7.6.3 2.5.1.15]	0	0	0	0	0	0	0	0	0	0	17.5041	29.8701	0	0	0	0	0
ERR1711991_366178|F8.1_k87_1547518_1_2846|+|64|1.496e-09|1|255|548|255[255]:548[548]:294[294]	K18780	blaNDM; metallo-beta-lactamase class B NDM [EC:3.5.2.6]	0	0	0	0	0	0	0	0	0	0	17.5041	29.8701	0	0	0	0	0
ERR1711991_366178|F8.1_k87_1547518_1_2846|+|64|1.496e-09|1|255|548|255[255]:548[548]:294[294]	K18824	sul2; dihydropteroate synthase type 2 [EC:2.5.1.15]	0	0	0	0	0	0	0	0	0	0	17.5041	29.8701	0	0	0	0	0
ERR1711991_366178|F8.1_k87_1547518_1_2846|+|64|1.496e-09|1|255|548|255[255]:548[548]:294[294]	K18974	sul1; dihydropteroate synthase type 1 [EC:2.5.1.15]	0	0	0	0	0	0	0	0	0	0	17.5041	29.8701	0	0	0	0	0
ERR1711991_372746|F4_k87_16643_1_1136|+|67|1.87e-10|1|0|128|0[0]:128[128]:129[129]	Unassigned		0	0	0	0	0	0	0	0	0	0	370.995	203.183	0	0	0	0	0
ERR1711991_377766|contig-119_3|+|100|2.177e-20|1|229179|229463|229179[229179]:229463[229463]:285[285]	K03694	clpA; ATP-dependent Clp protease ATP-binding subunit ClpA	0	0	0	0	0	0	0	0	0	0	0	0	0	18.9386	0	465.209	0
ERR1711991_377766|contig-119_3|+|100|2.177e-20|1|229179|229463|229179[229179]:229463[229463]:285[285]	K03695	clpB; ATP-dependent Clp protease ATP-binding subunit ClpB	0	0	0	0	0	0	0	0	0	0	0	0	0	18.9386	0	465.209	0
ERR1711991_377766|contig-119_3|+|100|2.177e-20|1|229179|229463|229179[229179]:229463[229463]:285[285]	K03696	clpC; ATP-dependent Clp protease ATP-binding subunit ClpC	0	0	0	0	0	0	0	0	0	0	0	0	0	18.9386	0	465.209	0
ERR1711991_453409|contig-119_247|+|112|5.315e-24|1|5963|6133|5963[5963]:6133[6133]:171[171]	K03526	gcpE, ispG; (E)-4-hydroxy-3-methylbut-2-enyl-diphosphate synthase [EC:1.17.7.1 1.17.7.3]	0	0	0	0	0	0	0	0	0	0	0	0	65.9284	0	0	143.479	0
ERR1711991_463004|contig-119_54578|+|93|2.787e-18|1|1321|1473|1321[1321]:1473[1473]:153[153]	K10685	UBLE1B, SAE2, UBA2; ubiquitin-like 1-activating enzyme E1 B [EC:6.2.1.45]	0	0	0	0	0	0	0	0	0	0	0	0	0	0	0	94.5794	97.1454
ERR1711991_463004|contig-119_54578|+|93|2.787e-18|1|1321|1473|1321[1321]:1473[1473]:153[153]	K11293	HIRA, HIR1; protein HIRA/HIR1	0	0	0	0	0	0	0	0	0	0	0	0	0	0	0	94.5794	97.1454
ERR1711991_576465|contig-119_64555|+|109|4.252e-23|1|2|262|2[2]:262[262]:261[261]	K12655	OTUD5, DUBA; OTU domain-containing protein 5 [EC:3.4.19.12]	0	0	0	0	0	0	0	0	0	0	0	0	0	0	0	0	33.9502
ERR1711991_598310|contig-119_893|+|72|5.844e-12|2|14288|14611|14288[14288]:14413[14413]:126[126]|14438[14438]:14611[14611]:174[174]	K00226	pyrD; dihydroorotate dehydrogenase (fumarate) [EC:1.3.98.1]	0	0	0	0	0	0	0	0	0	0	0	0	0	0	0	175.095	0
ERR1711991_598310|contig-119_893|+|72|5.844e-12|2|14288|14611|14288[14288]:14413[14413]:126[126]|14438[14438]:14611[14611]:174[174]	K00254	DHODH, pyrD; dihydroorotate dehydrogenase [EC:1.3.5.2]	0	0	0	0	0	0	0	0	0	0	0	0	0	0	0	175.095	0
ERR1711991_602976|F8.1_k87_152308_1_6889|-|78|9.132e-14|1|4747|4935|4935[4935]:4747[4747]:189[189]	K14445	SLC13A2_3_5; solute carrier family 13 (sodium-dependent dicarboxylate transporter), member 2/3/5	0	0	0	0	0	0	0	0	0	0	212.745	108.622	0	0	0	0	0
ERR1711991_61202|contig-119_17|+|53|3.064e-06|1|49714|49899|49714[49714]:49899[49899]:186[186]	K06941	rlmN; 23S rRNA (adenine2503-C2)-methyltransferase [EC:2.1.1.192]	0	0	0	0	0	0	0	0	0	0	0	0	0	0	0	155.936	0
ERR1711991_61202|contig-119_17|+|53|3.064e-06|1|49714|49899|49714[49714]:49899[49899]:186[186]	K15632	cfr; 23S rRNA (adenine-C8)-methyltransferase [EC:2.1.1.224]	0	0	0	0	0	0	0	0	0	0	0	0	0	0	0	155.936	0
ERR1711991_61202|contig-119_56849|-|65|7.481e-10|1|1269|1457|1457[1457]:1269[1269]:189[189]	K06941	rlmN; 23S rRNA (adenine2503-C2)-methyltransferase [EC:2.1.1.192]	0	0	0	0	0	0	0	0	0	0	0	0	0	0	0	89.6742	0
ERR1711991_61202|contig-119_56849|-|65|7.481e-10|1|1269|1457|1457[1457]:1269[1269]:189[189]	K15632	cfr; 23S rRNA (adenine-C8)-methyltransferase [EC:2.1.1.224]	0	0	0	0	0	0	0	0	0	0	0	0	0	0	0	89.6742	0
ERR1711991_617668|contig-119_123|+|178|7.204e-44|2|1025|1474|1025[1025]:1261[1261]:237[237]|1292[1292]:1474[1474]:183[183]	K06207	typA, bipA; GTP-binding protein	0	0	0	0	0	0	0	0	0	0	5.84259	0	0	0	0	16.7104	0
ERR1711991_639807|contig-119_595|-|98|8.709e-20|1|18496|18711|18711[18711]:18496[18496]:216[216]	K00627	DLAT, aceF, pdhC; pyruvate dehydrogenase E2 component (dihydrolipoamide acetyltransferase) [EC:2.3.1.12]	0	0	0	0	0	0	0	0	0	0	0	0	0	0	0	21.475	0
ERR1711991_639807|contig-119_595|-|98|8.709e-20|1|18496|18711|18711[18711]:18496[18496]:216[216]	K00658	DLST, sucB; 2-oxoglutarate dehydrogenase E2 component (dihydrolipoamide succinyltransferase) [EC:2.3.1.61]	0	0	0	0	0	0	0	0	0	0	0	0	0	0	0	21.475	0
ERR1711991_645290|F8.2_k87_845203_1_1434|+|145|6.188e-34|1|184|498|184[184]:498[498]:315[315]	K07738	nrdR; transcriptional repressor NrdR	0	0	0	0	0	0	0	0	0	0	47.2804	0	0	0	0	0	0
ERR1711991_651883|contig-119_830|+|109|4.252e-23|1|21909|22370|21909[21909]:22370[22370]:462[462]	Unassigned		0	0	0	0	0	0	0	0	0	0	0	0	0	0	13.7874	3.29585	5.37533
ERR1711991_699655|F8.2_k87_2108449_1_1382|+|240|1.562e-62|1|1073|1381|1073[1073]:1381[1381]:309[309]	Unassigned		0	0	0	0	0	0	0	0	0	0	0	15.746	0	0	0	0	0
ERR1711991_71245|F8.1_k87_896884_1_3634|-|62|5.985e-09|1|740|976|976[976]:740[740]:237[237]	K02858	ribB, RIB3; 3,4-dihydroxy 2-butanone 4-phosphate synthase [EC:4.1.99.12]	0	0	0	0	0	0	0	0	0	0	31.0454	65.7616	0	0	0	32.5401	16.9875
ERR1711991_71245|F8.1_k87_896884_1_3634|-|62|5.985e-09|1|740|976|976[976]:740[740]:237[237]	K14652	ribBA; 3,4-dihydroxy 2-butanone 4-phosphate synthase / GTP cyclohydrolase II [EC:4.1.99.12 3.5.4.25]	0	0	0	0	0	0	0	0	0	0	31.0454	65.7616	0	0	0	32.5401	16.9875
ERR1711991_730510|contig-119_60243|+|617|5.074e-176|1|27|893|27[27]:893[893]:867[867]	K03231	EEF1A; elongation factor 1-alpha	0	0	0	0	0	0	0	0	0	0	0	0	0	18.6552	0	0	2.89066
ERR1711991_842540|F8.1_k87_1495200_1_1959|+|79|4.566e-14|2|32|383|32[32]:79[79]:48[48]|192[192]:383[383]:192[192]	K08963	mtnA; methylthioribose-1-phosphate isomerase [EC:5.3.1.23]	0	0	0	0	0	0	0	0	0	0	0	0	18.4518	0	0	0	0
ERR1711991_860920|contig-119_46069|-|51|1.226e-05|1|8|187|187[187]:8[8]:180[180]	K00024	mdh; malate dehydrogenase [EC:1.1.1.37]	0	0	0	0	0	0	0	0	0	0	0	0	23.1579	0	0	35.7922	0
ERR1711991_861066|contig-119_57592|+|136|3.168e-31|1|1016|1414|1016[1016]:1414[1414]:399[399]	K04409	PAK1; p21-activated kinase 1 [EC:2.7.11.1]	0	0	0	0	0	0	0	0	0	0	0	0	0	2.71534	0	0	7.37069
ERR1711991_861066|contig-119_57592|+|136|3.168e-31|1|1016|1414|1016[1016]:1414[1414]:399[399]	K04410	PAK2; p21-activated kinase 2 [EC:2.7.11.1]	0	0	0	0	0	0	0	0	0	0	0	0	0	2.71534	0	0	7.37069
ERR1711991_861066|contig-119_57592|+|136|3.168e-31|1|1016|1414|1016[1016]:1414[1414]:399[399]	K05733	PAK3, MRX30; p21-activated kinase 3 [EC:2.7.11.1]	0	0	0	0	0	0	0	0	0	0	0	0	0	2.71534	0	0	7.37069
ERR1711991_861066|contig-119_57592|+|136|3.168e-31|1|1016|1414|1016[1016]:1414[1414]:399[399]	K05734	PAK4; p21-activated kinase 4 [EC:2.7.11.1]	0	0	0	0	0	0	0	0	0	0	0	0	0	2.71534	0	0	7.37069
ERR1711991_861066|contig-119_57592|+|136|3.168e-31|1|1016|1414|1016[1016]:1414[1414]:399[399]	K05735	PAK6; p21-activated kinase 6 [EC:2.7.11.1]	0	0	0	0	0	0	0	0	0	0	0	0	0	2.71534	0	0	7.37069
ERR1711991_861066|contig-119_57592|+|136|3.168e-31|1|1016|1414|1016[1016]:1414[1414]:399[399]	K05736	PAK5, PAK7; p21-activated kinase 5 [EC:2.7.11.1]	0	0	0	0	0	0	0	0	0	0	0	0	0	2.71534	0	0	7.37069
ERR1711991_861066|contig-119_57592|+|136|3.168e-31|1|1016|1414|1016[1016]:1414[1414]:399[399]	K08286	E2.7.11.-; protein-serine/threonine kinase [EC:2.7.11.-]	0	0	0	0	0	0	0	0	0	0	0	0	0	2.71534	0	0	7.37069
ERR1711991_861066|contig-119_57592|+|136|3.168e-31|1|1016|1414|1016[1016]:1414[1414]:399[399]	K19833	CLA4; serine/threonine-protein kinase CLA4 [EC:2.7.11.1]	0	0	0	0	0	0	0	0	0	0	0	0	0	2.71534	0	0	7.37069
ERR1711991_882599|contig-119_46474|+|65|7.481e-10|1|1270|1494|1270[1270]:1494[1494]:225[225]	K01657	trpE; anthranilate synthase component I [EC:4.1.3.27]	0	0	0	0	0	0	0	0	0	0	0	0	0	0	21.0166	24.1619	48.918
ERR1711991_989334|F8.1_k87_1324536_1_1489|-|72|5.844e-12|1|1004|1330|1330[1330]:1004[1004]:327[327]	K06966	ppnN; pyrimidine/purine-5'-nucleotide nucleosidase [EC:3.2.2.10 3.2.2.-]	0	0	0	0	0	0	0	0	0	0	25.7202	38.194	0	0	0	10.1967	0
ERR1711993_149243|contig-119_69075|-|72|5.844e-12|1|1015|1230|1230[1230]:1015[1015]:216[216]	K03671	trxA; thioredoxin 1	0	0	0	0	0	0	0	0	0	0	0	0	13.2661	0	0	0	11.243
ERR1711994_1082793|contig-119_21772|-|84|1.427e-15|1|17|280|280[280]:17[17]:264[264]	K08597	SENP8, NEDP1, DEN1; sentrin-specific protease 8 [EC:3.4.22.68]	0	0	0	0	0	0	0	0	0	0	11.8821	0	0	0	0	0	0
ERR1711994_1083682|contig-119_14634|+|85|7.134e-16|2|2199|2399|2199[2199]:2279[2279]:81[81]|2298[2298]:2399[2399]:102[102]	K03386	PRDX2_4, ahpC; peroxiredoxin (alkyl hydroperoxide reductase subunit C) [EC:1.11.1.15]	0	0	0	0	0	0	0	0	0	0	0	0	0	0	0	32.2589	0
ERR1711994_1083682|contig-119_14634|+|85|7.134e-16|2|2199|2399|2199[2199]:2279[2279]:81[81]|2298[2298]:2399[2399]:102[102]	K20011	PRDX3; peroxiredoxin 3 [EC:1.11.1.15]	0	0	0	0	0	0	0	0	0	0	0	0	0	0	0	32.2589	0
ERR1711994_963842|contig-119_48834|+|171|9.221e-42|1|1335|1604|1335[1335]:1604[1604]:270[270]	Unassigned		0	0	0	0	0	0	0	0	0	0	0	0	0	0	0	0	58.2068
ERR1711995_278865|contig-119_1081|-|48|9.805e-05|1|3909|4082|4082[4082]:3909[3909]:174[174]	K03628	rho; transcription termination factor Rho	0	0	0	0	0	0	0	0	0	0	0	0	0	0	16.5065	132.314	0
ERR1711998_126561|contig-119_470|-|121|1.038e-26|2|19260|19772|19772[19772]:19536[19536]:237[237]|19427[19427]:19260[19260]:168[168]	K03667	hslU; ATP-dependent HslUV protease ATP-binding subunit HslU	0	0	0	0	0	0	0	0	0	0	0	0	3.57941	0	0	18.4683	0
ERR1711998_162420|contig-119_88906|-|170|1.844e-41|1|674|967|967[967]:674[674]:294[294]	K00597	MTRR; methionine synthase reductase [EC:1.16.1.8]	0	0	0	0	0	0	0	0	0	0	0	0	0	13.456	7.82958	0	0
ERR1711998_431362|contig-119_82490|+|300|1.355e-80|1|5|1012|5[5]:1012[1012]:1008[1008]	Unassigned		0	0	0	0	0	0	0	0	0	0	0	0	4.52316	7.7056	0	0	0
ERR1712000_113292|P4_k87_1160979_1_1578|+|210|1.677e-53|2|1008|1575|1008[1008]:1196[1196]:189[189]|1261[1261]:1575[1575]:315[315]	K17630	RASA4, CAPRI; Ras GTPase-activating protein 4	0	0	0	0	0	0	0	0	0	0	0	0	0	0	0	2.72468	0
ERR1712000_216284|P4_k87_24416_1_13458|+|62|5.985e-09|1|5359|5712|5359[5359]:5712[5712]:354[354]	K02516	PRMT5, HSL7; type II protein arginine methyltransferase [EC:2.1.1.320]	0	0	0	0	0	0	0	0	0	0	0	0	0	0	0	13.3869	0
ERR1712000_254045|P4_k87_2239931_1_1637|-|197|1.374e-49|2|123|517|517[517]:254[254]:264[264]|197[197]:123[123]:75[75]	K09704	K09704; uncharacterized protein	0	0	0	0	0	0	0	0	0	0	0	0	0	0	0	0	4.97747
ERR1712000_323777|contig-119_52530|-|70|2.338e-11|1|722|958|958[958]:722[722]:237[237]	K03009	RPB12, POLR2K; DNA-directed RNA polymerases I, II, and III subunit RPABC4	0	0	0	0	0	0	0	0	0	0	0	0	33.6858	0	0	0	0
ERR1712000_406281|contig-119_48707|+|150|1.934e-35|1|11|496|11[11]:496[496]:486[486]	K01530	E7.6.2.1; phospholipid-translocating ATPase [EC:7.6.2.1]	0	0	0	0	0	0	0	0	0	0	0	0	0	1.62685	4.536	0	1.57634
ERR1712000_50186|contig-119_1112|+|152|4.834e-36|2|13852|14331|13852[13852]:14112[14112]:261[261]|14212[14212]:14331[14331]:120[120]	K01555	FAH, fahA; fumarylacetoacetase [EC:3.7.1.2]	0	0	0	0	0	0	0	0	0	0	0	0	0	3.14674	4.21061	38.859	0
ERR1712000_591506|contig-119_117471|+|480|8.841e-135|1|200|1003|200[200]:1003[1003]:804[804]	K01870	IARS, ileS; isoleucyl-tRNA synthetase [EC:6.1.1.5]	0	0	0	0	0	0	0	0	0	0	2.92555	1.59337	8.19509	2.97959	12.1936	6.89155	6.61884
ERR1712000_607874|contig-119_68282|+|96|3.483e-19|1|48|395|48[48]:395[395]:348[348]	K02184	FMN2; formin 2	0	0	0	0	0	0	0	0	0	0	0	0	6.23737	8.89369	7.02818	0	8.78467
ERR1712000_7857|contig-119_91877|+|51|1.226e-05|1|195|815|195[195]:815[815]:621[621]	K15181	TH1L, NELFD; negative elongation factor C/D	0	0	0	0	0	0	0	0	0	0	0	0	0	0	0	3.67082	0
ERR1712000_7857|contig-119_91877|+|51|1.226e-05|1|195|815|195[195]:815[815]:621[621]	K15280	SLC35C2; solute carrier family 35, member C2	0	0	0	0	0	0	0	0	0	0	0	0	0	0	0	3.67082	0
ERR1712000_793067|F8.2_k87_382819_1_2481|+|57|1.915e-07|1|347|916|347[347]:916[916]:570[570]	K00046	idnO; gluconate 5-dehydrogenase [EC:1.1.1.69]	0	0	0	0	0	0	0	0	0	0	23.1274	17.7785	6.38585	2.35886	0	0	0
ERR1712000_793067|F8.2_k87_382819_1_2481|+|57|1.915e-07|1|347|916|347[347]:916[916]:570[570]	K00065	kduD; 2-dehydro-3-deoxy-D-gluconate 5-dehydrogenase [EC:1.1.1.127]	0	0	0	0	0	0	0	0	0	0	23.1274	17.7785	6.38585	2.35886	0	0	0
ERR1712001_104216|contig-119_353|+|59|4.788e-08|1|7271|7489|7271[7271]:7489[7489]:219[219]	K07199	PRKAB; 5'-AMP-activated protein kinase, regulatory beta subunit	0	0	0	0	0	0	0	0	0	0	0	0	0	10.7686	9.05791	44.8356	0
ERR1712002_91042|contig-119_48531|-|166|2.951e-40|2|406|931|931[931]:845[845]:87[87]|780[783]:406[406]:375[372]	Unassigned		0	0	0	0	0	0	0	0	0	0	0	0	2.54484	0	0	0	3.64731
ERR1712002_997477|contig-119_82844|+|63|2.992e-09|1|1438|1623|1438[1438]:1623[1623]:186[186]	Unassigned		0	0	0	0	0	0	0	0	0	0	0	0	19.4614	0	0	0	0
ERR1712003_375197|contig-119_27723|-|74|1.461e-12|1|2051|2200|2200[2200]:2051[2051]:150[150]	K02925	RP-L3e, RPL3; large subunit ribosomal protein L3e	0	0	0	0	0	0	0	0	0	0	0	0	220.877	0	0	0	0
ERR1712008_353424|contig-119_34|-|53|3.064e-06|1|44128|44289|44289[44289]:44128[44128]:162[162]	K06158	ABCF3; ATP-binding cassette, subfamily F, member 3	0	0	0	0	0	0	0	0	0	0	0	0	58.4397	0	0	532.69	0
ERR1712008_353424|contig-119_34|-|53|3.064e-06|1|44128|44289|44289[44289]:44128[44128]:162[162]	K10829	fhuC; ferric hydroxamate transport system ATP-binding protein [EC:7.2.2.16]	0	0	0	0	0	0	0	0	0	0	0	0	58.4397	0	0	532.69	0
ERR1712010_249803|contig-119_41113|+|277|1.137e-73|1|1|399|1[1]:399[399]:399[399]	K02877	RP-L15e, RPL15; large subunit ribosomal protein L15e	0	0	0	0	0	0	0	0	0	0	0	0	11.2462	0	0	0	0
ERR1712010_249803|contig-119_41113|+|277|1.137e-73|1|1|399|1[1]:399[399]:399[399]	K15276	SLC35B2, PAPST1; solute carrier family 35 (adenosine 3'-phospho 5'-phosphosulfate transporter), member B2	0	0	0	0	0	0	0	0	0	0	0	0	11.2462	0	0	0	0
ERR1712012_1314461|contig-119_36549|+|252|3.814e-66|1|54|1217|54[54]:1217[1217]:1164[1164]	K10394	KIF3A; kinesin family member 3A	0	0	0	0	0	0	0	0	0	0	0	0	1.5994	5.56887	0	0.72986	0
ERR1712013_433753|contig-119_10326|+|57|1.915e-07|1|2492|2680|2492[2492]:2680[2680]:189[189]	Unassigned		0	0	0	0	0	0	0	0	0	0	0	0	0	17.9481	0	0	56.1913
ERR1712018_800507|contig-119_66687|+|448|3.797e-125|2|124|988|124[124]:183[183]:60[60]|251[254]:988[988]:738[735]	K01883	CARS, cysS; cysteinyl-tRNA synthetase [EC:6.1.1.16]	0	0	0	0	0	0	0	0	0	0	0	0	0	0	0	0	5.70082
ERR1712018_834823|contig-119_145|+|99|4.354e-20|1|22338|22550|22338[22338]:22550[22550]:213[213]	K09458	fabF, OXSM, CEM1; 3-oxoacyl-[acyl-carrier-protein] synthase II [EC:2.3.1.179]	0	0	0	0	0	0	0	0	0	0	0	0	0	0	18.0259	175.663	0
ERR1712019_190564|contig-119_14054|-|89|4.459e-17|1|79|384|384[384]:79[79]:306[306]	K07566	tsaC, rimN, SUA5; L-threonylcarbamoyladenylate synthase [EC:2.7.7.87]	0	0	0	0	0	0	0	0	0	0	0	0	0	0	22.6761	0	38.82
ERR1712020_58590|contig-119_89503|-|237|1.25e-61|1|176|814|814[814]:176[176]:639[639]	K10896	FANCM; fanconi anemia group M protein	0	0	0	0	0	0	0	0	0	0	0	0	9.07317	4.8012	0	3.49532	0
ERR1712020_58590|contig-119_89503|-|237|1.25e-61|1|176|814|814[814]:176[176]:639[639]	K14635	MPH1; ATP-dependent DNA helicase MPH1 [EC:3.6.4.12]	0	0	0	0	0	0	0	0	0	0	0	0	9.07317	4.8012	0	3.49532	0
ERR1712023_333772|contig-119_6607|-|102|5.443e-21|1|2|220|220[220]:2[2]:219[219]	Unassigned		0	0	0	0	0	0	0	0	0	0	0	0	0	0	8.77718	0	0
ERR1712023_482334|contig-119_122|+|64|1.496e-09|1|29277|29429|29277[29277]:29429[29429]:153[153]	K00058	serA, PHGDH; D-3-phosphoglycerate dehydrogenase / 2-oxoglutarate reductase [EC:1.1.1.95 1.1.1.399]	0	0	0	0	0	0	0	0	0	0	125.626	0	0	0	0	189.159	0
ERR1712023_482334|contig-119_122|+|64|1.496e-09|1|29277|29429|29277[29277]:29429[29429]:153[153]	K03977	engA, der; GTPase	0	0	0	0	0	0	0	0	0	0	125.626	0	0	0	0	189.159	0
ERR1712023_540269|contig-119_91684|-|89|4.459e-17|1|100|339|339[339]:100[100]:240[240]	K00602	purH; phosphoribosylaminoimidazolecarboxamide formyltransferase / IMP cyclohydrolase [EC:2.1.2.3 3.5.4.10]	0	0	0	0	0	0	0	0	0	0	166.536	97.5009	36.9037	42.5057	19.7612	108.549	0
ERR1712025_1093371|F4_k87_443194_1_3015|+|111|1.063e-23|2|3|319|3[3]:98[98]:96[96]|170[188]:319[319]:150[132]	K05756	ARPC3; actin related protein 2/3 complex, subunit 3	0	0	0	0	0	0	0	0	0	0	0	0	0	0	10.6262	0	0
ERR1712025_1210996|contig-119_44206|+|107|1.701e-22|1|121|681|121[121]:681[681]:561[561]	Unassigned		0	0	0	0	0	0	0	0	0	0	0	0	0	0	9.23143	0	13.038
ERR1712025_1455661|contig-119_16874|+|87|1.784e-16|1|1770|2060|1770[1770]:2060[2060]:291[291]	Unassigned		0	0	0	0	0	0	0	0	0	0	23.5759	10.3121	23.5749	0	41.6916	22.6574	0
ERR1712025_635533|contig-119_80515|+|130|2.028e-29|1|2|274|2[2]:274[274]:273[273]	K12813	DHX16; pre-mRNA-splicing factor ATP-dependent RNA helicase DHX16 [EC:3.6.4.13]	0	0	0	0	0	0	0	0	0	0	0	0	83.7533	0	49.7576	0	0
ERR1712025_804352|P4_k87_2471858_1_1032|+|173|2.305e-42|1|548|874|548[548]:874[874]:327[327]	Unassigned		0	0	0	0	0	0	0	0	0	0	0	29.843	0	0	0	0	0
ERR1712029_350256|F4_k87_304796_1_3931|+|73|2.922e-12|1|507|713|507[507]:713[713]:207[207]	K00627	DLAT, aceF, pdhC; pyruvate dehydrogenase E2 component (dihydrolipoamide acetyltransferase) [EC:2.3.1.12]	0	0	0	0	0	0	0	0	0	0	40.7413	21.9782	0	0	0	0	0
ERR1712029_350256|F4_k87_304796_1_3931|+|73|2.922e-12|1|507|713|507[507]:713[713]:207[207]	K01615	gcdA; glutaconyl-CoA decarboxylase subunit alpha [EC:7.2.4.5]	0	0	0	0	0	0	0	0	0	0	40.7413	21.9782	0	0	0	0	0
ERR1712029_350256|F4_k87_304796_1_3931|+|73|2.922e-12|1|507|713|507[507]:713[713]:207[207]	K17490	E2.1.3.1-1.3S; methylmalonyl-CoA carboxyltransferase 1.3S subunit [EC:2.1.3.1]	0	0	0	0	0	0	0	0	0	0	40.7413	21.9782	0	0	0	0	0
ERR1712029_538618|F4_k87_558422_1_7870|-|53|3.064e-06|1|1709|2026|2026[2026]:1709[1709]:318[318]	K13511	TAZ; monolysocardiolipin acyltransferase [EC:2.3.1.-]	0	0	0	0	0	0	0	0	0	0	0	0	24.4004	0	0	0	0
ERR1712029_906717|contig-119_128050|+|109|4.252e-23|1|11|196|11[11]:196[196]:186[186]	Unassigned		0	0	0	0	0	0	0	0	0	0	0	0	0	0	13.1299	0	0
ERR1712032_68116|contig-119_159|+|66|3.74e-10|1|54539|54754|54539[54539]:54754[54754]:216[216]	K00275	pdxH, PNPO; pyridoxamine 5'-phosphate oxidase [EC:1.4.3.5]	0	0	0	0	0	0	0	0	0	0	36.5226	0	0	0	0	64.4251	0
ERR1712032_691276|contig-119_44968|+|63|2.992e-09|1|479|859|479[479]:859[859]:381[381]	K03299	TC.GNTP; gluconate:H+ symporter, GntP family	0	0	0	0	0	0	0	0	0	0	94.5316	90.6408	34.9438	6.29348	0	11.1026	3.10064
ERR1712032_691276|contig-119_44968|+|63|2.992e-09|1|479|859|479[479]:859[859]:381[381]	K06155	gntT; Gnt-I system high-affinity gluconate transporter	0	0	0	0	0	0	0	0	0	0	94.5316	90.6408	34.9438	6.29348	0	11.1026	3.10064
ERR1712032_691276|contig-119_44968|+|63|2.992e-09|1|479|859|479[479]:859[859]:381[381]	K06156	gntU; Gnt-I system low-affinity gluconate transporter	0	0	0	0	0	0	0	0	0	0	94.5316	90.6408	34.9438	6.29348	0	11.1026	3.10064
ERR1712032_91342|F8.1_k87_1397610_1_1034|+|236|2.499e-61|1|119|853|119[119]:853[853]:735[735]	Unassigned		0	0	0	0	0	0	0	0	0	0	6.7852	4.00341	0	0	0	0	0
ERR1712034_270441|F8.2_k87_513128_1_1079|-|53|3.064e-06|1|849|1073|1073[1073]:849[849]:225[225]	K02483	K02483; two-component system, OmpR family, response regulator	0	0	0	0	0	0	0	0	0	0	0	0	0	0	31.8142	0	0
ERR1712034_270441|F8.2_k87_513128_1_1079|-|53|3.064e-06|1|849|1073|1073[1073]:849[849]:225[225]	K07659	ompR; two-component system, OmpR family, phosphate regulon response regulator OmpR	0	0	0	0	0	0	0	0	0	0	0	0	0	0	31.8142	0	0
ERR1712034_306519|contig-119_79156|-|177|1.441e-43|2|324|747|747[747]:682[682]:66[66]|632[635]:324[324]:309[306]	Unassigned		0	0	0	0	0	0	0	0	0	0	0	0	0	0	0	6.00747	6.74639
ERR1712038_1823551|contig-119_74113|+|154|1.209e-36|1|4|432|4[4]:432[432]:429[429]	Unassigned		0	0	0	0	0	0	0	0	0	0	5.48261	0	6.06329	0	10.5091	3.95177	4.33384
ERR1712038_590603|contig-119_86447|-|215|5.241e-55|1|0|533|533[533]:0[0]:534[534]	K12830	SF3B3, SAP130, RSE1; splicing factor 3B subunit 3	0	0	0	0	0	0	0	0	0	0	0	0	1.81592	0	0	4.84721	7.83795
ERR1712039_1038807|F8.2_k87_1174907_1_1161|+|77|1.826e-13|2|451|741|451[451]:525[525]:75[75]|562[562]:741[741]:180[180]	K01188	E3.2.1.21; beta-glucosidase [EC:3.2.1.21]	0	0	0	0	0	0	0	0	0	0	0	14.2026	0	0	0	0	0
ERR1712039_1038807|F8.2_k87_1174907_1_1161|+|77|1.826e-13|2|451|741|451[451]:525[525]:75[75]|562[562]:741[741]:180[180]	K01207	nagZ; beta-N-acetylhexosaminidase [EC:3.2.1.52]	0	0	0	0	0	0	0	0	0	0	0	14.2026	0	0	0	0	0
ERR1712039_1038807|F8.2_k87_1174907_1_1161|+|77|1.826e-13|2|451|741|451[451]:525[525]:75[75]|562[562]:741[741]:180[180]	K05349	bglX; beta-glucosidase [EC:3.2.1.21]	0	0	0	0	0	0	0	0	0	0	0	14.2026	0	0	0	0	0
ERR1712039_490999|contig-119_5825|+|51|1.226e-05|1|915|1139|915[915]:1139[1139]:225[225]	K00108	betA, CHDH; choline dehydrogenase [EC:1.1.99.1]	0	0	0	0	0	0	0	0	0	0	0	0	0	0	31.5249	0	12.2295
ERR1712039_490999|contig-119_5825|+|51|1.226e-05|1|915|1139|915[915]:1139[1139]:225[225]	K16873	hmfH; 5-(hydroxymethyl)furfural/furfural oxidase [EC:1.1.3.47 1.1.3.-]	0	0	0	0	0	0	0	0	0	0	0	0	0	0	31.5249	0	12.2295
ERR1712044_108199|contig-119_40039|-|83|2.854e-15|2|538|907|907[907]:785[785]:123[123]|648[648]:538[538]:111[111]	Unassigned		0	0	0	0	0	0	0	0	0	0	0	0	0	0	15.4774	0	0
ERR1712046_483604|contig-119_45247|-|76|3.653e-13|1|1|159|159[159]:1[1]:159[159]	K01419	hslV, clpQ; ATP-dependent HslUV protease, peptidase subunit HslV [EC:3.4.25.2]	0	0	0	0	0	0	0	0	0	0	0	0	64.216	0	0	0	0
ERR1712048_1156212|contig-119_42953|+|197|1.374e-49|2|25|598|25[25]:105[105]:81[81]|170[179]:598[598]:429[420]	K06997	yggS, PROSC; PLP dependent protein	0	0	0	0	0	0	0	0	0	0	0	0	4.59826	0	6.34669	0	0
ERR1712048_553007|contig-119_58295|-|95|6.967e-19|1|1231|1629|1629[1629]:1231[1231]:399[399]	Unassigned		0	0	0	0	0	0	0	0	0	0	0	0	18.7437	5.43069	26.5555	4.81937	0
ERR1712048_644812|F8.1_k87_3016142_1_1050|-|72|5.844e-12|1|114|311|311[311]:114[114]:198[198]	K00290	LYS1; saccharopine dehydrogenase (NAD+, L-lysine forming) [EC:1.5.1.7]	0	0	0	0	0	0	0	0	0	0	93.213	23.4648	0	0	0	0	0
ERR1712048_644812|F8.1_k87_3016142_1_1050|-|72|5.844e-12|1|114|311|311[311]:114[114]:198[198]	K00293	LYS9; saccharopine dehydrogenase (NADP+, L-glutamate forming) [EC:1.5.1.10]	0	0	0	0	0	0	0	0	0	0	93.213	23.4648	0	0	0	0	0
ERR1712048_644812|F8.1_k87_3016142_1_1050|-|72|5.844e-12|1|114|311|311[311]:114[114]:198[198]	Unassigned		0	0	0	0	0	0	0	0	0	0	93.213	23.4648	0	0	0	0	0
ERR1712048_644812|F8.1_k87_3016988_1_1353|-|78|9.132e-14|1|120|311|311[311]:120[120]:192[192]	K00290	LYS1; saccharopine dehydrogenase (NAD+, L-lysine forming) [EC:1.5.1.7]	0	0	0	0	0	0	0	0	0	0	76.6649	205.305	34.645	0	0	0	0
ERR1712048_644812|F8.1_k87_3016988_1_1353|-|78|9.132e-14|1|120|311|311[311]:120[120]:192[192]	K00293	LYS9; saccharopine dehydrogenase (NADP+, L-glutamate forming) [EC:1.5.1.10]	0	0	0	0	0	0	0	0	0	0	76.6649	205.305	34.645	0	0	0	0
ERR1712048_644812|F8.1_k87_3016988_1_1353|-|78|9.132e-14|1|120|311|311[311]:120[120]:192[192]	Unassigned		0	0	0	0	0	0	0	0	0	0	76.6649	205.305	34.645	0	0	0	0
ERR1712048_749867|F8.1_k87_190985_1_1093|-|92|5.574e-18|1|857|1069|1069[1069]:857[857]:213[213]	Unassigned		0	0	0	0	0	0	0	0	0	0	18.5645	17.4958	0	0	0	0	0
ERR1712048_986774|contig-119_66514|-|174|1.153e-42|1|206|622|622[622]:206[206]:417[417]	K14774	UTP25, DEF; U3 small nucleolar RNA-associated protein 25	0	0	0	0	0	0	0	0	0	0	0	0	3.28284	0	0	0	4.68671
ERR1712050_336891|contig-119_78468|-|115|6.644e-25|1|510|788|788[788]:510[510]:279[279]	Unassigned		0	0	0	0	0	0	0	0	0	0	0	21.5586	0	0	0	0	0
ERR1712050_611644|contig-119_3166|+|117|1.661e-25|1|5709|5912|5709[5709]:5912[5912]:204[204]	K00410	fbcH; ubiquinol-cytochrome c reductase cytochrome b/c1 subunit	0	0	0	0	0	0	0	0	0	0	0	0	0	0	0	46.9389	0
ERR1712050_611644|contig-119_3166|+|117|1.661e-25|1|5709|5912|5709[5709]:5912[5912]:204[204]	K00412	CYTB, petB; ubiquinol-cytochrome c reductase cytochrome b subunit	0	0	0	0	0	0	0	0	0	0	0	0	0	0	0	46.9389	0
ERR1712050_611644|contig-119_3166|+|117|1.661e-25|1|5709|5912|5709[5709]:5912[5912]:204[204]	K02635	petB; cytochrome b6	0	0	0	0	0	0	0	0	0	0	0	0	0	0	0	46.9389	0
ERR1712050_611644|contig-119_8387|+|117|1.661e-25|1|903|1106|903[903]:1106[1106]:204[204]	K00410	fbcH; ubiquinol-cytochrome c reductase cytochrome b/c1 subunit	0	0	0	0	0	0	0	0	0	0	0	0	0	0	0	46.9389	23.1153
ERR1712050_611644|contig-119_8387|+|117|1.661e-25|1|903|1106|903[903]:1106[1106]:204[204]	K00412	CYTB, petB; ubiquinol-cytochrome c reductase cytochrome b subunit	0	0	0	0	0	0	0	0	0	0	0	0	0	0	0	46.9389	23.1153
ERR1712050_611644|contig-119_8387|+|117|1.661e-25|1|903|1106|903[903]:1106[1106]:204[204]	K02635	petB; cytochrome b6	0	0	0	0	0	0	0	0	0	0	0	0	0	0	0	46.9389	23.1153
ERR1712050_796624|contig-119_3703|-|81|1.141e-14|1|5989|6186|6186[6186]:5989[5989]:198[198]	K03321	TC.SULP; sulfate permease, SulP family	0	0	0	0	0	0	0	0	0	0	0	0	0	0	0	228.95	0
ERR1712054_319664|contig-119_89561|-|396|1.71e-109|1|13|1041|1041[1041]:13[13]:1029[1029]	K05719	ITGB1, CD29; integrin beta 1	0	0	0	0	0	0	0	0	0	0	0	0	0.878537	3.71702	10.7297	3.56764	3.85325
ERR1712054_319664|contig-119_89561|-|396|1.71e-109|1|13|1041|1041[1041]:13[13]:1029[1029]	K17531	OBSCN, ARHGEF30; obscurin-RhoGEF [EC:2.7.11.1]	0	0	0	0	0	0	0	0	0	0	0	0	0.878537	3.71702	10.7297	3.56764	3.85325
ERR1712054_707676|F4_k87_1245726_1_8495|-|135|6.336e-31|1|7520|7822|7822[7822]:7520[7520]:303[303]	K10408	DNAH; dynein heavy chain, axonemal	0	0	0	0	0	0	0	0	0	0	0	0	11.0782	0	7.48489	14.1596	6.97724
ERR1712061_428383|F8.1_k87_1515864_1_8160|-|83|2.854e-15|1|3996|4295|4295[4295]:3996[3996]:300[300]	K01802	E5.2.1.8; peptidylprolyl isomerase [EC:5.2.1.8]	0	0	0	0	0	0	0	0	0	0	41.384	133.109	33.9325	0	0	0	0
ERR1712061_428383|F8.1_k87_1515864_1_8160|-|83|2.854e-15|1|3996|4295|4295[4295]:3996[3996]:300[300]	K03768	PPIB, ppiB; peptidyl-prolyl cis-trans isomerase B (cyclophilin B) [EC:5.2.1.8]	0	0	0	0	0	0	0	0	0	0	41.384	133.109	33.9325	0	0	0	0
ERR1712061_428383|F8.1_k87_1515864_1_8160|-|83|2.854e-15|1|3996|4295|4295[4295]:3996[3996]:300[300]	K12733	PPIL1; peptidyl-prolyl cis-trans isomerase-like 1 [EC:5.2.1.8]	0	0	0	0	0	0	0	0	0	0	41.384	133.109	33.9325	0	0	0	0
ERR1712066_1025796|contig-119_306|-|84|1.427e-15|2|4443|4760|4760[4760]:4614[4614]:147[147]|4598[4598]:4443[4443]:156[156]	K00134	GAPDH, gapA; glyceraldehyde 3-phosphate dehydrogenase [EC:1.2.1.12]	0	0	0	0	0	0	0	0	0	0	8.06946	0	15.3645	0	0	81.1437	0
ERR1712066_506692|contig-119_13037|+|55|7.66e-07|1|4460|4726|4460[4460]:4726[4726]:267[267]	Unassigned		0	0	0	0	0	0	0	0	0	0	0	0	0	0	20.3372	0	0
ERR1712070_125673|contig-119_71548|-|90|2.229e-17|1|1179|1502|1502[1502]:1179[1179]:324[324]	K07152	SCO1_2; protein SCO1/2	0	0	0	0	0	0	0	0	0	0	0	0	0	0	4.03139	0	0
ERR1712070_1286071|contig-119_57403|-|192|4.397e-48|1|39|509|509[509]:39[39]:471[471]	K01711	gmd, GMDS; GDPmannose 4,6-dehydratase [EC:4.2.1.47]	0	0	0	0	0	0	0	0	0	0	0	0	2.37036	3.5107	16.8062	5.51041	5.13986
ERR1712070_1309198|contig-119_74826|-|75|7.305e-13|1|854|1084|1084[1084]:854[854]:231[231]	K07393	ECM4, yqjG; glutathionyl-hydroquinone reductase [EC:1.8.5.7]	0	0	0	0	0	0	0	0	0	0	0	0	0	0	0	0	26.6675
ERR1712070_340584|contig-119_247|-|104|1.361e-21|1|37337|37696|37696[37696]:37337[37337]:360[360]	K01669	phrB; deoxyribodipyrimidine photo-lyase [EC:4.1.99.3]	0	0	0	0	0	0	0	0	0	0	0	5.70716	0	7.72539	0	60.7201	0
ERR1712070_354825|contig-119_87875|+|85|7.134e-16|1|6|284|6[6]:284[284]:279[279]	K00226	pyrD; dihydroorotate dehydrogenase (fumarate) [EC:1.3.98.1]	0	0	0	0	0	0	0	0	0	0	0	0	0	0	0	64.7577	0
ERR1712070_354825|contig-119_87875|+|85|7.134e-16|1|6|284|6[6]:284[284]:279[279]	K00254	DHODH, pyrD; dihydroorotate dehydrogenase [EC:1.3.5.2]	0	0	0	0	0	0	0	0	0	0	0	0	0	0	0	64.7577	0
ERR1712070_480490|F4_k87_459023_1_2396|-|95|6.967e-19|1|1943|2272|2272[2272]:1943[1943]:330[330]	Unassigned		0	0	0	0	0	0	0	0	0	0	0	0	8.19548	11.4316	9.92366	0	11.4783
ERR1712070_537148|contig-119_41475|+|137|1.584e-31|1|1588|1824|1588[1588]:1824[1824]:237[237]	K10841	ERCC6, CSB, RAD26; DNA excision repair protein ERCC-6	0	0	0	0	0	0	0	0	0	0	0	0	0	0	0	0	16.9875
ERR1712070_537148|contig-119_41475|+|137|1.584e-31|1|1588|1824|1588[1588]:1824[1824]:237[237]	K10877	RAD54B; DNA repair and recombination protein RAD54B [EC:3.6.4.-]	0	0	0	0	0	0	0	0	0	0	0	0	0	0	0	0	16.9875
ERR1712070_577878|contig-119_4716|-|108|8.504e-23|1|6240|6608|6608[6608]:6240[6240]:369[369]	Unassigned		0	0	0	0	0	0	0	0	0	0	0	0	0	4.50854	26.1932	0	0
ERR1712070_769241|contig-119_961|-|84|1.427e-15|2|103|333|333[333]:229[229]:105[105]|210[210]:103[103]:108[108]	K02945	RP-S1, rpsA; small subunit ribosomal protein S1	0	0	0	0	0	0	0	0	0	0	0	0	0	0	0	0	11.4772
ERR1712070_769241|contig-119_961|-|84|1.427e-15|2|103|333|333[333]:229[229]:105[105]|210[210]:103[103]:108[108]	K03527	ispH, lytB; 4-hydroxy-3-methylbut-2-en-1-yl diphosphate reductase [EC:1.17.7.4]	0	0	0	0	0	0	0	0	0	0	0	0	0	0	0	0	11.4772
ERR1712071_109270|contig-119_90975|+|94|1.393e-18|1|331|576|331[331]:576[576]:246[246]	K14793	RRP9; ribosomal RNA-processing protein 9	0	0	0	0	0	0	0	0	0	0	0	0	23.9359	0	0	0	0
ERR1712071_125443|contig-119_1999|+|96|3.483e-19|1|796|996|796[796]:996[996]:201[201]	K00121	frmA, ADH5, adhC; S-(hydroxymethyl)glutathione dehydrogenase / alcohol dehydrogenase [EC:1.1.1.284 1.1.1.1]	0	0	0	0	0	0	0	0	0	0	22.2171	0	0	0	0	48.9848	0
ERR1712071_125443|contig-119_30531|+|190|1.759e-47|1|1965|2300|1965[1965]:2300[2300]:336[336]	K00121	frmA, ADH5, adhC; S-(hydroxymethyl)glutathione dehydrogenase / alcohol dehydrogenase [EC:1.1.1.284 1.1.1.1]	0	0	0	0	0	0	0	0	0	0	0	0	7.44645	0	0	125.28	26.012
ERR1712071_125443|contig-119_30531|+|190|1.759e-47|1|1965|2300|1965[1965]:2300[2300]:336[336]	K13951	ADH1_7; alcohol dehydrogenase 1/7 [EC:1.1.1.1]	0	0	0	0	0	0	0	0	0	0	0	0	7.44645	0	0	125.28	26.012
ERR1712071_125443|contig-119_30531|+|190|1.759e-47|1|1965|2300|1965[1965]:2300[2300]:336[336]	K13952	ADH6; alcohol dehydrogenase 6 [EC:1.1.1.1]	0	0	0	0	0	0	0	0	0	0	0	0	7.44645	0	0	125.28	26.012
ERR1712072_1010126|contig-119_57340|-|109|4.252e-23|2|1282|1646|1646[1646]:1512[1512]:135[135]|1440[1440]:1282[1282]:159[159]	K12304	CANT1; soluble calcium-activated nucleotidase 1 [EC:3.6.1.6]	0	0	0	0	0	0	0	0	0	0	0	0	19.8552	0	0	0	0
ERR1712072_1493383|F4_k87_357383_1_1307|+|104|1.361e-21|1|5|379|5[5]:379[379]:375[375]	Unassigned		0	0	0	0	0	0	0	0	0	0	0	0	5.39743	0	0	0	0
ERR1712072_1663636|contig-119_28683|+|200|1.717e-50|2|2083|2461|2083[2083]:2313[2313]:231[231]|2381[2384]:2461[2461]:81[78]	K14568	EMG1, NEP1; rRNA small subunit pseudouridine methyltransferase Nep1 [EC:2.1.1.260]	0	0	0	0	0	0	0	0	0	0	0	0	0	0	0	0	8.75489
ERR1712072_955926|P4_k87_437937_1_1260|+|80|2.283e-14|1|17|226|17[17]:226[226]:210[210]	K07889	RAB5C; Ras-related protein Rab-5C	0	0	0	0	0	0	0	0	0	0	19.6792	21.4865	0	0	0	0	0
ERR1712072_955926|P4_k87_437937_1_1260|+|80|2.283e-14|1|17|226|17[17]:226[226]:210[210]	K07891	RAB22; Ras-related protein Rab-22	0	0	0	0	0	0	0	0	0	0	19.6792	21.4865	0	0	0	0	0
ERR1712072_955926|P4_k87_437937_1_1260|+|80|2.283e-14|1|17|226|17[17]:226[226]:210[210]	K07976	RAB; Rab family, other	0	0	0	0	0	0	0	0	0	0	19.6792	21.4865	0	0	0	0	0
ERR1712078_121189|contig-119_36016|+|229|3.199e-59|1|1259|1537|1259[1259]:1537[1537]:279[279]	K00036	G6PD, zwf; glucose-6-phosphate 1-dehydrogenase [EC:1.1.1.49 1.1.1.363]	0	0	0	0	0	0	0	0	0	0	0	0	0	0	0	0	40.5409
ERR1712078_424851|contig-119_45602|-|213|2.097e-54|1|13|954|954[954]:13[13]:942[942]	K12874	AQR; intron-binding protein aquarius	0	0	0	0	0	0	0	0	0	0	0	0	1.41967	6.87362	0	2.90496	0
ERR1712078_791705|P4_k87_1636130_1_1482|-|62|5.985e-09|1|230|445|445[445]:230[230]:216[216]	K13095	SF1; splicing factor 1	0	0	0	0	0	0	0	0	0	0	38.1379	0	0	0	0	0	0
ERR1712078_791705|P4_k87_1636130_1_1482|-|62|5.985e-09|1|230|445|445[445]:230[230]:216[216]	K13210	FUBP; far upstream element-binding protein	0	0	0	0	0	0	0	0	0	0	38.1379	0	0	0	0	0	0
ERR1712079_679899|contig-119_2395|+|54|1.532e-06|1|2826|3092|2826[2826]:3092[3092]:267[267]	K17267	COPG; coatomer subunit gamma	0	0	0	0	0	0	0	0	0	0	0	0	45.5915	34.4609	101.483	46.9492	125.668
ERR1712080_152171|contig-119_54657|-|62|5.985e-09|1|881|1162|1162[1162]:881[881]:282[282]	Unassigned		0	0	0	0	0	0	0	0	0	0	0	0	0	0	9.48633	0	0
ERR1712080_81696|contig-119_39|-|69|4.675e-11|1|54431|54676|54676[54676]:54431[54431]:246[246]	K00030	IDH3; isocitrate dehydrogenase (NAD+) [EC:1.1.1.41]	0	0	0	0	0	0	0	0	0	0	14.1564	0	0	0	0	270.515	0
ERR1712080_81696|contig-119_39|-|69|4.675e-11|1|54431|54676|54676[54676]:54431[54431]:246[246]	K00031	IDH1, IDH2, icd; isocitrate dehydrogenase [EC:1.1.1.42]	0	0	0	0	0	0	0	0	0	0	14.1564	0	0	0	0	270.515	0
ERR1712080_81696|contig-119_39|-|69|4.675e-11|1|54431|54676|54676[54676]:54431[54431]:246[246]	K00052	leuB, IMDH; 3-isopropylmalate dehydrogenase [EC:1.1.1.85]	0	0	0	0	0	0	0	0	0	0	14.1564	0	0	0	0	270.515	0
ERR1712083_522509|contig-119_117418|+|99|4.354e-20|2|621|990|621[621]:704[704]:84[84]|766[769]:990[990]:225[222]	Unassigned		0	0	0	0	0	0	0	0	0	0	0	0	0	0	5.66903	0	0
ERR1712086_1100623|contig-119_69277|+|187|1.407e-46|2|1|344|1[1]:36[36]:36[36]|123[123]:344[344]:222[222]	K16465	CETN1; centrin-1	0	0	0	0	0	0	0	0	0	0	0	0	0	0	23.9351	54.2538	0
ERR1712086_341238|contig-119_50452|+|100|2.177e-20|1|1026|1316|1026[1026]:1316[1316]:291[291]	K00568	ubiG; 2-polyprenyl-6-hydroxyphenyl methylase / 3-demethylubiquinone-9 3-methyltransferase [EC:2.1.1.222 2.1.1.64]	0	0	0	0	0	0	0	0	0	0	0	0	0	14.998	17.0359	0	0
ERR1712086_495758|contig-119_48132|+|503|1.054e-141|1|0|1397|0[0]:1397[1397]:1398[1398]	Unassigned		0	0	0	0	0	0	0	0	0	0	7.07996	7.11826	3.37857	1.57713	5.96824	1.1589	14.6914
ERR1712086_766232|contig-119_110|-|97|1.742e-19|1|32306|32527|32527[32527]:32306[32306]:222[222]	K03553	recA; recombination protein RecA	0	0	0	0	0	0	0	0	0	0	35.1905	0	13.7996	0	0	46.3658	0
ERR1712087_108110|F8.1_k87_1401725_1_1529|-|87|1.784e-16|1|69|263|263[263]:69[69]:195[195]	K00827	AGXT2; alanine-glyoxylate transaminase / (R)-3-amino-2-methylpropionate-pyruvate transaminase [EC:2.6.1.44 2.6.1.40]	0	0	0	0	0	0	0	0	0	0	73.4649	0	16.2985	15.2479	0	54.7454	0
ERR1712087_306413|contig-119_163|-|152|4.834e-36|1|12318|12941|12941[12941]:12318[12318]:624[624]	K01698	hemB, ALAD; porphobilinogen synthase [EC:4.2.1.24]	0	0	0	0	0	0	0	0	0	0	2.2731	0	8.10859	0	0	40.0439	0
ERR1712087_306413|contig-119_5177|+|272|3.637e-72|1|2113|3039|2113[2113]:3039[3039]:927[927]	K01698	hemB, ALAD; porphobilinogen synthase [EC:4.2.1.24]	0	0	0	0	0	0	0	0	0	0	0	0	0	0	3.7754	0	18.3878
ERR1712087_318181|contig-119_85353|+|154|1.209e-36|1|0|434|0[0]:434[434]:435[435]	K05991	E3.2.1.123; endoglycosylceramidase [EC:3.2.1.123]	0	0	0	0	0	0	0	0	0	0	0	0	8.76996	6.39376	16.6397	0	11.4268
ERR1712087_611900|F8.1_k87_34903_1_1587|-|49|4.903e-05|1|594|794|794[794]:594[594]:201[201]	K00648	fabH; 3-oxoacyl-[acyl-carrier-protein] synthase III [EC:2.3.1.180]	0	0	0	0	0	0	0	0	0	0	44.4343	22.8315	0	0	0	0	0
ERR1712087_611900|F8.1_k87_34903_1_1587|-|49|4.903e-05|1|594|794|794[794]:594[594]:201[201]	K18003	pqsD; anthraniloyl-CoA anthraniloyltransferase [EC:2.3.1.262]	0	0	0	0	0	0	0	0	0	0	44.4343	22.8315	0	0	0	0	0
ERR1712091_261227|contig-119_7089|-|64|1.496e-09|1|3412|3720|3720[3720]:3412[3412]:309[309]	K06955	K06955; uncharacterized protein	0	0	0	0	0	0	0	0	0	0	0	0	0	0	0	0	148.969
ERR1712091_264971|F0_k87_3023473_1_2950|-|81|1.141e-14|2|604|837|837[837]:721[721]:117[117]|690[690]:604[604]:87[87]	K03671	trxA; thioredoxin 1	0	0	0	0	0	0	0	0	0	0	0	89.9152	14.689	63.9818	9.49539	46.9389	23.1153
ERR1712091_264971|F0_k87_3023473_1_2950|-|81|1.141e-14|2|604|837|837[837]:721[721]:117[117]|690[690]:604[604]:87[87]	K03672	trxC; thioredoxin 2 [EC:1.8.1.8]	0	0	0	0	0	0	0	0	0	0	0	89.9152	14.689	63.9818	9.49539	46.9389	23.1153
ERR1712091_290961|contig-119_32985|+|85|7.134e-16|1|1805|2107|1805[1805]:2107[2107]:303[303]	K14572	MDN1, REA1; midasin	0	0	0	0	0	0	0	0	0	0	0	0	0	21.579	0	0	0
ERR1712091_290961|contig-119_32985|+|85|7.134e-16|1|1805|2107|1805[1805]:2107[2107]:303[303]	K15121	SLC25A44; solute carrier family 25, member 44	0	0	0	0	0	0	0	0	0	0	0	0	0	21.579	0	0	0
ERR1712091_387503|F8.1_k87_1819125_1_1494|-|79|4.566e-14|1|832|1107|1107[1107]:832[832]:276[276]	K07566	tsaC, rimN, SUA5; L-threonylcarbamoyladenylate synthase [EC:2.7.7.87]	0	0	0	0	0	0	0	0	0	0	31.7137	47.4279	39.0668	26.6976	14.8234	0	0
ERR1712091_387503|F8.1_k87_368589_1_1547|-|100|2.177e-20|1|12|404|404[404]:12[12]:393[393]	K07566	tsaC, rimN, SUA5; L-threonylcarbamoyladenylate synthase [EC:2.7.7.87]	0	0	0	0	0	0	0	0	0	0	0	5.04124	0	0	0	0	0
ERR1712091_444561|contig-119_45660|+|178|7.204e-44|1|1305|1691|1305[1305]:1691[1691]:387[387]	K10846	ERCC5, XPG, RAD2; DNA excision repair protein ERCC-5	0	0	0	0	0	0	0	0	0	0	0	0	0	0	9.50245	0	5.69832
ERR1712091_511871|contig-119_335|-|161|9.442e-39|4|41007|41665|41665[41665]:41591[41591]:75[75]|41459[41459]:41400[41400]:60[60]|41334[41334]:41206[41206]:129[129]|41129[41129]:41007[41007]:123[123]	Unassigned		0	0	0	0	0	0	0	0	0	0	0	4.54236	0	0	0	0	0
ERR1712093_289559|contig-119_24507|-|234|9.997e-61|1|2|958|958[958]:2[2]:957[957]	Unassigned		0	0	0	0	0	0	0	0	0	0	0	0	5.12891	3.09164	6.75735	3.53694	8.53559
ERR1712093_874008|contig-119_421|-|119|4.153e-26|1|10004|10360|10360[10360]:10004[10004]:357[357]	K00016	LDH, ldh; L-lactate dehydrogenase [EC:1.1.1.27]	0	0	0	0	0	0	0	0	0	0	0	0	11.2069	11.9774	13.1774	41.7649	7.90443
ERR1712093_874008|contig-119_421|-|119|4.153e-26|1|10004|10360|10360[10360]:10004[10004]:357[357]	K00024	mdh; malate dehydrogenase [EC:1.1.1.37]	0	0	0	0	0	0	0	0	0	0	0	0	11.2069	11.9774	13.1774	41.7649	7.90443
ERR1712094_162363|F8.2_k87_976733_1_2130|-|68|9.351e-11|1|1394|1555|1555[1555]:1394[1394]:162[162]	Unassigned		0	0	0	0	0	0	0	0	0	0	114.356	47.1379	0	0	0	0	0
ERR1712096_125939|contig-119_46469|+|122|5.191e-27|1|387|734|387[387]:734[734]:348[348]	Unassigned		0	0	0	0	0	0	0	0	0	0	5.23397	0	6.22898	4.42203	2.83177	0	4.36117
ERR1712096_548409|F4_k87_805193_1_47174|-|156|3.021e-37|1|17213|17542|17542[17542]:17213[17213]:330[330]	K10737	MCM8; DNA helicase MCM8 [EC:3.6.4.12]	0	0	0	0	0	0	0	0	0	0	8.22931	0	0	0	0	0	0
ERR1712096_63767|contig-119_43420|-|122|5.191e-27|1|4|315|315[315]:4[4]:312[312]	K01897	ACSL, fadD; long-chain acyl-CoA synthetase [EC:6.2.1.3]	0	0	0	0	0	0	0	0	0	0	0	0	0	8.02313	4.93266	13.2685	16.2732
ERR1712097_53709|F8.1_k87_1381454_1_3455|-|64|1.496e-09|1|2756|2950|2950[2950]:2756[2756]:195[195]	K07071	K07071; uncharacterized protein	0	0	0	0	0	0	0	0	0	0	73.4727	145.176	32.597	30.4958	0	27.3727	0
ERR1712098_81718|F8.2_k87_2038216_1_2989|-|188|7.035e-47|1|189|515|515[515]:189[189]:327[327]	K04488	iscU, nifU; nitrogen fixation protein NifU and related proteins	0	0	0	0	0	0	0	0	0	0	77.1605	38.194	17.3366	6.01232	0	0	0
ERR1712098_81718|F8.2_k87_2038216_1_2989|-|188|7.035e-47|1|189|515|515[515]:189[189]:327[327]	K13819	K13819; NifU-like protein	0	0	0	0	0	0	0	0	0	0	77.1605	38.194	17.3366	6.01232	0	0	0
ERR1712098_81718|F8.2_k87_268701_1_1210|-|137|1.584e-31|2|225|542|542[542]:366[366]:177[177]|314[314]:225[225]:90[90]	K04488	iscU, nifU; nitrogen fixation protein NifU and related proteins	0	0	0	0	0	0	0	0	0	0	34.5505	12.8917	0	0	0	0	0
ERR1712098_81718|F8.2_k87_268701_1_1210|-|137|1.584e-31|2|225|542|542[542]:366[366]:177[177]|314[314]:225[225]:90[90]	K13819	K13819; NifU-like protein	0	0	0	0	0	0	0	0	0	0	34.5505	12.8917	0	0	0	0	0
ERR1712100_243792|contig-119_71496|-|100|2.177e-20|1|259|792|792[792]:259[259]:534[534]	K05592	deaD, cshA; ATP-dependent RNA helicase DeaD [EC:3.6.4.13]	0	0	0	0	0	0	0	0	0	0	0	0	9.23895	5.38789	13.5085	0	6.69516
ERR1712100_261032|F4_k87_1349014_1_4106|-|98|8.709e-20|1|3893|4081|4081[4081]:3893[3893]:189[189]	Unassigned		0	0	0	0	0	0	0	0	0	0	0	21.5489	0	0	24.5597	0	0
ERR1712100_518867|contig-119_83243|+|130|2.028e-29|1|693|1082|693[693]:1082[1082]:390[390]	K18584	ACTR3, ARP3; actin-related protein 3	0	0	0	0	0	0	0	0	0	0	0	0	12.1033	0	0	0	11.4754
ERR1712107_195198|contig-119_3806|-|147|1.547e-34|2|9569|10016|10016[10016]:9747[9747]:270[270]|9646[9646]:9569[9569]:78[78]	K01158	DNASE2; deoxyribonuclease II [EC:3.1.22.1]	0	0	0	0	0	0	0	0	0	0	0	0	0	0	4.86478	0	0
ERR1712107_195198|contig-119_3806|-|147|1.547e-34|2|9569|10016|10016[10016]:9747[9747]:270[270]|9646[9646]:9569[9569]:78[78]	K14850	RRP8; ribosomal RNA-processing protein 8 [EC:2.1.1.287]	0	0	0	0	0	0	0	0	0	0	0	0	0	0	4.86478	0	0
ERR1712107_30061|P4_k87_2123784_1_1591|-|70|2.338e-11|1|613|1050|1050[1050]:613[613]:438[438]	K01192	E3.2.1.25, MANBA, manB; beta-mannosidase [EC:3.2.1.25]	0	0	0	0	0	0	0	0	0	0	0	0	0	0	1.42467	0	0
ERR1712107_30061|P4_k87_2123784_1_1591|-|70|2.338e-11|1|613|1050|1050[1050]:613[613]:438[438]	K15855	csxA; exo-1,4-beta-D-glucosaminidase [EC:3.2.1.165]	0	0	0	0	0	0	0	0	0	0	0	0	0	0	1.42467	0	0
ERR1712107_317226|contig-119_75102|+|149|3.867e-35|1|33|377|33[33]:377[377]:345[345]	K13179	DDX18, HAS1; ATP-dependent RNA helicase DDX18/HAS1 [EC:3.6.4.13]	0	0	0	0	0	0	0	0	0	0	0	0	13.053	9.22453	9.04535	7.97291	4.58133
ERR1712107_740951|contig-119_1055|-|64|1.496e-09|1|0|155|155[155]:0[0]:156[156]	K11253	H3; histone H3	0	0	0	0	0	0	0	0	0	0	0	0	0	55.0543	0	0	0
ERR1712109_35872|contig-119_68774|-|142|4.95e-33|1|0|404|404[404]:0[0]:405[405]	Unassigned		0	0	0	0	0	0	0	0	0	0	0	0	0	0	0	0	5.10208
ERR1712110_1065479|F4_k87_1521681_1_2362|-|178|7.204e-44|1|1962|2225|2225[2225]:1962[1962]:264[264]	K01286	E3.4.16.4; D-alanyl-D-alanine carboxypeptidase [EC:3.4.16.4]	0	0	0	0	0	0	0	0	0	0	11.8821	0	0	0	0	0	0
ERR1712110_1065479|F4_k87_1521681_1_2362|-|178|7.204e-44|1|1962|2225|2225[2225]:1962[1962]:264[264]	K07258	dacC, dacA, dacD; serine-type D-Ala-D-Ala carboxypeptidase (penicillin-binding protein 5/6) [EC:3.4.16.4]	0	0	0	0	0	0	0	0	0	0	11.8821	0	0	0	0	0	0
ERR1712110_1354520|P4_k87_348514_1_2775|+|333|1.577e-90|2|1645|2287|1645[1645]:2148[2148]:504[504]|2201[2207]:2287[2287]:87[81]	Unassigned		0	0	0	0	0	0	0	0	0	0	0	0	0	0	0	0	1.09508
ERR1712110_221172|P4_k87_465445_1_3095|-|258|5.959e-68|1|1509|2330|2330[2330]:1509[1509]:822[822]	K04348	PPP3C, CNA; serine/threonine-protein phosphatase 2B catalytic subunit [EC:3.1.3.16]	0	0	0	0	0	0	0	0	0	0	0	0	0	0	0.448292	0	0
ERR1712110_246471|contig-119_61627|-|283|1.776e-75|3|4|605|605[605]:501[501]:105[105]|450[456]:139[139]:312[306]|66[66]:4[4]:63[63]	K11228	STE11; mitogen-activated protein kinase kinase kinase [EC:2.7.11.25]	0	0	0	0	0	0	0	0	0	0	0	0	4.71141	0	0	3.11113	3.37962
ERR1712110_314202|P4_k87_2083946_1_1389|+|419|2.039e-116|3|299|1265|299[299]:730[730]:432[432]|810[810]:1028[1028]:219[219]|1098[1098]:1265[1265]:168[168]	K17087	TM9SF3; transmembrane 9 superfamily member 3	0	0	0	0	0	0	0	0	0	0	0.711515	0	0	0	0	0	0
ERR1712110_634328|contig-119_53088|-|82|5.707e-15|1|5|265|265[265]:5[5]:261[261]	K00248	ACADS, bcd; butyryl-CoA dehydrogenase [EC:1.3.8.1]	0	0	0	0	0	0	0	0	0	0	0	0	0	0	0	0	101.851
ERR1712110_634328|contig-119_53088|-|82|5.707e-15|1|5|265|265[265]:5[5]:261[261]	K00249	ACADM, acd; acyl-CoA dehydrogenase [EC:1.3.8.7]	0	0	0	0	0	0	0	0	0	0	0	0	0	0	0	0	101.851
ERR1712112_172842|contig-119_89876|+|102|5.443e-21|1|14|181|14[14]:181[181]:168[168]	K01230	MAN1; mannosyl-oligosaccharide alpha-1,2-mannosidase [EC:3.2.1.113]	0	0	0	0	0	0	0	0	0	0	0	0	36.1233	0	0	0	0
ERR1712113_1049939|contig-119_171|+|135|6.336e-31|2|57234|57557|57234[57234]:57320[57320]:87[87]|57342[57342]:57557[57557]:216[216]	K03522	fixB, etfA; electron transfer flavoprotein alpha subunit	0	0	0	0	0	0	0	0	0	0	0	0	0	0	0	259.66	0
ERR1712113_1049939|contig-119_247|-|102|5.443e-21|2|9789|10118|10118[10118]:10047[10047]:72[72]|9956[9956]:9789[9789]:168[168]	K03522	fixB, etfA; electron transfer flavoprotein alpha subunit	0	0	0	0	0	0	0	0	0	0	0	0	0	0	0	72.3658	0
ERR1712113_1049939|F8.2_k87_210920_1_1003|-|116|3.322e-25|2|12|299|299[299]:201[201]:99[99]|167[167]:12[12]:156[156]	K03522	fixB, etfA; electron transfer flavoprotein alpha subunit	0	0	0	0	0	0	0	0	0	0	0	85.2157	0	34.8539	0	0	0
ERR1712113_1054024|contig-119_78267|-|312|3.308e-84|1|590|1132|1132[1132]:590[590]:543[543]	K00222	TM7SF2, ERG24; Delta14-sterol reductase [EC:1.3.1.70]	0	0	0	0	0	0	0	0	0	0	0	0	1.75557	6.47555	8.04588	2.3318	2.52881
ERR1712113_1142141|contig-119_4587|-|146|3.094e-34|1|8552|8809|8809[8809]:8552[8552]:258[258]	K13207	CUGBP, BRUNOL, CELF; CUG-BP- and ETR3-like factor	0	0	0	0	0	0	0	0	0	0	0	0	0	35.8339	205.172	54.2538	99.6603
ERR1712113_476518|F4_k87_1643294_1_1536|+|144|1.238e-33|1|780|1079|780[780]:1079[1079]:300[300]	K10773	NTH; endonuclease III [EC:4.2.99.18]	0	0	0	0	0	0	0	0	0	0	6.00481	0	0	0	0	0	0
ERR1712113_571046|contig-119_723|+|53|3.064e-06|1|2718|2876|2718[2718]:2876[2876]:159[159]	K01408	IDE, ide; insulysin [EC:3.4.24.56]	0	0	0	0	0	0	0	0	0	0	0	0	0	0	69.2278	0	0
ERR1712113_762029|contig-119_21610|-|84|1.427e-15|2|2063|2323|2323[2323]:2141[2141]:183[183]|2119[2119]:2063[2063]:57[57]	K00343	nuoN; NADH-quinone oxidoreductase subunit N [EC:7.1.1.2]	0	0	0	0	0	0	0	0	0	0	0	0	0	85.0114	19.7612	0	0
ERR1712115_647482|P4_k87_2901558_1_1061|+|84|1.427e-15|2|770|1054|770[770]:817[817]:48[48]|917[917]:1054[1054]:138[138]	Unassigned		0	0	0	0	0	0	0	0	0	0	0	28.1188	0	0	0	0	0
ERR1712117_722393|contig-119_2045|-|306|2.117e-82|1|16131|16838|16838[16838]:16131[16131]:708[708]	K14950	ATP13A1, SPF1; manganese-transporting P-type ATPase [EC:7.2.2.-]	0	0	0	0	0	0	0	0	0	0	0	0	1.0802	0	5.426	1.91895	9.45313
ERR1712121_591246|contig-119_32794|-|59|4.788e-08|1|20|175|175[175]:20[20]:156[156]	K00955	cysNC; bifunctional enzyme CysN/CysC [EC:2.7.7.4 2.7.1.25]	0	0	0	0	0	0	0	0	0	0	0	0	0	110.114	53.4401	0	136.695
ERR1712121_591246|contig-119_32794|-|59|4.788e-08|1|20|175|175[175]:20[20]:156[156]	K00956	cysN; sulfate adenylyltransferase subunit 1 [EC:2.7.7.4]	0	0	0	0	0	0	0	0	0	0	0	0	0	110.114	53.4401	0	136.695
ERR1712123_365945|F8.1_k87_1674513_1_3803|-|89|4.459e-17|1|321|518|518[518]:321[321]:198[198]	K01620	ltaE; threonine aldolase [EC:4.1.2.48]	0	0	0	0	0	0	0	0	0	0	116.516	23.487	0	0	0	0	0
ERR1712123_365945|F8.2_k87_1189557_1_2552|+|87|1.784e-16|1|2282|2455|2282[2282]:2455[2455]:174[174]	K01620	ltaE; threonine aldolase [EC:4.1.2.48]	0	0	0	0	0	0	0	0	0	0	0	110.115	0	0	0	0	0
ERR1712127_172259|contig-119_645|-|45|0.0007844|1|7469|7630|7630[7630]:7469[7469]:162[162]	K01754	E4.3.1.19, ilvA, tdcB; threonine dehydratase [EC:4.3.1.19]	0	0	0	0	0	0	0	0	0	0	0	0	0	35.4969	0	59.1878	0
ERR1712127_301563|contig-119_66878|-|55|7.66e-07|1|33|182|182[182]:33[33]:150[150]	K01874	MARS, metG; methionyl-tRNA synthetase [EC:6.1.1.10]	0	0	0	0	0	0	0	0	0	0	0	0	0	0	0	0	282.445
ERR1712129_142181|contig-119_17067|+|183|2.251e-45|1|122|529|122[122]:529[529]:408[408]	Unassigned		0	0	0	0	0	0	0	0	0	0	0	0	0	4.9044	20.498	8.40672	11.2637
ERR1712129_209663|contig-119_111360|-|96|3.483e-19|1|7|360|360[360]:7[7]:354[354]	K08963	mtnA; methylthioribose-1-phosphate isomerase [EC:5.3.1.23]	0	0	0	0	0	0	0	0	0	0	5.79774	24.0162	11.6177	0	0	0	0
ERR1712130_21014|P4_k87_521064_1_1658|-|234|9.997e-61|1|910|1347|1347[1347]:910[910]:438[438]	K08869	ADCK, ABC1; aarF domain-containing kinase	0	0	0	0	0	0	0	0	0	0	0	0	0	0	0	0	2.0511
ERR1712130_415637|contig-119_1042|-|139|3.96e-32|2|21706|22286|22286[22286]:22089[22089]:198[198]|21960[21960]:21706[21706]:255[255]	K00924	E2.7.1.-; kinase [EC:2.7.1.-]	0	0	0	0	0	0	0	0	0	0	0	0	0	0	0	0	1.88332
ERR1712130_415637|contig-119_1042|-|139|3.96e-32|2|21706|22286|22286[22286]:22089[22089]:198[198]|21960[21960]:21706[21706]:255[255]	K08287	E2.7.12.1; dual-specificity kinase [EC:2.7.12.1]	0	0	0	0	0	0	0	0	0	0	0	0	0	0	0	0	1.88332
ERR1712130_415637|contig-119_1042|-|139|3.96e-32|2|21706|22286|22286[22286]:22089[22089]:198[198]|21960[21960]:21706[21706]:255[255]	K08823	CLK2_3; dual specificity protein kinase CLK2/3 [EC:2.7.12.1]	0	0	0	0	0	0	0	0	0	0	0	0	0	0	0	0	1.88332
ERR1712130_940075|contig-119_4180|+|119|4.153e-26|1|2|280|2[2]:280[280]:279[279]	K01648	ACLY; ATP citrate (pro-S)-lyase [EC:2.3.3.8]	0	0	0	0	0	0	0	0	0	0	0	0	0	23.8766	0	0	0
ERR1712131_167578|contig-119_45132|+|79|4.566e-14|1|727|966|727[727]:966[966]:240[240]	K00560	thyA, TYMS; thymidylate synthase [EC:2.1.1.45]	0	0	0	0	0	0	0	0	0	0	0	16.2501	0	42.5057	0	36.1829	0
ERR1712136_124108|F4_k87_547031_1_1995|-|128|8.111e-29|1|1486|1791|1791[1791]:1486[1486]:306[306]	K07561	DPH1, dph2; 2-(3-amino-3-carboxypropyl)histidine synthase [EC:2.5.1.108]	0	0	0	0	0	0	0	0	0	0	0	0	0	0	9.50004	0	0
ERR1712136_201912|contig-119_102285|-|195|5.496e-49|2|18|1096|1096[1096]:1004[1004]:93[93]|410[410]:18[18]:393[393]	K00893	DCK; deoxycitidine kinase [EC:2.7.1.74]	0	0	0	0	0	0	0	0	0	0	0	0	0	0	4.50125	0	0
ERR1712136_553678|P4_k87_314820_1_5406|-|536|1.227e-151|1|3203|4141|4141[4141]:3203[3203]:939[939]	K01279	TPP1, CLN2; tripeptidyl-peptidase I [EC:3.4.14.9]	0	0	0	0	0	0	0	0	0	0	0	0	0	0	0.37085	0	0
ERR1712136_67609|contig-119_276|+|56|3.83e-07|1|5553|5711|5553[5553]:5711[5711]:159[159]	Unassigned		0	0	0	0	0	0	0	0	0	0	0	0	0	39.9484	0	200.524	65.5074
ERR1712137_106229|P4_k87_711679_1_3922|+|177|1.441e-43|1|1897|2640|1897[1897]:2640[2640]:744[744]	K09377	CSRP; cysteine and glycine-rich protein	0	0	0	0	0	0	0	0	0	0	0.831051	0	0	0	0	0	0
ERR1712137_1067799|contig-119_70111|+|90|2.229e-17|2|126|471|126[126]:218[218]:93[93]|286[286]:471[471]:186[186]	K10712	ADO; cysteamine dioxygenase [EC:1.13.11.19]	0	0	0	0	0	0	0	0	0	0	0	0	0	0	0	0	44.8445
ERR1712137_110268|P4_k87_1054885_1_1022|+|186|2.814e-46|3|380|962|380[380]:526[526]:147[147]|603[603]:761[761]:159[159]|864[864]:962[962]:99[99]	Unassigned		0	0	0	0	0	0	0	0	0	0	0	0	0	0	0	0	2.55104
ERR1712137_1158489|contig-119_41780|-|252|3.814e-66|3|103|749|749[749]:627[627]:123[123]|580[601]:497[497]:84[63]|444[462]:103[103]:342[324]	K01551	arsA, ASNA1, GET3; arsenite/tail-anchored protein-transporting ATPase [EC:7.3.2.7 7.3.-.-]	0	0	0	0	0	0	0	0	0	0	0	0	0	0	2.24937	0	0
ERR1712137_1194651|contig-119_50728|-|93|2.787e-18|2|2|332|332[332]:276[276]:57[57]|166[172]:2[2]:165[159]	K06276	PDPK1; 3-phosphoinositide dependent protein kinase-1 [EC:2.7.11.1]	0	0	0	0	0	0	0	0	0	0	0	0	0	0	8.85186	0	11.243
ERR1712137_1347148|contig-119_65540|-|221|8.19e-57|2|643|1030|1030[1030]:845[845]:186[186]|783[783]:643[643]:141[141]	K01802	E5.2.1.8; peptidylprolyl isomerase [EC:5.2.1.8]	0	0	0	0	0	0	0	0	0	0	0	0	0	0	0	0	12.0366
ERR1712137_1393793|P4_k87_237443_1_4763|+|182|4.502e-45|1|4139|4597|4139[4139]:4597[4597]:459[459]	K00249	ACADM, acd; acyl-CoA dehydrogenase [EC:1.3.8.7]	0	0	0	0	0	0	0	0	0	0	2.26996	0	0	0	0	0	0
ERR1712137_1402869|contig-119_5990|+|125|6.488e-28|1|6469|6957|6469[6469]:6957[6957]:489[489]	K00525	E1.17.4.1A, nrdA, nrdE; ribonucleoside-diphosphate reductase alpha chain [EC:1.17.4.1]	0	0	0	0	0	0	0	0	0	0	0	0	0	0	17.116	11.6203	8.0675
ERR1712137_1402869|contig-119_5990|+|125|6.488e-28|1|6469|6957|6469[6469]:6957[6957]:489[489]	K00527	rtpR; ribonucleoside-triphosphate reductase (thioredoxin) [EC:1.17.4.2]	0	0	0	0	0	0	0	0	0	0	0	0	0	0	17.116	11.6203	8.0675
ERR1712137_1424597|contig-119_70112|+|183|2.251e-45|3|382|823|382[382]:507[507]:126[126]|564[582]:656[656]:93[75]|722[731]:823[823]:102[93]	K10420	DYNLT; dynein light chain Tctex-type 1	0	0	0	0	0	0	0	0	0	0	0	0	0	0	7.75315	0	13.6906
ERR1712137_201500|contig-119_68788|+|160|1.888e-38|1|51|386|51[51]:386[386]:336[336]	K12873	BUD31, G10; bud site selection protein 31	0	0	0	0	0	0	0	0	0	0	0	0	10.1851	0	11.6249	0	0
ERR1712137_238157|F4_k87_2751060_1_1224|+|218|6.552e-56|2|346|716|346[346]:426[426]:81[81]|492[495]:716[716]:225[222]	K02962	RP-S17e, RPS17; small subunit ribosomal protein S17e	0	0	0	0	0	0	0	0	0	0	0	0	0	0	0	16.2287	0
ERR1712137_255090|contig-119_67744|+|331|6.309e-90|1|0|878|0[0]:878[878]:879[879]	K01895	ACSS, acs; acetyl-CoA synthetase [EC:6.2.1.1]	0	0	0	0	0	0	0	0	0	0	0	0	0	0	0	0	4.28517
ERR1712137_277544|contig-119_67|-|89|4.459e-17|1|36096|36569|36569[36569]:36096[36096]:474[474]	K01265	map; methionyl aminopeptidase [EC:3.4.11.18]	0	0	0	0	0	0	0	0	0	0	0	0	2.35571	6.91326	1.18309	143.112	0
ERR1712137_278152|contig-119_111954|-|84|1.427e-15|1|622|999|999[999]:622[622]:378[378]	K16746	BBS1; Bardet-Biedl syndrome 1 protein	0	0	0	0	0	0	0	0	0	0	0	0	8.98088	3.23691	25.2476	0	11.442
ERR1712137_283684|P4_k87_613491_1_2116|+|325|4.038e-88|1|502|1278|502[502]:1278[1278]:777[777]	Unassigned		0	0	0	0	0	0	0	0	0	0	0	0	0	0	0	0	0.680684
ERR1712137_296813|contig-119_3195|-|197|1.374e-49|2|10640|11263|11263[11263]:11201[11201]:63[63]|10921[10930]:10640[10640]:282[273]	K02976	RP-S26e, RPS26; small subunit ribosomal protein S26e	0	0	0	0	0	0	0	0	0	0	12.6088	0	0	13.6459	0	0	0
ERR1712137_311456|P4_k87_3037283_1_2481|+|477|7.073e-134|3|724|1754|724[724]:1179[1179]:456[456]|1236[1236]:1616[1616]:381[381]|1674[1674]:1754[1754]:81[81]	K01279	TPP1, CLN2; tripeptidyl-peptidase I [EC:3.4.14.9]	0	0	0	0	0	0	0	0	0	0	0.597978	0	0	0	0	0	0
ERR1712137_3544|P4_k87_1247663_1_1171|+|251|7.627e-66|1|355|939|355[355]:939[939]:585[585]	K14788	NOL10, ENP2; ribosome biogenesis protein ENP2	0	0	0	0	0	0	0	0	0	0	0	0	0	0	0	2.04031	1.09508
ERR1712137_367672|P4_k87_995874_1_1125|-|228|6.398e-59|1|591|1124|1124[1124]:591[591]:534[534]	Unassigned		0	0	0	0	0	0	0	0	0	0	0	0	0	0	0	0	2.61265
ERR1712137_414278|contig-119_10768|+|46|0.0003922|1|2244|2402|2244[2244]:2402[2402]:159[159]	K01673	cynT, can; carbonic anhydrase [EC:4.2.1.1]	0	0	0	0	0	0	0	0	0	0	0	0	73.0724	0	69.2278	200.524	0
ERR1712137_42149|contig-119_84326|+|98|8.709e-20|1|434|634|434[434]:634[634]:201[201]	K00033	PGD, gnd, gntZ; 6-phosphogluconate dehydrogenase [EC:1.1.1.44 1.1.1.343]	0	0	0	0	0	0	0	0	0	0	0	0	15.3951	0	0	0	0
ERR1712137_44535|P4_k87_1680914_1_1834|-|509|1.647e-143|1|408|1661|1661[1661]:408[408]:1254[1254]	K00106	XDH; xanthine dehydrogenase/oxidase [EC:1.17.1.4 1.17.3.2]	0	0	0	0	0	0	0	0	0	0	0	0	0	0	0	0	0.350845
ERR1712137_500177|P4_k87_2930577_1_1823|+|203|2.147e-51|1|110|541|110[110]:541[541]:432[432]	K01194	TREH, treA, treF; alpha,alpha-trehalase [EC:3.2.1.28]	0	0	0	0	0	0	0	0	0	0	0	0	0	0	0	3.88183	0
ERR1712137_538932|contig-119_103025|-|147|1.547e-34|1|713|1093|1093[1093]:713[713]:381[381]	K09680	coaW; type II pantothenate kinase [EC:2.7.1.33]	0	0	0	0	0	0	0	0	0	0	0	0	13.0973	0	14.9911	0	5.02073
ERR1712137_558181|contig-119_31071|+|227|1.28e-58|2|23|419|23[23]:217[217]:195[195]|303[303]:419[419]:117[117]	K02910	RP-L31e, RPL31; large subunit ribosomal protein L31e	0	0	0	0	0	0	0	0	0	0	0	0	0	0	0	0	8.14646
ERR1712137_560177|F2.1_k87_454456_1_2945|+|96|3.483e-19|1|2|202|2[2]:202[202]:201[201]	K02274	coxA, ctaD; cytochrome c oxidase subunit I [EC:1.9.3.1]	0	0	0	0	0	0	0	0	0	0	85.6686	45.663	0	0	0	0	0
ERR1712137_564706|contig-119_87648|-|69|4.675e-11|2|564|958|958[958]:674[674]:285[285]|614[617]:564[564]:51[48]	K08741	MSH5; DNA mismatch repair protein MSH5	0	0	0	0	0	0	0	0	0	0	0	0	15.6272	0	0	0	10.8973
ERR1712137_639506|F8.2_k87_1711088_1_1320|+|51|1.226e-05|1|21|203|21[21]:203[203]:183[183]	K00639	kbl, GCAT; glycine C-acetyltransferase [EC:2.3.1.29]	0	0	0	0	0	0	0	0	0	0	168.256	149.677	0	0	0	0	0
ERR1712137_639506|F8.2_k87_1711088_1_1320|+|51|1.226e-05|1|21|203|21[21]:203[203]:183[183]	K00652	bioF; 8-amino-7-oxononanoate synthase [EC:2.3.1.47]	0	0	0	0	0	0	0	0	0	0	168.256	149.677	0	0	0	0	0
ERR1712137_663806|F8.1_k87_425484_1_1332|+|97|1.742e-19|1|746|1060|746[746]:1060[1060]:315[315]	K00773	tgt, QTRT1; queuine tRNA-ribosyltransferase [EC:2.4.2.29]	0	0	0	0	0	0	0	0	0	0	0	25.2179	11.095	0	0	0	0
ERR1712137_695357|contig-119_61558|-|365|3.672e-100|1|971|1570|1570[1570]:971[971]:600[600]	K02112	ATPF1B, atpD; F-type H+/Na+-transporting ATPase subunit beta [EC:7.1.2.2 7.2.2.1]	0	0	0	0	0	0	0	0	0	0	0	0	6.46507	5.00534	8.59954	7.04922	2.70324
ERR1712137_738276|P4_k87_229831_1_3936|+|1003|3.22e-292|1|537|2840|537[537]:2840[2840]:2304[2304]	Unassigned		0	0	0	0	0	0	0	0	0	0	0	0	0	0	0.122985	0	0
ERR1712137_740504|contig-119_68774|+|68|9.351e-11|1|916|1230|916[916]:1230[1230]:315[315]	Unassigned		0	0	0	0	0	0	0	0	0	0	0	0	0	0	4.71206	0	7.60912
ERR1712137_770279|P4_k87_1753542_1_1155|+|268|5.819e-71|1|169|537|169[169]:537[537]:369[369]	Unassigned		0	0	0	0	0	0	0	0	0	0	0	0	0	0	0	6.17666	0
ERR1712137_807308|contig-119_564|+|64|1.496e-09|1|17919|18098|17919[17919]:18098[18098]:180[180]	K01873	VARS, valS; valyl-tRNA synthetase [EC:6.1.1.9]	0	0	0	0	0	0	0	0	0	0	0	0	0	22.9141	14.844	71.5844	0
ERR1712137_808077|contig-119_19341|-|171|9.221e-42|2|2|521|521[521]:459[459]:63[63]|385[385]:2[2]:384[384]	K00627	DLAT, aceF, pdhC; pyruvate dehydrogenase E2 component (dihydrolipoamide acetyltransferase) [EC:2.3.1.12]	0	0	0	0	0	0	0	0	0	0	0	0	2.72487	1.99246	9.49256	7.13292	5.84679
ERR1712137_831298|P4_k87_849287_1_1754|-|273|1.818e-72|2|1006|1486|1486[1486]:1106[1106]:381[381]|1071[1089]:1006[1006]:66[48]	K13139	INTS2; integrator complex subunit 2	0	0	0	0	0	0	0	0	0	0	2.74451	0	0	0	0	0	0
ERR1712137_882883|contig-119_33|+|219|3.276e-56|3|111139|111872|111139[111139]:111318[111318]:180[180]|111391[111391]:111525[111525]:135[135]|111543[111543]:111872[111872]:330[330]	K00334	nuoE; NADH-quinone oxidoreductase subunit E [EC:7.1.1.2]	0	0	0	0	0	0	0	0	0	0	0	0	0	0	0	27.5239	0
ERR1712137_882883|contig-119_33|+|219|3.276e-56|3|111139|111872|111139[111139]:111318[111318]:180[180]|111391[111391]:111525[111525]:135[135]|111543[111543]:111872[111872]:330[330]	K00335	nuoF; NADH-quinone oxidoreductase subunit F [EC:7.1.1.2]	0	0	0	0	0	0	0	0	0	0	0	0	0	0	0	27.5239	0
ERR1712138_118344|contig-119_6562|-|173|2.305e-42|1|7772|8131|8131[8131]:7772[7772]:360[360]	K10805	tesB; acyl-CoA thioesterase II [EC:3.1.2.-]	0	0	0	0	0	0	0	0	0	0	4.70944	0	0	11.5881	22.627	6.74668	0
ERR1712138_126685|contig-119_76059|+|95|6.967e-19|2|323|670|323[323]:565[565]:243[243]|584[584]:670[670]:87[87]	K01663	HIS7; imidazole glycerol-phosphate synthase [EC:4.3.2.10]	0	0	0	0	0	0	0	0	0	0	0	0	0	0	11.0318	0	17.158
ERR1712138_126685|contig-119_76059|+|95|6.967e-19|2|323|670|323[323]:565[565]:243[243]|584[584]:670[670]:87[87]	K02500	hisF; imidazole glycerol-phosphate synthase subunit HisF [EC:4.3.2.10]	0	0	0	0	0	0	0	0	0	0	0	0	0	0	11.0318	0	17.158
ERR1712138_126685|contig-119_76059|+|95|6.967e-19|2|323|670|323[323]:565[565]:243[243]|584[584]:670[670]:87[87]	K11755	hisIE; phosphoribosyl-ATP pyrophosphohydrolase / phosphoribosyl-AMP cyclohydrolase [EC:3.6.1.31 3.5.4.19]	0	0	0	0	0	0	0	0	0	0	0	0	0	0	11.0318	0	17.158
ERR1712138_153260|contig-119_97|-|61|1.197e-08|1|54779|54934|54934[54934]:54779[54779]:156[156]	K06878	K06878; tRNA-binding protein	0	0	0	0	0	0	0	0	0	0	110.839	0	0	0	0	0	0
ERR1712138_153883|F8.2_k87_937876_1_1137|+|89|4.459e-17|1|623|949|623[623]:949[949]:327[327]	K00344	qor, CRYZ; NADPH:quinone reductase [EC:1.6.5.5]	0	0	0	0	0	0	0	0	0	0	45.0103	38.194	0	0	0	0	6.01831
ERR1712138_98353|contig-119_35679|-|124|1.298e-27|1|348|605|605[605]:348[348]:258[258]	K03671	trxA; thioredoxin 1	0	0	0	0	0	0	0	0	0	0	0	0	78.8271	0	50.8631	162.762	100.998
ERR1712138_98353|contig-119_626|+|107|1.701e-22|1|21117|21326|21117[21117]:21326[21326]:210[210]	K03671	trxA; thioredoxin 1	0	0	0	0	0	0	0	0	0	0	0	0	0	0	0	45.1738	0
ERR1712138_98353|contig-119_89224|+|89|4.459e-17|2|513|719|513[513]:584[584]:72[72]|600[600]:719[719]:120[120]	K03671	trxA; thioredoxin 1	0	0	0	0	0	0	0	0	0	0	25.555	25.6631	0	0	0	0	0
ERR1712141_757284|contig-119_33646|-|59|4.788e-08|1|25|210|210[210]:25[25]:186[186]	K01940	argG, ASS1; argininosuccinate synthase [EC:6.3.4.5]	0	0	0	0	0	0	0	0	0	0	0	0	0	20.3997	0	155.936	14.7281
ERR1712142_1141443|contig-119_89585|-|237|1.25e-61|1|732|1211|1211[1211]:732[732]:480[480]	K16781	TTC8, BBS8; tetratricopeptide repeat protein 8	0	0	0	0	0	0	0	0	0	0	0	0	2.29161	0	17.0591	0	0
ERR1712146_110466|P4_k87_191225_1_1498|+|79|4.566e-14|1|1315|1497|1315[1315]:1497[1497]:183[183]	K03667	hslU; ATP-dependent HslUV protease ATP-binding subunit HslU	0	0	0	0	0	0	0	0	0	0	28.0416	0	0	0	0	0	0
ERR1712146_268213|F8.1_k87_422385_1_1578|+|116|3.322e-25|1|1158|1577|1158[1158]:1577[1577]:420[420]	K17087	TM9SF3; transmembrane 9 superfamily member 3	0	0	0	0	0	0	0	0	0	0	0	0	0	3.19882	0	0	0
ERR1712146_291505|contig-119_138|+|72|5.844e-12|1|17912|18142|17912[17912]:18142[18142]:231[231]	K00059	fabG, OAR1; 3-oxoacyl-[acyl-carrier protein] reductase [EC:1.1.1.100]	0	0	0	0	0	0	0	0	0	0	0	0	0	0	0	83.0406	0
ERR1712146_291505|contig-119_138|+|72|5.844e-12|1|17912|18142|17912[17912]:18142[18142]:231[231]	K11610	mabA; beta-ketoacyl ACP reductase [EC:1.1.1.100]	0	0	0	0	0	0	0	0	0	0	0	0	0	0	0	83.0406	0
ERR1712146_291505|F4_k87_1519631_1_2223|+|97|1.742e-19|1|1281|1628|1281[1281]:1628[1628]:348[348]	K00059	fabG, OAR1; 3-oxoacyl-[acyl-carrier protein] reductase [EC:1.1.1.100]	0	0	0	0	0	0	0	0	0	0	35.0373	73.7454	0	0	0	0	0
ERR1712146_291505|F4_k87_1519631_1_2223|+|97|1.742e-19|1|1281|1628|1281[1281]:1628[1628]:348[348]	K11610	mabA; beta-ketoacyl ACP reductase [EC:1.1.1.100]	0	0	0	0	0	0	0	0	0	0	35.0373	73.7454	0	0	0	0	0
ERR1712146_429393|contig-119_49437|-|81|1.141e-14|1|1408|1572|1572[1572]:1408[1408]:165[165]	K11484	HOS3; histone deacetylase HOS3 [EC:3.5.1.98]	0	0	0	0	0	0	0	0	0	0	0	0	45.2625	0	0	0	0
ERR1712146_587878|contig-119_25635|+|81|1.141e-14|1|1197|1478|1197[1197]:1478[1478]:282[282]	K04799	FEN1, RAD2; flap endonuclease-1 [EC:3.-.-.-]	0	0	0	0	0	0	0	0	0	0	0	0	0	0	0	0	18.0224
ERR1712146_61301|contig-119_2283|+|73|2.922e-12|1|1385|1546|1385[1385]:1546[1546]:162[162]	K00626	E2.3.1.9, atoB; acetyl-CoA C-acetyltransferase [EC:2.3.1.9]	0	0	0	0	0	0	0	0	0	0	0	0	0	0	0	0	47.5756
ERR1712146_882722|contig-119_85882|-|179|3.602e-44|1|768|1067|1067[1067]:768[768]:300[300]	K00500	phhA, PAH; phenylalanine-4-hydroxylase [EC:1.14.16.1]	0	0	0	0	0	0	0	0	0	0	0	0	0	11.023	6.55432	0	11.2734
ERR1712147_624936|contig-119_82561|+|63|2.992e-09|1|1057|1278|1057[1057]:1278[1278]:222[222]	K00404	ccoN; cytochrome c oxidase cbb3-type subunit I [EC:1.9.3.1]	0	0	0	0	0	0	0	0	0	0	0	0	27.5993	0	0	0	0
ERR1712147_624936|contig-119_82561|+|63|2.992e-09|1|1057|1278|1057[1057]:1278[1278]:222[222]	K15862	ccoNO; cytochrome c oxidase cbb3-type subunit I/II [EC:1.9.3.1]	0	0	0	0	0	0	0	0	0	0	0	0	27.5993	0	0	0	0
ERR1712151_1368612|contig-119_71305|-|61|1.197e-08|1|961|1149|1149[1149]:961[961]:189[189]	K01634	SGPL1, DPL1; sphinganine-1-phosphate aldolase [EC:4.1.2.27]	0	0	0	0	0	0	0	0	0	0	0	0	18.7979	0	0	0	0
ERR1712151_34311|contig-119_48470|-|238|6.248e-62|1|509|1531|1531[1531]:509[509]:1023[1023]	K10408	DNAH; dynein heavy chain, axonemal	0	0	0	0	0	0	0	0	0	0	0	0	3.08903	4.86758	1.87055	0	0.705327
ERR1712151_34311|contig-119_48470|-|238|6.248e-62|1|509|1531|1531[1531]:509[509]:1023[1023]	K10413	DYNC1H; dynein heavy chain 1, cytosolic	0	0	0	0	0	0	0	0	0	0	0	0	3.08903	4.86758	1.87055	0	0.705327
ERR1712151_34311|contig-119_48470|-|238|6.248e-62|1|509|1531|1531[1531]:509[509]:1023[1023]	K10414	DYNC2H, DNCH2; dynein heavy chain 2, cytosolic	0	0	0	0	0	0	0	0	0	0	0	0	3.08903	4.86758	1.87055	0	0.705327
ERR1712151_446862|contig-119_102697|-|209|3.354e-53|1|705|1103|1103[1103]:705[705]:399[399]	K03264	EIF6; translation initiation factor 6	0	0	0	0	0	0	0	0	0	0	0	0	0	2.71534	0	0	0
ERR1712151_734561|F8.1_k87_500698_1_1091|-|80|2.283e-14|1|467|661|661[661]:467[467]:195[195]	K06013	STE24; STE24 endopeptidase [EC:3.4.24.84]	0	0	0	0	0	0	0	0	0	0	48.9818	24.1961	16.2985	0	11.2821	0	0
ERR1712151_747617|contig-119_66857|-|90|2.229e-17|1|163|465|465[465]:163[163]:303[303]	K04995	KCNJ1, KIR1.1; potassium inwardly-rectifying channel subfamily J member 1	0	0	0	0	0	0	0	0	0	0	0	0	0	20.0377	6.99682	0	10.3634
ERR1712151_747617|contig-119_66857|-|90|2.229e-17|1|163|465|465[465]:163[163]:303[303]	K04996	KCNJ2, KIR2.1; potassium inwardly-rectifying channel subfamily J member 2	0	0	0	0	0	0	0	0	0	0	0	0	0	20.0377	6.99682	0	10.3634
ERR1712151_747617|contig-119_66857|-|90|2.229e-17|1|163|465|465[465]:163[163]:303[303]	K04997	KCNJ3, KIR3.1; potassium inwardly-rectifying channel subfamily J member 3	0	0	0	0	0	0	0	0	0	0	0	0	0	20.0377	6.99682	0	10.3634
ERR1712151_747617|contig-119_66857|-|90|2.229e-17|1|163|465|465[465]:163[163]:303[303]	K04998	KCNJ4, KIR2.3; potassium inwardly-rectifying channel subfamily J member 4	0	0	0	0	0	0	0	0	0	0	0	0	0	20.0377	6.99682	0	10.3634
ERR1712151_747617|contig-119_66857|-|90|2.229e-17|1|163|465|465[465]:163[163]:303[303]	K04999	KCNJ5, KIR3.4; potassium inwardly-rectifying channel subfamily J member 5	0	0	0	0	0	0	0	0	0	0	0	0	0	20.0377	6.99682	0	10.3634
ERR1712151_747617|contig-119_66857|-|90|2.229e-17|1|163|465|465[465]:163[163]:303[303]	K05000	KCNJ6, KIR3.2; potassium inwardly-rectifying channel subfamily J member 6	0	0	0	0	0	0	0	0	0	0	0	0	0	20.0377	6.99682	0	10.3634
ERR1712151_747617|contig-119_66857|-|90|2.229e-17|1|163|465|465[465]:163[163]:303[303]	K05001	KCNJ8, KIR6.1; potassium inwardly-rectifying channel subfamily J member 8	0	0	0	0	0	0	0	0	0	0	0	0	0	20.0377	6.99682	0	10.3634
ERR1712151_747617|contig-119_66857|-|90|2.229e-17|1|163|465|465[465]:163[163]:303[303]	K05002	KCNJ9, KIR3.3; potassium inwardly-rectifying channel subfamily J member 9	0	0	0	0	0	0	0	0	0	0	0	0	0	20.0377	6.99682	0	10.3634
ERR1712151_747617|contig-119_66857|-|90|2.229e-17|1|163|465|465[465]:163[163]:303[303]	K05003	KCNJ10, KIR4.1; potassium inwardly-rectifying channel subfamily J member 10	0	0	0	0	0	0	0	0	0	0	0	0	0	20.0377	6.99682	0	10.3634
ERR1712151_747617|contig-119_66857|-|90|2.229e-17|1|163|465|465[465]:163[163]:303[303]	K05004	KCNJ11, KIR6.2; potassium inwardly-rectifying channel subfamily J member 11	0	0	0	0	0	0	0	0	0	0	0	0	0	20.0377	6.99682	0	10.3634
ERR1712151_747617|contig-119_66857|-|90|2.229e-17|1|163|465|465[465]:163[163]:303[303]	K05005	KCNJ12, KIR2.2; potassium inwardly-rectifying channel subfamily J member 12	0	0	0	0	0	0	0	0	0	0	0	0	0	20.0377	6.99682	0	10.3634
ERR1712151_747617|contig-119_66857|-|90|2.229e-17|1|163|465|465[465]:163[163]:303[303]	K05006	KCNJ13, KIR7.1; potassium inwardly-rectifying channel subfamily J member 13	0	0	0	0	0	0	0	0	0	0	0	0	0	20.0377	6.99682	0	10.3634
ERR1712151_747617|contig-119_66857|-|90|2.229e-17|1|163|465|465[465]:163[163]:303[303]	K05007	KCNJ14, KIR2.4; potassium inwardly-rectifying channel subfamily J member 14	0	0	0	0	0	0	0	0	0	0	0	0	0	20.0377	6.99682	0	10.3634
ERR1712151_747617|contig-119_66857|-|90|2.229e-17|1|163|465|465[465]:163[163]:303[303]	K05008	KCNJ15, KIR4.2; potassium inwardly-rectifying channel subfamily J member 15	0	0	0	0	0	0	0	0	0	0	0	0	0	20.0377	6.99682	0	10.3634
ERR1712151_747617|contig-119_66857|-|90|2.229e-17|1|163|465|465[465]:163[163]:303[303]	K05009	KCNJ16, KIR5.1; potassium inwardly-rectifying channel subfamily J member 16	0	0	0	0	0	0	0	0	0	0	0	0	0	20.0377	6.99682	0	10.3634
ERR1712151_747617|contig-119_66857|-|90|2.229e-17|1|163|465|465[465]:163[163]:303[303]	K05330	KCNJN; potassium inwardly-rectifying channel subfamily J, other	0	0	0	0	0	0	0	0	0	0	0	0	0	20.0377	6.99682	0	10.3634
ERR1712151_747617|contig-119_66857|-|90|2.229e-17|1|163|465|465[465]:163[163]:303[303]	K19468	KCNJ18; potassium inwardly-rectifying channel subfamily J member 18	0	0	0	0	0	0	0	0	0	0	0	0	0	20.0377	6.99682	0	10.3634
ERR1712151_974954|contig-119_64340|-|130|2.028e-29|1|1103|1303|1303[1303]:1103[1103]:201[201]	K14824	ERB1, BOP1; ribosome biogenesis protein ERB1	0	0	0	0	0	0	0	0	0	0	0	0	15.3951	0	0	0	24.3767
ERR1712153_9827|F4_k87_842282_1_5352|-|173|2.305e-42|1|2447|2794|2794[2794]:2447[2447]:348[348]	K00020	mmsB, HIBADH; 3-hydroxyisobutyrate dehydrogenase [EC:1.1.1.31]	0	0	0	0	0	0	0	0	0	0	0	0	11.6156	0	0	0	0
ERR1712153_9827|F4_k87_842282_1_5352|-|173|2.305e-42|1|2447|2794|2794[2794]:2447[2447]:348[348]	K00042	garR, glxR; 2-hydroxy-3-oxopropionate reductase [EC:1.1.1.60]	0	0	0	0	0	0	0	0	0	0	0	0	11.6156	0	0	0	0
ERR1712153_9827|F4_k87_842282_1_5352|-|173|2.305e-42|1|2447|2794|2794[2794]:2447[2447]:348[348]	K19711	E1.1.1.387; L-serine 3-dehydrogenase (NAD+) [EC:1.1.1.387]	0	0	0	0	0	0	0	0	0	0	0	0	11.6156	0	0	0	0
ERR1712154_179794|contig-119_5746|+|53|3.064e-06|1|8208|8489|8208[8208]:8489[8489]:282[282]	K01736	aroC; chorismate synthase [EC:4.2.3.5]	0	0	0	0	0	0	0	0	0	0	0	0	97.739	340.425	11.7459	210.609	40.7346
ERR1712156_187417|contig-119_116|-|96|3.483e-19|2|20450|20743|20743[20743]:20600[20600]:144[144]|20527[20527]:20450[20450]:78[78]	K01876	aspS; aspartyl-tRNA synthetase [EC:6.1.1.12]	0	0	0	0	0	0	0	0	0	0	0	0	0	0	0	162.28	0
ERR1712156_187417|contig-119_116|-|96|3.483e-19|2|20450|20743|20743[20743]:20600[20600]:144[144]|20527[20527]:20450[20450]:78[78]	K01893	NARS, asnS; asparaginyl-tRNA synthetase [EC:6.1.1.22]	0	0	0	0	0	0	0	0	0	0	0	0	0	0	0	162.28	0
ERR1712156_696707|F2.1_k87_54060_1_1282|-|235|4.998e-61|2|505|1105|1105[1105]:677[677]:429[429]|600[600]:505[505]:96[96]	K15102	SLC25A3, PHC, PIC; solute carrier family 25 (mitochondrial phosphate transporter), member 3	0	0	0	0	0	0	0	0	0	0	0	0	0	0	0	5.01342	0
ERR1712157_289254|contig-119_94706|-|127|1.622e-28|1|460|939|939[939]:460[460]:480[480]	Unassigned		0	0	0	0	0	0	0	0	0	0	0	0	6.8631	13.4357	12.799	3.0253	7.08305
ERR1712159_128208|contig-119_262|+|76|3.653e-13|1|17844|18059|17844[17844]:18059[18059]:216[216]	K03530	hupB; DNA-binding protein HU-beta	0	0	0	0	0	0	0	0	0	0	0	0	0	0	0	85.9001	11.243
ERR1712159_128208|contig-119_262|+|76|3.653e-13|1|17844|18059|17844[17844]:18059[18059]:216[216]	K04764	ihfA, himA; integration host factor subunit alpha	0	0	0	0	0	0	0	0	0	0	0	0	0	0	0	85.9001	11.243
ERR1712159_128208|contig-119_262|+|76|3.653e-13|1|17844|18059|17844[17844]:18059[18059]:216[216]	K05788	ihfB, himD; integration host factor subunit beta	0	0	0	0	0	0	0	0	0	0	0	0	0	0	0	85.9001	11.243
ERR1712159_291373|F4_k87_804289_1_2601|-|126|3.244e-28|1|2288|2566|2566[2566]:2288[2288]:279[279]	Unassigned		0	0	0	0	0	0	0	0	0	0	10.2515	0	0	0	13.4584	28.4562	0
ERR1712159_318004|F8.2_k87_2470599_1_1386|+|103|2.721e-21|1|821|1138|821[821]:1138[1138]:318[318]	K02931	RP-L5, MRPL5, rplE; large subunit ribosomal protein L5	0	0	0	0	0	0	0	0	0	0	14.0629	16.4288	0	0	0	0	0
ERR1712159_437809|contig-119_28512|+|94|1.393e-18|2|1093|1392|1093[1093]:1212[1212]:120[120]|1243[1243]:1392[1392]:150[150]	K00864	glpK, GK; glycerol kinase [EC:2.7.1.30]	0	0	0	0	0	0	0	0	0	0	0	0	0	32.2301	0	43.215	0
ERR1712159_527469|F8.1_k87_1896183_1_1371|+|106|3.402e-22|1|3|389|3[3]:389[389]:387[387]	Unassigned		0	0	0	0	0	0	0	0	0	0	0	4.52504	4.13978	5.96966	19.7095	5.26611	8.81854
ERR1712159_606733|contig-119_78860|-|140|1.98e-32|2|8|470|470[470]:354[354]:117[117]|259[259]:8[8]:252[252]	K12761	SNF1; carbon catabolite-derepressing protein kinase [EC:2.7.11.1]	0	0	0	0	0	0	0	0	0	0	0	0	4.88627	0	0	0	3.44911
ERR1712159_83896|F8.2_k87_1337738_1_1133|+|92|5.574e-18|2|499|936|499[499]:765[765]:267[267]|817[817]:936[936]:120[120]	K01738	cysK; cysteine synthase [EC:2.5.1.47]	0	0	0	0	0	0	0	0	0	0	0	15.1379	0	0	0	0	0
ERR1712161_185170|contig-119_23|+|91|1.115e-17|2|127507|127842|127507[127507]:127578[127578]:72[72]|127675[127675]:127842[127842]:168[168]	K01869	LARS, leuS; leucyl-tRNA synthetase [EC:6.1.1.4]	0	0	0	0	0	0	0	0	0	0	0	0	0	0	0	180.914	0
ERR1712166_114498|contig-119_25751|+|112|5.315e-24|1|559|1110|559[559]:1110[1110]:552[552]	K12761	SNF1; carbon catabolite-derepressing protein kinase [EC:2.7.11.1]	0	0	0	0	0	0	0	0	0	0	0	0	0	0	1.98282	0	0
ERR1712166_1167064|contig-119_39|+|103|2.721e-21|2|30321|30599|30321[30321]:30431[30431]:111[111]|30471[30471]:30599[30599]:129[129]	K06147	ABCB-BAC; ATP-binding cassette, subfamily B, bacterial	0	0	0	0	0	0	0	0	0	0	0	0	0	0	0	36.1829	0
ERR1712166_1167064|contig-119_39|+|103|2.721e-21|2|30321|30599|30321[30321]:30431[30431]:111[111]|30471[30471]:30599[30599]:129[129]	K16013	cydD; ATP-binding cassette, subfamily C, bacterial CydD	0	0	0	0	0	0	0	0	0	0	0	0	0	0	0	36.1829	0
ERR1712166_1167064|contig-119_39|+|103|2.721e-21|2|30321|30599|30321[30321]:30431[30431]:111[111]|30471[30471]:30599[30599]:129[129]	K18893	vcaM; ATP-binding cassette, subfamily B, multidrug efflux pump	0	0	0	0	0	0	0	0	0	0	0	0	0	0	0	36.1829	0
ERR1712166_1222709|contig-119_62053|+|162|4.721e-39|1|220|510|220[220]:510[510]:291[291]	K00248	ACADS, bcd; butyryl-CoA dehydrogenase [EC:1.3.8.1]	0	0	0	0	0	0	0	0	0	0	90.6925	92.5463	23.5749	14.998	0	0	30.2629
ERR1712166_1693193|F8.1_k87_1884049_1_1811|-|204|1.073e-51|1|1396|1665|1665[1665]:1396[1396]:270[270]	K00632	fadA, fadI; acetyl-CoA acyltransferase [EC:2.3.1.16]	0	0	0	0	0	0	0	0	0	0	100.254	24.9768	44.3421	0	0	0	0
ERR1712166_386104|F4_k87_848168_1_5812|+|91|1.115e-17|1|4832|5356|4832[4832]:5356[5356]:525[525]	K14852	RRS1; regulator of ribosome biosynthesis	0	0	0	0	0	0	0	0	0	0	0	8.55649	0	0	0	2.49533	2.9208
ERR1712166_436719|contig-119_148|+|71|1.169e-11|2|203|613|203[203]:313[313]:111[111]|350[350]:613[613]:264[264]	K06147	ABCB-BAC; ATP-binding cassette, subfamily B, bacterial	0	0	0	0	0	0	0	0	0	0	0	0	4.62279	3.3227	2.21679	5.8473	6.55434
ERR1712166_436719|contig-119_148|+|71|1.169e-11|2|203|613|203[203]:313[313]:111[111]|350[350]:613[613]:264[264]	K11085	msbA; ATP-binding cassette, subfamily B, bacterial MsbA [EC:3.6.3.-]	0	0	0	0	0	0	0	0	0	0	0	0	4.62279	3.3227	2.21679	5.8473	6.55434
ERR1712166_586696|contig-119_14936|-|183|2.251e-45|2|3|567|567[567]:472[472]:96[96]|293[296]:3[3]:291[288]	K11293	HIRA, HIR1; protein HIRA/HIR1	0	0	0	0	0	0	0	0	0	0	0	0	8.50163	6.12977	16.4631	0	0
ERR1712166_612603|contig-119_17281|+|67|1.87e-10|1|2756|3061|2756[2756]:3061[3061]:306[306]	K15372	toa; taurine---2-oxoglutarate transaminase [EC:2.6.1.55]	0	0	0	0	0	0	0	0	0	0	0	0	0	18.6118	0	0	0
ERR1712166_705222|F8.1_k87_3250378_1_1218|-|102|5.443e-21|1|599|1006|1006[1006]:599[599]:408[408]	K14445	SLC13A2_3_5; solute carrier family 13 (sodium-dependent dicarboxylate transporter), member 2/3/5	0	0	0	0	0	0	0	0	0	0	15.9446	11.517	3.50036	2.54136	0	0	0
ERR1712166_879800|contig-119_948|-|64|1.496e-09|1|597|980|980[980]:597[597]:384[384]	K00637	SOAT; sterol O-acyltransferase [EC:2.3.1.26]	0	0	0	0	0	0	0	0	0	0	0	0	8.50163	9.1967	26.6976	0	18.1159
ERR1712166_879800|contig-119_948|-|64|1.496e-09|1|597|980|980[980]:597[597]:384[384]	K11155	DGAT1; diacylglycerol O-acyltransferase 1 [EC:2.3.1.20 2.3.1.75 2.3.1.76]	0	0	0	0	0	0	0	0	0	0	0	0	8.50163	9.1967	26.6976	0	18.1159
ERR1712166_927932|contig-119_50945|-|122|5.191e-27|2|272|607|607[607]:476[476]:132[132]|403[403]:272[272]:132[132]	K01006	ppdK; pyruvate, orthophosphate dikinase [EC:2.7.9.1]	0	0	0	0	0	0	0	0	0	0	0	0	44.9007	36.0728	0	50.1161	0
ERR1712167_404159|F8.1_k87_582115_1_1041|-|128|8.111e-29|1|52|327|327[327]:52[52]:276[276]	K01109	INPP4; inositol polyphosphate-4-phosphatase [EC:3.1.3.66]	0	0	0	0	0	0	0	0	0	0	0	0	53.3329	0	0	0	0
ERR1712167_404159|F8.1_k87_582115_1_1041|-|128|8.111e-29|1|52|327|327[327]:52[52]:276[276]	K17588	PREX2; phosphatidylinositol 3,4,5-trisphosphate-dependent Rac exchanger 2 protein	0	0	0	0	0	0	0	0	0	0	0	0	53.3329	0	0	0	0
ERR1712167_40887|contig-119_66951|+|212|4.193e-54|1|522|1091|522[522]:1091[1091]:570[570]	K10408	DNAH; dynein heavy chain, axonemal	0	0	0	0	0	0	0	0	0	0	0	0	0	0	1.62944	0	0
ERR1712167_40887|contig-119_66951|+|212|4.193e-54|1|522|1091|522[522]:1091[1091]:570[570]	K10413	DYNC1H; dynein heavy chain 1, cytosolic	0	0	0	0	0	0	0	0	0	0	0	0	0	0	1.62944	0	0
ERR1712167_494389|contig-119_80737|+|85|7.134e-16|2|220|480|220[220]:309[309]:90[90]|343[343]:480[480]:138[138]	K03168	topA; DNA topoisomerase I [EC:5.6.2.1]	0	0	0	0	0	0	0	0	0	0	0	0	0	13.1061	0	0	0
ERR1712168_1416183|contig-119_59003|-|209|3.354e-53|3|417|967|967[967]:863[863]:105[105]|796[799]:545[545]:252[249]|473[476]:417[417]:57[54]	Unassigned		0	0	0	0	0	0	0	0	0	0	0	0	10.5011	0	0	0	5.7711
ERR1712168_1512367|P4_k87_1676459_1_2131|+|567|5.713e-161|3|167|1810|167[167]:829[829]:663[663]|875[875]:1372[1372]:498[498]|1394[1394]:1810[1810]:417[417]	K01681	ACO, acnA; aconitate hydratase [EC:4.2.1.3]	0	0	0	0	0	0	0	0	0	0	0	0	0	0	0	0.500162	0
ERR1712168_1587808|contig-119_72650|-|180|1.801e-44|1|30|572|572[572]:30[30]:543[543]	K12855	PRPF6, PRP6; pre-mRNA-processing factor 6	0	0	0	0	0	0	0	0	0	0	0	0	9.9395	3.88258	13.3754	0	4.93709
ERR1712168_1629549|contig-119_3166|+|122|5.191e-27|3|269|1465|269[269]:490[490]:222[222]|1211[1211]:1324[1324]:114[114]|1349[1349]:1465[1465]:117[117]	K00128	ALDH; aldehyde dehydrogenase (NAD+) [EC:1.2.1.3]	0	0	0	0	0	0	0	0	0	0	2.35175	0	0	0	0	10.3624	0
ERR1712168_419767|contig-119_14760|+|99|4.354e-20|1|1194|1424|1194[1194]:1424[1424]:231[231]	K15528	FAAH; fatty acid amide hydrolase [EC:3.5.1.99]	0	0	0	0	0	0	0	0	0	0	0	0	0	14.2358	13.5528	27.6802	13.7932
ERR1712168_419767|contig-119_14760|+|99|4.354e-20|1|1194|1424|1194[1194]:1424[1424]:231[231]	K19176	FAAH2; fatty acid amide hydrolase 2 [EC:3.5.1.99]	0	0	0	0	0	0	0	0	0	0	0	0	0	14.2358	13.5528	27.6802	13.7932
ERR1712168_72244|contig-119_6653|-|99|4.354e-20|1|229|480|480[480]:229[229]:252[252]	K00214	BLVRA, bvdR; biliverdin reductase [EC:1.3.1.24]	0	0	0	0	0	0	0	0	0	0	0	0	0	0	0	0	29.9029
ERR1712170_26255|contig-119_186|-|232|3.999e-60|1|42513|42815|42815[42815]:42513[42513]:303[303]	K02876	RP-L15, MRPL15, rplO; large subunit ribosomal protein L15	0	0	0	0	0	0	0	0	0	0	0	0	0	10.0938	0	81.1437	0
ERR1712173_78973|F8.2_k87_1265792_1_1211|+|69|4.675e-11|1|360|554|360[360]:554[554]:195[195]	K00016	LDH, ldh; L-lactate dehydrogenase [EC:1.1.1.27]	0	0	0	0	0	0	0	0	0	0	48.9818	120.98	0	0	0	0	0
ERR1712173_78973|F8.2_k87_1265792_1_1211|+|69|4.675e-11|1|360|554|360[360]:554[554]:195[195]	K00024	mdh; malate dehydrogenase [EC:1.1.1.37]	0	0	0	0	0	0	0	0	0	0	48.9818	120.98	0	0	0	0	0
ERR1712174_124191|F8.1_k87_2902145_1_1038|-|319|2.584e-86|1|495|1037|1037[1037]:495[495]:543[543]	K02985	RP-S3e, RPS3; small subunit ribosomal protein S3e	0	0	0	0	0	0	0	0	0	0	6.65143	5.74906	11.3022	0	0	0	0
ERR1712176_1510513|F8.2_k87_1297171_1_1041|+|78|9.132e-14|2|69|389|69[69]:119[119]:51[51]|174[174]:389[389]:216[216]	K01745	hutH, HAL; histidine ammonia-lyase [EC:4.3.1.3]	0	0	0	0	0	0	0	0	0	0	34.5505	12.8917	0	0	0	0	0
ERR1712176_1529258|contig-119_86775|+|98|8.709e-20|1|825|1052|825[825]:1052[1052]:228[228]	K01834	PGAM, gpmA; 2,3-bisphosphoglycerate-dependent phosphoglycerate mutase [EC:5.4.2.11]	0	0	0	0	0	0	0	0	0	0	0	0	14.4684	0	0	0	26.1469
ERR1712176_1745518|contig-119_145|-|110|2.126e-23|2|55811|56086|56086[56086]:56006[56006]:81[81]|55975[55975]:55811[55811]:165[165]	K00074	paaH, hbd, fadB, mmgB; 3-hydroxybutyryl-CoA dehydrogenase [EC:1.1.1.157]	0	0	0	0	0	0	0	0	0	0	0	0	0	0	0	45.0858	0
ERR1712178_214849|contig-119_43516|+|113|2.658e-24|1|8|394|8[8]:394[394]:387[387]	Unassigned		0	0	0	0	0	0	0	0	0	0	0	10.7881	0	0	0	0	0
ERR1712178_587018|contig-119_25952|+|115|6.644e-25|2|138|704|138[138]:323[323]:186[186]|345[345]:704[704]:360[360]	K09488	TRAP1, HSP75; TNF receptor-associated protein 1	0	0	0	0	0	0	0	0	0	0	0	1.77743	0	0	0	0	0
ERR1712179_37465|contig-119_7725|+|165|5.901e-40|1|1899|2228|1899[1899]:2228[2228]:330[330]	K10396	KIF5; kinesin family member 5	0	0	0	0	0	0	0	0	0	0	0	0	0	0	3.67726	0	5.71932
ERR1712179_37465|contig-119_7725|+|165|5.901e-40|1|1899|2228|1899[1899]:2228[2228]:330[330]	K10400	KIF15; kinesin family member 15	0	0	0	0	0	0	0	0	0	0	0	0	0	0	3.67726	0	5.71932
ERR1712179_580578|F4_k87_402870_1_1832|+|98|8.709e-20|1|0|218|0[0]:218[218]:219[219]	K18208	RNLS; renalase [EC:1.6.3.5]	0	0	0	0	0	0	0	0	0	0	0	17.6831	0	0	0	0	0
ERR1712179_752725|contig-119_10555|-|92|5.574e-18|1|699|986|986[986]:699[699]:288[288]	K01183	E3.2.1.14; chitinase [EC:3.2.1.14]	0	0	0	0	0	0	0	0	0	0	0	10.4976	26.3773	0	0	0	57.706
ERR1712181_22632|contig-119_33|+|115|6.644e-25|1|112290|112628|112290[112290]:112628[112628]:339[339]	K00334	nuoE; NADH-quinone oxidoreductase subunit E [EC:7.1.1.2]	0	0	0	0	0	0	0	0	0	0	11.3986	0	7.11228	0	0	85.9778	0
ERR1712183_39599|contig-119_80938|-|48|9.805e-05|1|833|1105|1105[1105]:833[833]:273[273]	Unassigned		0	0	0	0	0	0	0	0	0	0	0	0	0	0	16.5859	0	26.8787
ERR1712183_510697|F4_k87_61582_1_2483|+|165|5.901e-40|3|898|1379|898[898]:963[963]:66[66]|1029[1029]:1100[1100]:72[72]|1137[1137]:1379[1379]:243[243]	K00798	MMAB, pduO; cob(I)alamin adenosyltransferase [EC:2.5.1.17]	0	0	0	0	0	0	0	0	0	0	3.92767	0	0	0	0	0	0
ERR1712185_131181|contig-119_47682|-|72|5.844e-12|2|514|793|793[793]:641[641]:153[153]|570[570]:514[514]:57[57]	Unassigned		0	0	0	0	0	0	0	0	0	0	0	0	14.4686	0	0	0	11.692
ERR1712185_207679|contig-119_138|-|71|1.169e-11|2|37636|37881|37881[37881]:37798[37798]:84[84]|37782[37782]:37636[37636]:147[147]	K01591	pyrF; orotidine-5'-phosphate decarboxylase [EC:4.1.1.23]	0	0	0	0	0	0	0	0	0	0	0	0	0	0	0	27.6802	0
ERR1712185_298683|contig-119_16076|-|66|3.74e-10|1|13|144|144[144]:13[13]:132[132]	K03530	hupB; DNA-binding protein HU-beta	0	0	0	0	0	0	0	0	0	0	2956.23	260.075	0	0	0	0	0
ERR1712185_305257|contig-119_2214|+|56|3.83e-07|1|8707|8979|8707[8707]:8979[8979]:273[273]	K01933	purM; phosphoribosylformylglycinamidine cyclo-ligase [EC:6.3.3.1]	0	0	0	0	0	0	0	0	0	0	0	0	41.8817	0	0	199.115	0
ERR1712185_364508|contig-119_86835|+|293|1.734e-78|2|586|1237|586[586]:639[639]:54[54]|884[902]:1237[1237]:354[336]	K13525	VCP, CDC48; transitional endoplasmic reticulum ATPase	0	0	0	0	0	0	0	0	0	0	0	0	8.02574	0	0	0	0
ERR1712185_46686|F8.2_k87_547478_1_1028|-|82|5.707e-15|1|805|1014|1014[1014]:805[805]:210[210]	K06636	SMC1; structural maintenance of chromosome 1	0	0	0	0	0	0	0	0	0	0	16.0458	0	0	0	0	0	0
ERR1712185_486821|F8.2_k87_2752612_1_1211|+|91|1.115e-17|2|16|285|16[16]:165[165]:150[150]|184[184]:285[285]:102[102]	K01845	hemL; glutamate-1-semialdehyde 2,1-aminomutase [EC:5.4.3.8]	0	0	0	0	0	0	0	0	0	0	39.8766	29.1554	30.7481	32.5907	0	0	0
ERR1712185_639483|contig-119_45567|-|127|1.622e-28|2|3|492|492[492]:442[442]:51[51]|389[404]:3[3]:387[372]	K00972	UAP1; UDP-N-acetylglucosamine/UDP-N-acetylgalactosamine diphosphorylase [EC:2.7.7.23 2.7.7.83]	0	0	0	0	0	0	0	0	0	0	0	0	6.69309	0	13.5895	0	0
ERR1712185_815790|contig-119_28242|+|111|1.063e-23|1|4|246|4[4]:246[246]:243[243]	Unassigned		0	0	0	0	0	0	0	0	0	0	0	0	82.0013	0	0	0	0
ERR1712185_865680|contig-119_51452|-|167|1.475e-40|1|52|375|375[375]:52[52]:324[324]	K15430	TRM11, TRMT11; tRNA (guanine10-N2)-methyltransferase [EC:2.1.1.214]	0	0	0	0	0	0	0	0	0	0	0	0	0	0	8.06277	0	7.62039
ERR1712187_464799|contig-119_70509|-|70|2.338e-11|1|998|1294|1294[1294]:998[998]:297[297]	K15414	C1QBP; complement component 1 Q subcomponent-binding protein, mitochondrial	0	0	0	0	0	0	0	0	0	0	0	0	75.334	0	0	0	0
ERR1712190_288609|contig-119_40|-|109|4.252e-23|1|61976|62287|62287[62287]:61976[61976]:312[312]	Unassigned		0	0	0	0	0	0	0	0	0	0	0	0	0	0	9.98613	305.526	0
ERR1712193_124430|F4_k87_1087401_1_2609|-|186|2.814e-46|1|2039|2392|2392[2392]:2039[2039]:354[354]	K00128	ALDH; aldehyde dehydrogenase (NAD+) [EC:1.2.1.3]	0	0	0	0	0	0	0	0	0	0	0	0	0	0	0	0	16.5991
ERR1712193_124430|F4_k87_1087401_1_2609|-|186|2.814e-46|1|2039|2392|2392[2392]:2039[2039]:354[354]	K00131	gapN; glyceraldehyde-3-phosphate dehydrogenase (NADP+) [EC:1.2.1.9]	0	0	0	0	0	0	0	0	0	0	0	0	0	0	0	0	16.5991
ERR1712193_124430|F4_k87_1087401_1_2609|-|186|2.814e-46|1|2039|2392|2392[2392]:2039[2039]:354[354]	K00135	gabD; succinate-semialdehyde dehydrogenase / glutarate-semialdehyde dehydrogenase [EC:1.2.1.16 1.2.1.79 1.2.1.20]	0	0	0	0	0	0	0	0	0	0	0	0	0	0	0	0	16.5991
ERR1712193_124430|F4_k87_1087401_1_2609|-|186|2.814e-46|1|2039|2392|2392[2392]:2039[2039]:354[354]	K19699	safD; sulfoacetaldehyde dehydrogenase [EC:1.2.1.73]	0	0	0	0	0	0	0	0	0	0	0	0	0	0	0	0	16.5991
ERR1712194_539924|contig-119_84525|-|60|2.394e-08|1|8|190|190[190]:8[8]:183[183]	K06147	ABCB-BAC; ATP-binding cassette, subfamily B, bacterial	0	0	0	0	0	0	0	0	0	0	0	0	43.9158	0	0	0	0
ERR1712194_539924|contig-119_84525|-|60|2.394e-08|1|8|190|190[190]:8[8]:183[183]	K06148	ABCC-BAC; ATP-binding cassette, subfamily C, bacterial	0	0	0	0	0	0	0	0	0	0	0	0	43.9158	0	0	0	0
ERR1712194_539924|contig-119_84525|-|60|2.394e-08|1|8|190|190[190]:8[8]:183[183]	K11085	msbA; ATP-binding cassette, subfamily B, bacterial MsbA [EC:3.6.3.-]	0	0	0	0	0	0	0	0	0	0	0	0	43.9158	0	0	0	0
ERR1712194_670685|contig-119_84779|-|63|2.992e-09|1|750|944|944[944]:750[750]:195[195]	K15289	SLC35F5; solute carrier family 35, member F5	0	0	0	0	0	0	0	0	0	0	0	0	16.2985	15.2479	0	0	0
ERR1712194_68936|F4_k87_611493_1_1033|-|85|7.134e-16|1|627|974|974[974]:627[627]:348[348]	Unassigned		0	0	0	0	0	0	0	0	0	0	5.24224	0	0	0	0	0	0
ERR1712195_300524|contig-119_61532|-|63|2.992e-09|1|834|1010|1010[1010]:834[834]:177[177]	K00626	E2.3.1.9, atoB; acetyl-CoA C-acetyltransferase [EC:2.3.1.9]	0	0	0	0	0	0	0	0	0	0	0	0	0	0	15.421	160.053	0
ERR1712196_287156|contig-119_3442|+|74|1.461e-12|1|10943|11248|10943[10943]:11248[11248]:306[306]	K00453	TDO2, kynA; tryptophan 2,3-dioxygenase [EC:1.13.11.11]	0	0	0	0	0	0	0	0	0	0	0	0	0	0	5.66903	0	75.8254
ERR1712196_40077|P4_k87_103618_1_1176|-|83|2.854e-15|2|15|348|348[348]:298[298]:51[51]|233[239]:15[15]:219[213]	K01191	MAN2C1; alpha-mannosidase [EC:3.2.1.24]	0	0	0	0	0	0	0	0	0	0	0	0	0	36.0728	22.2773	0	0
ERR1712196_40077|P4_k87_103618_1_1176|-|83|2.854e-15|2|15|348|348[348]:298[298]:51[51]|233[239]:15[15]:219[213]	K13113	UBL5, HUB1; ubiquitin-like protein 5	0	0	0	0	0	0	0	0	0	0	0	0	0	36.0728	22.2773	0	0
ERR1712196_43467|F8.1_k87_2901972_1_1540|+|78|9.132e-14|2|1127|1462|1127[1127]:1348[1348]:222[222]|1403[1403]:1462[1462]:60[60]	K00336	nuoG; NADH-quinone oxidoreductase subunit G [EC:7.1.1.2]	0	0	0	0	0	0	0	0	0	0	9.92291	11.2224	0	0	0	30.0871	20.3673
ERR1712196_43467|F8.1_k87_2901972_1_1540|+|78|9.132e-14|2|1127|1462|1127[1127]:1348[1348]:222[222]|1403[1403]:1462[1462]:60[60]	K05588	hoxU; bidirectional [NiFe] hydrogenase diaphorase subunit [EC:7.1.1.2]	0	0	0	0	0	0	0	0	0	0	9.92291	11.2224	0	0	0	30.0871	20.3673
ERR1712196_593242|P4_k87_110954_1_1428|-|136|3.168e-31|1|1051|1422|1422[1422]:1051[1051]:372[372]	K03321	TC.SULP; sulfate permease, SulP family	0	0	0	0	0	0	0	0	0	0	0	12.0561	0	0	0	0	0
ERR1712196_768643|contig-119_39019|-|94|1.393e-18|1|350|640|640[640]:350[350]:291[291]	K00249	ACADM, acd; acyl-CoA dehydrogenase [EC:1.3.8.7]	0	0	0	0	0	0	0	0	0	0	0	0	117.874	0	0	0	0
ERR1712210_62339|contig-119_76358|+|276|2.273e-73|2|563|1136|563[563]:700[700]:138[138]|774[777]:1136[1136]:363[360]	K00414	QCR1, UQCRC1; ubiquinol-cytochrome c reductase core subunit 1	0	0	0	0	0	0	0	0	0	0	0	0	0	0	10.7186	11.1764	0
ERR1712210_62339|contig-119_76358|+|276|2.273e-73|2|563|1136|563[563]:700[700]:138[138]|774[777]:1136[1136]:363[360]	K01412	PMPCA, MAS2; mitochondrial-processing peptidase subunit alpha [EC:3.4.24.64]	0	0	0	0	0	0	0	0	0	0	0	0	0	0	10.7186	11.1764	0
ERR1712210_62339|contig-119_76358|+|276|2.273e-73|2|563|1136|563[563]:700[700]:138[138]|774[777]:1136[1136]:363[360]	K17732	PMPCB, MAS1; mitochondrial-processing peptidase subunit beta [EC:3.4.24.64]	0	0	0	0	0	0	0	0	0	0	0	0	0	0	10.7186	11.1764	0
ERR1712216_155|contig-119_83499|-|112|5.315e-24|1|54|356|356[356]:54[54]:303[303]	Unassigned		0	0	0	0	0	0	0	0	0	0	0	0	15.3373	0	18.1671	16.2287	20.6043
ERR1712216_208901|contig-119_26817|-|146|3.094e-34|2|319|780|780[780]:562[562]:219[219]|525[525]:319[319]:207[207]	K00632	fadA, fadI; acetyl-CoA acyltransferase [EC:2.3.1.16]	0	0	0	0	0	0	0	0	0	0	0	0	15.4538	2.25244	0	8.04856	0
ERR1712216_235535|contig-119_85794|-|471|4.526e-132|1|160|1248|1248[1248]:160[160]:1089[1089]	K01535	PMA1, PMA2; H+-transporting ATPase [EC:7.1.2.1]	0	0	0	0	0	0	0	0	0	0	2.14998	0	3.89384	0.655708	2.64135	0	0.79963
ERR1712216_276625|F4_k87_1980967_1_2565|+|113|2.658e-24|2|1329|1772|1329[1329]:1628[1628]:300[300]|1668[1668]:1772[1772]:105[105]	K00057	gpsA; glycerol-3-phosphate dehydrogenase (NAD(P)+) [EC:1.1.1.94]	0	0	0	0	0	0	0	0	0	0	2.40145	0	0	0	0	0	0
ERR1712216_358835|F4_k87_160381_1_1261|-|64|1.496e-09|1|330|626|626[626]:330[330]:297[297]	K01110	PTEN; phosphatidylinositol-3,4,5-trisphosphate 3-phosphatase and dual-specificity protein phosphatase PTEN [EC:3.1.3.16 3.1.3.48 3.1.3.67]	0	0	0	0	0	0	0	0	0	0	0	0	19.2116	0	0	0	0
ERR1712216_411347|contig-119_69752|+|270|1.455e-71|1|948|1436|948[948]:1436[1436]:489[489]	K13181	DDX27, DRS1; ATP-dependent RNA helicase DDX27 [EC:3.6.4.13]	0	0	0	0	0	0	0	0	0	0	0	0	5.49484	0	0	0	0
ERR1712216_652517|contig-119_91552|-|93|2.787e-18|1|943|1191|1191[1191]:943[943]:249[249]	K10251	HSD17B12, KAR, IFA38; 17beta-estradiol 17-dehydrogenase / very-long-chain 3-oxoacyl-CoA reductase [EC:1.1.1.62 1.1.1.330]	0	0	0	0	0	0	0	0	0	0	0	0	26.567	0	0	0	0
ERR1712217_58963|F8.1_k87_152308_1_6889|+|64|1.496e-09|1|5089|5286|5089[5089]:5286[5286]:198[198]	K01933	purM; phosphoribosylformylglycinamidine cyclo-ligase [EC:6.3.3.1]	0	0	0	0	0	0	0	0	0	0	209.729	258.113	15.7534	0	21.2613	0	0
ERR1712223_108605|contig-119_14750|-|340|1.232e-92|2|2|783|783[783]:538[538]:246[246]|427[427]:2[2]:426[426]	K02088	CDK3; cyclin-dependent kinase 3 [EC:2.7.11.22]	0	0	0	0	0	0	0	0	0	0	1.98172	0	2.36967	0	0	0	0
ERR1712223_490955|contig-119_15632|-|115|6.644e-25|1|3283|3558|3558[3558]:3283[3283]:276[276]	K10357	MYO5; myosin V	0	0	0	0	0	0	0	0	0	0	0	0	0	47.8602	50.1076	0	0
ERR1712224_1076397|F8.1_k87_1435063_1_1560|-|75|7.305e-13|1|129|362|362[362]:129[129]:234[234]	K00248	ACADS, bcd; butyryl-CoA dehydrogenase [EC:1.3.8.1]	0	0	0	0	0	0	0	0	0	0	159.781	184.347	64.2294	0	0	29.4683	14.9662
ERR1712224_1076397|F8.1_k87_1435063_1_1560|-|75|7.305e-13|1|129|362|362[362]:129[129]:234[234]	K00249	ACADM, acd; acyl-CoA dehydrogenase [EC:1.3.8.7]	0	0	0	0	0	0	0	0	0	0	159.781	184.347	64.2294	0	0	29.4683	14.9662
ERR1712224_594294|contig-119_63177|+|170|1.844e-41|3|602|1319|602[602]:679[679]:78[78]|778[778]:1164[1164]:387[387]|1233[1233]:1319[1319]:87[87]	Unassigned		0	0	0	0	0	0	0	0	0	0	0	0	0	0	0	0	7.33833
ERR1712224_72173|contig-119_23|-|70|2.338e-11|1|2169|2351|2351[2351]:2169[2169]:183[183]	K01880	GARS, glyS1; glycyl-tRNA synthetase [EC:6.1.1.14]	0	0	0	0	0	0	0	0	0	0	0	0	0	0	0	96.7767	0
ERR1712224_818697|contig-119_247|-|114|1.329e-24|1|8932|9213|9213[9213]:8932[8932]:282[282]	K03521	fixA, etfB; electron transfer flavoprotein beta subunit	0	0	0	0	0	0	0	0	0	0	9.92291	0	0	0	0	300.871	0
ERR1712224_984511|contig-119_64320|+|85|7.134e-16|1|1176|1523|1176[1176]:1523[1523]:348[348]	Unassigned		0	0	0	0	0	0	0	0	0	0	0	6.33028	12.5367	0	14.5515	7.69334	0
ERR1712226_1519596|F8.2_k87_1028409_1_8140|+|63|2.992e-09|1|6975|7220|6975[6975]:7220[7220]:246[246]	K00627	DLAT, aceF, pdhC; pyruvate dehydrogenase E2 component (dihydrolipoamide acetyltransferase) [EC:2.3.1.12]	0	0	0	0	0	0	0	0	0	0	99.0949	45.7985	23.9359	0	0	90.1716	69.7224
ERR1712226_394161|F8.2_k87_62733_1_1099|-|49|4.903e-05|1|120|269|269[269]:120[120]:150[150]	K07238	TC.ZIP, zupT, ZRT3, ZIP2; zinc transporter, ZIP family	0	0	0	0	0	0	0	0	0	0	171.205	100.147	0	106.991	0	0	0
ERR1712226_569591|contig-119_94183|+|187|1.407e-46|2|406|836|406[406]:579[579]:174[174]|642[642]:836[836]:195[195]	K12376	ARSK; arylsulfatase K [EC:3.1.6.-]	0	0	0	0	0	0	0	0	0	0	0	0	4.90918	0	0	0	3.47501
ERR1712226_636190|contig-119_69870|+|115|6.644e-25|2|110|704|110[110]:283[283]:174[174]|348[348]:704[704]:357[357]	Unassigned		0	0	0	0	0	0	0	0	0	0	0	0	0	1.35414	0	0	2.64263
ERR1712227_246226|contig-119_101660|+|64|1.496e-09|1|385|543|385[385]:543[543]:159[159]	K00239	sdhA, frdA; succinate dehydrogenase / fumarate reductase, flavoprotein subunit [EC:1.3.5.1 1.3.5.4]	0	0	0	0	0	0	0	0	0	0	0	0	73.0724	0	0	0	0
ERR1712227_246226|contig-119_101660|+|64|1.496e-09|1|385|543|385[385]:543[543]:159[159]	K00244	frdA; fumarate reductase flavoprotein subunit [EC:1.3.5.4]	0	0	0	0	0	0	0	0	0	0	0	0	73.0724	0	0	0	0
ERR1712227_381720|contig-119_75785|+|145|6.188e-34|1|33|437|33[33]:437[437]:405[405]	Unassigned		0	0	0	0	0	0	0	0	0	0	0	0	3.57941	2.59668	0	0	7.65312
ERR1712227_444803|contig-119_68736|-|164|1.18e-39|1|1181|1453|1453[1453]:1181[1181]:273[273]	K12852	EFTUD2; 116 kDa U5 small nuclear ribonucleoprotein component	0	0	0	0	0	0	0	0	0	0	0	0	83.7634	0	0	0	107.515
ERR1712227_469424|contig-119_72063|-|157|1.511e-37|1|13|315|315[315]:13[13]:303[303]	K14379	ACP5; tartrate-resistant acid phosphatase type 5 [EC:3.1.3.2]	0	0	0	0	0	0	0	0	0	0	0	0	0	30.2815	0	32.4575	0
ERR1712228_938973|contig-119_46338|+|126|3.244e-28|1|760|1197|760[760]:1197[1197]:438[438]	K15720	N4BP2; NEDD4-binding protein 2 [EC:3.-.-.-]	0	0	0	0	0	0	0	0	0	0	0	0	8.60133	2.0937	0	3.74938	16.4088
ERR1712230_74968|contig-119_52385|+|74|1.461e-12|1|8|295|8[8]:295[295]:288[288]	K09503	DNAJA2; DnaJ homolog subfamily A member 2	0	0	0	0	0	0	0	0	0	0	0	0	51.5848	0	0	24.892	16.7462
ERR1712232_1073975|contig-119_17361|+|270|1.455e-71|2|3418|3898|3418[3418]:3555[3555]:138[138]|3629[3629]:3898[3898]:270[270]	K00031	IDH1, IDH2, icd; isocitrate dehydrogenase [EC:1.1.1.42]	0	0	0	0	0	0	0	0	0	0	0	0	0	0	0	0	2.57103
ERR1712232_1182853|F8.1_k87_3028179_1_1813|-|77|1.826e-13|1|1074|1457|1457[1457]:1074[1074]:384[384]	K01120	cpdP; 3',5'-cyclic-nucleotide phosphodiesterase [EC:3.1.4.17]	0	0	0	0	0	0	0	0	0	0	0	9.40762	0	0	0	0	0
ERR1712232_1182853|F8.1_k87_3028179_1_1813|-|77|1.826e-13|1|1074|1457|1457[1457]:1074[1074]:384[384]	K13293	PDE4; cAMP-specific phosphodiesterase 4 [EC:3.1.4.53]	0	0	0	0	0	0	0	0	0	0	0	9.40762	0	0	0	0	0
ERR1712232_1182853|F8.1_k87_3028179_1_1813|-|77|1.826e-13|1|1074|1457|1457[1457]:1074[1074]:384[384]	K13755	PDE1; calcium/calmodulin-dependent 3',5'-cyclic nucleotide phosphodiesterase [EC:3.1.4.17]	0	0	0	0	0	0	0	0	0	0	0	9.40762	0	0	0	0	0
ERR1712232_1274679|contig-119_336|-|64|1.496e-09|1|35386|35568|35568[35568]:35386[35386]:183[183]	K06147	ABCB-BAC; ATP-binding cassette, subfamily B, bacterial	0	0	0	0	0	0	0	0	0	0	0	0	21.9579	0	0	258.071	15.1131
ERR1712232_1274679|contig-119_336|-|64|1.496e-09|1|35386|35568|35568[35568]:35386[35386]:183[183]	K06148	ABCC-BAC; ATP-binding cassette, subfamily C, bacterial	0	0	0	0	0	0	0	0	0	0	0	0	21.9579	0	0	258.071	15.1131
ERR1712232_1274679|contig-119_336|-|64|1.496e-09|1|35386|35568|35568[35568]:35386[35386]:183[183]	K11085	msbA; ATP-binding cassette, subfamily B, bacterial MsbA [EC:3.6.3.-]	0	0	0	0	0	0	0	0	0	0	0	0	21.9579	0	0	258.071	15.1131
ERR1712232_1284922|contig-119_22796|-|364|7.345e-100|1|1|528|528[528]:1[1]:528[528]	K01265	map; methionyl aminopeptidase [EC:3.4.11.18]	0	0	0	0	0	0	0	0	0	0	0	0	0	1.37042	12.6103	0	1.47791
ERR1712232_1552991|contig-119_78738|+|152|4.834e-36|2|6|574|6[6]:407[407]:402[402]|518[518]:574[574]:57[57]	K00021	HMGCR; hydroxymethylglutaryl-CoA reductase (NADPH) [EC:1.1.1.34]	0	0	0	0	0	0	0	0	0	0	0	0	0	0	0	6.69599	0
ERR1712232_170692|contig-119_67834|+|137|1.584e-31|1|2|337|2[2]:337[337]:336[336]	K00809	DHPS, dys; deoxyhypusine synthase [EC:2.5.1.46]	0	0	0	0	0	0	0	0	0	0	0	0	0	0	9.44388	0	0
ERR1712232_170692|contig-119_67834|+|137|1.584e-31|1|2|337|2[2]:337[337]:336[336]	K01190	lacZ; beta-galactosidase [EC:3.2.1.23]	0	0	0	0	0	0	0	0	0	0	0	0	0	0	9.44388	0	0
ERR1712232_47815|contig-119_76607|-|86|3.567e-16|1|606|818|818[818]:606[606]:213[213]	Unassigned		0	0	0	0	0	0	0	0	0	0	0	0	0	0	0	0	11.4772
ERR1712232_60746|contig-119_342|+|74|1.461e-12|2|7046|7261|7046[7046]:7123[7123]:78[78]|7142[7142]:7261[7261]:120[120]	K03495	gidA, mnmG, MTO1; tRNA uridine 5-carboxymethylaminomethyl modification enzyme	0	0	0	0	0	0	0	0	0	0	0	0	0	0	10.6307	0	0
ERR1712232_60746|contig-119_59738|+|112|5.315e-24|1|135|398|135[135]:398[398]:264[264]	K03495	gidA, mnmG, MTO1; tRNA uridine 5-carboxymethylaminomethyl modification enzyme	0	0	0	0	0	0	0	0	0	0	0	0	89.8015	0	0	250.58	33.0525
ERR1712232_701712|contig-119_99850|+|240|1.562e-62|1|841|1125|841[841]:1125[1125]:285[285]	K11968	ARIH1; ariadne-1 [EC:2.3.2.31]	0	0	0	0	0	0	0	0	0	0	0	0	0	0	0	18.0528	0
ERR1712232_74314|contig-119_47080|+|233|1.999e-60|1|1445|1894|1445[1445]:1894[1894]:450[450]	K00922	PIK3CA_B_D; phosphatidylinositol-4,5-bisphosphate 3-kinase catalytic subunit alpha/beta/delta [EC:2.7.1.153]	0	0	0	0	0	0	0	0	0	0	0	0	0	1.95587	0	3.50939	0
ERR1712232_781018|contig-119_739|-|147|1.547e-34|1|21579|21869|21869[21869]:21579[21579]:291[291]	K01322	PREP; prolyl oligopeptidase [EC:3.4.21.26]	0	0	0	0	0	0	0	0	0	0	0	0	0	0	17.0359	113.287	0
ERR1712232_781018|contig-119_739|-|147|1.547e-34|1|21579|21869|21869[21869]:21579[21579]:291[291]	K01354	ptrB; oligopeptidase B [EC:3.4.21.83]	0	0	0	0	0	0	0	0	0	0	0	0	0	0	17.0359	113.287	0
ERR1712240_695402|contig-119_23212|+|157|1.511e-37|1|2|712|2[2]:712[712]:711[711]	K01883	CARS, cysS; cysteinyl-tRNA synthetase [EC:6.1.1.16]	0	0	0	0	0	0	0	0	0	0	0	0	3.67288	1.93496	5.68165	4.15114	6.41329
ERR1712240_949842|contig-119_15910|+|229|3.199e-59|1|0|329|0[0]:329[329]:330[330]	K06269	PPP1C; serine/threonine-protein phosphatase PP1 catalytic subunit [EC:3.1.3.16]	0	0	0	0	0	0	0	0	0	0	0	0	0	0	0	9.7437	34.3159
ERR1712240_949842|contig-119_15910|+|229|3.199e-59|1|0|329|0[0]:329[329]:330[330]	K09571	FKBP4_5; FK506-binding protein 4/5 [EC:5.2.1.8]	0	0	0	0	0	0	0	0	0	0	0	0	0	0	0	9.7437	34.3159
ERR1712240_949842|contig-119_15910|+|229|3.199e-59|1|0|329|0[0]:329[329]:330[330]	K12487	GIT2; G protein-coupled receptor kinase interactor 2	0	0	0	0	0	0	0	0	0	0	0	0	0	0	0	9.7437	34.3159
ERR1712241_245082|contig-119_80252|+|53|3.064e-06|1|193|441|193[193]:441[441]:249[249]	Unassigned		0	0	0	0	0	0	0	0	0	0	0	0	26.6921	0	0	0	0
ERR1712241_255069|contig-119_5134|-|72|5.844e-12|1|6866|7150|7150[7150]:6866[6866]:285[285]	Unassigned		0	0	0	0	0	0	0	0	0	0	0	0	0	0	20.988	0	36.9483
ERR1712241_675579|contig-119_47562|-|90|2.229e-17|1|673|978|978[978]:673[673]:306[306]	K08139	HXT; MFS transporter, SP family, sugar:H+ symporter	0	0	0	0	0	0	0	0	0	0	0	0	0	0	24.0048	0	0
ERR1712243_190096|contig-119_13987|+|74|1.461e-12|2|934|1182|934[934]:1098[1098]:165[165]|1126[1126]:1182[1182]:57[57]	K02503	HINT1, hinT, hit; histidine triad (HIT) family protein	0	0	0	0	0	0	0	0	0	0	70.381	129.958	13.7996	0	0	0	11.3801
ERR1719146_99923|contig-119_5787|+|45|0.0007844|1|2506|2748|2506[2506]:2748[2748]:243[243]	K04371	ERK, MAPK1_3; mitogen-activated protein kinase 1/3 [EC:2.7.11.24]	0	0	0	0	0	0	0	0	0	0	0	15.6948	0	0	0	0	0
ERR1719148_377801|F8.2_k87_1960835_1_1825|-|55|7.66e-07|1|1303|1455|1455[1455]:1303[1303]:153[153]	K04487	iscS, NFS1; cysteine desulfurase [EC:2.8.1.7]	0	0	0	0	0	0	0	0	0	0	0	114.741	161.644	0	116.148	0	0
ERR1719150_138312|P4_k87_2397275_1_1009|+|322|3.23e-87|2|161|964|161[161]:394[394]:234[234]|647[647]:964[964]:318[318]	K07936	RAN; GTP-binding nuclear protein Ran	0	0	0	0	0	0	0	0	0	0	0	5.19644	0	0	0	0	0
ERR1719150_1943151|contig-119_96074|+|358|4.701e-98|2|502|1156|502[502]:600[600]:99[99]|674[680]:1156[1156]:483[477]	K12812	UAP56, BAT1, SUB2; ATP-dependent RNA helicase UAP56/SUB2 [EC:3.6.4.13]	0	0	0	0	0	0	0	0	0	0	0	0	3.12987	2.31295	5.59408	0	1.12725
ERR1719150_1943151|contig-119_96074|+|358|4.701e-98|2|502|1156|502[502]:600[600]:99[99]|674[680]:1156[1156]:483[477]	K13182	DDX39; ATP-dependent RNA helicase DDX39 [EC:3.6.4.13]	0	0	0	0	0	0	0	0	0	0	0	0	3.12987	2.31295	5.59408	0	1.12725
ERR1719150_267683|P4_k87_2352834_1_1635|-|152|4.834e-36|1|119|394|394[394]:119[119]:276[276]	K12834	PHF5A; PHD finger-like domain-containing protein 5A	0	0	0	0	0	0	0	0	0	0	0	0	0	0	0	0	24.6239
ERR1719150_301954|contig-119_117205|+|481|4.42e-135|2|13|1009|13[13]:180[180]:168[168]|266[266]:1009[1009]:744[744]	K01915	glnA, GLUL; glutamine synthetase [EC:6.3.1.2]	0	0	0	0	0	0	0	0	0	0	0	0	6.83777	1.78764	15.8505	1.01305	1.81332
ERR1719150_3260502|contig-119_3421|+|133|2.535e-30|2|1651|2190|1651[1651]:1773[1773]:123[123]|1867[1867]:2190[2190]:324[324]	K00033	PGD, gnd, gntZ; 6-phosphogluconate dehydrogenase [EC:1.1.1.44 1.1.1.343]	0	0	0	0	0	0	0	0	0	0	0	0	2.71951	3.9772	1.35548	21.3988	1.94703
ERR1719150_3499123|contig-119_74539|+|192|4.397e-48|2|666|1161|666[666]:776[776]:111[111]|829[838]:1161[1161]:333[324]	K10843	ERCC3, XPB; DNA excision repair protein ERCC-3 [EC:3.6.4.12]	0	0	0	0	0	0	0	0	0	0	0	0	0	2.13125	0	0	1.30547
ERR1719150_3596715|F8.1_k87_2858601_1_1809|+|116|3.322e-25|1|226|609|226[226]:609[609]:384[384]	K02874	RP-L14, MRPL14, rplN; large subunit ribosomal protein L14	0	0	0	0	0	0	0	0	0	0	30.757	9.30898	0	0	0	0	0
ERR1719150_475887|contig-119_75462|+|281|7.103e-75|4|47|1070|47[47]:124[124]:78[78]|205[232]:330[330]:126[99]|437[437]:763[763]:327[327]|822[828]:1070[1070]:249[243]	K04630	GNAI; guanine nucleotide-binding protein G(i) subunit alpha	0	0	0	0	0	0	0	0	0	0	0	0	1.00135	0.743863	0	0	1.44692
ERR1719152_849377|F4_k87_908409_1_1098|+|274|9.092e-73|1|484|1089|484[484]:1089[1089]:606[606]	Unassigned		0	0	0	0	0	0	0	0	0	0	0	1.42531	0	0	0	0	0
ERR1719153_1523458|contig-119_50018|+|237|1.25e-61|1|0|902|0[0]:902[902]:903[903]	K00670	NAA30, MAK3; N-alpha-acetyltransferase 30 [EC:2.3.1.256]	0	0	0	0	0	0	0	0	0	0	0	0	0	4.33759	12.0065	2.42204	2.23101
ERR1719153_1523458|contig-119_50018|+|237|1.25e-61|1|0|902|0[0]:902[902]:903[903]	K10803	XRCC1; DNA-repair protein XRCC1	0	0	0	0	0	0	0	0	0	0	0	0	0	4.33759	12.0065	2.42204	2.23101
ERR1719153_1560787|contig-119_102705|+|185|5.628e-46|1|2|382|2[2]:382[382]:381[381]	K09578	PIN1; peptidyl-prolyl cis-trans isomerase NIMA-interacting 1 [EC:5.2.1.8]	0	0	0	0	0	0	0	0	0	0	0	0	17.4711	11.6974	0	0	0
ERR1719153_164033|contig-119_90865|+|89|4.459e-17|1|532|792|532[532]:792[792]:261[261]	K13979	yahK; uncharacterized zinc-type alcohol dehydrogenase-like protein [EC:1.-.-.-]	0	0	0	0	0	0	0	0	0	0	0	0	42.9073	72.6108	119.979	212.085	33.9502
ERR1719153_495811|contig-119_48918|-|199|3.435e-50|1|950|1429|1429[1429]:950[950]:480[480]	Unassigned		0	0	0	0	0	0	0	0	0	0	0	0	0	0	9.20459	0	19.6994
ERR1719153_544814|contig-119_1225|+|948|1.16e-275|1|20389|22674|20389[20389]:22674[22674]:2286[2286]	K18663	ASCC3; activating signal cointegrator complex subunit 3 [EC:3.6.4.12]	0	0	0	0	0	0	0	0	0	0	0	0	1.70572	2.35177	6.70772	4.91458	3.95916
ERR1719154_185695|F4_k87_1350487_1_2979|-|87|1.784e-16|1|1392|1700|1700[1700]:1392[1392]:309[309]	K02999	RPA1, POLR1A; DNA-directed RNA polymerase I subunit RPA1 [EC:2.7.7.6]	0	0	0	0	0	0	0	0	0	0	34.7383	0	0	0	0	0	0
ERR1719154_31431|contig-119_44|+|52|6.128e-06|1|37528|38115|37528[37528]:38115[38115]:588[588]	K14787	MRD1, RBM19; multiple RNA-binding domain-containing protein 1	0	0	0	0	0	0	0	0	0	0	0	0	5.11623	6.15412	16.0433	0	5.4238
ERR1719154_31431|contig-119_44|+|52|6.128e-06|1|37528|38115|37528[37528]:38115[38115]:588[588]	K15188	CCNT; cyclin T	0	0	0	0	0	0	0	0	0	0	0	0	5.11623	6.15412	16.0433	0	5.4238
ERR1719154_37342|contig-119_88902|+|61|1.197e-08|2|253|450|253[253]:312[312]:60[60]|334[334]:450[450]:117[117]	K03741	arsC2, arsC; arsenate reductase (thioredoxin) [EC:1.20.4.4]	0	0	0	0	0	0	0	0	0	0	0	0	0	0	0	40.0132	0
ERR1719154_37342|contig-119_88902|+|61|1.197e-08|2|253|450|253[253]:312[312]:60[60]|334[334]:450[450]:117[117]	K03892	arsR; ArsR family transcriptional regulator, arsenate/arsenite/antimonite-responsive transcriptional repressor	0	0	0	0	0	0	0	0	0	0	0	0	0	0	0	40.0132	0
ERR1719154_382792|contig-119_49126|-|257|1.192e-67|2|552|1542|1542[1542]:1291[1291]:252[252]|1082[1088]:552[552]:531[525]	K01892	HARS, hisS; histidyl-tRNA synthetase [EC:6.1.1.21]	0	0	0	0	0	0	0	0	0	0	0	0	1.53241	0	5.45344	0	1.76091
ERR1719154_564679|contig-119_110|+|109|4.252e-23|1|47304|47552|47304[47304]:47552[47552]:249[249]	K03593	mrp, NUBPL; ATP-binding protein involved in chromosome partitioning	0	0	0	0	0	0	0	0	0	0	27.5828	0	26.6921	0	0	197.521	0
ERR1719154_564679|contig-119_47800|+|87|1.784e-16|2|247|540|247[247]:318[318]:72[72]|346[346]:540[540]:195[195]	K03593	mrp, NUBPL; ATP-binding protein involved in chromosome partitioning	0	0	0	0	0	0	0	0	0	0	0	0	45.6014	34.4609	0	46.9492	94.2512
ERR1719155_362596|contig-119_46654|+|129|4.055e-29|1|8|250|8[8]:250[250]:243[243]	K15192	BTAF1, MOT1; TATA-binding protein-associated factor [EC:3.6.4.-]	0	0	0	0	0	0	0	0	0	0	0	0	0	0	0	0	21.2555
ERR1719157_61963|contig-119_122|-|191|8.793e-48|2|32011|32358|32358[32358]:32131[32131]:228[228]|32103[32103]:32011[32011]:93[93]	K00031	IDH1, IDH2, icd; isocitrate dehydrogenase [EC:1.1.1.42]	0	0	0	0	0	0	0	0	0	0	0	0	0	0	0	22.4841	0
ERR1719158_155563|F4_k87_293611_1_1957|+|178|7.204e-44|3|1083|1656|1083[1083]:1349[1349]:267[267]|1422[1422]:1511[1511]:90[90]|1582[1582]:1656[1656]:75[75]	K12403	AP4S1; AP-4 complex subunit sigma-1	0	0	0	0	0	0	0	0	0	0	0	3.23003	0	0	0	0	0
ERR1719158_2330128|contig-119_85076|+|143|2.475e-33|1|12|356|12[12]:356[356]:345[345]	K00671	NMT; glycylpeptide N-tetradecanoyltransferase [EC:2.3.1.97]	0	0	0	0	0	0	0	0	0	0	10.5127	6.49096	10.9506	0	0	0	0
ERR1719158_2330128|contig-119_85076|+|143|2.475e-33|1|12|356|12[12]:356[356]:345[345]	K10585	UBE2Z; ubiquitin-conjugating enzyme E2 Z [EC:2.3.2.23]	0	0	0	0	0	0	0	0	0	0	10.5127	6.49096	10.9506	0	0	0	0
ERR1719158_2444604|contig-119_9852|+|690|5.373e-198|1|3538|5124|3538[3538]:5124[5124]:1587[1587]	K03283	HSPA1s; heat shock 70kDa protein 1/2/6/8	0	0	0	0	0	0	0	0	0	0	0	0	2.52145	1.85153	8.25648	3.28942	2.98645
ERR1719158_2747234|contig-119_82674|+|104|1.361e-21|1|537|785|537[537]:785[785]:249[249]	K08343	ATG3; ubiquitin-like-conjugating enzyme ATG3	0	0	0	0	0	0	0	0	0	0	0	0	53.3842	0	0	0	53.2881
ERR1719158_308681|F4_k87_1016651_1_1196|-|158|7.554e-38|2|655|1000|1000[1000]:911[911]:90[90]|837[843]:655[655]:183[177]	K02882	RP-L18Ae, RPL18A; large subunit ribosomal protein L18Ae	0	0	0	0	0	0	0	0	0	0	0	12.8917	0	0	0	0	0
ERR1719158_488247|contig-119_84628|+|307|1.058e-82|1|242|1078|242[242]:1078[1078]:837[837]	K00654	SPT; serine palmitoyltransferase [EC:2.3.1.50]	0	0	0	0	0	0	0	0	0	0	1.81523	1.86913	5.89088	4.24521	8.10601	3.87531	6.24488
ERR1719158_613070|F8.2_k87_1439036_1_1370|-|96|3.483e-19|2|742|1050|1050[1050]:949[949]:102[102]|894[894]:742[742]:153[153]	K01392	THOP1; thimet oligopeptidase [EC:3.4.24.15]	0	0	0	0	0	0	0	0	0	0	12.9198	0	0	0	26.3551	0	0
ERR1719158_793084|contig-119_65524|-|201|8.587e-51|1|8|1285|1285[1285]:8[8]:1278[1278]	K14554	UTP21, WDR36; U3 small nucleolar RNA-associated protein 21	0	0	0	0	0	0	0	0	0	0	0	0	1.56863	0.649097	3.02767	0	5.74883
ERR1719158_793084|contig-119_65524|-|201|8.587e-51|1|8|1285|1285[1285]:8[8]:1278[1278]	K16353	SDK; protein sidekick	0	0	0	0	0	0	0	0	0	0	0	0	1.56863	0.649097	3.02767	0	5.74883
ERR1719159_380764|contig-119_116|-|47|0.0001961|1|34453|34644|34644[34644]:34453[34453]:192[192]	K00074	paaH, hbd, fadB, mmgB; 3-hydroxybutyryl-CoA dehydrogenase [EC:1.1.1.157]	0	0	0	0	0	0	0	0	0	0	0	0	0	0	12.0824	143.784	0
ERR1719159_380764|contig-119_116|-|47|0.0001961|1|34453|34644|34644[34644]:34453[34453]:192[192]	K01782	fadJ; 3-hydroxyacyl-CoA dehydrogenase / enoyl-CoA hydratase / 3-hydroxybutyryl-CoA epimerase [EC:1.1.1.35 4.2.1.17 5.1.2.3]	0	0	0	0	0	0	0	0	0	0	0	0	0	0	12.0824	143.784	0
ERR1719159_380764|contig-119_116|-|47|0.0001961|1|34453|34644|34644[34644]:34453[34453]:192[192]	K01825	fadB; 3-hydroxyacyl-CoA dehydrogenase / enoyl-CoA hydratase / 3-hydroxybutyryl-CoA epimerase / enoyl-CoA isomerase [EC:1.1.1.35 4.2.1.17 5.1.2.3 5.3.3.8]	0	0	0	0	0	0	0	0	0	0	0	0	0	0	12.0824	143.784	0
ERR1719160_1505576|contig-119_41780|-|248|6.102e-65|1|1022|1633|1633[1633]:1022[1022]:612[612]	K09553	STIP1; stress-induced-phosphoprotein 1	0	0	0	0	0	0	0	0	0	0	2.36088	0	0	8.60125	0	0	0
ERR1719160_1505576|contig-119_41780|-|248|6.102e-65|1|1022|1633|1633[1633]:1022[1022]:612[612]	K16365	SGTA; small glutamine-rich tetratricopeptide repeat-containing protein alpha	0	0	0	0	0	0	0	0	0	0	2.36088	0	0	8.60125	0	0	0
ERR1719161_1924|contig-119_90414|+|190|1.759e-47|1|212|751|212[212]:751[751]:540[540]	K12393	AP1M; AP-1 complex subunit mu	0	0	0	0	0	0	0	0	0	0	0	0	0	0	1.8051	2.3712	0
ERR1719161_2462994|contig-119_622|+|136|3.168e-31|2|11792|12088|11792[11792]:11953[11953]:162[162]|11969[11969]:12088[12088]:120[120]	K00860	cysC; adenylylsulfate kinase [EC:2.7.1.25]	0	0	0	0	0	0	0	0	0	0	0	0	32.5797	21.2766	0	270.784	0
ERR1719161_3137720|contig-119_27757|+|47|0.0001961|1|2245|2523|2245[2245]:2523[2523]:279[279]	K00818	E2.6.1.11, argD; acetylornithine aminotransferase [EC:2.6.1.11]	0	0	0	0	0	0	0	0	0	0	0	0	0	0	0	0	22.4223
ERR1719161_3137720|F8.1_k87_2067829_1_3060|-|66|3.74e-10|1|1663|1839|1839[1839]:1663[1663]:177[177]	K00818	E2.6.1.11, argD; acetylornithine aminotransferase [EC:2.6.1.11]	0	0	0	0	0	0	0	0	0	0	0	0	25.5905	0	0	0	0
ERR1719161_3137720|F8.1_k87_2067829_1_3060|-|66|3.74e-10|1|1663|1839|1839[1839]:1663[1663]:177[177]	K00821	argD; acetylornithine/N-succinyldiaminopimelate aminotransferase [EC:2.6.1.11 2.6.1.17]	0	0	0	0	0	0	0	0	0	0	0	0	25.5905	0	0	0	0
ERR1719161_542502|P4_k87_1366601_1_1244|-|68|9.351e-11|1|2|271|271[271]:2[2]:270[270]	K13510	LPCAT1_2; lysophosphatidylcholine acyltransferase / lyso-PAF acetyltransferase [EC:2.3.1.23 2.3.1.67]	0	0	0	0	0	0	0	0	0	0	0	22.1182	0	0	0	0	0
ERR1719161_542502|P4_k87_1366601_1_1244|-|68|9.351e-11|1|2|271|271[271]:2[2]:270[270]	K13512	LPCAT4, AGPAT7; lysophospholipid acyltransferase [EC:2.3.1.23 2.3.1.-]	0	0	0	0	0	0	0	0	0	0	0	22.1182	0	0	0	0	0
ERR1719161_873869|contig-119_825|-|186|2.814e-46|1|1585|1872|1872[1872]:1585[1585]:288[288]	K02873	RP-L13e, RPL13; large subunit ribosomal protein L13e	0	0	0	0	0	0	0	0	0	0	0	0	0	0	9.42167	0	0
ERR1719162_1077100|contig-119_26948|-|151|9.668e-36|2|1740|2144|2144[2144]:1953[1953]:192[192]|1886[1886]:1740[1740]:147[147]	K00525	E1.17.4.1A, nrdA, nrdE; ribonucleoside-diphosphate reductase alpha chain [EC:1.17.4.1]	0	0	0	0	0	0	0	0	0	0	11.3986	68.679	7.11228	0	0	0	0
ERR1719162_1134520|contig-119_9621|-|98|8.709e-20|1|1809|2087|2087[2087]:1809[1809]:279[279]	K19676	IFT172; intraflagellar transport protein 172	0	0	0	0	0	0	0	0	0	0	0	0	0	18.8012	23.3636	0	0
ERR1719162_1337261|contig-119_58143|+|316|2.067e-85|1|0|908|0[0]:908[908]:909[909]	Unassigned		0	0	0	0	0	0	0	0	0	0	3.39764	0	0	2.0444	0	0	0
ERR1719162_1381127|contig-119_116|+|106|3.402e-22|1|66660|66821|66660[66660]:66821[66821]:162[162]	K00525	E1.17.4.1A, nrdA, nrdE; ribonucleoside-diphosphate reductase alpha chain [EC:1.17.4.1]	0	0	0	0	0	0	0	0	0	0	0	0	0	35.4969	0	414.315	0
ERR1719162_1485215|F4_k87_1788755_1_1185|-|94|1.393e-18|1|216|560|560[560]:216[216]:345[345]	K14843	PES1, NOP7; pescadillo	0	0	0	0	0	0	0	0	0	0	5.41156	0	0	0	0	0	0
ERR1719162_173661|F4_k87_2973790_1_1359|-|104|1.361e-21|1|964|1356|1356[1356]:964[964]:393[393]	K00137	prr; aminobutyraldehyde dehydrogenase [EC:1.2.1.19]	0	0	0	0	0	0	0	0	0	0	3.58154	0	0	0	0	0	0
ERR1719162_2084504|contig-119_52680|+|76|3.653e-13|1|986|1150|986[986]:1150[1150]:165[165]	K00382	DLD, lpd, pdhD; dihydrolipoamide dehydrogenase [EC:1.8.1.4]	0	0	0	0	0	0	0	0	0	0	0	0	0	0	0	0	35.5309
ERR1719162_2434581|contig-119_59674|-|114|1.329e-24|1|19|282|282[282]:19[19]:264[264]	K07238	TC.ZIP, zupT, ZRT3, ZIP2; zinc transporter, ZIP family	0	0	0	0	0	0	0	0	0	0	0	0	0	0	66.826	0	0
ERR1719162_2750945|F8.1_k87_959587_1_1100|+|162|4.721e-39|1|19|726|19[19]:726[726]:708[708]	K13412	CPK; calcium-dependent protein kinase [EC:2.7.11.1]	0	0	0	0	0	0	0	0	0	0	3.83741	0	0	0	0	0	0
ERR1719162_2847537|contig-119_85969|-|115|6.644e-25|1|479|979|979[979]:479[479]:501[501]	K19672	IFT140; intraflagellar transport protein 140	0	0	0	0	0	0	0	0	0	0	0	0	0	0	0	7.15632	0
ERR1719162_630470|contig-119_77412|+|237|1.25e-61|1|2|466|2[2]:466[466]:465[465]	K02934	RP-L6e, RPL6; large subunit ribosomal protein L6e	0	0	0	0	0	0	0	0	0	0	0	0	24.6566	10.843	23.4723	3.24942	7.07061
ERR1719162_639480|contig-119_84017|+|192|4.397e-48|1|1|450|1[1]:450[450]:450[450]	K04345	PKA; protein kinase A [EC:2.7.11.11]	0	0	0	0	0	0	0	0	0	0	0	5.74183	16.0388	0	21.3516	3.50939	7.65859
ERR1719162_639480|contig-119_84017|+|192|4.397e-48|1|1|450|1[1]:450[450]:450[450]	K08282	E2.7.11.1; non-specific serine/threonine protein kinase [EC:2.7.11.1]	0	0	0	0	0	0	0	0	0	0	0	5.74183	16.0388	0	21.3516	3.50939	7.65859
ERR1719162_639480|contig-119_84017|+|192|4.397e-48|1|1|450|1[1]:450[450]:450[450]	K19584	PRKX; protein kinase X [EC:2.7.11.11]	0	0	0	0	0	0	0	0	0	0	0	5.74183	16.0388	0	21.3516	3.50939	7.65859
ERR1719162_697471|F4_k87_614229_1_1101|+|106|3.402e-22|2|106|473|106[106]:228[228]:123[123]|399[402]:473[473]:75[72]	K03257	EIF4A; translation initiation factor 4A	0	0	0	0	0	0	0	0	0	0	0	24.0487	0	0	0	0	0
ERR1719162_74754|contig-119_225|+|52|6.128e-06|1|12832|13044|12832[12832]:13044[13044]:213[213]	K06147	ABCB-BAC; ATP-binding cassette, subfamily B, bacterial	0	0	0	0	0	0	0	0	0	0	0	0	28.3423	0	0	43.9157	11.4772
ERR1719162_864864|contig-119_28412|+|70|2.338e-11|1|2086|2304|2086[2086]:2304[2304]:219[219]	K00013	hisD; histidinol dehydrogenase [EC:1.1.1.23]	0	0	0	0	0	0	0	0	0	0	0	0	0	0	7.21426	0	0
ERR1719162_864864|contig-119_28412|+|70|2.338e-11|1|2086|2304|2086[2086]:2304[2304]:219[219]	K14152	HIS4; phosphoribosyl-ATP pyrophosphohydrolase / phosphoribosyl-AMP cyclohydrolase / histidinol dehydrogenase [EC:3.6.1.31 3.5.4.19 1.1.1.23]	0	0	0	0	0	0	0	0	0	0	0	0	0	0	7.21426	0	0
ERR1719162_913191|contig-119_8928|+|176|2.881e-43|2|0|449|0[0]:224[224]:225[225]|375[375]:449[449]:75[75]	K03283	HSPA1s; heat shock 70kDa protein 1/2/6/8	0	0	0	0	0	0	0	0	0	0	0	0	16.9663	22.0459	0	0	0
ERR1719162_997539|contig-119_40194|+|214|1.048e-54|1|682|1197|682[682]:1197[1197]:516[516]	K20093	ERCC6L, PICH; DNA excision repair protein ERCC-6-like [EC:3.6.4.12]	0	0	0	0	0	0	0	0	0	0	0	0	8.90908	5.10781	16.4861	2.59571	6.40924
ERR1719162_998132|P4_k87_485270_1_2048|+|76|3.653e-13|1|1554|2045|1554[1554]:2045[2045]:492[492]	K14834	NOC3; nucleolar complex protein 3	0	0	0	0	0	0	0	0	0	0	0	0	0	0	0	0	4.85103
ERR1719163_1070553|contig-119_163|-|331|6.309e-90|3|3271|4578|4578[4578]:4453[4453]:126[126]|4381[4381]:4073[4073]:309[309]|3909[3909]:3271[3271]:639[639]	K14966	HCFC; host cell factor	0	0	0	0	0	0	0	0	0	0	0	0	0	2.6409	0	0	8.10604
ERR1719163_1105936|contig-119_67748|-|147|1.547e-34|1|206|607|607[607]:206[206]:402[402]	K10408	DNAH; dynein heavy chain, axonemal	0	0	0	0	0	0	0	0	0	0	0	0	10.9864	0	1.7902	0	18.262
ERR1719163_1105936|contig-119_67748|-|147|1.547e-34|1|206|607|607[607]:206[206]:402[402]	K10413	DYNC1H; dynein heavy chain 1, cytosolic	0	0	0	0	0	0	0	0	0	0	0	0	10.9864	0	1.7902	0	18.262
ERR1719163_1218776|contig-119_56404|+|137|1.584e-31|1|396|1046|396[396]:1046[1046]:651[651]	Unassigned		0	0	0	0	0	0	0	0	0	0	0	0	0	0	0	0	4.41965
ERR1719163_1218776|contig-119_88273|-|88|8.918e-17|1|1139|1537|1537[1537]:1139[1139]:399[399]	Unassigned		0	0	0	0	0	0	0	0	0	0	0	0	0	0	0	4.81937	0
ERR1719163_1218776|F4_k87_1150665_1_31694|+|149|3.867e-35|1|18863|19555|18863[18863]:19555[19555]:693[693]	Unassigned		0	0	0	0	0	0	0	0	0	0	0	0	0	1.96118	0	0	0
ERR1719163_1218776|F8.1_k87_2090310_1_2462|+|149|3.867e-35|1|705|1403|705[705]:1403[1403]:699[699]	Unassigned		0	0	0	0	0	0	0	0	0	0	2.96238	0	0	0	0	0	6.0393
ERR1719163_124489|contig-119_80514|-|115|6.644e-25|1|91|414|414[414]:91[91]:324[324]	Unassigned		0	0	0	0	0	0	0	0	0	0	0	0	18.3392	6.3327	8.06277	10.6939	12.7006
ERR1719163_12633|contig-119_77889|-|93|2.787e-18|2|11|460|460[460]:218[218]:243[243]|112[112]:11[11]:102[102]	K16582	TTLL6_13; tubulin polyglutamylase TTLL6/13 [EC:6.-.-.-]	0	0	0	0	0	0	0	0	0	0	0	0	0	4.61226	3.01512	0	9.16266
ERR1719163_1370793|contig-119_426|+|145|6.188e-34|1|28606|29001|28606[28606]:29001[29001]:396[396]	K03316	TC.CPA1; monovalent cation:H+ antiporter, CPA1 family	0	0	0	0	0	0	0	0	0	0	0	0	3.83316	2.77746	11.503	4.92592	5.51305
ERR1719163_1370793|contig-119_426|+|145|6.188e-34|1|28606|29001|28606[28606]:29001[29001]:396[396]	K14724	SLC9A8, NHE8; solute carrier family 9 (sodium/hydrogen exchanger), member 8	0	0	0	0	0	0	0	0	0	0	0	0	3.83316	2.77746	11.503	4.92592	5.51305
ERR1719163_147736|contig-119_91321|+|188|7.035e-47|1|238|762|238[238]:762[762]:525[525]	Unassigned		0	0	0	0	0	0	0	0	0	0	0	0	3.74558	0	5.99437	0	2.9053
ERR1719163_1481848|contig-119_68509|-|103|2.721e-21|2|869|1171|1171[1171]:1118[1118]:54[54]|1066[1066]:869[869]:198[198]	K00281	GLDC, gcvP; glycine dehydrogenase [EC:1.4.4.2]	0	0	0	0	0	0	0	0	0	0	0	0	0	0	26.5947	84.8462	0
ERR1719163_1481848|contig-119_68509|-|103|2.721e-21|2|869|1171|1171[1171]:1118[1118]:54[54]|1066[1066]:869[869]:198[198]	K00283	gcvPB; glycine dehydrogenase subunit 2 [EC:1.4.4.2]	0	0	0	0	0	0	0	0	0	0	0	0	0	0	26.5947	84.8462	0
ERR1719163_1493769|contig-119_37538|+|183|2.251e-45|2|1469|1956|1469[1469]:1723[1723]:255[255]|1783[1789]:1956[1956]:174[168]	K14002	SCJ1; DnaJ-related protein SCJ1	0	0	0	0	0	0	0	0	0	0	0	0	0	0	0	0	2.25169
ERR1719163_1616169|F8.1_k87_1461308_1_1862|-|72|5.844e-12|1|13|432|432[432]:13[13]:420[420]	K01881	PARS, proS; prolyl-tRNA synthetase [EC:6.1.1.15]	0	0	0	0	0	0	0	0	0	0	20.4491	28.0878	3.21622	2.34118	0	4.17759	0
ERR1719163_1793379|F8.1_k87_366132_1_1895|-|136|3.168e-31|3|1419|1823|1823[1823]:1665[1665]:159[159]|1616[1616]:1515[1515]:102[102]|1493[1493]:1419[1419]:75[75]	K00134	GAPDH, gapA; glyceraldehyde 3-phosphate dehydrogenase [EC:1.2.1.12]	0	0	0	0	0	0	0	0	0	0	23.4824	0	0	0	0	0	0
ERR1719163_1793379|F8.1_k87_366132_1_1895|-|136|3.168e-31|3|1419|1823|1823[1823]:1665[1665]:159[159]|1616[1616]:1515[1515]:102[102]|1493[1493]:1419[1419]:75[75]	K03472	epd; D-erythrose 4-phosphate dehydrogenase [EC:1.2.1.72]	0	0	0	0	0	0	0	0	0	0	23.4824	0	0	0	0	0	0
ERR1719163_180399|contig-119_84854|+|125|6.488e-28|1|2|223|2[2]:223[223]:222[222]	K10408	DNAH; dynein heavy chain, axonemal	0	0	0	0	0	0	0	0	0	0	0	0	0	0	28.8958	0	0
ERR1719163_1954252|contig-119_32407|-|152|4.834e-36|1|98|769|769[769]:98[98]:672[672]	Unassigned		0	0	0	0	0	0	0	0	0	0	0	0	0	0	19.6927	0	0
ERR1719163_1954252|contig-119_41608|-|126|3.244e-28|1|5|592|592[592]:5[5]:588[588]	Unassigned		0	0	0	0	0	0	0	0	0	0	0	0	0	0	0	0	5.45184
ERR1719163_2064214|F8.2_k87_2906530_1_1145|+|291|6.937e-78|2|526|1143|526[526]:720[720]:195[195]|838[838]:1143[1143]:306[306]	K02941	RP-LP0, RPLP0; large subunit ribosomal protein LP0	0	0	0	0	0	0	0	0	0	0	0	2.15452	0	0	0	0	0
ERR1719163_2064214|F8.2_k87_2906530_1_1145|+|291|6.937e-78|2|526|1143|526[526]:720[720]:195[195]|838[838]:1143[1143]:306[306]	K17591	RIMBP2; RIMS-binding protein 2	0	0	0	0	0	0	0	0	0	0	0	2.15452	0	0	0	0	0
ERR1719163_2212983|contig-119_23649|+|57|1.915e-07|1|162|368|162[162]:368[368]:207[207]	K01662	dxs; 1-deoxy-D-xylulose-5-phosphate synthase [EC:2.2.1.7]	0	0	0	0	0	0	0	0	0	0	183.336	153.848	29.2215	0	0	0	0
ERR1719163_253365|contig-119_56782|+|48|9.805e-05|1|1|156|1[1]:156[156]:156[156]	K01942	HLCS; biotin---protein ligase [EC:6.3.4.9 6.3.4.10 6.3.4.11 6.3.4.15]	0	0	0	0	0	0	0	0	0	0	0	0	91.8976	0	0	0	0
ERR1719163_253365|contig-119_56782|+|48|9.805e-05|1|1|156|1[1]:156[156]:156[156]	K02863	RP-L1, MRPL1, rplA; large subunit ribosomal protein L1	0	0	0	0	0	0	0	0	0	0	0	0	91.8976	0	0	0	0
ERR1719163_2555360|contig-119_88137|+|68|9.351e-11|1|297|713|297[297]:713[713]:417[417]	K08602	pepF, pepB; oligoendopeptidase F [EC:3.4.24.-]	0	0	0	0	0	0	0	0	0	0	0	0	6.56567	0	1.61729	102.209	7.03006
ERR1719163_273084|contig-119_85863|-|162|4.721e-39|3|31|610|610[610]:407[407]:204[204]|328[328]:203[203]:126[126]|159[171]:31[31]:129[117]	Unassigned		0	0	0	0	0	0	0	0	0	0	0	0	2.71951	0	0	0	0
ERR1719163_2771391|F2.1_k87_461759_1_1170|+|105|6.804e-22|2|815|1084|815[815]:928[928]:114[114]|953[953]:1084[1084]:132[132]	K01251	E3.3.1.1, ahcY; adenosylhomocysteinase [EC:3.3.1.1]	0	0	0	0	0	0	0	0	0	0	0	0	0	0	0	0	23.2408
ERR1719163_316800|contig-119_75102|-|78|9.132e-14|1|131|385|385[385]:131[131]:255[255]	K13179	DDX18, HAS1; ATP-dependent RNA helicase DDX18/HAS1 [EC:3.6.4.13]	0	0	0	0	0	0	0	0	0	0	0	0	0	0	26.3551	0	0
ERR1719163_359564|F4_k87_1197129_1_3189|-|112|5.315e-24|1|126|791|791[791]:126[126]:666[666]	K12385	NPC1; Niemann-Pick C1 protein	0	0	0	0	0	0	0	0	0	0	0	0	0	0	4.77541	0	0
ERR1719163_38857|contig-119_2221|-|86|3.567e-16|2|2015|2380|2380[2380]:2096[2096]:285[285]|2068[2068]:2015[2015]:54[54]	K01733	thrC; threonine synthase [EC:4.2.3.1]	0	0	0	0	0	0	0	0	0	0	0	0	0	0	3.24914	34.3911	0
ERR1719163_43455|F4_k87_1736724_1_2086|+|211|8.386e-54|2|949|1674|949[949]:1482[1482]:534[534]|1540[1540]:1674[1674]:135[135]	Unassigned		0	0	0	0	0	0	0	0	0	0	0	0	0	0	0	8.09336	0
ERR1719163_658836|F8.1_k87_2055728_1_1504|-|52|6.128e-06|1|7|141|141[141]:7[7]:135[135]	K01491	folD; methylenetetrahydrofolate dehydrogenase (NADP+) / methenyltetrahydrofolate cyclohydrolase [EC:1.5.1.5 3.5.4.9]	0	0	0	0	0	0	0	0	0	0	0	421.059	119.036	297.098	42.8133	0	0
ERR1719163_662681|contig-119_86887|+|169|3.688e-41|1|79|624|79[79]:624[624]:546[546]	Unassigned		0	0	0	0	0	0	0	0	0	0	0	0	0	7.45462	6.19768	0	3.72127
ERR1719163_733706|contig-119_68884|-|185|5.628e-46|1|752|1219|1219[1219]:752[752]:468[468]	K07509	HADHB; acetyl-CoA acyltransferase [EC:2.3.1.16]	0	0	0	0	0	0	0	0	0	0	0	0	0	1.78009	0	0	0
ERR1719163_740986|contig-119_47753|-|87|1.784e-16|2|1267|1560|1560[1560]:1402[1402]:159[159]|1386[1386]:1267[1267]:120[120]	K10394	KIF3A; kinesin family member 3A	0	0	0	0	0	0	0	0	0	0	0	9.86677	0	0	0	0	0
ERR1719163_740986|contig-119_47753|-|87|1.784e-16|2|1267|1560|1560[1560]:1402[1402]:159[159]|1386[1386]:1267[1267]:120[120]	K10396	KIF5; kinesin family member 5	0	0	0	0	0	0	0	0	0	0	0	9.86677	0	0	0	0	0
ERR1719163_740986|contig-119_58862|+|61|1.197e-08|1|0|263|0[0]:263[263]:264[264]	K10394	KIF3A; kinesin family member 3A	0	0	0	0	0	0	0	0	0	0	0	0	0	34.0306	0	0	0
ERR1719163_815329|contig-119_52677|+|86|3.567e-16|1|1127|1300|1127[1127]:1300[1300]:174[174]	K01087	otsB; trehalose 6-phosphate phosphatase [EC:3.1.3.12]	0	0	0	0	0	0	0	0	0	0	0	0	0	0	0	0	60.5521
ERR1719167_2182409|contig-119_28005|+|595|2.128e-169|1|1457|2509|1457[1457]:2509[2509]:1053[1053]	K03243	EIF5B; translation initiation factor 5B	0	0	0	0	0	0	0	0	0	0	0	0.576879	0.835636	0.993736	6.1877	0	5.32055
ERR1719167_615644|contig-119_47047|-|487|6.907e-137|1|5|949|949[949]:5[5]:945[945]	K18106	GAAA; D-galacturonate reductase [EC:1.1.1.-]	0	0	0	0	0	0	0	0	0	0	0	0	5.03087	0	0	0	4.09411
ERR1719167_872887|contig-119_25232|+|124|1.298e-27|2|1666|2123|1666[1666]:1803[1803]:138[138]|1965[1965]:2123[2123]:159[159]	K01969	E6.4.1.4B; 3-methylcrotonyl-CoA carboxylase beta subunit [EC:6.4.1.4]	0	0	0	0	0	0	0	0	0	0	0	0	0	36.3938	0	0	0
ERR1719167_872887|contig-119_25232|+|124|1.298e-27|2|1666|2123|1666[1666]:1803[1803]:138[138]|1965[1965]:2123[2123]:159[159]	K13778	atuC; geranyl-CoA carboxylase beta subunit [EC:6.4.1.5]	0	0	0	0	0	0	0	0	0	0	0	0	0	36.3938	0	0	0
ERR1719167_872887|contig-119_25232|+|124|1.298e-27|2|1666|2123|1666[1666]:1803[1803]:138[138]|1965[1965]:2123[2123]:159[159]	K15052	K15052; propionyl-CoA carboxylase [EC:6.4.1.3 2.1.3.15]	0	0	0	0	0	0	0	0	0	0	0	0	0	36.3938	0	0	0
ERR1719169_152827|contig-119_39239|-|199|3.435e-50|1|407|793|793[793]:407[407]:387[387]	K11251	H2A; histone H2A	0	0	0	0	0	0	0	0	0	0	0	0	0	0	0	5.28381	0
ERR1719171_101559|contig-119_4598|+|66|3.74e-10|1|1194|1559|1194[1194]:1559[1559]:366[366]	K00793	ribE, RIB5; riboflavin synthase [EC:2.5.1.9]	0	0	0	0	0	0	0	0	0	0	0	0	0	0	2.40807	0	28.6654
ERR1719171_1021288|contig-119_25935|-|144|1.238e-33|1|11|433|433[433]:11[11]:423[423]	K01265	map; methionyl aminopeptidase [EC:3.4.11.18]	0	0	0	0	0	0	0	0	0	0	0	0	6.30449	6.88786	0	8.19901	0
ERR1719171_1466957|contig-119_68127|+|875|1.096e-253|1|1|1461|1[1]:1461[1461]:1461[1461]	K01869	LARS, leuS; leucyl-tRNA synthetase [EC:6.1.1.4]	0	0	0	0	0	0	0	0	0	0	0	0	4.54527	0	0	0	0
ERR1719171_1519978|F8.1_k87_109358_1_1496|-|130|2.028e-29|1|767|1045|1045[1045]:767[767]:279[279]	K01338	lon; ATP-dependent Lon protease [EC:3.4.21.53]	0	0	0	0	0	0	0	0	0	0	123.034	103.575	143.219	119.383	13.1882	66.3719	67.2668
ERR1719171_1904475|contig-119_33117|-|387|8.755e-107|1|685|1374|1374[1374]:685[685]:690[690]	K00428	E1.11.1.5; cytochrome c peroxidase [EC:1.11.1.5]	0	0	0	0	0	0	0	0	0	0	1.89086	0	0	0	0	0	0
ERR1719171_1904475|contig-119_33117|-|387|8.755e-107|1|685|1374|1374[1374]:685[685]:690[690]	K00434	E1.11.1.11; L-ascorbate peroxidase [EC:1.11.1.11]	0	0	0	0	0	0	0	0	0	0	1.89086	0	0	0	0	0	0
ERR1719171_2405896|F8.1_k87_2381603_1_1333|-|79|4.566e-14|1|582|872|872[872]:582[582]:291[291]	K01498	ribD1; diaminohydroxyphosphoribosylaminopyrimidine deaminase [EC:3.5.4.26]	0	0	0	0	0	0	0	0	0	0	36.277	143.961	23.5749	0	0	22.6574	0
ERR1719171_2405896|F8.1_k87_2381603_1_1333|-|79|4.566e-14|1|582|872|872[872]:582[582]:291[291]	K11752	ribD; diaminohydroxyphosphoribosylaminopyrimidine deaminase / 5-amino-6-(5-phosphoribosylamino)uracil reductase [EC:3.5.4.26 1.1.1.193]	0	0	0	0	0	0	0	0	0	0	36.277	143.961	23.5749	0	0	22.6574	0
ERR1719171_2682387|contig-119_386|-|150|1.934e-35|2|13107|13487|13487[13487]:13356[13356]:132[132]|13304[13304]:13107[13107]:198[198]	K00281	GLDC, gcvP; glycine dehydrogenase [EC:1.4.4.2]	0	0	0	0	0	0	0	0	0	0	0	0	0	0	0	23.1735	0
ERR1719171_2682387|contig-119_386|-|150|1.934e-35|2|13107|13487|13487[13487]:13356[13356]:132[132]|13304[13304]:13107[13107]:198[198]	K00283	gcvPB; glycine dehydrogenase subunit 2 [EC:1.4.4.2]	0	0	0	0	0	0	0	0	0	0	0	0	0	0	0	23.1735	0
ERR1719171_361590|contig-119_75955|+|65|7.481e-10|1|869|1156|869[869]:1156[1156]:288[288]	K14572	MDN1, REA1; midasin	0	0	0	0	0	0	0	0	0	0	0	0	0	0	0	0	66.9872
ERR1719171_70852|F8.1_k87_1175181_1_2507|-|113|2.658e-24|2|1202|1453|1453[1453]:1394[1394]:60[60]|1369[1369]:1202[1202]:168[168]	K00384	trxB, TRR; thioredoxin reductase (NADPH) [EC:1.8.1.9]	0	0	0	0	0	0	0	0	0	0	66.7791	0	0	0	0	0	0
ERR1719171_70852|F8.1_k87_1175181_1_2507|-|113|2.658e-24|2|1202|1453|1453[1453]:1394[1394]:60[60]|1369[1369]:1202[1202]:168[168]	K03671	trxA; thioredoxin 1	0	0	0	0	0	0	0	0	0	0	66.7791	0	0	0	0	0	0
ERR1719171_859613|F8.1_k87_2628856_1_1068|+|128|8.111e-29|1|714|1040|714[714]:1040[1040]:327[327]	K01950	E6.3.5.1, NADSYN1, QNS1, nadE; NAD+ synthase (glutamine-hydrolysing) [EC:6.3.5.1]	0	0	0	0	0	0	0	0	0	0	0	0	0	0	22.0791	8.08948	0
ERR1719172_218291|contig-119_122|-|78|9.132e-14|1|62318|62575|62575[62575]:62318[62318]:258[258]	K06020	ettA; energy-dependent translational throttle protein EttA	0	0	0	0	0	0	0	0	0	0	37.6476	0	0	0	0	162.762	0
ERR1719174_1024723|contig-119_59931|-|187|1.407e-46|1|0|1340|1340[1340]:0[0]:1341[1341]	K17570	HYDIN; hydrocephalus-inducing protein	0	0	0	0	0	0	0	0	0	0	0	0	0.75477	2.11269	0	0	0
ERR1719174_1034562|contig-119_48829|+|53|3.064e-06|1|792|1064|792[792]:1064[1064]:273[273]	K15083	RAD16; DNA repair protein RAD16	0	0	0	0	0	0	0	0	0	0	0	0	0	27.5014	0	0	0
ERR1719174_1089143|contig-119_11157|-|76|3.653e-13|1|4439|4675|4675[4675]:4439[4439]:237[237]	K07364	TEC; tyrosine-protein kinase Tec [EC:2.7.10.2]	0	0	0	0	0	0	0	0	0	0	0	0	0	18.3221	17.682	0	0
ERR1719174_1089143|contig-119_11157|-|76|3.653e-13|1|4439|4675|4675[4675]:4439[4439]:237[237]	K08841	TESK1; testis-specific kinase 1 [EC:2.7.12.1]	0	0	0	0	0	0	0	0	0	0	0	0	0	18.3221	17.682	0	0
ERR1719174_1579310|contig-119_3|+|168|7.376e-41|2|275813|276286|275813[275813]:276070[276070]:258[258]|276107[276107]:276286[276286]:180[180]	K00031	IDH1, IDH2, icd; isocitrate dehydrogenase [EC:1.1.1.42]	0	0	0	0	0	0	0	0	0	0	0	0	0	0	0	37.4938	0
ERR1719174_2656012|F8.1_k87_274380_1_1865|+|75|7.305e-13|1|254|670|254[254]:670[670]:417[417]	K01649	leuA, IMS; 2-isopropylmalate synthase [EC:2.3.3.13]	0	0	0	0	0	0	0	0	0	0	0	91.1121	0	0	0	0	0
ERR1719174_3015848|contig-119_50886|+|107|1.701e-22|1|301|687|301[301]:687[687]:387[387]	K03103	MINPP1; multiple inositol-polyphosphate phosphatase / 2,3-bisphosphoglycerate 3-phosphatase [EC:3.1.3.62 3.1.3.80]	0	0	0	0	0	0	0	0	0	0	0	0	11.8444	0	0	0	0
ERR1719174_3015848|contig-119_50886|+|107|1.701e-22|1|301|687|301[301]:687[687]:387[387]	K07204	RAPTOR; regulatory associated protein of mTOR	0	0	0	0	0	0	0	0	0	0	0	0	11.8444	0	0	0	0
ERR1719174_458182|contig-119_1345|-|97|1.742e-19|2|16825|17281|17281[17281]:17180[17180]:102[102]|17133[17133]:16825[16825]:309[309]	K10408	DNAH; dynein heavy chain, axonemal	0	0	0	0	0	0	0	0	0	0	0	0	0	0	3.62991	0	5.71942
ERR1719180_754522|F4_k87_1037632_1_2332|-|142|4.95e-33|1|81|641|641[641]:81[81]:561[561]	K14569	BMS1; ribosome biogenesis protein BMS1	0	0	0	0	0	0	0	0	0	0	3.11555	5.68157	0	0	0	0	0
ERR1719181_1015050|contig-119_94747|-|316|2.067e-85|2|1|695|695[695]:573[573]:123[123]|519[543]:1[1]:519[495]	K16582	TTLL6_13; tubulin polyglutamylase TTLL6/13 [EC:6.-.-.-]	0	0	0	0	0	0	0	0	0	0	0	0	2.39698	1.62913	1.21103	0	0
ERR1719181_1256691|contig-119_84122|+|147|1.547e-34|3|8|1076|8[8]:121[121]:114[114]|171[177]:299[299]:129[123]|933[933]:1076[1076]:144[144]	K11494	RCBTB; RCC1 and BTB domain-containing protein	0	0	0	0	0	0	0	0	0	0	0	0	0	0	0	0	6.20127
ERR1719181_1826087|contig-119_34749|-|138|7.92e-32|2|720|1165|1165[1165]:1046[1046]:120[120]|989[989]:720[720]:270[270]	Unassigned		0	0	0	0	0	0	0	0	0	0	0	0	0	0	0	0	2.86884
ERR1719181_1883902|contig-119_72801|-|133|2.535e-30|1|515|949|949[949]:515[515]:435[435]	Unassigned		0	0	0	0	0	0	0	0	0	0	0	0	5.83987	0	0	0	8.35322
ERR1719181_1893613|contig-119_93135|+|65|7.481e-10|1|459|653|459[459]:653[653]:195[195]	K00922	PIK3CA_B_D; phosphatidylinositol-4,5-bisphosphate 3-kinase catalytic subunit alpha/beta/delta [EC:2.7.1.153]	0	0	0	0	0	0	0	0	0	0	0	0	0	0	0	26.9645	0
ERR1719181_1945678|contig-119_56850|+|193|2.198e-48|2|804|1375|804[804]:1022[1022]:219[219]|1100[1106]:1375[1375]:276[270]	Unassigned		0	0	0	0	0	0	0	0	0	0	0	0	0	0	0	0	3.14856
ERR1719181_2149966|contig-119_2940|-|1079|4.261e-315|2|1668|3687|3687[3687]:3037[3037]:651[651]|2942[2951]:1668[1668]:1275[1266]	K19683	TTC30, DYF1; tetratricopeptide repeat protein 30	0	0	0	0	0	0	0	0	0	0	0	0	2.25375	1.24289	11.7289	2.78508	6.07798
ERR1719181_2514177|contig-119_16249|+|84|1.427e-15|2|978|1349|978[978]:1193[1193]:216[216]|1257[1257]:1349[1349]:93[93]	K00249	ACADM, acd; acyl-CoA dehydrogenase [EC:1.3.8.7]	0	0	0	0	0	0	0	0	0	0	61.0976	44.2217	0	0	5.30971	0	0
ERR1719181_2514177|contig-119_16249|+|84|1.427e-15|2|978|1349|978[978]:1193[1193]:216[216]|1257[1257]:1349[1349]:93[93]	K20035	dmdC; 3-(methylthio)propanoyl-CoA dehydrogenase [EC:1.3.8.-]	0	0	0	0	0	0	0	0	0	0	61.0976	44.2217	0	0	5.30971	0	0
ERR1719181_2607518|contig-119_48911|-|151|9.668e-36|1|232|531|531[531]:232[232]:300[300]	K04371	ERK, MAPK1_3; mitogen-activated protein kinase 1/3 [EC:2.7.11.24]	0	0	0	0	0	0	0	0	0	0	0	13.567	0	0	0	0	0
ERR1719181_2682663|contig-119_2204|+|85|7.134e-16|1|16058|16339|16058[16058]:16339[16339]:282[282]	Unassigned		0	0	0	0	0	0	0	0	0	0	9.91955	0	0	0	0	0	0
ERR1719181_2695252|F4_k87_808198_1_1341|-|115|6.644e-25|2|214|959|959[959]:588[588]:372[372]|474[474]:214[214]:261[261]	K10408	DNAH; dynein heavy chain, axonemal	0	0	0	0	0	0	0	0	0	0	0	0	1.2936	0	0	0	0
ERR1719181_2695252|F4_k87_808198_1_1341|-|115|6.644e-25|2|214|959|959[959]:588[588]:372[372]|474[474]:214[214]:261[261]	K10413	DYNC1H; dynein heavy chain 1, cytosolic	0	0	0	0	0	0	0	0	0	0	0	0	1.2936	0	0	0	0
ERR1719181_2695252|F4_k87_808198_1_1341|-|115|6.644e-25|2|214|959|959[959]:588[588]:372[372]|474[474]:214[214]:261[261]	K10414	DYNC2H, DNCH2; dynein heavy chain 2, cytosolic	0	0	0	0	0	0	0	0	0	0	0	0	1.2936	0	0	0	0
ERR1719181_294237|contig-119_73029|+|67|1.87e-10|1|448|651|448[448]:651[651]:204[204]	K13448	CML; calcium-binding protein CML	0	0	0	0	0	0	0	0	0	0	0	0	0	0	0	0	46.2306
ERR1719181_297025|contig-119_81467|-|265|4.655e-70|1|273|1151|1151[1151]:273[273]:879[879]	K10408	DNAH; dynein heavy chain, axonemal	0	0	0	0	0	0	0	0	0	0	0	0	0	0	0	0	2.61201
ERR1719181_396547|contig-119_893|+|68|9.351e-11|1|17429|17761|17429[17429]:17761[17761]:333[333]	K10589	UBE3C; ubiquitin-protein ligase E3 C [EC:2.3.2.26]	0	0	0	0	0	0	0	0	0	0	0	0	0	0	10.525	0	5.45343
ERR1719181_51744|contig-119_36387|+|297|1.084e-79|1|623|1702|623[623]:1702[1702]:1080[1080]	K03430	phnW; 2-aminoethylphosphonate-pyruvate transaminase [EC:2.6.1.37]	0	0	0	0	0	0	0	0	0	0	0	0	1.17715	0.438912	4.60423	1.60971	17.4732
ERR1719181_532448|contig-119_71457|+|73|2.922e-12|1|1|264|1[1]:264[264]:264[264]	K10408	DNAH; dynein heavy chain, axonemal	0	0	0	0	0	0	0	0	0	0	0	0	38.1108	0	0	0	0
ERR1719181_997601|contig-119_64078|-|330|1.262e-89|1|1|999|999[999]:1[1]:999[999]	K12196	VPS4; vacuolar protein-sorting-associated protein 4	0	0	0	0	0	0	0	0	0	0	0	0	0	0	0	0	5.68206
ERR1719183_1085878|contig-119_77286|+|87|1.784e-16|1|416|709|416[416]:709[709]:294[294]	K06942	ychF; ribosome-binding ATPase	0	0	0	0	0	0	0	0	0	0	0	0	21.0196	26.912	23.2762	0	0
ERR1719183_1101418|F4_k87_80374_1_6036|+|52|6.128e-06|1|2406|2570|2406[2406]:2570[2570]:165[165]	K03660	OGG1; N-glycosylase/DNA lyase [EC:3.2.2.- 4.2.99.18]	0	0	0	0	0	0	0	0	0	0	0	0	0	0	0	0	68.1455
ERR1719183_1157154|contig-119_51610|+|97|1.742e-19|1|2|361|2[2]:361[361]:360[360]	K00602	purH; phosphoribosylaminoimidazolecarboxamide formyltransferase / IMP cyclohydrolase [EC:2.1.2.3 3.5.4.10]	0	0	0	0	0	0	0	0	0	0	4.70944	0	10.8242	3.86269	0	0	0
ERR1719183_1247284|contig-119_1217|+|67|1.87e-10|1|16895|17200|16895[16895]:17200[17200]:306[306]	Unassigned		0	0	0	0	0	0	0	0	0	0	0	0	0	0	17.0071	15.1122	0
ERR1719183_1283069|contig-119_33|-|123|2.595e-27|1|73258|73485|73485[73485]:73258[73258]:228[228]	K01647	CS, gltA; citrate synthase [EC:2.3.3.1]	0	0	0	0	0	0	0	0	0	0	0	0	0	0	0	79.2259	0
ERR1719183_1283069|contig-119_33|-|123|2.595e-27|1|73258|73485|73485[73485]:73258[73258]:228[228]	K09159	cptB; antitoxin CptB	0	0	0	0	0	0	0	0	0	0	0	0	0	0	0	79.2259	0
ERR1719183_1287766|contig-119_47876|+|192|4.397e-48|1|0|440|0[0]:440[440]:441[441]	K01279	TPP1, CLN2; tripeptidyl-peptidase I [EC:3.4.14.9]	0	0	0	0	0	0	0	0	0	0	0	0	11.2765	6.17507	8.73016	0	1.97664
ERR1719183_1409830|contig-119_45387|+|75|7.305e-13|1|1529|1729|1529[1529]:1729[1729]:201[201]	K02470	gyrB; DNA gyrase subunit B [EC:5.6.2.2]	0	0	0	0	0	0	0	0	0	0	266.606	114.157	0	13.5126	0	24.4924	0
ERR1719183_1469151|contig-119_49723|-|75|7.305e-13|1|799|1065|1065[1065]:799[799]:267[267]	K14556	DIP2, UTP12, WDR3; U3 small nucleolar RNA-associated protein 12	0	0	0	0	0	0	0	0	0	0	0	0	45.6014	0	0	93.8984	0
ERR1719183_1612334|contig-119_96102|-|116|3.322e-25|1|875|1153|1153[1153]:875[875]:279[279]	Unassigned		0	0	0	0	0	0	0	0	0	0	0	0	35.8048	0	0	0	0
ERR1719183_1612944|P4_k87_168721_1_1445|-|781|2.17e-225|1|95|1438|1438[1438]:95[95]:1344[1344]	K01873	VARS, valS; valyl-tRNA synthetase [EC:6.1.1.9]	0	0	0	0	0	0	0	0	0	0	0	0	0	1.1226	4.5889	0	0
ERR1719183_1828415|contig-119_74417|-|106|3.402e-22|1|843|1169|1169[1169]:843[843]:327[327]	Unassigned		0	0	0	0	0	0	0	0	0	0	0	0	32.5172	12.8488	0	10.1967	12.0366
ERR1719183_1859899|contig-119_34688|-|103|2.721e-21|1|1493|1807|1807[1807]:1493[1493]:315[315]	Unassigned		0	0	0	0	0	0	0	0	0	0	0	0	0	0	0	25.0525	0
ERR1719183_1862452|F8.2_k87_2212446_1_1332|-|79|4.566e-14|1|14|334|334[334]:14[14]:321[321]	K01663	HIS7; imidazole glycerol-phosphate synthase [EC:4.3.2.10]	0	0	0	0	0	0	0	0	0	0	13.6518	24.0453	9.73259	0	0	0	0
ERR1719183_1862452|F8.2_k87_2212446_1_1332|-|79|4.566e-14|1|14|334|334[334]:14[14]:321[321]	K02500	hisF; imidazole glycerol-phosphate synthase subunit HisF [EC:4.3.2.10]	0	0	0	0	0	0	0	0	0	0	13.6518	24.0453	9.73259	0	0	0	0
ERR1719183_1862452|F8.2_k87_2212446_1_1332|-|79|4.566e-14|1|14|334|334[334]:14[14]:321[321]	K11755	hisIE; phosphoribosyl-ATP pyrophosphohydrolase / phosphoribosyl-AMP cyclohydrolase [EC:3.6.1.31 3.5.4.19]	0	0	0	0	0	0	0	0	0	0	13.6518	24.0453	9.73259	0	0	0	0
ERR1719183_196233|contig-119_220|-|78|9.132e-14|1|20528|20743|20743[20743]:20528[20528]:216[216]	K00773	tgt, QTRT1; queuine tRNA-ribosyltransferase [EC:2.4.2.29]	0	0	0	0	0	0	0	0	0	0	0	0	0	0	0	21.475	0
ERR1719183_2223129|contig-119_541|+|120|2.076e-26|2|6879|7136|6879[6879]:6974[6974]:96[96]|6993[6993]:7136[7136]:144[144]	K00451	HGD, hmgA; homogentisate 1,2-dioxygenase [EC:1.13.11.5]	0	0	0	0	0	0	0	0	0	0	0	0	0	0	0	72.3658	0
ERR1719183_2481610|contig-119_1345|-|109|4.252e-23|1|10117|10380|10380[10380]:10117[10117]:264[264]	K10408	DNAH; dynein heavy chain, axonemal	0	0	0	0	0	0	0	0	0	0	0	0	84.4429	0	111.387	0	0
ERR1719183_2481610|contig-119_1345|-|109|4.252e-23|1|10117|10380|10380[10380]:10117[10117]:264[264]	K10413	DYNC1H; dynein heavy chain 1, cytosolic	0	0	0	0	0	0	0	0	0	0	0	0	84.4429	0	111.387	0	0
ERR1719183_2625478|contig-119_217|+|96|3.483e-19|1|7040|7225|7040[7040]:7225[7225]:186[186]	K00975	glgC; glucose-1-phosphate adenylyltransferase [EC:2.7.7.27]	0	0	0	0	0	0	0	0	0	0	0	0	60.2875	0	0	31.1872	0
ERR1719183_2883639|contig-119_107579|+|196|2.748e-49|4|178|1030|178[178]:264[264]:87[87]|343[343]:414[414]:72[72]|498[498]:659[659]:162[162]|719[734]:1030[1030]:312[297]	Unassigned		0	0	0	0	0	0	0	0	0	0	0	0	2.74976	0	0	0	0
ERR1719183_2988774|contig-119_23|+|147|1.547e-34|1|128779|129081|128779[128779]:129081[129081]:303[303]	K01869	LARS, leuS; leucyl-tRNA synthetase [EC:6.1.1.4]	0	0	0	0	0	0	0	0	0	0	0	0	0	10.0938	0	292.117	0
ERR1719183_3121360|contig-119_66022|+|106|3.402e-22|1|36|290|36[36]:290[290]:255[255]	K00471	E1.14.11.1; gamma-butyrobetaine dioxygenase [EC:1.14.11.1]	0	0	0	0	0	0	0	0	0	0	0	0	0	0	0	0	32.4457
ERR1719183_3153567|contig-119_1640|+|79|4.566e-14|1|16856|17050|16856[16856]:17050[17050]:195[195]	K14569	BMS1; ribosome biogenesis protein BMS1	0	0	0	0	0	0	0	0	0	0	0	0	16.2985	0	0	0	0
ERR1719183_3386197|contig-119_97|-|329|2.524e-89|4|34829|35881|35881[35881]:35708[35708]:174[174]|35614[35614]:35507[35507]:108[108]|35425[35425]:35024[35024]:402[402]|34981[34981]:34829[34829]:153[153]	K02355	fusA, GFM, EFG; elongation factor G	0	0	0	0	0	0	0	0	0	0	0	0	0	0	0	20.6155	0
ERR1719183_3411215|contig-119_31326|+|81|1.141e-14|1|955|1161|955[955]:1161[1161]:207[207]	K01889	FARSA, pheS; phenylalanyl-tRNA synthetase alpha chain [EC:6.1.1.20]	0	0	0	0	0	0	0	0	0	0	0	0	0	0	18.7726	0	0
ERR1719183_3500835|contig-119_80290|-|556|1.17e-157|3|1|1305|1305[1305]:1255[1255]:51[51]|1201[1222]:1058[1058]:144[123]|990[993]:1[1]:990[987]	Unassigned		0	0	0	0	0	0	0	0	0	0	0	0	4.64449	0.888175	4.95784	0	1.82303
ERR1719183_399819|contig-119_59232|-|77|1.826e-13|1|7|534|534[534]:7[7]:528[528]	K03626	EGD2, NACA; nascent polypeptide-associated complex subunit alpha	0	0	0	0	0	0	0	0	0	0	0	0	0	6.84873	0	2.47838	1.33666
ERR1719183_44554|contig-119_71429|+|126|3.244e-28|1|1|258|1[1]:258[258]:258[258]	Unassigned		0	0	0	0	0	0	0	0	0	0	0	13.7894	0	35.8361	0	0	0
ERR1719183_539882|F8.2_k87_2430149_1_3375|-|109|4.252e-23|1|367|873|873[873]:367[367]:507[507]	Unassigned		0	0	0	0	0	0	0	0	0	0	22.9239	25.5106	14.1727	1.48996	0	2.69125	0
ERR1719183_567248|contig-119_22532|+|107|1.701e-22|1|667|1116|667[667]:1116[1116]:450[450]	K10610	DDB1; DNA damage-binding protein 1	0	0	0	0	0	0	0	0	0	0	0	0	7.90107	2.64668	7.97672	7.01879	5.00005
ERR1719183_615820|contig-119_39253|-|95|6.967e-19|1|1605|1898|1898[1898]:1605[1605]:294[294]	Unassigned		0	0	0	0	0	0	0	0	0	0	0	0	42.0392	0	0	0	19.973
ERR1719183_744140|F4_k87_298073_1_16369|-|131|1.014e-29|2|9572|10011|10011[10011]:9748[9748]:264[264]|9661[9661]:9572[9572]:90[90]	Unassigned		0	0	0	0	0	0	0	0	0	0	0	0	0	0	2.88422	0	0
ERR1719183_747966|contig-119_10|-|56|3.83e-07|1|19699|19902|19902[19902]:19699[19699]:204[204]	K03070	secA; preprotein translocase subunit SecA [EC:7.4.2.8]	0	0	0	0	0	0	0	0	0	0	0	0	14.689	12.7964	0	93.8778	92.4612
ERR1719183_913059|contig-119_119116|-|96|3.483e-19|1|384|977|977[977]:384[384]:594[594]	K10408	DNAH; dynein heavy chain, axonemal	0	0	0	0	0	0	0	0	0	0	0	0	0	0	0	1.98491	0
ERR1719183_913059|contig-119_119116|-|96|3.483e-19|1|384|977|977[977]:384[384]:594[594]	K10413	DYNC1H; dynein heavy chain 1, cytosolic	0	0	0	0	0	0	0	0	0	0	0	0	0	0	0	1.98491	0
ERR1719184_212293|F2.1_k87_2984149_1_1094|+|194|1.099e-48|2|502|1063|502[502]:714[714]:213[213]|737[737]:1063[1063]:327[327]	K05862	VDAC1; voltage-dependent anion channel protein 1	0	0	0	0	0	0	0	0	0	0	1.52811	0	0	0	0	0	1.27734
ERR1719186_112059|contig-119_117|+|165|5.901e-40|1|69118|69639|69118[69118]:69639[69639]:522[522]	K14824	ERB1, BOP1; ribosome biogenesis protein ERB1	0	0	0	0	0	0	0	0	0	0	0	0	0	3.57536	0	0	8.57409
ERR1719186_1278202|P4_k87_2165784_1_1022|+|183|2.251e-45|1|318|836|318[318]:836[836]:519[519]	Unassigned		0	0	0	0	0	0	0	0	0	0	0	0	0	0	0	2.56535	0
ERR1719186_132141|F8.1_k87_1935626_1_1019|+|100|2.177e-20|2|402|986|402[402]:662[662]:261[261]|804[804]:986[986]:183[183]	K01847	MUT; methylmalonyl-CoA mutase [EC:5.4.99.2]	0	0	0	0	0	0	0	0	0	0	7.45664	5.96002	2.767	0	0	0	0
ERR1719186_132141|F8.1_k87_1935626_1_1019|+|100|2.177e-20|2|402|986|402[402]:662[662]:261[261]|804[804]:986[986]:183[183]	K01848	E5.4.99.2A, mcmA1; methylmalonyl-CoA mutase, N-terminal domain [EC:5.4.99.2]	0	0	0	0	0	0	0	0	0	0	7.45664	5.96002	2.767	0	0	0	0
ERR1719186_1430152|F4_k87_992066_1_8199|-|144|1.238e-33|1|725|1060|1060[1060]:725[725]:336[336]	K13800	CMPK1, UMPK; UMP-CMP kinase [EC:2.7.4.14]	0	0	0	0	0	0	0	0	0	0	8.77865	0	0	0	0	0	0
ERR1719186_1448298|contig-119_903|-|276|2.273e-73|2|24801|25859|25859[25859]:25005[25005]:855[855]|24929[24929]:24801[24801]:129[129]	K01885	EARS, gltX; glutamyl-tRNA synthetase [EC:6.1.1.17]	0	0	0	0	0	0	0	0	0	0	0.596981	0	0	0	0	0	0
ERR1719186_160378|contig-119_1197|+|97|1.742e-19|1|9899|10537|9899[9899]:10537[10537]:639[639]	K10755	RFC2_4; replication factor C subunit 2/4	0	0	0	0	0	0	0	0	0	0	0	0	0	94.1036	61.9134	82.1399	13.0898
ERR1719186_160378|P4_k87_612947_1_2166|-|209|3.354e-53|1|2|448|448[448]:2[2]:447[447]	K10755	RFC2_4; replication factor C subunit 2/4	0	0	0	0	0	0	0	0	0	0	0	0	0	0	3.2276	0	0
ERR1719186_2195209|contig-119_93698|-|132|5.069e-30|2|347|907|907[907]:491[491]:417[417]|469[469]:347[347]:123[123]	K06627	CCNA; cyclin-A	0	0	0	0	0	0	0	0	0	0	0	0	3.91216	2.59769	11.8589	0	5.56387
ERR1719186_2583540|F8.1_k87_2386611_1_2210|+|93|2.787e-18|2|957|1442|957[957]:1067[1067]:111[111]|1116[1116]:1442[1442]:327[327]	K11927	rhlE; ATP-dependent RNA helicase RhlE [EC:3.6.4.13]	0	0	0	0	0	0	0	0	0	0	10.3374	12.4119	2.86711	2.0937	0	0	0
ERR1719186_35437|P4_k87_932845_1_1364|+|64|1.496e-09|2|710|1147|710[710]:832[832]:123[123]|881[881]:1147[1147]:267[267]	K19787	CARNMT1; carnosine N-methyltransferase [EC:2.1.1.22]	0	0	0	0	0	0	0	0	0	0	0	0	0	0	1.8573	0	2.8057
ERR1719186_623361|contig-119_42808|-|127|1.622e-28|2|706|1038|1038[1038]:889[889]:150[150]|861[861]:706[706]:156[156]	K01251	E3.3.1.1, ahcY; adenosylhomocysteinase [EC:3.3.1.1]	0	0	0	0	0	0	0	0	0	0	78.442	45.2572	14.0275	18.6118	5.66903	15.1122	0
ERR1719186_892745|contig-119_63264|-|79|4.566e-14|1|534|890|890[890]:534[534]:357[357]	K08337	ATG7; ubiquitin-like modifier-activating enzyme ATG7	0	0	0	0	0	0	0	0	0	0	0	0	0	0	7.90642	0	7.9013
ERR1719187_1070929|F4_k87_274142_1_8752|-|89|4.459e-17|1|1738|2166|2166[2166]:1738[1738]:429[429]	Unassigned		0	0	0	0	0	0	0	0	0	0	0	6.25598	0	0	0	0	0
ERR1719187_1190670|contig-119_33756|-|101|1.089e-20|1|1|369|369[369]:1[1]:369[369]	K02324	POLE; DNA polymerase epsilon subunit 1 [EC:2.7.7.7]	0	0	0	0	0	0	0	0	0	0	0	0	0	0	0	14.2076	0
ERR1719187_1684820|contig-119_60504|+|87|1.784e-16|1|20|346|20[20]:346[346]:327[327]	K12666	OST1, RPN1; oligosaccharyltransferase complex subunit alpha (ribophorin I)	0	0	0	0	0	0	0	0	0	0	0	0	0	0	0	20.3934	0
ERR1719187_1979701|contig-119_30761|-|327|1.009e-88|2|1987|2578|2578[2578]:2444[2444]:135[135]|2373[2376]:1987[1987]:387[384]	K02738	PSMB6; 20S proteasome subunit beta 1 [EC:3.4.25.1]	0	0	0	0	0	0	0	0	0	0	0	0	6.52334	4.05804	0	0	0
ERR1719187_1979701|contig-119_30761|-|327|1.009e-88|2|1987|2578|2578[2578]:2444[2444]:135[135]|2373[2376]:1987[1987]:387[384]	K02741	PSMB9, LMP2; 20S proteasome subunit beta 9 [EC:3.4.25.1]	0	0	0	0	0	0	0	0	0	0	0	0	6.52334	4.05804	0	0	0
ERR1719187_2292353|contig-119_59654|+|151|9.668e-36|1|234|1103|234[234]:1103[1103]:870[870]	K03124	TFIIB, GTF2B, SUA7, tfb; transcription initiation factor TFIIB	0	0	0	0	0	0	0	0	0	0	0	0	7.15797	0	0.825835	3.24927	6.32768
ERR1719187_2430137|P4_k87_36519_1_2137|-|84|1.427e-15|1|779|1159|1159[1159]:779[779]:381[381]	K15119	SLC25A39_40; solute carrier family 25, member 39/40	0	0	0	0	0	0	0	0	0	0	0	0	14.0733	0	8.39983	0	0
ERR1719187_2775831|F4_k87_235507_1_6355|-|276|2.273e-73|1|4445|4978|4978[4978]:4445[4445]:534[534]	K14537	NUG2, GNL2; nuclear GTP-binding protein	0	0	0	0	0	0	0	0	0	0	0	8.11015	0	0	4.63014	0	7.49002
ERR1719187_2775831|F4_k87_235507_1_6355|-|276|2.273e-73|1|4445|4978|4978[4978]:4445[4445]:534[534]	K16474	IFT88; intraflagellar transport protein 88	0	0	0	0	0	0	0	0	0	0	0	8.11015	0	0	4.63014	0	7.49002
ERR1719187_3042653|contig-119_83966|-|79|4.566e-14|1|453|626|626[626]:453[453]:174[174]	K03942	NDUFV1; NADH dehydrogenase (ubiquinone) flavoprotein 1 [EC:7.1.1.2 1.6.99.3]	0	0	0	0	0	0	0	0	0	0	0	0	57.2884	29.684	16.5065	132.314	60.5521
ERR1719187_349042|contig-119_115008|-|59|4.788e-08|1|549|734|734[734]:549[549]:186[186]	K00864	glpK, GK; glycerol kinase [EC:2.7.1.30]	0	0	0	0	0	0	0	0	0	0	0	0	0	101.998	52.5195	155.936	29.4562
ERR1719187_398344|F4_k87_403609_1_14673|+|144|1.238e-33|3|3440|3934|3440[3440]:3550[3550]:111[111]|3622[3622]:3702[3702]:81[81]|3806[3818]:3934[3934]:129[117]	K11129	NHP2, NOLA2; H/ACA ribonucleoprotein complex subunit 2	0	0	0	0	0	0	0	0	0	0	0	0	0	0	0	0	8.76289
ERR1719187_488699|contig-119_26536|-|196|2.748e-49|1|1952|2629|2629[2629]:1952[1952]:678[678]	K01961	accC; acetyl-CoA carboxylase, biotin carboxylase subunit [EC:6.4.1.2 6.3.4.14]	0	0	0	0	0	0	0	0	0	0	0	0	0	0.868964	4.82692	0	13.5311
ERR1719187_488699|contig-119_26536|-|196|2.748e-49|1|1952|2629|2629[2629]:1952[1952]:678[678]	K01965	PCCA, pccA; propionyl-CoA carboxylase alpha chain [EC:6.4.1.3]	0	0	0	0	0	0	0	0	0	0	0	0	0	0.868964	4.82692	0	13.5311
ERR1719187_915922|F8.1_k87_1377558_1_1853|+|127|1.622e-28|1|1034|1480|1034[1034]:1480[1480]:447[447]	K09537	DNAJC17; DnaJ homolog subfamily C member 17	0	0	0	0	0	0	0	0	0	0	0	0	6.15197	0	18.2261	0	0
ERR1719187_915922|F8.1_k87_1377558_1_1853|+|127|1.622e-28|1|1034|1480|1034[1034]:1480[1480]:447[447]	K11885	DDI1; DNA damage-inducible protein 1	0	0	0	0	0	0	0	0	0	0	0	0	6.15197	0	18.2261	0	0
ERR1719187_915922|F8.1_k87_1377558_1_1853|+|127|1.622e-28|1|1034|1480|1034[1034]:1480[1480]:447[447]	K13215	NRIP2; nuclear receptor-interacting protein 2	0	0	0	0	0	0	0	0	0	0	0	0	6.15197	0	18.2261	0	0
ERR1719188_1312370|contig-119_99584|-|298|5.419e-80|1|338|1105|1105[1105]:338[338]:768[768]	K12311	MAN2B1, LAMAN; lysosomal alpha-mannosidase [EC:3.2.1.24]	0	0	0	0	0	0	0	0	0	0	0	0	5.92129	0	3.97503	2.86464	1.86762
ERR1719188_1648105|contig-119_374|-|89|4.459e-17|1|40795|41331|41331[41331]:40795[40795]:537[537]	K08861	PLK2; polo-like kinase 2 [EC:2.7.11.21]	0	0	0	0	0	0	0	0	0	0	0	0	0	26.6483	4.21706	23.7165	3.875
ERR1719188_1648105|contig-119_374|-|89|4.459e-17|1|40795|41331|41331[41331]:40795[40795]:537[537]	K08862	PLK3, CNK; polo-like kinase 3 [EC:2.7.11.21]	0	0	0	0	0	0	0	0	0	0	0	0	0	26.6483	4.21706	23.7165	3.875
ERR1719188_1648105|contig-119_49613|-|265|4.655e-70|2|4|639|639[639]:169[169]:471[471]|147[147]:4[4]:144[144]	K11479	AURKB; aurora kinase B [EC:2.7.11.1]	0	0	0	0	0	0	0	0	0	0	0	0	0	0	0	3.72246	0
ERR1719188_1648105|contig-119_49613|-|265|4.655e-70|2|4|639|639[639]:169[169]:471[471]|147[147]:4[4]:144[144]	K11480	AURKC; aurora kinase C [EC:2.7.11.1]	0	0	0	0	0	0	0	0	0	0	0	0	0	0	0	3.72246	0
ERR1719188_1648105|contig-119_49613|-|265|4.655e-70|2|4|639|639[639]:169[169]:471[471]|147[147]:4[4]:144[144]	K11481	AURKA; aurora kinase A [EC:2.7.11.1]	0	0	0	0	0	0	0	0	0	0	0	0	0	0	0	3.72246	0
ERR1719188_1783747|contig-119_80938|-|89|4.459e-17|2|458|789|789[789]:709[709]:81[81]|637[637]:458[458]:180[180]	Unassigned		0	0	0	0	0	0	0	0	0	0	0	0	0	0	0	0	33.9502
ERR1719188_1818074|contig-119_306|-|102|5.443e-21|2|5445|5792|5792[5792]:5571[5571]:222[222]|5552[5552]:5445[5445]:108[108]	K01624	FBA, fbaA; fructose-bisphosphate aldolase, class II [EC:4.1.2.13]	0	0	0	0	0	0	0	0	0	0	12.4663	0	8.21878	0	0	77.9496	0
ERR1719188_1919216|contig-119_336|-|161|9.442e-39|2|7078|7491|7491[7491]:7312[7312]:180[180]|7296[7296]:7078[7078]:219[219]	K03309	TC.DAACS; dicarboxylate/amino acid:cation (Na+ or H+) symporter, DAACS family	0	0	0	0	0	0	0	0	0	0	0	0	0	2.71534	0	187.956	0
ERR1719188_1919216|contig-119_336|-|161|9.442e-39|2|7078|7491|7491[7491]:7312[7312]:180[180]|7296[7296]:7078[7078]:219[219]	K06956	K06956; uncharacterized protein	0	0	0	0	0	0	0	0	0	0	0	0	0	2.71534	0	187.956	0
ERR1719188_2116552|F4_k87_2713528_1_10843|-|123|2.595e-27|1|1593|2162|2162[2162]:1593[1593]:570[570]	K00601	E2.1.2.2; phosphoribosylglycinamide formyltransferase [EC:2.1.2.2]	0	0	0	0	0	0	0	0	0	0	0	0	0	0	0	4.36181	0
ERR1719188_2116552|F4_k87_2713528_1_10843|-|123|2.595e-27|1|1593|2162|2162[2162]:1593[1593]:570[570]	K00872	thrB1; homoserine kinase [EC:2.7.1.39]	0	0	0	0	0	0	0	0	0	0	0	0	0	0	0	4.36181	0
ERR1719188_2116552|F4_k87_2713528_1_10843|-|123|2.595e-27|1|1593|2162|2162[2162]:1593[1593]:570[570]	K01933	purM; phosphoribosylformylglycinamidine cyclo-ligase [EC:6.3.3.1]	0	0	0	0	0	0	0	0	0	0	0	0	0	0	0	4.36181	0
ERR1719188_2116552|F4_k87_2713528_1_10843|-|123|2.595e-27|1|1593|2162|2162[2162]:1593[1593]:570[570]	K11787	GART; phosphoribosylamine--glycine ligase / phosphoribosylglycinamide formyltransferase / phosphoribosylformylglycinamidine cyclo-ligase [EC:6.3.4.13 2.1.2.2 6.3.3.1]	0	0	0	0	0	0	0	0	0	0	0	0	0	0	0	4.36181	0
ERR1719188_2116552|F4_k87_2713528_1_10843|-|123|2.595e-27|1|1593|2162|2162[2162]:1593[1593]:570[570]	K11788	ADE5; phosphoribosylamine--glycine ligase / phosphoribosylformylglycinamidine cyclo-ligase [EC:6.3.4.13 6.3.3.1]	0	0	0	0	0	0	0	0	0	0	0	0	0	0	0	4.36181	0
ERR1719188_232607|F4_k87_168666_1_6737|-|75|7.305e-13|1|2971|3330|3330[3330]:2971[2971]:360[360]	K16569	TUBGCP2, GCP2; gamma-tubulin complex component 2	0	0	0	0	0	0	0	0	0	0	0	0	0	0	11.4984	30.9227	0
ERR1719188_2473189|F8.1_k87_481506_1_1572|+|129|4.055e-29|2|69|416|69[69]:155[155]:87[87]|195[195]:416[416]:222[222]	K01803	TPI, tpiA; triosephosphate isomerase (TIM) [EC:5.3.1.1]	0	0	0	0	0	0	0	0	0	0	7.63721	0	0	0	0	0	8.76289
ERR1719188_2640037|F8.1_k87_1905401_1_6776|-|75|7.305e-13|1|6238|6450|6450[6450]:6238[6238]:213[213]	Unassigned		0	0	0	0	0	0	0	0	0	0	114.332	41.1358	0	0	0	0	0
ERR1719188_2660646|contig-119_10949|+|92|5.574e-18|2|1857|2243|1857[1857]:2120[2120]:264[264]|2151[2151]:2243[2243]:93[93]	Unassigned		0	0	0	0	0	0	0	0	0	0	0	0	11.2069	3.99246	18.4483	6.96081	7.90443
ERR1719188_2660646|contig-119_23460|-|116|3.322e-25|1|1401|1868|1868[1868]:1401[1401]:468[468]	Unassigned		0	0	0	0	0	0	0	0	0	0	0	0	24.2788	8.90045	13.3925	3.20198	15.6683
ERR1719188_2660646|contig-119_9412|-|83|2.854e-15|1|3105|3455|3455[3455]:3105[3105]:351[351]	Unassigned		0	0	0	0	0	0	0	0	0	0	0	0	18.0896	0	14.0627	0	0
ERR1719188_337242|contig-119_78295|+|279|2.841e-74|2|1|724|1[1]:219[219]:219[219]|401[407]:724[724]:324[318]	K19788	OLA1; obg-like ATPase 1	0	0	0	0	0	0	0	0	0	0	0	3.91051	9.17682	0	0	0	0
ERR1719188_360456|contig-119_3347|-|161|9.442e-39|2|5469|5891|5891[5891]:5688[5688]:204[204]|5600[5600]:5469[5469]:132[132]	K00121	frmA, ADH5, adhC; S-(hydroxymethyl)glutathione dehydrogenase / alcohol dehydrogenase [EC:1.1.1.284 1.1.1.1]	0	0	0	0	0	0	0	0	0	0	0	0	0	15.6601	0	8.94859	0
ERR1719188_752211|contig-119_27260|+|72|5.844e-12|1|1377|1652|1377[1377]:1652[1652]:276[276]	K18995	DHX29; ATP-dependent RNA helicase DHX29 [EC:3.6.4.13]	0	0	0	0	0	0	0	0	0	0	0	0	35.6489	0	0	0	0
ERR1719188_834614|contig-119_85989|+|129|4.055e-29|1|740|1300|740[740]:1300[1300]:561[561]	K01365	CTSL; cathepsin L [EC:3.4.22.15]	0	0	0	0	0	0	0	0	0	0	0	1.67219	3.29233	0	0	0	1.18528
ERR1719188_834614|contig-119_85989|+|129|4.055e-29|1|740|1300|740[740]:1300[1300]:561[561]	K16292	CEP, CYSEP; KDEL-tailed cysteine endopeptidase [EC:3.4.22.-]	0	0	0	0	0	0	0	0	0	0	0	1.67219	3.29233	0	0	0	1.18528
ERR1719189_2502946|contig-119_37987|+|204|1.073e-51|1|1445|1789|1445[1445]:1789[1789]:345[345]	K01873	VARS, valS; valyl-tRNA synthetase [EC:6.1.1.9]	0	0	0	0	0	0	0	0	0	0	0	0	0	9.22453	0	0	0
ERR1719189_2898554|contig-119_66806|+|56|3.83e-07|1|1068|1247|1068[1068]:1247[1247]:180[180]	K00925	ackA; acetate kinase [EC:2.7.2.1]	0	0	0	0	0	0	0	0	0	0	0	0	0	22.9141	0	35.7922	0
ERR1719189_2898554|contig-119_66806|+|56|3.83e-07|1|1068|1247|1068[1068]:1247[1247]:180[180]	K00932	tdcD; propionate kinase [EC:2.7.2.15]	0	0	0	0	0	0	0	0	0	0	0	0	0	22.9141	0	35.7922	0
ERR1719189_2964568|contig-119_72529|-|92|5.574e-18|1|1010|1177|1177[1177]:1010[1010]:168[168]	K01267	DNPEP; aspartyl aminopeptidase [EC:3.4.11.21]	0	0	0	0	0	0	0	0	0	0	0	0	36.1233	0	0	50.7629	0
ERR1719189_3170032|contig-119_306|+|113|2.658e-24|2|27309|27572|27309[27309]:27416[27416]:108[108]|27438[27438]:27572[27572]:135[135]	K02021	ABC.MR; putative ABC transport system ATP-binding protein	0	0	0	0	0	0	0	0	0	0	14.6382	0	0	0	0	120.537	0
ERR1719189_3170032|contig-119_306|+|113|2.658e-24|2|27309|27572|27309[27309]:27416[27416]:108[108]|27438[27438]:27572[27572]:135[135]	K06147	ABCB-BAC; ATP-binding cassette, subfamily B, bacterial	0	0	0	0	0	0	0	0	0	0	14.6382	0	0	0	0	120.537	0
ERR1719189_3170032|contig-119_306|+|113|2.658e-24|2|27309|27572|27309[27309]:27416[27416]:108[108]|27438[27438]:27572[27572]:135[135]	K06148	ABCC-BAC; ATP-binding cassette, subfamily C, bacterial	0	0	0	0	0	0	0	0	0	0	14.6382	0	0	0	0	120.537	0
ERR1719189_3170032|contig-119_306|+|113|2.658e-24|2|27309|27572|27309[27309]:27416[27416]:108[108]|27438[27438]:27572[27572]:135[135]	K11085	msbA; ATP-binding cassette, subfamily B, bacterial MsbA [EC:3.6.3.-]	0	0	0	0	0	0	0	0	0	0	14.6382	0	0	0	0	120.537	0
ERR1719189_3170032|contig-119_7419|+|88|8.918e-17|1|2562|2822|2562[2562]:2822[2822]:261[261]	K02021	ABC.MR; putative ABC transport system ATP-binding protein	0	0	0	0	0	0	0	0	0	0	0	0	42.9073	181.527	0	106.042	509.253
ERR1719189_3170032|contig-119_7419|+|88|8.918e-17|1|2562|2822|2562[2562]:2822[2822]:261[261]	K06147	ABCB-BAC; ATP-binding cassette, subfamily B, bacterial	0	0	0	0	0	0	0	0	0	0	0	0	42.9073	181.527	0	106.042	509.253
ERR1719189_3170032|contig-119_7419|+|88|8.918e-17|1|2562|2822|2562[2562]:2822[2822]:261[261]	K06148	ABCC-BAC; ATP-binding cassette, subfamily C, bacterial	0	0	0	0	0	0	0	0	0	0	0	0	42.9073	181.527	0	106.042	509.253
ERR1719189_3170032|contig-119_7419|+|88|8.918e-17|1|2562|2822|2562[2562]:2822[2822]:261[261]	K11085	msbA; ATP-binding cassette, subfamily B, bacterial MsbA [EC:3.6.3.-]	0	0	0	0	0	0	0	0	0	0	0	0	42.9073	181.527	0	106.042	509.253
ERR1719189_492123|contig-119_83078|-|66|3.74e-10|1|3|266|266[266]:3[3]:264[264]	Unassigned		0	0	0	0	0	0	0	0	0	0	0	0	0	36.0728	0	0	33.0525
ERR1719189_955902|contig-119_90870|-|319|2.584e-86|1|11|934|934[934]:11[11]:924[924]	K03010	RPB2, POLR2B; DNA-directed RNA polymerase II subunit RPB2 [EC:2.7.7.6]	0	0	0	0	0	0	0	0	0	0	0	0	6.56146	5.67547	12.8399	5.69851	5.25824
ERR1719191_1380870|contig-119_66879|-|121|1.038e-26|1|0|386|386[386]:0[0]:387[387]	K04456	AKT; RAC serine/threonine-protein kinase [EC:2.7.11.1]	0	0	0	0	0	0	0	0	0	0	0	0	8.25658	8.97618	7.88326	0	5.76481
ERR1719191_471617|contig-119_42489|-|140|1.98e-32|1|1184|1558|1558[1558]:1184[1184]:375[375]	Unassigned		0	0	0	0	0	0	0	0	0	0	0	0	13.8684	3.3227	19.9529	0	13.1158
ERR1719191_494988|contig-119_7174|-|168|7.376e-41|1|25|387|387[387]:25[25]:363[363]	K09580	PDIA1, P4HB; protein disulfide-isomerase A1 [EC:5.3.4.1]	0	0	0	0	0	0	0	0	0	0	0	0	0	0	0	0	15.2542
ERR1719192_1118714|F8.2_k87_1082502_1_1098|+|81|1.141e-14|1|45|380|45[45]:380[380]:336[336]	Unassigned		0	0	0	0	0	0	0	0	0	0	29.353	35.3455	0	0	0	0	0
ERR1719192_213519|contig-119_74991|-|93|2.787e-18|1|98|340|340[340]:98[98]:243[243]	K06883	K06883; uncharacterized protein	0	0	0	0	0	0	0	0	0	0	0	0	0	0	22.0315	0	0
ERR1719192_213519|contig-119_74991|-|93|2.787e-18|1|98|340|340[340]:98[98]:243[243]	K19513	CLEC16A; protein CLEC16A	0	0	0	0	0	0	0	0	0	0	0	0	0	0	22.0315	0	0
ERR1719192_2566315|contig-119_14481|+|101|1.089e-20|1|4|345|4[4]:345[345]:342[342]	K00102	LDHD, dld; D-lactate dehydrogenase (cytochrome) [EC:1.1.2.4]	0	0	0	0	0	0	0	0	0	0	0	0	13.6136	0	0	0	0
ERR1719192_42615|contig-119_68884|+|325|4.038e-88|1|618|1238|618[618]:1238[1238]:621[621]	K07509	HADHB; acetyl-CoA acyltransferase [EC:2.3.1.16]	0	0	0	0	0	0	0	0	0	0	0	0	5.45222	0	0	0	6.88019
ERR1719192_643377|P4_k87_362056_1_5919|+|275|4.546e-73|2|65|763|65[65]:127[127]:63[63]|347[347]:763[763]:417[417]	K04802	PCNA; proliferating cell nuclear antigen	0	0	0	0	0	0	0	0	0	0	0	0	0	0	4.01227	0	0
ERR1719192_849514|contig-119_4472|+|80|2.283e-14|1|5609|5944|5609[5609]:5944[5944]:336[336]	K12236	NFX1; transcriptional repressor NF-X1	0	0	0	0	0	0	0	0	0	0	3.72186	0	0	0	0	13.9087	15.0699
ERR1719193_128850|contig-119_20371|+|85|7.134e-16|1|1228|1614|1228[1228]:1614[1614]:387[387]	K19199	SETD3; histone-lysine N-methyltransferase SETD3 [EC:2.1.1.43]	0	0	0	0	0	0	0	0	0	0	0	0	0	0	10.0302	13.3225	0
ERR1719193_1426681|contig-119_6352|+|236|2.499e-61|2|4110|5264|4110[4110]:4460[4460]:351[351]|4791[4791]:5264[5264]:474[474]	K12599	SKI2, SKIV2L; antiviral helicase SKI2 [EC:3.6.4.-]	0	0	0	0	0	0	0	0	0	0	0	0	0.857008	0	4.39271	1.16974	2.75264
ERR1719193_1494390|F4_k87_1657765_1_5305|-|123|2.595e-27|1|8|400|400[400]:8[8]:393[393]	K10392	KIF1; kinesin family member 1	0	0	0	0	0	0	0	0	0	0	0	0	0	0	10.664	0	5.11148
ERR1719193_1614139|contig-119_33429|-|206|2.684e-52|4|105|1089|1089[1089]:958[958]:132[132]|877[877]:578[578]:300[300]|492[492]:376[376]:117[117]|308[311]:105[105]:204[201]	Unassigned		0	0	0	0	0	0	0	0	0	0	0	0	1.99015	0	0	0	2.87577
ERR1719193_2331326|contig-119_87964|+|93|2.787e-18|1|603|902|603[603]:902[902]:300[300]	K16546	FGFR10P; FGFR1 oncogene partner	0	0	0	0	0	0	0	0	0	0	0	0	0	22.0459	0	0	0
ERR1719193_2485746|F4_k87_209995_1_11025|-|95|6.967e-19|1|10661|10993|10993[10993]:10661[10661]:333[333]	K14788	NOL10, ENP2; ribosome biogenesis protein ENP2	0	0	0	0	0	0	0	0	0	0	0	0	0	0	0	0	9.0513
ERR1719193_2724952|F8.2_k87_2366076_1_1600|-|56|3.83e-07|1|18|197|197[197]:18[18]:180[180]	K04460	PPP5C; serine/threonine-protein phosphatase 5 [EC:3.1.3.16]	0	0	0	0	0	0	0	0	0	0	0	32.0902	0	22.9141	29.688	0	14.4142
ERR1719193_2818939|contig-119_15982|-|143|2.475e-33|1|2779|3171|3171[3171]:2779[2779]:393[393]	K13254	SPAST; spastin [EC:5.6.1.1]	0	0	0	0	0	0	0	0	0	0	0	0	3.93698	0	20.2828	5.04092	17.314
ERR1719193_372114|contig-119_105149|-|100|2.177e-20|1|436|939|939[939]:436[436]:504[504]	Unassigned		0	0	0	0	0	0	0	0	0	0	0	0	10.2543	0	0	5.44936	0
ERR1719193_902991|contig-119_66806|+|83|2.854e-15|1|681|956|681[681]:956[956]:276[276]	K00925	ackA; acetate kinase [EC:2.7.2.1]	0	0	0	0	0	0	0	0	0	0	0	0	0	26.6976	44.4703	72.9629	0
ERR1719195_2442841|contig-119_37013|+|117|1.661e-25|1|4|417|4[4]:417[417]:414[414]	K03250	EIF3E, INT6; translation initiation factor 3 subunit E	0	0	0	0	0	0	0	0	0	0	0	0	0	0	0	0	7.17169
ERR1719195_299490|contig-119_44576|-|108|8.504e-23|2|1195|1682|1682[1682]:1485[1485]:198[198]|1272[1272]:1195[1195]:78[78]	K01784	galE, GALE; UDP-glucose 4-epimerase [EC:5.1.3.2]	0	0	0	0	0	0	0	0	0	0	0	0	39.0668	0	0	0	0
ERR1719195_768908|contig-119_90085|+|266|2.328e-70|1|443|1021|443[443]:1021[1021]:579[579]	Unassigned		0	0	0	0	0	0	0	0	0	0	0	0	4.6489	0	1.58322	0	5.58158
ERR1719195_776821|contig-119_554|+|94|1.393e-18|2|4808|5140|4808[4808]:4966[4966]:159[159]|5006[5006]:5140[5140]:135[135]	K01874	MARS, metG; methionyl-tRNA synthetase [EC:6.1.1.10]	0	0	0	0	0	0	0	0	0	0	0	0	21.0196	13.456	7.75315	62.1129	0
ERR1719195_819838|contig-119_115206|-|139|3.96e-32|1|119|772|772[772]:119[119]:654[654]	K18204	D2HGDH; D-2-hydroxyglutarate dehydrogenase [EC:1.1.99.39]	0	0	0	0	0	0	0	0	0	0	0	0	0	0	6.54588	0	2.67063
ERR1719195_851312|F8.2_k87_1121028_1_1160|-|198|6.87e-50|2|293|952|952[952]:479[479]:474[474]|457[457]:293[293]:165[165]	K04077	groEL, HSPD1; chaperonin GroEL	0	0	0	0	0	0	0	0	0	0	6.51972	15.4302	1.29617	2.88072	0	1.74766	2.80496
ERR1719195_978698|contig-119_33|+|105|6.804e-22|2|58587|58850|58587[58587]:58766[58766]:180[180]|58785[58785]:58850[58850]:66[66]	K00161	PDHA, pdhA; pyruvate dehydrogenase E1 component alpha subunit [EC:1.2.4.1]	0	0	0	0	0	0	0	0	0	0	14.1564	0	0	0	0	90.1716	0
ERR1719197_1117996|contig-119_94496|+|134|1.267e-30|1|138|1004|138[138]:1004[1004]:867[867]	K15423	PPP4C; serine/threonine-protein phosphatase 4 catalytic subunit [EC:3.1.3.16]	0	0	0	0	0	0	0	0	0	0	0	0	2.58438	2.67412	4.59767	0	6.64289
ERR1719197_1117996|contig-119_94496|+|134|1.267e-30|1|138|1004|138[138]:1004[1004]:867[867]	K17275	PLS1; plastin-1	0	0	0	0	0	0	0	0	0	0	0	0	2.58438	2.67412	4.59767	0	6.64289
ERR1719197_1117996|contig-119_94496|+|134|1.267e-30|1|138|1004|138[138]:1004[1004]:867[867]	K17276	LCP1, PLS2; plastin-2	0	0	0	0	0	0	0	0	0	0	0	0	2.58438	2.67412	4.59767	0	6.64289
ERR1719197_1117996|contig-119_94496|+|134|1.267e-30|1|138|1004|138[138]:1004[1004]:867[867]	K17336	PLS3; plastin-3	0	0	0	0	0	0	0	0	0	0	0	0	2.58438	2.67412	4.59767	0	6.64289
ERR1719197_1144845|contig-119_58938|-|132|5.069e-30|1|2|463|463[463]:2[2]:462[462]	Unassigned		0	0	0	0	0	0	0	0	0	0	0	0	0	0	12.392	0	5.33382
ERR1719197_1385857|contig-119_50315|+|94|1.393e-18|1|1273|1473|1273[1273]:1473[1473]:201[201]	K01809	manA, MPI; mannose-6-phosphate isomerase [EC:5.3.1.8]	0	0	0	0	0	0	0	0	0	0	0	0	0	0	10.0001	0	0
ERR1719197_172774|contig-119_374|+|217|1.31e-55|2|40759|41467|40759[40759]:41325[41325]:567[567]|41393[41399]:41467[41467]:75[69]	K08861	PLK2; polo-like kinase 2 [EC:2.7.11.21]	0	0	0	0	0	0	0	0	0	0	0	0	0	44.4074	44.5444	19.5658	0
ERR1719197_172774|contig-119_374|+|217|1.31e-55|2|40759|41467|40759[40759]:41325[41325]:567[567]|41393[41399]:41467[41467]:75[69]	K08862	PLK3, CNK; polo-like kinase 3 [EC:2.7.11.21]	0	0	0	0	0	0	0	0	0	0	0	0	0	44.4074	44.5444	19.5658	0
ERR1719197_1778654|contig-119_807|+|70|2.338e-11|1|17927|18271|17927[17927]:18271[18271]:345[345]	Unassigned		0	0	0	0	0	0	0	0	0	0	0	0	0	0	3.27765	0	0
ERR1719197_203699|contig-119_10002|+|71|1.169e-11|1|4079|4333|4079[4079]:4333[4333]:255[255]	Unassigned		0	0	0	0	0	0	0	0	0	0	0	0	0	43.1706	105.424	0	64.8842
ERR1719197_2066414|contig-119_41061|-|187|1.407e-46|3|332|765|765[765]:655[655]:111[111]|593[593]:507[507]:87[87]|466[484]:332[332]:135[117]	K03019	RPC11, POLR3K; DNA-directed RNA polymerase III subunit RPC11	0	0	0	0	0	0	0	0	0	0	0	0	11.095	0	0	0	0
ERR1719197_222237|contig-119_25553|+|82|5.707e-15|1|168|428|168[168]:428[428]:261[261]	K19703	FA2H, SCS7; 4-hydroxysphinganine ceramide fatty acyl 2-hydroxylase [EC:1.14.18.6]	0	0	0	0	0	0	0	0	0	0	0	0	0	0	48.0628	0	0
ERR1719197_506942|contig-119_80243|-|241|7.81e-63|2|560|1085|1085[1085]:948[948]:138[138]|874[874]:560[560]:315[315]	K02736	PSMB4; 20S proteasome subunit beta 7 [EC:3.4.25.1]	0	0	0	0	0	0	0	0	0	0	0	0	0	3.11309	0	0	4.98726
ERR1719197_506942|contig-119_80243|-|241|7.81e-63|2|560|1085|1085[1085]:948[948]:138[138]|874[874]:560[560]:315[315]	K05542	DUS1; tRNA-dihydrouridine synthase 1 [EC:1.3.1.88]	0	0	0	0	0	0	0	0	0	0	0	0	0	3.11309	0	0	4.98726
ERR1719197_631102|contig-119_67726|+|241|7.81e-63|3|592|1142|592[592]:678[678]:87[87]|743[743]:847[847]:105[105]|897[909]:1142[1142]:246[234]	K14788	NOL10, ENP2; ribosome biogenesis protein ENP2	0	0	0	0	0	0	0	0	0	0	0	0	0	0	0	0	2.20849
ERR1719197_926039|contig-119_112446|-|67|1.87e-10|1|784|981|981[981]:784[784]:198[198]	K10875	RAD54L, RAD54; DNA repair and recombination protein RAD54 and RAD54-like protein [EC:3.6.4.-]	0	0	0	0	0	0	0	0	0	0	0	0	31.5067	0	0	0	0
ERR1719197_926039|contig-119_112446|-|67|1.87e-10|1|784|981|981[981]:784[784]:198[198]	K15305	VAC14, TAX1BP2; vacuole morphology and inheritance protein 14	0	0	0	0	0	0	0	0	0	0	0	0	31.5067	0	0	0	0
ERR1719197_926039|contig-119_92680|+|80|2.283e-14|1|750|1019|750[750]:1019[1019]:270[270]	K15305	VAC14, TAX1BP2; vacuole morphology and inheritance protein 14	0	0	0	0	0	0	0	0	0	0	0	0	0	0	18.4349	0	0
ERR1719198_1244365|F8.1_k87_2971471_1_1015|+|100|2.177e-20|2|660|956|660[660]:836[836]:177[177]|861[861]:956[956]:96[96]	Unassigned		0	0	0	0	0	0	0	0	0	0	0	12.1629	78.5436	0	16.5859	0	26.8787
ERR1719198_1455516|F8.2_k87_2217116_1_2451|+|46|0.0003922|1|1499|1741|1499[1499]:1741[1741]:243[243]	K01599	hemE, UROD; uroporphyrinogen decarboxylase [EC:4.1.1.37]	0	0	0	0	0	0	0	0	0	0	0	94.169	0	0	0	0	0
ERR1719198_170986|F4_k87_508122_1_6922|+|88|8.918e-17|1|2286|2462|2286[2286]:2462[2462]:177[177]	Unassigned		0	0	0	0	0	0	0	0	0	0	31.5348	0	0	0	0	0	0
ERR1719198_1773896|contig-119_786|-|67|1.87e-10|1|26452|26715|26715[26715]:26452[26452]:264[264]	K09488	TRAP1, HSP75; TNF receptor-associated protein 1	0	0	0	0	0	0	0	0	0	0	0	0	43.4694	0	30.034	0	0
ERR1719198_2354801|F8.1_k87_1510710_1_1414|-|92|5.574e-18|2|64|372|372[372]:295[295]:78[78]|207[207]:64[64]:144[144]	K01649	leuA, IMS; 2-isopropylmalate synthase [EC:2.3.3.13]	0	0	0	0	0	0	0	0	0	0	17.5953	0	0	0	0	0	0
ERR1719198_2498307|contig-119_77737|-|99|4.354e-20|1|829|1137|1137[1137]:829[829]:309[309]	K07936	RAN; GTP-binding nuclear protein Ran	0	0	0	0	0	0	0	0	0	0	0	0	51.584	25.8942	5.30971	0	8.76289
ERR1719198_2562140|contig-119_3418|+|81|1.141e-14|1|3777|4091|3777[3777]:4091[4091]:315[315]	K03347	CUL1, CDC53; cullin 1	0	0	0	0	0	0	0	0	0	0	0	0	0	149.396	83.5537	102.244	10.8323
ERR1719198_2571773|contig-119_31907|-|235|4.998e-61|1|79|621|621[621]:79[79]:543[543]	K10256	FAD2; omega-6 fatty acid desaturase / acyl-lipid omega-6 desaturase (Delta-12 desaturase) [EC:1.14.19.6 1.14.19.22]	0	0	0	0	0	0	0	0	0	0	0	0	1.75557	0	7.97756	0	2.71345
ERR1719198_2739319|contig-119_55031|-|60|2.394e-08|1|989|1192|1192[1192]:989[989]:204[204]	K00383	GSR, gor; glutathione reductase (NADPH) [EC:1.8.1.7]	0	0	0	0	0	0	0	0	0	0	211.956	179.83	14.689	12.7964	9.49539	23.4694	11.5577
ERR1719198_41120|contig-119_8356|+|185|5.628e-46|2|3942|4289|3942[3942]:4082[4082]:141[141]|4155[4155]:4289[4289]:135[135]	K11096	SNRPD2, SMD2; small nuclear ribonucleoprotein D2	0	0	0	0	0	0	0	0	0	0	0	0	0	0	13.845	0	0
ERR1719198_739235|F4_k87_1139673_1_2690|+|320|1.292e-86|1|206|973|206[206]:973[973]:768[768]	K10408	DNAH; dynein heavy chain, axonemal	0	0	0	0	0	0	0	0	0	0	2.22838	0	0	0	5.05619	6.17183	0
ERR1719198_739235|F4_k87_1139673_1_2690|+|320|1.292e-86|1|206|973|206[206]:973[973]:768[768]	K10413	DYNC1H; dynein heavy chain 1, cytosolic	0	0	0	0	0	0	0	0	0	0	2.22838	0	0	0	5.05619	6.17183	0
ERR1719198_918132|F8.1_k87_495673_1_1681|-|143|2.475e-33|1|1|273|273[273]:1[1]:273[273]	K10408	DNAH; dynein heavy chain, axonemal	0	0	0	0	0	0	0	0	0	0	21.6666	0	41.8532	56.249	32.8813	0	0
ERR1719198_918132|F8.1_k87_495673_1_1681|-|143|2.475e-33|1|1|273|273[273]:1[1]:273[273]	K10413	DYNC1H; dynein heavy chain 1, cytosolic	0	0	0	0	0	0	0	0	0	0	21.6666	0	41.8532	56.249	32.8813	0	0
ERR1719199_1045525|contig-119_86485|+|177|1.441e-43|3|400|1012|400[400]:507[507]:108[108]|582[603]:833[833]:252[231]|893[896]:1012[1012]:120[117]	K10949	KDELR; ER lumen protein retaining receptor	0	0	0	0	0	0	0	0	0	0	0	0	0	0	1.29269	0	0
ERR1719199_1467261|F8.2_k87_442267_1_1026|-|125|6.488e-28|1|391|993|993[993]:391[391]:603[603]	K03439	trmB, METTL1, TRM8; tRNA (guanine-N7-)-methyltransferase [EC:2.1.1.33]	0	0	0	0	0	0	0	0	0	0	1.77107	3.85754	0	0	0	0	0
ERR1719199_1467261|F8.2_k87_442267_1_1026|-|125|6.488e-28|1|391|993|993[993]:391[391]:603[603]	K17887	SNX25, MDM1; sorting nexin-25	0	0	0	0	0	0	0	0	0	0	1.77107	3.85754	0	0	0	0	0
ERR1719199_1904362|contig-119_21233|+|138|7.92e-32|1|1445|1780|1445[1445]:1780[1780]:336[336]	K14560	IMP3; U3 small nucleolar ribonucleoprotein protein IMP3	0	0	0	0	0	0	0	0	0	0	0	0	7.44645	0	0	0	0
ERR1719199_2195304|contig-119_45044|-|76|3.653e-13|1|427|627|627[627]:427[427]:201[201]	K14620	SLC52A3, RFT2; riboflavin transporter 2	0	0	0	0	0	0	0	0	0	0	0	0	0	0	0	0	24.3767
ERR1719199_2230341|contig-119_62188|-|73|2.922e-12|1|970|1119|1119[1119]:970[970]:150[150]	K00767	nadC, QPRT; nicotinate-nucleotide pyrophosphorylase (carboxylating) [EC:2.4.2.19]	0	0	0	0	0	0	0	0	0	0	599.219	300.441	223.652	106.991	0	0	0
ERR1719199_2258235|contig-119_42470|-|195|5.496e-49|1|1239|1490|1490[1490]:1239[1239]:252[252]	K02637	petD; cytochrome b6-f complex subunit 4	0	0	0	0	0	0	0	0	0	0	0	0	0	65.1815	53.1895	0	0
ERR1719199_2280518|contig-119_102705|-|137|1.584e-31|1|49|390|390[390]:49[49]:342[342]	K09578	PIN1; peptidyl-prolyl cis-trans isomerase NIMA-interacting 1 [EC:5.2.1.8]	0	0	0	0	0	0	0	0	0	0	0	0	6.80808	6.15498	0	8.27344	0
ERR1719199_352226|contig-119_25065|+|491|4.317e-138|1|14|1066|14[14]:1066[1066]:1053[1053]	K10408	DNAH; dynein heavy chain, axonemal	0	0	0	0	0	0	0	0	0	0	0	0	4.56926	0	0	0	2.79234
ERR1719199_389298|contig-119_72456|+|207|1.342e-52|3|52|648|52[52]:306[306]:255[255]|360[366]:539[539]:180[174]|595[595]:648[648]:54[54]	Unassigned		0	0	0	0	0	0	0	0	0	0	0	0	0	0	0	0	8.0927
ERR1719199_401940|contig-119_2686|-|263|1.862e-69|5|541|1596|1596[1596]:1375[1375]:222[222]|1359[1359]:1237[1237]:123[123]|1149[1149]:937[937]:213[213]|849[849]:715[715]:135[135]|660[660]:541[541]:120[120]	K01251	E3.3.1.1, ahcY; adenosylhomocysteinase [EC:3.3.1.1]	0	0	0	0	0	0	0	0	0	0	0	0	1.75831	0.653827	0	17.9286	0.635587
ERR1719199_585194|F8.2_k87_2891076_1_1440|-|117|1.661e-25|1|876|1205|1205[1205]:876[876]:330[330]	K03531	ftsZ; cell division protein FtsZ	0	0	0	0	0	0	0	0	0	0	37.399	22.33	8.21878	5.72279	3.67726	0	0
ERR1719199_608159|F8.1_k87_1884613_1_1091|-|76|3.653e-13|1|813|1064|1064[1064]:813[813]:252[252]	K01895	ACSS, acs; acetyl-CoA synthetase [EC:6.2.1.1]	0	0	0	0	0	0	0	0	0	0	26.5844	0	0	0	0	0	0
ERR1719199_669616|contig-119_85583|+|87|1.784e-16|1|738|992|738[738]:992[992]:255[255]	K15446	TRM13, CCDC76; tRNA:m4X modification enzyme [EC:2.1.1.225]	0	0	0	0	0	0	0	0	0	0	0	0	0	0	0	0	32.4457
ERR1719199_720252|F4_k87_318136_1_7516|-|121|1.038e-26|1|6929|7165|7165[7165]:6929[6929]:237[237]	K19754	DRC1; dynein regulatry complex protein 1	0	0	0	0	0	0	0	0	0	0	0	0	0	0	49.4708	0	0
ERR1719199_979795|contig-119_78001|-|148|7.735e-35|1|10|363|363[363]:10[10]:354[354]	Unassigned		0	0	0	0	0	0	0	0	0	0	0	0	8.65202	0	8.12119	0	0
ERR1719201_1448358|contig-119_56594|-|129|4.055e-29|2|474|986|986[986]:939[939]:48[48]|917[917]:474[474]:444[444]	K10408	DNAH; dynein heavy chain, axonemal	0	0	0	0	0	0	0	0	0	0	3.79745	0	0	5.11874	0	0	0
ERR1719201_1448358|contig-119_56594|-|129|4.055e-29|2|474|986|986[986]:939[939]:48[48]|917[917]:474[474]:444[444]	K10413	DYNC1H; dynein heavy chain 1, cytosolic	0	0	0	0	0	0	0	0	0	0	3.79745	0	0	5.11874	0	0	0
ERR1719201_1880331|contig-119_88271|+|111|1.063e-23|1|768|1040|768[768]:1040[1040]:273[273]	Unassigned		0	0	0	0	0	0	0	0	0	0	0	0	0	0	16.5859	39.8229	53.7574
ERR1719201_2031118|contig-119_115860|-|231|7.998e-60|3|4|747|747[747]:565[565]:183[183]|546[546]:118[118]:429[429]|102[108]:4[4]:99[93]	K01958	PC, pyc; pyruvate carboxylase [EC:6.4.1.1]	0	0	0	0	0	0	0	0	0	0	0	0.81334	0	0	0	0	0
ERR1719201_211282|contig-119_40685|-|66|3.74e-10|1|1203|1679|1679[1679]:1203[1203]:477[477]	K00382	DLD, lpd, pdhD; dihydrolipoamide dehydrogenase [EC:1.8.1.4]	0	0	0	0	0	0	0	0	0	0	0	0	0	3.40708	6.99963	3.06762	26.6459
ERR1719201_211282|contig-119_40685|-|66|3.74e-10|1|1203|1679|1679[1679]:1203[1203]:477[477]	K00383	GSR, gor; glutathione reductase (NADPH) [EC:1.8.1.7]	0	0	0	0	0	0	0	0	0	0	0	0	0	3.40708	6.99963	3.06762	26.6459
ERR1719201_211282|contig-119_40685|-|66|3.74e-10|1|1203|1679|1679[1679]:1203[1203]:477[477]	K00520	merA; mercuric reductase [EC:1.16.1.1]	0	0	0	0	0	0	0	0	0	0	0	0	0	3.40708	6.99963	3.06762	26.6459
ERR1719201_3203014|F8.1_k87_471676_1_1773|-|87|1.784e-16|1|3|308|308[308]:3[3]:306[306]	K00939	adk, AK; adenylate kinase [EC:2.7.4.3]	0	0	0	0	0	0	0	0	0	0	29.837	0	0	0	0	0	0
ERR1719201_731253|contig-119_88112|-|94|1.393e-18|1|82|348|348[348]:82[82]:267[267]	K19525	VPS13A_C; vacuolar protein sorting-associated protein 13A/C	0	0	0	0	0	0	0	0	0	0	0	0	0	0	20.3385	46.9492	0
ERR1719203_1477010|contig-119_43718|+|117|1.661e-25|1|1046|1351|1046[1046]:1351[1351]:306[306]	K01647	CS, gltA; citrate synthase [EC:2.3.3.1]	0	0	0	0	0	0	0	0	0	0	0	0	0	0	5.66903	0	0
ERR1719203_1477010|contig-119_43718|+|117|1.661e-25|1|1046|1351|1046[1046]:1351[1351]:306[306]	K09159	cptB; antitoxin CptB	0	0	0	0	0	0	0	0	0	0	0	0	0	0	5.66903	0	0
ERR1719203_1688473|contig-119_6700|-|98|8.709e-20|2|3020|3364|3364[3364]:3293[3293]:72[72]|3223[3223]:3020[3020]:204[204]	K00615	E2.2.1.1, tktA, tktB; transketolase [EC:2.2.1.1]	0	0	0	0	0	0	0	0	0	0	0	0	39.0668	0	0	36.4815	49.2478
ERR1719203_1689994|contig-119_2706|-|74|1.461e-12|1|11188|11502|11502[11502]:11188[11188]:315[315]	K00382	DLD, lpd, pdhD; dihydrolipoamide dehydrogenase [EC:1.8.1.4]	0	0	0	0	0	0	0	0	0	0	0	0	0	30.1481	0	0	0
ERR1719203_1689994|contig-119_2706|-|74|1.461e-12|1|11188|11502|11502[11502]:11188[11188]:315[315]	K00383	GSR, gor; glutathione reductase (NADPH) [EC:1.8.1.7]	0	0	0	0	0	0	0	0	0	0	0	0	0	30.1481	0	0	0
ERR1719203_2237477|F4_k87_346977_1_1024|+|91|1.115e-17|1|511|969|511[511]:969[969]:459[459]	K01196	AGL; glycogen debranching enzyme [EC:2.4.1.25 3.2.1.33]	0	0	0	0	0	0	0	0	0	0	0	0	2.54089	3.16957	5.90405	10.0459	0
ERR1719203_363854|contig-119_18532|-|58|9.575e-08|1|3294|3476|3476[3476]:3294[3294]:183[183]	K18798	AFG1, LACE1; peroxisome-assembly ATPase [EC:3.6.4.7]	0	0	0	0	0	0	0	0	0	0	84.1281	0	21.9579	21.9002	48.0342	0	0
ERR1719203_363854|contig-119_18532|-|58|9.575e-08|1|3294|3476|3476[3476]:3294[3294]:183[183]	K20032	ZDHHC13_17, HIP14; palmitoyltransferase ZDHHC13/17 [EC:2.3.1.225]	0	0	0	0	0	0	0	0	0	0	84.1281	0	21.9579	21.9002	48.0342	0	0
ERR1719203_487857|P4_k87_3246277_1_1095|+|199|3.435e-50|1|194|847|194[194]:847[847]:654[654]	K00381	cysI; sulfite reductase (NADPH) hemoprotein beta-component [EC:1.8.1.2]	0	0	0	0	0	0	0	0	0	0	0	0	0	0	0	0	0.8985
ERR1719203_611167|F0_k87_4523972_1_1011|+|139|3.96e-32|3|598|909|598[598]:690[690]:93[93]|709[709]:768[768]:60[60]|784[784]:909[909]:126[126]	K00164	OGDH, sucA; 2-oxoglutarate dehydrogenase E1 component [EC:1.2.4.2]	0	0	0	0	0	0	0	0	0	0	0	0	0	0	0	33.186	0
ERR1719203_611167|F0_k87_4523972_1_1011|+|139|3.96e-32|3|598|909|598[598]:690[690]:93[93]|709[709]:768[768]:60[60]|784[784]:909[909]:126[126]	K01616	kgd; 2-oxoglutarate decarboxylase [EC:4.1.1.71]	0	0	0	0	0	0	0	0	0	0	0	0	0	0	0	33.186	0
ERR1719203_728835|contig-119_48758|-|784|2.713e-226|1|5|1234|1234[1234]:5[5]:1230[1230]	K01881	PARS, proS; prolyl-tRNA synthetase [EC:6.1.1.15]	0	0	0	0	0	0	0	0	0	0	0.388682	0	2.48173	4.44593	3.48134	0	5.2041
ERR1719203_760628|F8.2_k87_2875310_1_1115|-|193|2.198e-48|1|213|644|644[644]:213[213]:432[432]	K00253	IVD, ivd; isovaleryl-CoA dehydrogenase [EC:1.3.8.4]	0	0	0	0	0	0	0	0	0	0	0	0	5.86732	0	0	0	0
ERR1719203_912845|contig-119_62951|-|59|4.788e-08|1|1177|1515|1515[1515]:1177[1177]:339[339]	K04730	IRAK1; interleukin-1 receptor-associated kinase 1 [EC:2.7.11.1]	0	0	0	0	0	0	0	0	0	0	0	0	0	0	11.6058	0	0
ERR1719203_994968|F8.2_k87_2249833_1_1049|-|103|2.721e-21|1|750|1043|1043[1043]:750[750]:294[294]	K01881	PARS, proS; prolyl-tRNA synthetase [EC:6.1.1.15]	0	0	0	0	0	0	0	0	0	0	8.75206	0	21.0196	0	0	0	0
ERR1719204_1473021|F8.2_k87_309717_1_1004|+|61|1.197e-08|1|0|161|0[0]:161[161]:162[162]	Unassigned		0	0	0	0	0	0	0	0	0	0	0	141.414	0	0	0	0	0
ERR1719204_348376|contig-119_2865|-|130|2.028e-29|1|10578|10874|10874[10874]:10578[10578]:297[297]	K02210	MCM7, CDC47; DNA replication licensing factor MCM7 [EC:3.6.4.12]	0	0	0	0	0	0	0	0	0	0	0	0	0	0	52.5195	0	37.2229
ERR1719204_534367|contig-119_77364|+|201|8.587e-51|2|1|1133|1[1]:258[258]:258[258]|801[801]:1133[1133]:333[333]	K13303	SGK2; serum/glucocorticoid-regulated kinase 2 [EC:2.7.11.1]	0	0	0	0	0	0	0	0	0	0	0	0	0	0.989046	0	0	0
ERR1719204_660624|contig-119_112195|+|98|8.709e-20|1|208|747|208[208]:747[747]:540[540]	Unassigned		0	0	0	0	0	0	0	0	0	0	0	8.46424	0	0	0	0	0
ERR1719204_966627|contig-119_91628|-|220|1.638e-56|2|288|993|993[993]:853[853]:141[141]|620[620]:288[288]:333[333]	K01887	RARS, argS; arginyl-tRNA synthetase [EC:6.1.1.19]	0	0	0	0	0	0	0	0	0	0	0	0	4.71141	0	0	0	3.37962
ERR1719206_1496846|contig-119_42072|-|117|1.661e-25|2|876|1456|1456[1456]:1211[1211]:246[246]|1070[1070]:876[876]:195[195]	K00729	ALG5; dolichyl-phosphate beta-glucosyltransferase [EC:2.4.1.117]	0	0	0	0	0	0	0	0	0	0	0	0	0	0	1.49427	0	0
ERR1719206_1496846|contig-119_42072|-|117|1.661e-25|2|876|1456|1456[1456]:1211[1211]:246[246]|1070[1070]:876[876]:195[195]	K03027	RPC40, POLR1C; DNA-directed RNA polymerases I and III subunit RPAC1	0	0	0	0	0	0	0	0	0	0	0	0	0	0	1.49427	0	0
ERR1719206_1526938|P4_k87_578355_1_1494|-|99|4.354e-20|1|1168|1470|1470[1470]:1168[1168]:303[303]	K08735	MSH2; DNA mismatch repair protein MSH2	0	0	0	0	0	0	0	0	0	0	0	0	0	0	0	16.2287	0
ERR1719206_792474|contig-119_508|+|112|5.315e-24|2|12714|13031|12714[12714]:12899[12899]:186[186]|12927[12927]:13031[13031]:105[105]	K00626	E2.3.1.9, atoB; acetyl-CoA C-acetyltransferase [EC:2.3.1.9]	0	0	0	0	0	0	0	0	0	0	0	0	70.7246	14.998	0	67.9721	0
ERR1719206_792474|contig-119_508|+|112|5.315e-24|2|12714|13031|12714[12714]:12899[12899]:186[186]|12927[12927]:13031[13031]:105[105]	K00632	fadA, fadI; acetyl-CoA acyltransferase [EC:2.3.1.16]	0	0	0	0	0	0	0	0	0	0	0	0	70.7246	14.998	0	67.9721	0
ERR1719206_792474|contig-119_83890|+|108|8.504e-23|2|744|1076|744[744]:914[914]:171[171]|963[963]:1076[1076]:114[114]	K00632	fadA, fadI; acetyl-CoA acyltransferase [EC:2.3.1.16]	0	0	0	0	0	0	0	0	0	0	0	0	29.4508	151.509	0	82.0958	18.4742
ERR1719206_9776|F8.2_k87_602805_1_6375|+|216|2.621e-55|3|859|1821|859[859]:1182[1182]:324[324]|1237[1237]:1359[1359]:123[123]|1462[1462]:1821[1821]:360[360]	K00626	E2.3.1.9, atoB; acetyl-CoA C-acetyltransferase [EC:2.3.1.9]	0	0	0	0	0	0	0	0	0	0	7.28274	6.86545	4.4451	0.661101	0	0	0
ERR1719207_149332|contig-119_48531|+|189|3.517e-47|1|0|236|0[0]:236[236]:237[237]	K01889	FARSA, pheS; phenylalanyl-tRNA synthetase alpha chain [EC:6.1.1.20]	0	0	0	0	0	0	0	0	0	0	0	0	33.6858	0	0	0	0
ERR1719208_385841|P4_k87_1180203_1_5380|-|363|1.469e-99|1|877|1821|1821[1821]:877[877]:945[945]	K01648	ACLY; ATP citrate (pro-S)-lyase [EC:2.3.3.8]	0	0	0	0	0	0	0	0	0	0	0	0	0	0	0.367594	0	0
ERR1719208_568129|contig-119_94581|-|438|3.888e-122|1|45|1004|1004[1004]:45[45]:960[960]	K17302	COPB2, SEC27; coatomer subunit beta'	0	0	0	0	0	0	0	0	0	0	0	2.62533	5.64736	2.40588	12.5333	6.03663	8.03134
ERR1719208_661599|contig-119_55912|+|81|1.141e-14|1|1088|1396|1088[1088]:1396[1396]:309[309]	K08857	NEK1_4_5; NIMA (never in mitosis gene a)-related kinase 1/4/5 [EC:2.7.11.1]	0	0	0	0	0	0	0	0	0	0	0	0	0	15.4564	0	0	0
ERR1719208_661599|contig-119_55912|+|81|1.141e-14|1|1088|1396|1088[1088]:1396[1396]:309[309]	K15503	ANKRD44; serine/threonine-protein phosphatase 6 regulatory ankyrin repeat subunit B	0	0	0	0	0	0	0	0	0	0	0	0	0	15.4564	0	0	0
ERR1719208_712629|contig-119_89166|+|89|4.459e-17|2|2|483|2[2]:52[52]:51[51]|271[271]:483[483]:213[213]	K11253	H3; histone H3	0	0	0	0	0	0	0	0	0	0	0	0	0	0	0	0	33.0525
ERR1719208_712629|F4_k87_59214_1_13749|+|88|8.918e-17|2|12988|13583|12988[12988]:13107[13107]:120[120]|13491[13521]:13583[13583]:93[63]	K11253	H3; histone H3	0	0	0	0	0	0	0	0	0	0	84.1281	0	0	21.9002	0	0	15.1131
ERR1719209_1725865|contig-119_106931|-|78|9.132e-14|1|901|1065|1065[1065]:901[901]:165[165]	K01900	LSC2; succinyl-CoA synthetase beta subunit [EC:6.2.1.4 6.2.1.5]	0	0	0	0	0	0	0	0	0	0	0	0	45.2625	0	0	0	71.0617
ERR1719209_1987622|contig-119_14223|+|98|8.709e-20|1|4112|4465|4112[4112]:4465[4465]:354[354]	Unassigned		0	0	0	0	0	0	0	0	0	0	0	6.00406	5.80885	0	5.44226	7.18898	4.05976
ERR1719209_2716940|F4_k87_217492_1_27436|-|66|3.74e-10|1|16108|16296|16296[16296]:16108[16108]:189[189]	K17800	LETM1, MDM38; LETM1 and EF-hand domain-containing protein 1, mitochondrial	0	0	0	0	0	0	0	0	0	0	23.964	0	0	0	0	0	0
ERR1719210_2208308|contig-119_35807|+|76|3.653e-13|1|14|232|14[14]:232[232]:219[219]	K14455	GOT2; aspartate aminotransferase, mitochondrial [EC:2.6.1.1]	0	0	0	0	0	0	0	0	0	0	0	0	27.1678	0	0	0	22.6879
ERR1719210_882850|contig-119_5795|+|205|5.367e-52|1|6215|6655|6215[6215]:6655[6655]:441[441]	K01315	PLG; plasminogen [EC:3.4.21.7]	0	0	0	0	0	0	0	0	0	0	0	0	0	0	5.60334	3.68635	24.1823
ERR1719213_240936|contig-119_1251|-|48|9.805e-05|1|13719|13922|13922[13922]:13719[13719]:204[204]	K02838	frr, MRRF, RRF; ribosome recycling factor	0	0	0	0	0	0	0	0	0	0	0	0	0	0	0	46.9389	0
ERR1719214_330216|contig-119_70089|+|490|8.634e-138|5|112|1187|112[112]:156[156]:45[45]|254[254]:574[574]:321[321]|631[634]:729[729]:99[96]|786[795]:893[893]:108[99]|1023[1023]:1187[1187]:165[165]	K08824	CDKL; cyclin-dependent kinase-like [EC:2.7.11.22]	0	0	0	0	0	0	0	0	0	0	0	0	1.04768	0	0	0	1.5135
ERR1719215_1097571|F8.2_k87_633099_1_1446|-|124|1.298e-27|1|375|650|650[650]:375[375]:276[276]	K01419	hslV, clpQ; ATP-dependent HslUV protease, peptidase subunit HslV [EC:3.4.25.2]	0	0	0	0	0	0	0	0	0	0	31.7137	11.857	0	0	0	0	0
ERR1719215_1288179|contig-119_66619|+|77|1.826e-13|1|499|702|499[499]:702[702]:204[204]	K17867	DPH4, DNAJC24; diphthamide biosynthesis protein 4	0	0	0	0	0	0	0	0	0	0	0	0	0	0	0	0	11.5577
ERR1719215_1525558|contig-119_69451|-|124|1.298e-27|1|982|1221|1221[1221]:982[982]:240[240]	K06944	K06944; uncharacterized protein	0	0	0	0	0	0	0	0	0	0	0	0	0	42.5057	94.9239	0	0
ERR1719215_1585159|contig-119_88231|-|59|4.788e-08|1|1017|1178|1178[1178]:1017[1017]:162[162]	Unassigned		0	0	0	0	0	0	0	0	0	0	0	0	0	0	30.1704	0	0
ERR1719215_1596308|F8.1_k87_1844295_1_1128|+|74|1.461e-12|1|817|1026|817[817]:1026[1026]:210[210]	Unassigned		0	0	0	0	0	0	0	0	0	0	0	21.4865	0	11.2262	0	0	0
ERR1719215_1998121|contig-119_5177|+|49|4.903e-05|1|4717|4992|4717[4717]:4992[4992]:276[276]	Unassigned		0	0	0	0	0	0	0	0	0	0	0	0	0	0	14.8234	0	73.8716
ERR1719215_2204509|contig-119_6521|+|207|1.342e-52|2|2731|3600|2731[2731]:3024[3024]:294[294]|3055[3055]:3600[3600]:546[546]	Unassigned		0	0	0	0	0	0	0	0	0	0	0.869399	0	0	0	0	0	0
ERR1719215_2339324|contig-119_4794|-|70|2.338e-11|1|7369|7572|7572[7572]:7369[7369]:204[204]	K00135	gabD; succinate-semialdehyde dehydrogenase / glutarate-semialdehyde dehydrogenase [EC:1.2.1.16 1.2.1.79 1.2.1.20]	0	0	0	0	0	0	0	0	0	0	0	0	0	12.7964	0	23.4694	23.1153
ERR1719215_2339324|contig-119_4794|-|70|2.338e-11|1|7369|7572|7572[7572]:7369[7369]:204[204]	K08324	sad; succinate-semialdehyde dehydrogenase [EC:1.2.1.16 1.2.1.24]	0	0	0	0	0	0	0	0	0	0	0	0	0	12.7964	0	23.4694	23.1153
ERR1719215_2550061|contig-119_62932|-|102|5.443e-21|2|37|219|219[219]:124[124]:96[96]|105[105]:37[37]:69[69]	K00164	OGDH, sucA; 2-oxoglutarate dehydrogenase E1 component [EC:1.2.4.2]	0	0	0	0	0	0	0	0	0	0	95.9209	265.831	45.2625	0	0	54.2472	0
ERR1719215_2550061|contig-119_62932|-|102|5.443e-21|2|37|219|219[219]:124[124]:96[96]|105[105]:37[37]:69[69]	K01616	kgd; 2-oxoglutarate decarboxylase [EC:4.1.1.71]	0	0	0	0	0	0	0	0	0	0	95.9209	265.831	45.2625	0	0	54.2472	0
ERR1719215_2550061|F8.1_k87_1402130_1_1908|-|119|4.153e-26|1|836|1036|1036[1036]:836[836]:201[201]	K00164	OGDH, sucA; 2-oxoglutarate dehydrogenase E1 component [EC:1.2.4.2]	0	0	0	0	0	0	0	0	0	0	0	114.157	15.3951	13.5126	0	0	0
ERR1719215_2550061|F8.1_k87_1402130_1_1908|-|119|4.153e-26|1|836|1036|1036[1036]:836[836]:201[201]	K01616	kgd; 2-oxoglutarate decarboxylase [EC:4.1.1.71]	0	0	0	0	0	0	0	0	0	0	0	114.157	15.3951	13.5126	0	0	0
ERR1719215_2605191|contig-119_50245|+|64|1.496e-09|1|59|385|59[59]:385[385]:327[327]	K19679	IFT74; intraflagellar transport protein 74	0	0	0	0	0	0	0	0	0	0	0	0	0	0	37.4775	16.0444	0
ERR1719215_272057|contig-119_75230|-|68|9.351e-11|1|92|409|409[409]:92[92]:318[318]	Unassigned		0	0	0	0	0	0	0	0	0	0	0	0	0	0	0	11.8495	11.2567
ERR1719215_481514|contig-119_558|-|137|1.584e-31|2|15831|16367|16367[16367]:16293[16293]:75[75]|16193[16193]:15831[15831]:363[363]	K00239	sdhA, frdA; succinate dehydrogenase / fumarate reductase, flavoprotein subunit [EC:1.3.5.1 1.3.5.4]	0	0	0	0	0	0	0	0	0	0	2.58434	0	0	0	0	11.2481	0
ERR1719215_81605|contig-119_3166|+|138|7.92e-32|1|6352|6756|6352[6352]:6756[6756]:405[405]	K00411	UQCRFS1, RIP1, petA; ubiquinol-cytochrome c reductase iron-sulfur subunit [EC:7.1.1.8]	0	0	0	0	0	0	0	0	0	0	0	0	3.57941	0	0	46.1708	0
ERR1719215_81605|F4_k87_2208136_1_14288|+|159|3.777e-38|2|8471|8940|8471[8471]:8563[8563]:93[93]|8629[8638]:8940[8940]:312[303]	K00411	UQCRFS1, RIP1, petA; ubiquinol-cytochrome c reductase iron-sulfur subunit [EC:7.1.1.8]	0	0	0	0	0	0	0	0	0	0	0	6.14856	0	0	0	0	0
ERR1719215_81605|P4_k87_192765_1_2305|-|108|8.504e-23|1|1971|2282|2282[2282]:1971[1971]:312[312]	K00411	UQCRFS1, RIP1, petA; ubiquinol-cytochrome c reductase iron-sulfur subunit [EC:7.1.1.8]	0	0	0	0	0	0	0	0	0	0	0	8.65126	0	0	0	0	0
ERR1719215_8827|contig-119_8402|-|177|1.441e-43|2|995|1551|1551[1551]:1309[1309]:243[243]|1222[1222]:995[995]:228[228]	K17081	PHB2; prohibitin 2	0	0	0	0	0	0	0	0	0	0	0	0	0	0	0	0	1.65829
ERR1719215_90833|P4_k87_575574_1_1269|-|136|3.168e-31|1|60|542|542[542]:60[60]:483[483]	K12856	PRPF8, PRP8; pre-mRNA-processing factor 8	0	0	0	0	0	0	0	0	0	0	7.9489	0	0	0	0	0	0
ERR1719216_6336|contig-119_43192|-|84|1.427e-15|1|1570|1761|1761[1761]:1570[1570]:192[192]	Unassigned		0	0	0	0	0	0	0	0	0	0	0	0	0	0	0	0	13.2551
ERR1719217_283573|contig-119_2371|+|230|1.6e-59|2|12589|13159|12589[12589]:12729[12729]:141[141]|12842[12842]:13159[13159]:318[318]	K03238	EIF2S2; translation initiation factor 2 subunit 2	0	0	0	0	0	0	0	0	0	0	0	0	0	1.85865	6.31529	0	1.8569
ERR1719217_37404|contig-119_5680|-|87|1.784e-16|1|240|1247|1247[1247]:240[240]:1008[1008]	K02115	ATPF1G, atpG; F-type H+-transporting ATPase subunit gamma	0	0	0	0	0	0	0	0	0	0	0	0	0	0	5.385	2.64778	18.2416
ERR1719217_526378|contig-119_2592|+|48|9.805e-05|1|7531|8004|7531[7531]:8004[8004]:474[474]	K14803	PTC2_3; protein phosphatase PTC2/3 [EC:3.1.3.16]	0	0	0	0	0	0	0	0	0	0	0	0	2.35571	1.72831	13.0004	6.21395	1.68981
ERR1719217_526378|contig-119_2592|+|48|9.805e-05|1|7531|8004|7531[7531]:8004[8004]:474[474]	K17505	PPM1K, PP2CM; protein phosphatase 1K [EC:3.1.3.16]	0	0	0	0	0	0	0	0	0	0	0	0	2.35571	1.72831	13.0004	6.21395	1.68981
ERR1719217_589315|contig-119_30761|+|132|5.069e-30|1|2008|2352|2008[2008]:2352[2352]:345[345]	K02738	PSMB6; 20S proteasome subunit beta 1 [EC:3.4.25.1]	0	0	0	0	0	0	0	0	0	0	0	0	0	0	4.35009	0	0
ERR1719217_589315|contig-119_30761|+|132|5.069e-30|1|2008|2352|2008[2008]:2352[2352]:345[345]	K02741	PSMB9, LMP2; 20S proteasome subunit beta 9 [EC:3.4.25.1]	0	0	0	0	0	0	0	0	0	0	0	0	0	0	4.35009	0	0
ERR1719217_809000|P4_k87_16409_1_2108|-|115|6.644e-25|2|34|373|373[373]:158[158]:216[216]|105[105]:34[34]:72[72]	K01866	YARS, tyrS; tyrosyl-tRNA synthetase [EC:6.1.1.1]	0	0	0	0	0	0	0	0	0	0	0	0	0	0	0	22.8298	0
ERR1719218_269456|F4_k87_1922235_1_6979|+|95|6.967e-19|2|4395|4672|4395[4395]:4460[4460]:66[66]|4538[4538]:4672[4672]:135[135]	Unassigned		0	0	0	0	0	0	0	0	0	0	0	0	15.3951	0	0	24.4924	0
ERR1719218_331506|F4_k87_2697662_1_1056|+|196|2.748e-49|2|486|1053|486[486]:590[590]:105[105]|661[661]:1053[1053]:393[393]	K01187	malZ; alpha-glucosidase [EC:3.2.1.20]	0	0	0	0	0	0	0	0	0	0	0	0	2.10718	4.64772	3.63764	0	1.49517
ERR1719219_1120848|F4_k87_530104_1_7742|-|258|5.959e-68|1|5345|5764|5764[5764]:5345[5345]:420[420]	K02900	RP-L27Ae, RPL27A; large subunit ribosomal protein L27Ae	0	0	0	0	0	0	0	0	0	0	0	10.5329	0	14.0471	0	4.17759	0
ERR1719219_1715051|contig-119_42894|-|63|2.992e-09|1|1438|1650|1650[1650]:1438[1438]:213[213]	K12867	SYF1, XAB2; pre-mRNA-splicing factor SYF1	0	0	0	0	0	0	0	0	0	0	17.2591	0	0	0	0	0	0
ERR1719219_175850|contig-119_68223|-|93|2.787e-18|1|1207|1428|1428[1428]:1207[1207]:222[222]	Unassigned		0	0	0	0	0	0	0	0	0	0	0	0	0	33.026	0	0	0
ERR1719219_222084|contig-119_573|+|61|1.197e-08|1|11351|11545|11351[11351]:11545[11545]:195[195]	Unassigned		0	0	0	0	0	0	0	0	0	0	0	0	0	0	0	27.3727	0
ERR1719219_2758738|F4_k87_1712312_1_4534|-|63|2.992e-09|2|1783|2457|2457[2457]:2311[2311]:147[147]|2106[2106]:1783[1783]:324[324]	K12854	SNRNP200, BRR2; pre-mRNA-splicing helicase BRR2 [EC:3.6.4.13]	0	0	0	0	0	0	0	0	0	0	0	2.53714	0	0	0	0	0
ERR1719219_310867|contig-119_74820|+|215|5.241e-55|1|168|1142|168[168]:1142[1142]:975[975]	K03514	PAPD5_7, TRF4; non-canonical poly(A) RNA polymerase PAPD5/7 [EC:2.7.7.19]	0	0	0	0	0	0	0	0	0	0	0	0	4.73554	6.55292	0	0.923472	0
ERR1719219_793534|contig-119_33|+|122|5.191e-27|3|114668|115097|114668[114668]:114823[114823]:156[156]|114912[114912]:115010[115010]:99[99]|115032[115032]:115097[115097]:66[66]	K00331	nuoB; NADH-quinone oxidoreductase subunit B [EC:7.1.1.2]	0	0	0	0	0	0	0	0	0	0	0	0	0	0	0	33.7262	0
ERR1719219_793534|contig-119_33|+|122|5.191e-27|3|114668|115097|114668[114668]:114823[114823]:156[156]|114912[114912]:115010[115010]:99[99]|115032[115032]:115097[115097]:66[66]	K03940	NDUFS7; NADH dehydrogenase (ubiquinone) Fe-S protein 7 [EC:7.1.1.2 1.6.99.3]	0	0	0	0	0	0	0	0	0	0	0	0	0	0	0	33.7262	0
ERR1719219_864783|F8.2_k87_2502102_1_8352|+|68|9.351e-11|1|8004|8345|8004[8004]:8345[8345]:342[342]	K01969	E6.4.1.4B; 3-methylcrotonyl-CoA carboxylase beta subunit [EC:6.4.1.4]	0	0	0	0	0	0	0	0	0	0	0	0	0	0	0	8.27344	0
ERR1719219_864783|F8.2_k87_2502102_1_8352|+|68|9.351e-11|1|8004|8345|8004[8004]:8345[8345]:342[342]	K13778	atuC; geranyl-CoA carboxylase beta subunit [EC:6.4.1.5]	0	0	0	0	0	0	0	0	0	0	0	0	0	0	0	8.27344	0
ERR1719219_864783|F8.2_k87_734613_1_1529|-|151|9.668e-36|1|1|384|384[384]:1[1]:384[384]	K01969	E6.4.1.4B; 3-methylcrotonyl-CoA carboxylase beta subunit [EC:6.4.1.4]	0	0	0	0	0	0	0	0	0	0	0	0	0	0	4.66857	0	0
ERR1719219_864783|F8.2_k87_734613_1_1529|-|151|9.668e-36|1|1|384|384[384]:1[1]:384[384]	K15052	K15052; propionyl-CoA carboxylase [EC:6.4.1.3 2.1.3.15]	0	0	0	0	0	0	0	0	0	0	0	0	0	0	4.66857	0	0
ERR1719220_323551|contig-119_28148|-|141|9.901e-33|1|158|655|655[655]:158[158]:498[498]	K11804	WDR42A; WD repeat-containing protein 42A	0	0	0	0	0	0	0	0	0	0	0	0	8.45401	0	12.0471	5.58818	3.58162
ERR1719220_323551|contig-119_28148|-|141|9.901e-33|1|158|655|655[655]:158[158]:498[498]	K11807	WDTC1; WD and tetratricopeptide repeats protein 1	0	0	0	0	0	0	0	0	0	0	0	0	8.45401	0	12.0471	5.58818	3.58162
ERR1719220_649587|F8.1_k87_2033311_1_1020|+|51|1.226e-05|1|502|714|502[502]:714[714]:213[213]	K03500	rsmB, sun; 16S rRNA (cytosine967-C5)-methyltransferase [EC:2.1.1.176]	0	0	0	0	0	0	0	0	0	0	76.2214	41.1358	14.1712	0	0	0	22.9543
ERR1719220_649587|F8.1_k87_2033311_1_1020|+|51|1.226e-05|1|502|714|502[502]:714[714]:213[213]	K11392	rsmF; 16S rRNA (cytosine1407-C5)-methyltransferase [EC:2.1.1.178]	0	0	0	0	0	0	0	0	0	0	76.2214	41.1358	14.1712	0	0	0	22.9543
ERR1719221_1501724|contig-119_7948|+|145|6.188e-34|1|9|524|9[9]:524[524]:516[516]	K11412	SIRT2, SIR2L2; NAD+-dependent protein deacetylase sirtuin 2 [EC:2.3.1.286]	0	0	0	0	0	0	0	0	0	0	6.77155	0	3.34747	2.8719	9.35939	3.59041	0
ERR1719221_1886645|F8.2_k87_1632170_1_2737|+|88|8.918e-17|2|1454|1675|1454[1454]:1573[1573]:120[120]|1616[1616]:1675[1675]:60[60]	Unassigned		0	0	0	0	0	0	0	0	0	0	0	32.0902	0	0	0	0	15.7149
ERR1719221_1999234|F4_k87_823939_1_27339|-|170|1.844e-41|4|12804|13677|13677[13677]:13585[13585]:93[93]|13499[13502]:13395[13395]:105[102]|13195[13195]:13055[13055]:141[141]|12980[12983]:12804[12804]:177[174]	K04564	SOD2; superoxide dismutase, Fe-Mn family [EC:1.15.1.1]	0	0	0	0	0	0	0	0	0	0	0	2.07678	0	0	3.61969	0	2.47979
ERR1719221_2102265|contig-119_85543|-|54|1.532e-06|1|288|479|479[479]:288[288]:192[192]	Unassigned		0	0	0	0	0	0	0	0	0	0	0	0	0	16.0601	12.0824	0	13.2551
ERR1719221_2218390|contig-119_94393|+|198|6.87e-50|2|434|875|434[434]:583[583]:150[150]|747[750]:875[875]:129[126]	Unassigned		0	0	0	0	0	0	0	0	0	0	0	0	60.8542	0	0	0	77.5128
ERR1719221_546224|F8.1_k87_1281105_1_1542|+|153|2.417e-36|1|1192|1524|1192[1192]:1524[1524]:333[333]	K05430	IL4; interleukin 4	0	0	0	0	0	0	0	0	0	0	0	0	0	0	0	9.32204	0
ERR1719221_546224|F8.1_k87_1281105_1_1542|+|153|2.417e-36|1|1192|1524|1192[1192]:1524[1524]:333[333]	K16185	RRAGA_B; Ras-related GTP-binding protein A/B	0	0	0	0	0	0	0	0	0	0	0	0	0	0	0	9.32204	0
ERR1719221_999864|contig-119_49313|-|100|2.177e-20|1|1017|1391|1391[1391]:1017[1017]:375[375]	K04371	ERK, MAPK1_3; mitogen-activated protein kinase 1/3 [EC:2.7.11.24]	0	0	0	0	0	0	0	0	0	0	0	0	0	3.30273	0	0	0
ERR1719222_1197983|contig-119_711|-|57|1.915e-07|1|10771|10920|10920[10920]:10771[10771]:150[150]	K02022	ABC.MR.TX; HlyD family secretion protein	0	0	0	0	0	0	0	0	0	0	0	0	223.652	106.991	52.6465	498.261	0
ERR1719222_1197983|contig-119_711|-|57|1.915e-07|1|10771|10920|10920[10920]:10771[10771]:150[150]	K06147	ABCB-BAC; ATP-binding cassette, subfamily B, bacterial	0	0	0	0	0	0	0	0	0	0	0	0	223.652	106.991	52.6465	498.261	0
ERR1719222_1197983|contig-119_711|-|57|1.915e-07|1|10771|10920|10920[10920]:10771[10771]:150[150]	K06148	ABCC-BAC; ATP-binding cassette, subfamily C, bacterial	0	0	0	0	0	0	0	0	0	0	0	0	223.652	106.991	52.6465	498.261	0
ERR1719222_1197983|contig-119_711|-|57|1.915e-07|1|10771|10920|10920[10920]:10771[10771]:150[150]	K11085	msbA; ATP-binding cassette, subfamily B, bacterial MsbA [EC:3.6.3.-]	0	0	0	0	0	0	0	0	0	0	0	0	223.652	106.991	52.6465	498.261	0
ERR1719222_429315|F8.1_k87_674084_1_7983|-|93|2.787e-18|1|4787|5197|5197[5197]:4787[4787]:411[411]	K00627	DLAT, aceF, pdhC; pyruvate dehydrogenase E2 component (dihydrolipoamide acetyltransferase) [EC:2.3.1.12]	0	0	0	0	0	0	0	0	0	0	15.5927	41.2654	10.2742	2.48824	0	4.43079	0
ERR1719222_429315|F8.1_k87_674084_1_7983|-|93|2.787e-18|1|4787|5197|5197[5197]:4787[4787]:411[411]	K00658	DLST, sucB; 2-oxoglutarate dehydrogenase E2 component (dihydrolipoamide succinyltransferase) [EC:2.3.1.61]	0	0	0	0	0	0	0	0	0	0	15.5927	41.2654	10.2742	2.48824	0	4.43079	0
ERR1719223_1059079|contig-119_7673|+|111|1.063e-23|2|3170|3442|3170[3170]:3301[3301]:132[132]|3320[3320]:3442[3442]:123[123]	K00526	E1.17.4.1B, nrdB, nrdF; ribonucleoside-diphosphate reductase beta chain [EC:1.17.4.1]	0	0	0	0	0	0	0	0	0	0	0	0	72.1539	0	0	0	0
ERR1719223_1148084|contig-119_93200|+|133|2.535e-30|2|2|483|2[2]:325[325]:324[324]|382[382]:483[483]:102[102]	K07417	CYP2G; cytochrome P450 family 2 subfamily G	0	0	0	0	0	0	0	0	0	0	0	0	0	0	0	0	4.41698
ERR1719223_1148084|contig-119_93200|+|133|2.535e-30|2|2|483|2[2]:325[325]:324[324]|382[382]:483[483]:102[102]	K14399	CLP1, HERB; polyribonucleotide 5'-hydroxyl-kinase [EC:2.7.1.78]	0	0	0	0	0	0	0	0	0	0	0	0	0	0	0	0	4.41698
ERR1719223_1148084|contig-119_93200|+|133|2.535e-30|2|2|483|2[2]:325[325]:324[324]|382[382]:483[483]:102[102]	K15264	NSUN5, WBSCR20, RCM1; 25S rRNA (cytosine2278-C5)-methyltransferase [EC:2.1.1.311]	0	0	0	0	0	0	0	0	0	0	0	0	0	0	0	0	4.41698
ERR1719223_1148084|contig-119_93200|+|133|2.535e-30|2|2|483|2[2]:325[325]:324[324]|382[382]:483[483]:102[102]	K17859	CYP2Y; cytochrome P450 family 2 subfamily Y	0	0	0	0	0	0	0	0	0	0	0	0	0	0	0	0	4.41698
ERR1719223_1291440|contig-119_36420|+|170|1.844e-41|1|2|340|2[2]:340[340]:339[339]	K01689	ENO, eno; enolase [EC:4.2.1.11]	0	0	0	0	0	0	0	0	0	0	0	0	12.8029	5.0004	10.2904	8.58109	14.9254
ERR1719223_1291440|contig-119_36420|+|170|1.844e-41|1|2|340|2[2]:340[340]:339[339]	K03355	APC8, CDC23; anaphase-promoting complex subunit 8	0	0	0	0	0	0	0	0	0	0	0	0	12.8029	5.0004	10.2904	8.58109	14.9254
ERR1719223_1351512|F4_k87_1829646_1_1536|-|123|2.595e-27|1|10|255|255[255]:10[10]:246[246]	K02997	RP-S9e, RPS9; small subunit ribosomal protein S9e	0	0	0	0	0	0	0	0	0	0	14.1564	0	0	0	0	0	0
ERR1719223_1634223|P4_k87_1345939_1_1235|+|286|2.22e-76|1|729|1232|729[729]:1232[1232]:504[504]	K03234	EEF2; elongation factor 2	0	0	0	0	0	0	0	0	0	0	0	0	0	0	0	0	6.45505
ERR1719223_1842513|contig-119_48695|-|121|1.038e-26|1|1216|1527|1527[1527]:1216[1216]:312[312]	K02876	RP-L15, MRPL15, rplO; large subunit ribosomal protein L15	0	0	0	0	0	0	0	0	0	0	0	0	35.7755	40.1732	49.7973	13.2837	32.5858
ERR1719223_1942624|contig-119_74792|+|132|5.069e-30|2|746|1304|746[746]:922[922]:177[177]|987[990]:1304[1304]:318[315]	Unassigned		0	0	0	0	0	0	0	0	0	0	0	0	0	0	1.90985	0	0
ERR1719223_2112037|contig-119_33034|-|549|1.498e-155|4|2|1189|1189[1189]:1004[1004]:186[186]|936[936]:847[847]:90[90]|749[758]:693[693]:57[48]|640[652]:2[2]:639[627]	K00088	IMPDH, guaB; IMP dehydrogenase [EC:1.1.1.205]	0	0	0	0	0	0	0	0	0	0	0	0	0	0	1.34833	0.955663	0
ERR1719223_2159959|contig-119_10757|+|75|7.305e-13|1|4159|4341|4159[4159]:4341[4341]:183[183]	K00648	fabH; 3-oxoacyl-[acyl-carrier-protein] synthase III [EC:2.3.1.180]	0	0	0	0	0	0	0	0	0	0	224.342	359.225	0	43.8003	0	0	0
ERR1719223_2159959|contig-119_10757|+|75|7.305e-13|1|4159|4341|4159[4159]:4341[4341]:183[183]	K18003	pqsD; anthraniloyl-CoA anthraniloyltransferase [EC:2.3.1.262]	0	0	0	0	0	0	0	0	0	0	224.342	359.225	0	43.8003	0	0	0
ERR1719223_2159959|contig-119_2105|+|52|6.128e-06|1|7211|7372|7211[7211]:7372[7372]:162[162]	K00648	fabH; 3-oxoacyl-[acyl-carrier-protein] synthase III [EC:2.3.1.180]	0	0	0	0	0	0	0	0	0	0	0	0	0	0	0	59.1878	0
ERR1719223_2159959|contig-119_2105|+|52|6.128e-06|1|7211|7372|7211[7211]:7372[7372]:162[162]	K18003	pqsD; anthraniloyl-CoA anthraniloyltransferase [EC:2.3.1.262]	0	0	0	0	0	0	0	0	0	0	0	0	0	0	0	59.1878	0
ERR1719223_2388464|F4_k87_2388229_1_4234|+|63|2.992e-09|1|2210|2548|2210[2210]:2548[2548]:339[339]	K19671	WDR19, IFT144; WD repeat-containing protein 19	0	0	0	0	0	0	0	0	0	0	12.3294	0	0	0	0	0	0
ERR1719223_238955|contig-119_31842|+|342|3.081e-93|1|2|754|2[2]:754[754]:753[753]	K00615	E2.2.1.1, tktA, tktB; transketolase [EC:2.2.1.1]	0	0	0	0	0	0	0	0	0	0	0	0	4.74567	3.7127	20.7535	0	0
ERR1719223_561046|F4_k87_531712_1_1971|+|116|3.322e-25|1|2|292|2[2]:292[292]:291[291]	K01555	FAH, fahA; fumarylacetoacetase [EC:3.7.1.2]	0	0	0	0	0	0	0	0	0	0	18.1385	0	0	0	0	0	0
ERR1719223_56561|F4_k87_291593_1_13750|-|139|3.96e-32|2|13004|13404|13404[13404]:13165[13165]:240[240]|13099[13099]:13004[13004]:96[96]	K03094	SKP1, CBF3D; S-phase kinase-associated protein 1	0	0	0	0	0	0	0	0	0	0	0	7.06911	7.44645	0	0	0	0
ERR1719223_734778|contig-119_76242|-|101|1.089e-20|1|847|1131|1131[1131]:847[847]:285[285]	Unassigned		0	0	0	0	0	0	0	0	0	0	0	0	0	0	29.2829	0	0
ERR1719223_735602|contig-119_68564|+|113|2.658e-24|1|799|1206|799[799]:1206[1206]:408[408]	Unassigned		0	0	0	0	0	0	0	0	0	0	0	0	0	0	0	12.9092	0
ERR1719225_1121228|contig-119_3418|-|181|9.004e-45|1|383|769|769[769]:383[383]:387[387]	K11252	H2B; histone H2B	0	0	0	0	0	0	0	0	0	0	0	0	0	158.389	76.1709	79.2571	20.5951
ERR1719225_1490651|P4_k87_604151_1_1397|-|346|1.925e-94|4|2|842|842[842]:708[708]:135[135]|648[657]:571[571]:78[69]|501[504]:409[409]:93[90]|349[355]:2[2]:348[342]	K01885	EARS, gltX; glutamyl-tRNA synthetase [EC:6.1.1.17]	0	0	0	0	0	0	0	0	0	0	0	1.29739	0	0	0	0	0
ERR1719225_1490651|P4_k87_604151_1_1397|-|346|1.925e-94|4|2|842|842[842]:708[708]:135[135]|648[657]:571[571]:78[69]|501[504]:409[409]:93[90]|349[355]:2[2]:348[342]	K09698	gltX; nondiscriminating glutamyl-tRNA synthetase [EC:6.1.1.24]	0	0	0	0	0	0	0	0	0	0	0	1.29739	0	0	0	0	0
ERR1719225_1490651|P4_k87_604151_1_1397|-|346|1.925e-94|4|2|842|842[842]:708[708]:135[135]|648[657]:571[571]:78[69]|501[504]:409[409]:93[90]|349[355]:2[2]:348[342]	K18752	TNPO1, IPO2, KPNB2; transportin-1	0	0	0	0	0	0	0	0	0	0	0	1.29739	0	0	0	0	0
ERR1719225_1521526|contig-119_1437|-|66|3.74e-10|1|1691|1882|1882[1882]:1691[1691]:192[192]	Unassigned		0	0	0	0	0	0	0	0	0	0	0	0	17.3225	0	12.0824	0	0
ERR1719225_1569095|contig-119_56231|-|85|7.134e-16|1|1260|1394|1394[1394]:1260[1260]:135[135]	K12355	REF1; coniferyl-aldehyde dehydrogenase [EC:1.2.1.68]	0	0	0	0	0	0	0	0	0	0	0	0	0	297.098	0	0	0
ERR1719225_842685|F4_k87_19930_1_10963|+|53|3.064e-06|1|5628|5900|5628[5628]:5900[5900]:273[273]	K14779	DDX52, ROK1; ATP-dependent RNA helicase DDX52/ROK1 [EC:3.6.4.13]	0	0	0	0	0	0	0	0	0	0	0	0	0	0	0	0	18.2903
ERR1719228_1008935|F8.2_k87_446929_1_2038|-|247|1.22e-64|4|170|854|854[854]:810[810]:45[45]|760[772]:572[572]:189[177]|510[522]:277[277]:234[222]|226[235]:170[170]:57[48]	Unassigned		0	0	0	0	0	0	0	0	0	0	0	0	0	0	2.18132	0	1.55304
ERR1719228_1166878|F8.1_k87_2991576_1_1747|+|91|1.115e-17|1|131|463|131[131]:463[463]:333[333]	K10686	UBE1C, UBA3; ubiquitin-activating enzyme E1 C [EC:6.2.1.45]	0	0	0	0	0	0	0	0	0	0	9.58897	0	0	6.49713	0	8.16094	22.5228
ERR1719228_1166878|F8.1_k87_2991576_1_1747|+|91|1.115e-17|1|131|463|131[131]:463[463]:333[333]	K12462	ARHGDI, RHOGDI; Rho GDP-dissociation inhibitor	0	0	0	0	0	0	0	0	0	0	9.58897	0	0	6.49713	0	8.16094	22.5228
ERR1719228_2900722|contig-119_33|+|81|1.141e-14|1|110055|110219|110055[110055]:110219[110219]:165[165]	K03934	NDUFS1; NADH dehydrogenase (ubiquinone) Fe-S protein 1 [EC:7.1.1.2 1.6.99.3]	0	0	0	0	0	0	0	0	0	0	95.9209	0	0	0	0	108.494	0
ERR1719228_334061|contig-119_29362|+|83|2.854e-15|1|1108|1647|1108[1108]:1647[1647]:540[540]	K00850	pfkA, PFK; 6-phosphofructokinase 1 [EC:2.7.1.11]	0	0	0	0	0	0	0	0	0	0	0	0	0	0	9.02549	0	22.9921
ERR1719228_840058|contig-119_103956|+|316|2.067e-85|1|566|1096|566[566]:1096[1096]:531[531]	K14569	BMS1; ribosome biogenesis protein BMS1	0	0	0	0	0	0	0	0	0	0	0	0	12.8563	4.06241	21.9848	2.53168	11.9116
ERR1719229_1342062|contig-119_66082|-|167|1.475e-40|1|822|1121|1121[1121]:822[822]:300[300]	K01966	PCCB, pccB; propionyl-CoA carboxylase beta chain [EC:6.4.1.3 2.1.3.15]	0	0	0	0	0	0	0	0	0	0	0	0	16.9663	0	0	245.133	45.1427
ERR1719229_1342062|F8.2_k87_1659932_1_1470|-|89|4.459e-17|1|744|923|923[923]:744[744]:180[180]	K01966	PCCB, pccB; propionyl-CoA carboxylase beta chain [EC:6.4.1.3 2.1.3.15]	0	0	0	0	0	0	0	0	0	0	89.5567	0	0	0	0	35.7922	0
ERR1719229_1429832|F4_k87_1362870_1_1527|-|422|2.548e-117|3|228|1310|1310[1310]:1215[1215]:96[96]|1123[1123]:911[911]:213[213]|743[743]:228[228]:516[516]	K14753	RACK1; guanine nucleotide-binding protein subunit beta-2-like 1 protein	0	0	0	0	0	0	0	0	0	0	0	0	0.583493	0	0	0	0
ERR1719229_453584|contig-119_71936|-|71|1.169e-11|1|197|568|568[568]:197[197]:372[372]	Unassigned		0	0	0	0	0	0	0	0	0	0	0	0	4.76168	13.6731	2.27708	0	0
ERR1719229_849633|contig-119_71132|+|207|1.342e-52|3|472|1142|472[472]:627[627]:156[156]|749[749]:943[943]:195[195]|1074[1074]:1142[1142]:69[69]	K02910	RP-L31e, RPL31; large subunit ribosomal protein L31e	0	0	0	0	0	0	0	0	0	0	0	0	0	4.68237	0	0	2.2966
ERR1719230_1052670|contig-119_8490|-|159|3.777e-38|1|5304|5705|5705[5705]:5304[5304]:402[402]	K04739	PRKAR; cAMP-dependent protein kinase regulator	0	0	0	0	0	0	0	0	0	0	0	0	0	5.30938	10.7412	0	5.2177
ERR1719230_1052670|contig-119_8490|-|159|3.777e-38|1|5304|5705|5705[5705]:5304[5304]:402[402]	K07359	CAMKK2; calcium/calmodulin-dependent protein kinase kinase 2 [EC:2.7.11.17]	0	0	0	0	0	0	0	0	0	0	0	0	0	5.30938	10.7412	0	5.2177
ERR1719230_142017|contig-119_49762|+|425|3.185e-118|1|4|1506|4[4]:1506[1506]:1503[1503]	Unassigned		0	0	0	0	0	0	0	0	0	0	0	0	0	3.53429	0	0	0
ERR1719230_2051510|contig-119_85315|-|54|1.532e-06|1|979|1161|1161[1161]:979[979]:183[183]	Unassigned		0	0	0	0	0	0	0	0	0	0	28.0427	0	0	0	0	0	0
ERR1719230_2093993|contig-119_8870|+|357|9.401e-98|2|5745|6516|5745[5745]:6266[6266]:522[522]|6355[6355]:6516[6516]:162[162]	K01507	ppa; inorganic pyrophosphatase [EC:3.6.1.1]	0	0	0	0	0	0	0	0	0	0	0	0	0	4.28219	8.54419	0	4.15318
ERR1719230_2093993|contig-119_8870|+|357|9.401e-98|2|5745|6516|5745[5745]:6266[6266]:522[522]|6355[6355]:6516[6516]:162[162]	K06094	LLGL; lethal(2) giant larvae protein	0	0	0	0	0	0	0	0	0	0	0	0	0	4.28219	8.54419	0	4.15318
ERR1719230_2093993|contig-119_8870|+|357|9.401e-98|2|5745|6516|5745[5745]:6266[6266]:522[522]|6355[6355]:6516[6516]:162[162]	K11726	NURF38; nucleosome-remodeling factor 38 kDa subunit [EC:3.6.1.1]	0	0	0	0	0	0	0	0	0	0	0	0	0	4.28219	8.54419	0	4.15318
ERR1719230_210413|F8.1_k87_80967_1_1736|+|85|7.134e-16|1|1024|1203|1024[1024]:1203[1203]:180[180]	K01028	E2.8.3.5A, scoA; 3-oxoacid CoA-transferase subunit A [EC:2.8.3.5]	0	0	0	0	0	0	0	0	0	0	0	0	0	22.9141	0	0	0
ERR1719230_212564|F4_k87_793226_1_3517|-|141|9.901e-33|1|1400|1750|1750[1750]:1400[1400]:351[351]	Unassigned		0	0	0	0	0	0	0	0	0	0	10.2074	0	0	0	0	0	0
ERR1719230_2199953|contig-119_72529|+|53|3.064e-06|1|986|1177|986[986]:1177[1177]:192[192]	K01267	DNPEP; aspartyl aminopeptidase [EC:3.4.11.21]	0	0	0	0	0	0	0	0	0	0	0	0	0	0	0	0	26.5101
ERR1719230_329537|contig-119_45246|-|119|4.153e-26|1|74|463|463[463]:74[74]:390[390]	K00939	adk, AK; adenylate kinase [EC:2.7.4.3]	0	0	0	0	0	0	0	0	0	0	2.28148	0	11.4602	2.27759	6.07699	0	5.73768
ERR1719230_396883|F8.1_k87_40494_1_2392|-|99|4.354e-20|1|2|214|214[214]:2[2]:213[213]	K01783	rpe, RPE; ribulose-phosphate 3-epimerase [EC:5.1.3.1]	0	0	0	0	0	0	0	0	0	0	148.627	0	0	10.7841	0	0	0
ERR1719230_657324|F8.1_k87_197803_1_1493|+|71|1.169e-11|1|981|1154|981[981]:1154[1154]:174[174]	K03324	yjbB; phosphate:Na+ symporter	0	0	0	0	0	0	0	0	0	0	38.1562	110.15	0	0	0	0	0
ERR1719230_657324|F8.1_k87_197803_1_1493|+|71|1.169e-11|1|981|1154|981[981]:1154[1154]:174[174]	K14683	SLC34A, NPT, nptA; solute carrier family 34 (sodium-dependent phosphate cotransporter)	0	0	0	0	0	0	0	0	0	0	38.1562	110.15	0	0	0	0	0
ERR1719230_783716|F8.1_k87_2321199_1_17408|-|57|1.915e-07|1|12864|13187|13187[13187]:12864[12864]:324[324]	K06929	K06929; uncharacterized protein	0	0	0	0	0	0	0	0	0	0	59.6481	31.3373	9.1696	12.6654	0	0	0
ERR1719230_864466|contig-119_7098|+|60|2.394e-08|1|10737|10922|10737[10737]:10922[10922]:186[186]	K08869	ADCK, ABC1; aarF domain-containing kinase	0	0	0	0	0	0	0	0	0	0	0	0	0	0	0	0	29.4562
ERR1719230_909948|contig-119_12331|-|83|2.854e-15|1|7032|7280|7280[7280]:7032[7032]:249[249]	Unassigned		0	0	0	0	0	0	0	0	0	0	0	0	0	0	0	0	26.644
ERR1719231_1099257|F8.1_k87_492062_1_1230|+|144|1.238e-33|3|379|1122|379[379]:648[648]:270[270]|804[804]:896[896]:93[93]|1021[1024]:1122[1122]:102[99]	K02725	PSMA1; 20S proteasome subunit alpha 6 [EC:3.4.25.1]	0	0	0	0	0	0	0	0	0	0	6.69109	0	0	0	0	0	0
ERR1719231_1099257|F8.1_k87_492062_1_1230|+|144|1.238e-33|3|379|1122|379[379]:648[648]:270[270]|804[804]:896[896]:93[93]|1021[1024]:1122[1122]:102[99]	K13141	INTS4; integrator complex subunit 4	0	0	0	0	0	0	0	0	0	0	6.69109	0	0	0	0	0	0
ERR1719231_1150414|contig-119_3438|+|99|4.354e-20|2|5524|5914|5524[5524]:5787[5787]:264[264]|5858[5858]:5914[5914]:57[57]	K07152	SCO1_2; protein SCO1/2	0	0	0	0	0	0	0	0	0	0	0	0	9.72013	0	0	0	0
ERR1719231_132329|F8.1_k87_776720_1_16071|-|113|2.658e-24|2|15762|16010|16010[16010]:15939[15939]:72[72]|15920[15920]:15762[15762]:159[159]	K15371	GDH2; glutamate dehydrogenase [EC:1.4.1.2]	0	0	0	0	0	0	0	0	0	0	81.5213	16.867	0	0	0	0	0
ERR1719231_1438879|contig-119_56183|+|64|1.496e-09|1|1140|1388|1140[1140]:1388[1388]:249[249]	Unassigned		0	0	0	0	0	0	0	0	0	0	0	28.4805	0	0	0	0	0
ERR1719231_1553500|contig-119_85611|-|50|2.451e-05|1|372|554|554[554]:372[372]:183[183]	K04648	DCTN1; dynactin 1	0	0	0	0	0	0	0	0	0	0	0	0	0	0	0	0	15.1131
ERR1719231_1578687|F8.1_k87_1663373_1_1236|-|93|2.787e-18|1|651|932|932[932]:651[651]:282[282]	K04795	flpA; fibrillarin-like pre-rRNA processing protein	0	0	0	0	0	0	0	0	0	0	49.6146	22.4448	0	0	0	0	0
ERR1719231_1801534|F4_k87_2326124_1_1159|+|186|2.814e-46|1|477|896|477[477]:896[896]:420[420]	K04447	JAK2; Janus kinase 2 [EC:2.7.10.2]	0	0	0	0	0	0	0	0	0	0	0	3.51098	0	0	0	0	0
ERR1719231_1886377|contig-119_53867|+|91|1.115e-17|1|236|496|236[236]:496[496]:261[261]	K01740	metY; O-acetylhomoserine (thiol)-lyase [EC:2.5.1.49]	0	0	0	0	0	0	0	0	0	0	39.1864	0	0	207.071	0	0	0
ERR1719231_1998329|contig-119_90052|+|183|2.251e-45|3|486|998|486[486]:548[548]:63[63]|613[613]:738[738]:126[126]|792[801]:998[998]:207[198]	K00134	GAPDH, gapA; glyceraldehyde 3-phosphate dehydrogenase [EC:1.2.1.12]	0	0	0	0	0	0	0	0	0	0	0	0	4.13978	0	0	0	0
ERR1719231_2087662|contig-119_2873|-|91|1.115e-17|1|11811|12035|12035[12035]:11811[11811]:225[225]	K11968	ARIH1; ariadne-1 [EC:2.3.2.31]	0	0	0	0	0	0	0	0	0	0	28.1263	0	0	0	0	0	17.5798
ERR1719231_2087662|contig-119_2873|-|91|1.115e-17|1|11811|12035|12035[12035]:11811[11811]:225[225]	K11972	RNF19A; E3 ubiquitin-protein ligase RNF19A [EC:2.3.2.31]	0	0	0	0	0	0	0	0	0	0	28.1263	0	0	0	0	0	17.5798
ERR1719231_2087662|contig-119_2873|-|91|1.115e-17|1|11811|12035|12035[12035]:11811[11811]:225[225]	K11977	RNF217, IBRDC1; E3 ubiquitin-protein ligase RNF217 [EC:2.3.2.31]	0	0	0	0	0	0	0	0	0	0	28.1263	0	0	0	0	0	17.5798
ERR1719231_2201015|contig-119_85179|-|103|2.721e-21|1|1|210|210[210]:1[1]:210[210]	K08956	AFG3; AFG3 family protein [EC:3.4.24.-]	0	0	0	0	0	0	0	0	0	0	0	0	0	0	0	0	11.692
ERR1719231_42453|contig-119_67127|-|89|4.459e-17|1|378|701|701[701]:378[378]:324[324]	Unassigned		0	0	0	0	0	0	0	0	0	0	0	0	0	0	23.0678	10.6939	0
ERR1719231_542998|contig-119_5625|+|106|3.402e-22|1|6037|6285|6037[6037]:6285[6285]:249[249]	K10393	KIF2_24, MCAK; kinesin family member 2/24	0	0	0	0	0	0	0	0	0	0	11.827	0	0	0	0	0	0
ERR1719231_658681|contig-119_2503|+|51|1.226e-05|1|1602|1769|1602[1602]:1769[1769]:168[168]	Unassigned		0	0	0	0	0	0	0	0	0	0	0	0	36.1233	0	0	0	0
ERR1719231_816344|contig-119_211|+|156|3.021e-37|2|56677|61011|56677[56677]:56877[56877]:201[201]|60793[60793]:61011[61011]:219[219]	K02927	RP-L40e, RPL40; large subunit ribosomal protein L40e	0	0	0	0	0	0	0	0	0	0	0	0	0	9.36474	9.51986	4.17759	0
ERR1719231_851646|contig-119_94651|+|79|4.566e-14|1|10|336|10[10]:336[336]:327[327]	K11294	NCL, NSR1; nucleolin	0	0	0	0	0	0	0	0	0	0	0	0	8.6202	0	0	0	0
ERR1719231_852593|F4_k87_2575132_1_1797|+|89|4.459e-17|2|2|313|2[2]:148[148]:147[147]|218[218]:313[313]:96[96]	Unassigned		0	0	0	0	0	0	0	0	0	0	14.346	0	0	0	0	0	0
ERR1719231_895186|contig-119_68364|-|250|1.525e-65|4|174|1094|1094[1094]:696[696]:399[399]|622[622]:569[569]:54[54]|413[413]:333[333]:81[81]|236[251]:174[174]:63[48]	K10410	DNALI; dynein light intermediate chain, axonemal	0	0	0	0	0	0	0	0	0	0	0	0	4.60389	1.1344	3.13695	0	5.11777
ERR1719232_1532963|F8.1_k87_3144452_1_1181|-|91|1.115e-17|2|562|888|888[888]:721[721]:168[168]|681[681]:562[562]:120[120]	K01322	PREP; prolyl oligopeptidase [EC:3.4.21.26]	0	0	0	0	0	0	0	0	0	0	9.34398	0	0	0	0	0	0
ERR1719232_1532963|F8.1_k87_3144452_1_1181|-|91|1.115e-17|2|562|888|888[888]:721[721]:168[168]|681[681]:562[562]:120[120]	K01354	ptrB; oligopeptidase B [EC:3.4.21.83]	0	0	0	0	0	0	0	0	0	0	9.34398	0	0	0	0	0	0
ERR1719232_158964|P4_k87_1496830_1_1299|+|102|5.443e-21|1|776|1147|776[776]:1147[1147]:372[372]	K12858	DDX23, PRP28; ATP-dependent RNA helicase DDX23/PRP28 [EC:3.6.4.13]	0	0	0	0	0	0	0	0	0	0	11.2327	0	0	3.41827	7.74811	0	0
ERR1719232_2104167|contig-119_26158|-|198|6.87e-50|1|975|2369|2369[2369]:975[975]:1395[1395]	K01897	ACSL, fadD; long-chain acyl-CoA synthetase [EC:6.2.1.3]	0	0	0	0	0	0	0	0	0	0	0	0.50779	0	0	0	0	0
ERR1719232_2104167|F4_k87_1638333_1_16376|-|188|7.035e-47|2|4|1398|1398[1398]:1195[1195]:204[204]|1161[1161]:4[4]:1158[1158]	K01897	ACSL, fadD; long-chain acyl-CoA synthetase [EC:6.2.1.3]	0	0	0	0	0	0	0	0	0	0	0	0	0.444307	1.20419	3.09157	0.651592	0.835724
ERR1719232_2277473|contig-119_98962|-|227|1.28e-58|2|0|863|863[863]:303[303]:561[561]|242[242]:0[0]:243[243]	K18663	ASCC3; activating signal cointegrator complex subunit 3 [EC:3.6.4.12]	0	0	0	0	0	0	0	0	0	0	0	0	0	0	0	3.01033	0
ERR1719232_2352944|contig-119_22259|-|152|4.834e-36|1|2581|3054|3054[3054]:2581[2581]:474[474]	K00384	trxB, TRR; thioredoxin reductase (NADPH) [EC:1.8.1.9]	0	0	0	0	0	0	0	0	0	0	0	0	11.7219	4.08548	0	0	7.83472
ERR1719233_1118209|contig-119_3482|-|138|7.92e-32|2|7479|7907|7907[7907]:7794[7794]:114[114]|7778[7778]:7479[7479]:300[300]	K10396	KIF5; kinesin family member 5	0	0	0	0	0	0	0	0	0	0	0	0	0	0	6.5966	0	0
ERR1719233_1118209|contig-119_3482|-|138|7.92e-32|2|7479|7907|7907[7907]:7794[7794]:114[114]|7778[7778]:7479[7479]:300[300]	K10400	KIF15; kinesin family member 15	0	0	0	0	0	0	0	0	0	0	0	0	0	0	6.5966	0	0
ERR1719233_1256944|contig-119_34583|-|178|7.204e-44|1|2|571|571[571]:2[2]:570[570]	K00240	sdhB, frdB; succinate dehydrogenase / fumarate reductase, iron-sulfur subunit [EC:1.3.5.1 1.3.5.4]	0	0	0	0	0	0	0	0	0	0	0	0	0	16.8838	0	0	0
ERR1719233_1601117|contig-119_91809|-|181|9.004e-45|2|23|421|421[421]:164[164]:258[258]|97[97]:23[23]:75[75]	K02112	ATPF1B, atpD; F-type H+/Na+-transporting ATPase subunit beta [EC:7.1.2.2 7.2.2.1]	0	0	0	0	0	0	0	0	0	0	42.3454	29.0769	23.4407	5.45987	0	0	0
ERR1719233_1767229|contig-119_591|+|73|2.922e-12|1|2220|2423|2220[2220]:2423[2423]:204[204]	K02084	APAF1; apoptotic protease-activating factor	0	0	0	0	0	0	0	0	0	0	0	0	0	12.7964	9.49539	23.4694	0
ERR1719233_2123826|F8.2_k87_2801416_1_2985|-|72|5.844e-12|1|2646|2954|2954[2954]:2646[2646]:309[309]	K00059	fabG, OAR1; 3-oxoacyl-[acyl-carrier protein] reductase [EC:1.1.1.100]	0	0	0	0	0	0	0	0	0	0	7.63721	17.6887	0	0	0	0	0
ERR1719233_2535178|contig-119_81701|-|202|4.294e-51|3|465|1057|1057[1057]:983[983]:75[75]|918[918]:631[631]:288[288]|563[566]:465[465]:99[96]	Unassigned		0	0	0	0	0	0	0	0	0	0	0	0	2.54484	0	0	0	5.47097
ERR1719233_2880472|contig-119_26490|+|70|2.338e-11|1|1575|1856|1575[1575]:1856[1856]:282[282]	K01110	PTEN; phosphatidylinositol-3,4,5-trisphosphate 3-phosphatase and dual-specificity protein phosphatase PTEN [EC:3.1.3.16 3.1.3.48 3.1.3.67]	0	0	0	0	0	0	0	0	0	0	17.8611	0	0	0	0	0	0
ERR1719233_89694|contig-119_18|-|100|2.177e-20|2|226148|226402|226402[226402]:226343[226343]:60[60]|226303[226303]:226148[226148]:156[156]	K01965	PCCA, pccA; propionyl-CoA carboxylase alpha chain [EC:6.4.1.3]	0	0	0	0	0	0	0	0	0	0	0	0	0	21.4707	8.85836	21.475	0
ERR1719233_89694|contig-119_18|-|100|2.177e-20|2|226148|226402|226402[226402]:226343[226343]:60[60]|226303[226303]:226148[226148]:156[156]	K01968	E6.4.1.4A; 3-methylcrotonyl-CoA carboxylase alpha subunit [EC:6.4.1.4]	0	0	0	0	0	0	0	0	0	0	0	0	0	21.4707	8.85836	21.475	0
ERR1719233_89694|contig-119_18|-|100|2.177e-20|2|226148|226402|226402[226402]:226343[226343]:60[60]|226303[226303]:226148[226148]:156[156]	K11263	bccA, pccA; acetyl-CoA/propionyl-CoA carboxylase, biotin carboxylase, biotin carboxyl carrier protein [EC:6.4.1.2 6.4.1.3 6.3.4.14]	0	0	0	0	0	0	0	0	0	0	0	0	0	21.4707	8.85836	21.475	0
ERR1719233_89694|contig-119_18|-|100|2.177e-20|2|226148|226402|226402[226402]:226343[226343]:60[60]|226303[226303]:226148[226148]:156[156]	K13777	atuF; geranyl-CoA carboxylase alpha subunit [EC:6.4.1.5]	0	0	0	0	0	0	0	0	0	0	0	0	0	21.4707	8.85836	21.475	0
ERR1719234_2175027|contig-119_19340|+|168|7.376e-41|1|1986|2918|1986[1986]:2918[2918]:933[933]	K01255	CARP, pepA; leucyl aminopeptidase [EC:3.4.11.1]	0	0	0	0	0	0	0	0	0	0	0	0	0	0	3.36749	0	10.4123
ERR1719234_2315859|contig-119_39|+|148|7.735e-35|1|55305|55703|55305[55305]:55703[55703]:399[399]	K01491	folD; methylenetetrahydrofolate dehydrogenase (NADP+) / methenyltetrahydrofolate cyclohydrolase [EC:1.5.1.5 3.5.4.9]	0	0	0	0	0	0	0	0	0	0	0	0	0	0	0	33.7356	0
ERR1719234_2989084|F8.2_k87_1975984_1_1173|-|122|5.191e-27|2|357|683|683[683]:543[543]:141[141]|521[521]:357[357]:165[165]	K00281	GLDC, gcvP; glycine dehydrogenase [EC:1.4.4.2]	0	0	0	0	0	0	0	0	0	0	0	18.1029	14.0275	9.30592	0	30.2244	18.9563
ERR1719234_2989084|F8.2_k87_1975984_1_1173|-|122|5.191e-27|2|357|683|683[683]:543[543]:141[141]|521[521]:357[357]:165[165]	K00283	gcvPB; glycine dehydrogenase subunit 2 [EC:1.4.4.2]	0	0	0	0	0	0	0	0	0	0	0	18.1029	14.0275	9.30592	0	30.2244	18.9563
ERR1719234_732335|F4_k87_1426231_1_3408|+|137|1.584e-31|1|1461|1988|1461[1461]:1988[1988]:528[528]	K14780	DHX37, DHR1; ATP-dependent RNA helicase DHX37/DHR1 [EC:3.6.4.13]	0	0	0	0	0	0	0	0	0	0	0	0	0	0	0	0	5.51363
ERR1719235_1300842|contig-119_92591|-|134|1.267e-30|1|0|242|242[242]:0[0]:243[243]	K18643	KATNB1; katanin p80 WD40 repeat-containing subunit B1	0	0	0	0	0	0	0	0	0	0	0	0	0	23.2045	0	0	21.2667
ERR1719235_1316641|F4_k87_2408776_1_1268|-|234|9.997e-61|1|0|368|368[368]:0[0]:369[369]	Unassigned		0	0	0	0	0	0	0	0	0	0	0	0	0	0	10.8969	10.7671	0
ERR1719235_1788373|contig-119_125795|+|328|5.047e-89|1|263|895|263[263]:895[895]:633[633]	K00933	E2.7.3.2; creatine kinase [EC:2.7.3.2]	0	0	0	0	0	0	0	0	0	0	0	0	0	0	2.70598	0	0
ERR1719235_1788373|contig-119_125795|+|328|5.047e-89|1|263|895|263[263]:895[895]:633[633]	K00934	E2.7.3.3; arginine kinase [EC:2.7.3.3]	0	0	0	0	0	0	0	0	0	0	0	0	0	0	2.70598	0	0
ERR1719235_1815336|contig-119_4503|+|287|1.11e-76|1|5|418|5[5]:418[418]:414[414]	K01915	glnA, GLUL; glutamine synthetase [EC:6.3.1.2]	0	0	0	0	0	0	0	0	0	0	0	0	0	4.87442	18.0727	8.68609	12.512
ERR1719235_1918797|contig-119_1844|+|155|6.043e-37|1|1482|2270|1482[1482]:2270[2270]:789[789]	Unassigned		0	0	0	0	0	0	0	0	0	0	0	0	0	0	8.57917	0	0
ERR1719235_373942|contig-119_87035|-|160|1.888e-38|3|137|569|569[569]:438[438]:132[132]|381[384]:298[298]:84[81]|220[220]:137[137]:84[84]	K11538	ACAD8; isobutyryl-CoA dehydrogenase [EC:1.3.99.-]	0	0	0	0	0	0	0	0	0	0	0	0	18.8335	0	0	0	0
ERR1719235_450834|contig-119_23024|+|59|4.788e-08|1|2805|2966|2805[2805]:2966[2966]:162[162]	K08851	TP53RK, PRPK, BUD32; TP53 regulating kinase and related kinases [EC:2.7.11.1]	0	0	0	0	0	0	0	0	0	0	0	0	0	35.4969	150.852	0	0
ERR1719235_559934|F8.1_k87_2555500_1_1403|+|120|2.076e-26|1|16|552|16[16]:552[552]:537[537]	K16474	IFT88; intraflagellar transport protein 88	0	0	0	0	0	0	0	0	0	0	3.71019	0	0	0	0	0	0
ERR1719235_996039|contig-119_63172|+|235|4.998e-61|1|862|1296|862[862]:1296[1296]:435[435]	Unassigned		0	0	0	0	0	0	0	0	0	0	0	0	5.83987	4.69945	18.8525	3.8145	8.36079
ERR1719237_529323|contig-119_70290|-|170|1.844e-41|1|983|1402|1402[1402]:983[983]:420[420]	K12603	CNOT6, CCR4; CCR4-NOT transcription complex subunit 6 [EC:3.1.13.4]	0	0	0	0	0	0	0	0	0	0	5.76183	0	0	8.67734	0	0	0
ERR1719237_727480|F4_k87_550992_1_3236|+|158|7.554e-38|1|66|638|66[66]:638[638]:573[573]	K06063	SNW1, SKIIP, SKIP; SNW domain-containing protein 1	0	0	0	0	0	0	0	0	0	0	0	0	0	1.16272	7.8135	0	2.44784
ERR1719238_1009915|contig-119_83370|+|123|2.595e-27|1|36|446|36[36]:446[446]:411[411]	K11265	ADCY10; adenylate cyclase 10 [EC:4.6.1.1]	0	0	0	0	0	0	0	0	0	0	0	3.7514	0	0	10.2756	0	0
ERR1719238_1061083|contig-119_4952|+|130|2.028e-29|2|6184|6942|6184[6184]:6513[6513]:330[330]|6619[6619]:6942[6942]:324[324]	K08869	ADCK, ABC1; aarF domain-containing kinase	0	0	0	0	0	0	0	0	0	0	0	0	0	0	0.710493	0	2.04383
ERR1719238_1068817|contig-119_33916|+|61|1.197e-08|1|2|226|2[2]:226[226]:225[225]	K07596	DSG1; desmoglein 1	0	0	0	0	0	0	0	0	0	0	0	0	0	0	0	0	22.5988
ERR1719238_1068817|contig-119_33916|+|61|1.197e-08|1|2|226|2[2]:226[226]:225[225]	K07597	DSG2; desmoglein 2	0	0	0	0	0	0	0	0	0	0	0	0	0	0	0	0	22.5988
ERR1719238_1068817|contig-119_33916|+|61|1.197e-08|1|2|226|2[2]:226[226]:225[225]	K07598	DSG3; desmoglein 3	0	0	0	0	0	0	0	0	0	0	0	0	0	0	0	0	22.5988
ERR1719238_1068817|contig-119_33916|+|61|1.197e-08|1|2|226|2[2]:226[226]:225[225]	K07599	DSG4; desmoglein 4	0	0	0	0	0	0	0	0	0	0	0	0	0	0	0	0	22.5988
ERR1719238_1245120|contig-119_55031|-|119|4.153e-26|1|1076|1363|1363[1363]:1076[1076]:288[288]	K19001	HELLS, DDM1; ATP-dependent DNA helicase	0	0	0	0	0	0	0	0	0	0	0	0	0	0	56.5154	49.784	66.9779
ERR1719238_1253050|contig-119_44137|+|108|8.504e-23|2|1257|1671|1257[1257]:1490[1490]:234[234]|1570[1570]:1671[1671]:102[102]	Unassigned		0	0	0	0	0	0	0	0	0	0	0	0	0	0	0	0	5.2024
ERR1719238_1302274|F4_k87_1139516_1_5193|-|51|1.226e-05|1|756|1184|1184[1184]:756[756]:429[429]	Unassigned		0	0	0	0	0	0	0	0	0	0	4.58813	0	0	0	0	0	0
ERR1719238_1428573|contig-119_31258|+|120|2.076e-26|2|1586|1852|1586[1586]:1744[1744]:159[159]|1766[1766]:1852[1852]:87[87]	K01696	trpB; tryptophan synthase beta chain [EC:4.2.1.20]	0	0	0	0	0	0	0	0	0	0	11.9191	14.4557	0	0	0	0	0
ERR1719238_1428573|contig-119_31258|+|120|2.076e-26|2|1586|1852|1586[1586]:1744[1744]:159[159]|1766[1766]:1852[1852]:87[87]	K01817	trpF; phosphoribosylanthranilate isomerase [EC:5.3.1.24]	0	0	0	0	0	0	0	0	0	0	11.9191	14.4557	0	0	0	0	0
ERR1719238_1510353|contig-119_10719|-|174|1.153e-42|3|2970|3530|3530[3530]:3237[3237]:294[294]|3215[3215]:3117[3117]:99[99]|3101[3101]:2970[2970]:132[132]	K01952	PFAS, purL; phosphoribosylformylglycinamidine synthase [EC:6.3.5.3]	0	0	0	0	0	0	0	0	0	0	0	0	0	0	2.8619	2.50671	18.933
ERR1719238_1603402|contig-119_41416|-|298|5.419e-80|1|18|557|557[557]:18[18]:540[540]	K11204	GCLC; glutamate--cysteine ligase catalytic subunit [EC:6.3.2.2]	0	0	0	0	0	0	0	0	0	0	0	0	2.48553	0	4.02016	9.96547	3.65235
ERR1719238_1640182|contig-119_834|+|59|4.788e-08|1|26410|26694|26410[26410]:26694[26694]:285[285]	K07596	DSG1; desmoglein 1	0	0	0	0	0	0	0	0	0	0	0	0	0	0	31.1183	19.9605	28.4941
ERR1719238_1640182|contig-119_834|+|59|4.788e-08|1|26410|26694|26410[26410]:26694[26694]:285[285]	K07597	DSG2; desmoglein 2	0	0	0	0	0	0	0	0	0	0	0	0	0	0	31.1183	19.9605	28.4941
ERR1719238_1640182|contig-119_834|+|59|4.788e-08|1|26410|26694|26410[26410]:26694[26694]:285[285]	K07598	DSG3; desmoglein 3	0	0	0	0	0	0	0	0	0	0	0	0	0	0	31.1183	19.9605	28.4941
ERR1719238_1640182|contig-119_834|+|59|4.788e-08|1|26410|26694|26410[26410]:26694[26694]:285[285]	K07599	DSG4; desmoglein 4	0	0	0	0	0	0	0	0	0	0	0	0	0	0	31.1183	19.9605	28.4941
ERR1719238_1866913|contig-119_75356|-|116|3.322e-25|1|176|343|343[343]:176[176]:168[168]	K01057	PGLS, pgl, devB; 6-phosphogluconolactonase [EC:3.1.1.31]	0	0	0	0	0	0	0	0	0	0	0	0	0	0	0	0	28.8692
ERR1719238_1886689|contig-119_20160|-|68|9.351e-11|1|2776|3120|3120[3120]:2776[2776]:345[345]	Unassigned		0	0	0	0	0	0	0	0	0	0	0	0	13.7598	0	6.42242	0	6.35112
ERR1719238_1911938|contig-119_41780|+|88|8.918e-17|2|239|717|239[239]:463[463]:225[225]|643[643]:717[717]:75[75]	K01551	arsA, ASNA1, GET3; arsenite/tail-anchored protein-transporting ATPase [EC:7.3.2.7 7.3.-.-]	0	0	0	0	0	0	0	0	0	0	0	0	0	0	6.55432	0	0
ERR1719238_2417447|contig-119_78434|+|97|1.742e-19|1|790|1134|790[790]:1134[1134]:345[345]	Unassigned		0	0	0	0	0	0	0	0	0	0	0	0	0	0	9.11398	0	15.2393
ERR1719238_246417|contig-119_69326|-|116|3.322e-25|1|906|1235|1235[1235]:906[906]:330[330]	K06736	CDH2, CDHN, CD325; cadherin 2, type 1, N-cadherin	0	0	0	0	0	0	0	0	0	0	0	0	0	5.72279	3.67726	29.2311	68.7118
ERR1719238_2507012|contig-119_2214|+|93|2.787e-18|1|9427|9702|9427[9427]:9702[9702]:276[276]	K01933	purM; phosphoribosylformylglycinamidine cyclo-ligase [EC:6.3.3.1]	0	0	0	0	0	0	0	0	0	0	0	0	0	0	0	255.37	0
ERR1719238_2608830|contig-119_94285|-|138|7.92e-32|1|2|241|241[241]:2[2]:240[240]	K13758	PDE6D; retinal rod rhodopsin-sensitive cGMP 3',5'-cyclic phosphodiesterase subunit delta	0	0	0	0	0	0	0	0	0	0	45.4189	0	36.9037	0	0	0	0
ERR1719238_2653199|F8.1_k87_826477_1_1006|+|57|1.915e-07|1|764|988|764[764]:988[988]:225[225]	K00602	purH; phosphoribosylaminoimidazolecarboxamide formyltransferase / IMP cyclohydrolase [EC:2.1.2.3 3.5.4.10]	0	0	0	0	0	0	0	0	0	0	17.0823	0	0	12.0281	0	0	0
ERR1719238_273316|P4_k87_515546_1_2330|+|50|2.451e-05|1|42|314|42[42]:314[314]:273[273]	Unassigned		0	0	0	0	0	0	0	0	0	0	45.0963	0	0	0	75.704	0	0
ERR1719238_283900|contig-119_3311|-|145|6.188e-34|1|12290|12787|12787[12787]:12290[12290]:498[498]	Unassigned		0	0	0	0	0	0	0	0	0	0	0	0	2.10535	1.92526	9.77578	0	3.61257
ERR1719238_39182|contig-119_32295|+|92|5.574e-18|1|2034|2300|2034[2034]:2300[2300]:267[267]	Unassigned		0	0	0	0	0	0	0	0	0	0	0	0	0	0	31.4584	0	0
ERR1719238_433565|contig-119_59677|+|314|8.269e-85|3|84|1599|84[84]:182[182]:99[99]|272[272]:340[340]:69[69]|388[409]:1599[1599]:1212[1191]	Unassigned		0	0	0	0	0	0	0	0	0	0	0	0	9.02025	4.37621	16.7308	7.05078	5.20026
ERR1719238_458693|contig-119_21493|-|77|1.826e-13|1|2383|2649|2649[2649]:2383[2383]:267[267]	K08818	CDC2L; cell division cycle 2-like [EC:2.7.11.22]	0	0	0	0	0	0	0	0	0	0	0	0	91.1792	0	97.8035	46.9279	62.8341
ERR1719238_66976|contig-119_95389|+|116|3.322e-25|1|303|728|303[303]:728[728]:426[426]	K01412	PMPCA, MAS2; mitochondrial-processing peptidase subunit alpha [EC:3.4.24.64]	0	0	0	0	0	0	0	0	0	0	3.71755	0	0	0	0	0	0
ERR1719238_70521|contig-119_77796|+|104|1.361e-21|1|47|532|47[47]:532[532]:486[486]	Unassigned		0	0	0	0	0	0	0	0	0	0	0	0	2.89434	2.10055	0	6.72474	0
ERR1719238_828543|contig-119_43718|+|119|4.153e-26|1|1447|1950|1447[1447]:1950[1950]:504[504]	K18696	GDE1; glycerophosphodiester phosphodiesterase [EC:3.1.4.46]	0	0	0	0	0	0	0	0	0	0	0	0	6.1526	2.91998	9.3298	0	7.36763
ERR1719239_154595|contig-119_63177|+|74|1.461e-12|1|1001|1291|1001[1001]:1291[1291]:291[291]	K00164	OGDH, sucA; 2-oxoglutarate dehydrogenase E1 component [EC:1.2.4.2]	0	0	0	0	0	0	0	0	0	0	0	0	35.7285	0	30.3767	0	0
ERR1719239_154595|contig-119_63177|+|74|1.461e-12|1|1001|1291|1001[1001]:1291[1291]:291[291]	K01616	kgd; 2-oxoglutarate decarboxylase [EC:4.1.1.71]	0	0	0	0	0	0	0	0	0	0	0	0	35.7285	0	30.3767	0	0
ERR1719239_225010|contig-119_93341|+|181|9.004e-45|1|397|1005|397[397]:1005[1005]:609[609]	K09533	DNAJC13; DnaJ homolog subfamily C member 13	0	0	0	0	0	0	0	0	0	0	0	0	1.92746	3.13419	4.72083	0	1.84857
ERR1719239_230759|contig-119_49800|-|694|3.358e-199|1|8|1744|1744[1744]:8[8]:1737[1737]	K06027	NSF, SEC18; vesicle-fusing ATPase [EC:3.6.4.6]	0	0	0	0	0	0	0	0	0	0	0	0	4.33168	2.15621	9.63186	2.44094	3.25522
ERR1719239_286342|contig-119_33|+|71|1.169e-11|1|122786|122959|122786[122786]:122959[122959]:174[174]	K01358	clpP, CLPP; ATP-dependent Clp protease, protease subunit [EC:3.4.21.92]	0	0	0	0	0	0	0	0	0	0	0	0	0	0	0	176.419	0
ERR1719239_897835|P4_k87_668379_1_1718|+|83|2.854e-15|1|1224|1508|1224[1224]:1508[1508]:285[285]	K10872	DMC1; meiotic recombination protein DMC1	0	0	0	0	0	0	0	0	0	0	0	0	0	18.9237	26.6095	0	0
ERR1719240_1083183|contig-119_13604|+|83|2.854e-15|1|1277|1597|1277[1277]:1597[1597]:321[321]	Unassigned		0	0	0	0	0	0	0	0	0	0	0	0	9.73259	6.68915	21.9412	11.2421	13.4421
ERR1719240_1134425|contig-119_1285|-|92|5.574e-18|2|2124|2414|2414[2414]:2298[2298]:117[117]|2258[2258]:2124[2124]:135[135]	K06147	ABCB-BAC; ATP-binding cassette, subfamily B, bacterial	0	0	0	0	0	0	0	0	0	0	0	0	0	0	0	156.958	0
ERR1719240_1134425|F8.1_k87_501454_1_1349|+|90|2.229e-17|1|1081|1344|1081[1081]:1344[1344]:264[264]	K00472	P4HA; prolyl 4-hydroxylase [EC:1.14.11.2]	0	0	0	0	0	0	0	0	0	0	0	13.1604	0	0	0	0	0
ERR1719240_1134425|F8.1_k87_501454_1_1349|+|90|2.229e-17|1|1081|1344|1081[1081]:1344[1344]:264[264]	K05658	ABCB1, CD243; ATP-binding cassette, subfamily B (MDR/TAP), member 1 [EC:7.6.2.2]	0	0	0	0	0	0	0	0	0	0	0	13.1604	0	0	0	0	0
ERR1719240_1349751|contig-119_28196|+|125|6.488e-28|1|44|355|44[44]:355[355]:312[312]	Unassigned		0	0	0	0	0	0	0	0	0	0	0	0	0	8.04705	0	0	8.24406
ERR1719240_1665223|contig-119_74391|-|52|6.128e-06|1|16|303|303[303]:16[16]:288[288]	K06662	HRAD17, RAD24; cell cycle checkpoint protein	0	0	0	0	0	0	0	0	0	0	0	0	158.263	0	119.901	24.892	66.9872
ERR1719240_1745173|contig-119_23|+|89|4.459e-17|1|98462|98689|98462[98462]:98689[98689]:228[228]	K00927	PGK, pgk; phosphoglycerate kinase [EC:2.7.2.3]	0	0	0	0	0	0	0	0	0	0	0	0	0	13.1061	0	79.2259	0
ERR1719240_1745173|contig-119_23|+|89|4.459e-17|1|98462|98689|98462[98462]:98689[98689]:228[228]	K01803	TPI, tpiA; triosephosphate isomerase (TIM) [EC:5.3.1.1]	0	0	0	0	0	0	0	0	0	0	0	0	0	13.1061	0	79.2259	0
ERR1719240_1881799|contig-119_41108|-|115|6.644e-25|1|1172|1462|1462[1462]:1172[1172]:291[291]	K01595	ppc; phosphoenolpyruvate carboxylase [EC:4.1.1.31]	0	0	0	0	0	0	0	0	0	0	0	0	0	0	16.0096	96.6243	0
ERR1719240_2225202|contig-119_50566|-|160|1.888e-38|1|1103|1561|1561[1561]:1103[1103]:459[459]	K12867	SYF1, XAB2; pre-mRNA-splicing factor SYF1	0	0	0	0	0	0	0	0	0	0	0	0	5.08968	0	1.27304	0	9.11828
ERR1719240_2389242|contig-119_12828|-|59|4.788e-08|1|1421|1639|1639[1639]:1421[1421]:219[219]	K02858	ribB, RIB3; 3,4-dihydroxy 2-butanone 4-phosphate synthase [EC:4.1.99.12]	0	0	0	0	0	0	0	0	0	0	53.758	0	0	0	0	0	11.344
ERR1719240_2389242|contig-119_12828|-|59|4.788e-08|1|1421|1639|1639[1639]:1421[1421]:219[219]	K14652	ribBA; 3,4-dihydroxy 2-butanone 4-phosphate synthase / GTP cyclohydrolase II [EC:4.1.99.12 3.5.4.25]	0	0	0	0	0	0	0	0	0	0	53.758	0	0	0	0	0	11.344
ERR1719240_297673|contig-119_90396|-|178|7.204e-44|2|43|575|575[575]:231[231]:345[345]|171[171]:43[43]:129[129]	K01886	QARS, glnS; glutaminyl-tRNA synthetase [EC:6.1.1.18]	0	0	0	0	0	0	0	0	0	0	0	0	4.71141	0	0	3.11113	1.68981
ERR1719240_297673|contig-119_90396|-|178|7.204e-44|2|43|575|575[575]:231[231]:345[345]|171[171]:43[43]:129[129]	K03108	SRP72; signal recognition particle subunit SRP72	0	0	0	0	0	0	0	0	0	0	0	0	4.71141	0	0	3.11113	1.68981
ERR1719240_297673|contig-119_90396|-|178|7.204e-44|2|43|575|575[575]:231[231]:345[345]|171[171]:43[43]:129[129]	K10703	HACD, PHS1, PAS2; very-long-chain (3R)-3-hydroxyacyl-CoA dehydratase [EC:4.2.1.134]	0	0	0	0	0	0	0	0	0	0	0	0	4.71141	0	0	3.11113	1.68981
ERR1719240_433378|contig-119_80575|-|132|5.069e-30|1|28|282|282[282]:28[28]:255[255]	Unassigned		0	0	0	0	0	0	0	0	0	0	0	0	36.0397	0	131.714	0	0
ERR1719240_437474|F4_k87_204157_1_3392|+|138|7.92e-32|2|647|1119|647[647]:952[952]:306[306]|1042[1042]:1119[1119]:78[78]	K10410	DNALI; dynein light intermediate chain, axonemal	0	0	0	0	0	0	0	0	0	0	0	0	0	0	0	0	3.98371
ERR1719240_554091|contig-119_74292|-|70|2.338e-11|1|832|1176|1176[1176]:832[832]:345[345]	K02335	polA; DNA polymerase I [EC:2.7.7.7]	0	0	0	0	0	0	0	0	0	0	0	0	19.5795	0	3.01512	0	4.58133
ERR1719240_554091|contig-119_74292|-|70|2.338e-11|1|832|1176|1176[1176]:832[832]:345[345]	K02349	POLQ; DNA polymerase theta [EC:2.7.7.7]	0	0	0	0	0	0	0	0	0	0	0	0	19.5795	0	3.01512	0	4.58133
ERR1719240_554091|contig-119_74292|-|70|2.338e-11|1|832|1176|1176[1176]:832[832]:345[345]	K17680	PEO1; twinkle protein [EC:3.6.4.12]	0	0	0	0	0	0	0	0	0	0	0	0	19.5795	0	3.01512	0	4.58133
ERR1719240_836001|contig-119_70164|+|169|3.688e-41|1|821|1384|821[821]:1384[1384]:564[564]	Unassigned		0	0	0	0	0	0	0	0	0	0	0	0	8.24268	2.07963	5.14881	0	1.70739
ERR1719242_1408660|F4_k87_2598096_1_1112|-|401|5.344e-111|2|0|766|766[766]:542[542]:225[225]|512[515]:0[0]:513[510]	K05692	ACTB_G1; actin beta/gamma 1	0	0	0	0	0	0	0	0	0	0	0	2.0017	0	0	0	0	0
ERR1719242_1408660|F4_k87_2598096_1_1112|-|401|5.344e-111|2|0|766|766[766]:542[542]:225[225]|512[515]:0[0]:513[510]	K10354	ACTA1; actin, alpha skeletal muscle	0	0	0	0	0	0	0	0	0	0	0	2.0017	0	0	0	0	0
ERR1719242_1408660|F4_k87_2598096_1_1112|-|401|5.344e-111|2|0|766|766[766]:542[542]:225[225]|512[515]:0[0]:513[510]	K10355	ACTF; actin, other eukaryote	0	0	0	0	0	0	0	0	0	0	0	2.0017	0	0	0	0	0
ERR1719242_1408660|F4_k87_2598096_1_1112|-|401|5.344e-111|2|0|766|766[766]:542[542]:225[225]|512[515]:0[0]:513[510]	K12313	ACTA2; actin, aortic smooth muscle	0	0	0	0	0	0	0	0	0	0	0	2.0017	0	0	0	0	0
ERR1719242_1408660|F4_k87_2598096_1_1112|-|401|5.344e-111|2|0|766|766[766]:542[542]:225[225]|512[515]:0[0]:513[510]	K12314	ACTC1; actin, alpha cardiac muscle	0	0	0	0	0	0	0	0	0	0	0	2.0017	0	0	0	0	0
ERR1719242_1408660|F4_k87_2598096_1_1112|-|401|5.344e-111|2|0|766|766[766]:542[542]:225[225]|512[515]:0[0]:513[510]	K12315	ACTG2; actin, gamma-enteric smooth muscle	0	0	0	0	0	0	0	0	0	0	0	2.0017	0	0	0	0	0
ERR1719242_1408660|F4_k87_2598096_1_1112|-|401|5.344e-111|2|0|766|766[766]:542[542]:225[225]|512[515]:0[0]:513[510]	K17299	POTE; POTE ankyrin domain family protein	0	0	0	0	0	0	0	0	0	0	0	2.0017	0	0	0	0	0
ERR1719242_2488242|contig-119_33249|+|72|5.844e-12|1|1034|1333|1034[1034]:1333[1333]:300[300]	Unassigned		0	0	0	0	0	0	0	0	0	0	0	0	0	11.023	19.663	35.019	11.2857
ERR1719242_444803|P4_k87_2208938_1_1712|+|168|7.376e-41|1|1272|1595|1272[1272]:1595[1595]:324[324]	K01647	CS, gltA; citrate synthase [EC:2.3.3.1]	0	0	0	0	0	0	0	0	0	0	0	0	14.2564	0	0	0	19.3399
ERR1719242_444803|P4_k87_2208938_1_1712|+|168|7.376e-41|1|1272|1595|1272[1272]:1595[1595]:324[324]	K01659	prpC; 2-methylcitrate synthase [EC:2.3.3.5]	0	0	0	0	0	0	0	0	0	0	0	0	14.2564	0	0	0	19.3399
ERR1719242_585667|contig-119_66303|+|276|2.273e-73|1|648|1256|648[648]:1256[1256]:609[609]	K13525	VCP, CDC48; transitional endoplasmic reticulum ATPase	0	0	0	0	0	0	0	0	0	0	1.70828	0	0	0	0	0	0
ERR1719242_662758|contig-119_64377|-|117|1.661e-25|1|110|313|313[313]:110[110]:204[204]	K00338	nuoI; NADH-quinone oxidoreductase subunit I [EC:7.1.1.2]	0	0	0	0	0	0	0	0	0	0	360.324	67.4364	44.067	12.7964	9.49539	0	46.2306
ERR1719242_662758|contig-119_64377|-|117|1.661e-25|1|110|313|313[313]:110[110]:204[204]	K03941	NDUFS8; NADH dehydrogenase (ubiquinone) Fe-S protein 8 [EC:7.1.1.2 1.6.99.3]	0	0	0	0	0	0	0	0	0	0	360.324	67.4364	44.067	12.7964	9.49539	0	46.2306
ERR1719242_667561|F8.1_k87_74947_1_2918|-|132|5.069e-30|1|2709|2915|2915[2915]:2709[2709]:207[207]	K00128	ALDH; aldehyde dehydrogenase (NAD+) [EC:1.2.1.3]	0	0	0	0	0	0	0	0	0	0	81.4825	131.869	29.2215	0	0	0	0
ERR1719242_667561|F8.1_k87_74947_1_2918|-|132|5.069e-30|1|2709|2915|2915[2915]:2709[2709]:207[207]	K00138	aldB; aldehyde dehydrogenase [EC:1.2.1.-]	0	0	0	0	0	0	0	0	0	0	81.4825	131.869	29.2215	0	0	0	0
ERR1719242_667561|F8.1_k87_74947_1_2918|-|132|5.069e-30|1|2709|2915|2915[2915]:2709[2709]:207[207]	K00146	feaB; phenylacetaldehyde dehydrogenase [EC:1.2.1.39]	0	0	0	0	0	0	0	0	0	0	81.4825	131.869	29.2215	0	0	0	0
ERR1719242_895709|contig-119_1164|+|153|2.417e-36|3|1942|2319|1942[1942]:2007[2007]:66[66]|2026[2026]:2115[2115]:90[90]|2146[2146]:2319[2319]:174[174]	K03782	katG; catalase-peroxidase [EC:1.11.1.21]	0	0	0	0	0	0	0	0	0	0	0	0	0	0	0	29.2311	0
ERR1719242_941984|contig-119_65005|+|235|4.998e-61|2|496|1213|496[496]:819[819]:324[324]|905[914]:1213[1213]:309[300]	Unassigned		0	0	0	0	0	0	0	0	0	0	0	0	0	2.19086	5.49539	0	4.9459
ERR1719244_1919978|F2.2_k87_858399_1_1048|+|87|1.784e-16|1|30|191|30[30]:191[191]:162[162]	K01681	ACO, acnA; aconitate hydratase [EC:4.2.1.3]	0	0	0	0	0	0	0	0	0	0	0	0	0	0	0	59.1878	0
ERR1719244_2177035|contig-119_77954|+|198|6.87e-50|1|22|690|22[22]:690[690]:669[669]	K01873	VARS, valS; valyl-tRNA synthetase [EC:6.1.1.9]	0	0	0	0	0	0	0	0	0	0	0	0	4.7927	0.888453	0	0	9.5123
ERR1719244_2180390|contig-119_74377|+|244|9.763e-64|1|11|568|11[11]:568[568]:558[558]	K00079	CBR1; carbonyl reductase 1 [EC:1.1.1.184 1.1.1.189 1.1.1.197]	0	0	0	0	0	0	0	0	0	0	0	0	3.32688	7.36911	0.847718	2.22675	0
ERR1719244_909030|contig-119_96526|-|174|1.153e-42|1|679|1152|1152[1152]:679[679]:474[474]	K11600	RRP41, EXOSC4, SKI6; exosome complex component RRP41	0	0	0	0	0	0	0	0	0	0	0	0	12.5176	0	18.8816	6.22227	6.5128
ERR1719244_909030|contig-119_96526|-|174|1.153e-42|1|679|1152|1152[1152]:679[679]:474[474]	K12587	MTR3, EXOSC6; exosome complex component MTR3	0	0	0	0	0	0	0	0	0	0	0	0	12.5176	0	18.8816	6.22227	6.5128
ERR1719245_126161|contig-119_80577|+|221|8.19e-57|1|617|1054|617[617]:1054[1054]:438[438]	K13238	ECI1, DCI; Delta3-Delta2-enoyl-CoA isomerase [EC:5.3.3.8]	0	0	0	0	0	0	0	0	0	0	0	0	0	0	0	0	4.1022
ERR1719245_182396|contig-119_2016|+|64|1.496e-09|1|10052|10318|10052[10052]:10318[10318]:267[267]	K15255	PIF1; ATP-dependent DNA helicase PIF1 [EC:3.6.4.12]	0	0	0	0	0	0	0	0	0	0	0	0	0	0	20.3632	0	0
ERR1719245_192269|F4_k87_1416280_1_1766|-|115|6.644e-25|2|409|810|810[810]:766[766]:45[45]|537[537]:409[409]:129[129]	K11098	SNRPF, SMF; small nuclear ribonucleoprotein F	0	0	0	0	0	0	0	0	0	0	38.1562	0	0	0	0	0	0
ERR1719245_1923514|contig-119_103859|+|216|2.621e-55|1|491|1081|491[491]:1081[1081]:591[591]	K10405	KIFC1; kinesin family member C1	0	0	0	0	0	0	0	0	0	0	0	0	0	0	8.8662	9.14245	8.66808
ERR1719245_1923514|contig-119_103859|+|216|2.621e-55|1|491|1081|491[491]:1081[1081]:591[591]	K10406	KIFC2_3; kinesin family member C2/C3	0	0	0	0	0	0	0	0	0	0	0	0	0	0	8.8662	9.14245	8.66808
ERR1719245_2756975|P4_k87_995408_1_1694|+|66|3.74e-10|1|1277|1654|1277[1277]:1654[1654]:378[378]	K05692	ACTB_G1; actin beta/gamma 1	0	0	0	0	0	0	0	0	0	0	0	0	0	0	0	0	3.18646
ERR1719245_2756975|P4_k87_995408_1_1694|+|66|3.74e-10|1|1277|1654|1277[1277]:1654[1654]:378[378]	K10354	ACTA1; actin, alpha skeletal muscle	0	0	0	0	0	0	0	0	0	0	0	0	0	0	0	0	3.18646
ERR1719245_2756975|P4_k87_995408_1_1694|+|66|3.74e-10|1|1277|1654|1277[1277]:1654[1654]:378[378]	K10355	ACTF; actin, other eukaryote	0	0	0	0	0	0	0	0	0	0	0	0	0	0	0	0	3.18646
ERR1719245_675673|contig-119_50636|+|100|2.177e-20|1|1115|1432|1115[1115]:1432[1432]:318[318]	Unassigned		0	0	0	0	0	0	0	0	0	0	0	0	0	7.06233	29.3116	19.393	7.07949
ERR1719246_385364|contig-119_37041|-|62|5.985e-09|1|1226|1507|1507[1507]:1226[1226]:282[282]	Unassigned		0	0	0	0	0	0	0	0	0	0	0	10.3096	0	0	0	0	0
ERR1719247_1276878|F4_k87_552229_1_4363|+|187|1.407e-46|3|25|436|25[25]:102[102]:78[78]|166[166]:276[276]:111[111]|359[362]:436[436]:78[75]	K04488	iscU, nifU; nitrogen fixation protein NifU and related proteins	0	0	0	0	0	0	0	0	0	0	0	0	0	36.0728	0	0	0
ERR1719247_1568483|F4_k87_1485190_1_1324|+|130|2.028e-29|1|173|646|173[173]:646[646]:474[474]	Unassigned		0	0	0	0	0	0	0	0	0	0	0	0	0	6.22511	0	0	0
ERR1719247_1818613|contig-119_72070|+|155|6.043e-37|1|25|315|25[25]:315[315]:291[291]	K18436	PDE7; high affinity cAMP-specific 3',5'-cyclic phosphodiesterase 7 [EC:3.1.4.53]	0	0	0	0	0	0	0	0	0	0	0	0	23.5749	29.9961	0	0	0
ERR1719247_2002669|contig-119_329|-|56|3.83e-07|1|28914|29108|29108[29108]:28914[28914]:195[195]	K01990	ABC-2.A; ABC-2 type transport system ATP-binding protein	0	0	0	0	0	0	0	0	0	0	0	0	0	0	0	54.7454	0
ERR1719247_243218|contig-119_63875|-|419|2.039e-116|1|1|1047|1047[1047]:1[1]:1047[1047]	K00239	sdhA, frdA; succinate dehydrogenase / fumarate reductase, flavoprotein subunit [EC:1.3.5.1 1.3.5.4]	0	0	0	0	0	0	0	0	0	0	0	0	0	0	0	6.28655	0
ERR1719247_2528189|contig-119_559|+|59|4.788e-08|1|20030|20278|20030[20030]:20278[20278]:249[249]	K02542	MCM6; DNA replication licensing factor MCM6 [EC:3.6.4.12]	0	0	0	0	0	0	0	0	0	0	0	0	0	28.9801	51.9791	0	0
ERR1719247_2840692|contig-119_13779|+|124|1.298e-27|1|197|760|197[197]:760[760]:564[564]	K06631	PLK1; polo-like kinase 1 [EC:2.7.11.21]	0	0	0	0	0	0	0	0	0	0	0	0	0	92.6552	54.008	96.027	8.21239
ERR1719247_2840692|contig-119_13779|+|124|1.298e-27|1|197|760|197[197]:760[760]:564[564]	K06660	CDC5; cell cycle serine/threonine-protein kinase CDC5/MSD2 [EC:2.7.11.21]	0	0	0	0	0	0	0	0	0	0	0	0	0	92.6552	54.008	96.027	8.21239
ERR1719247_2840692|contig-119_13779|+|124|1.298e-27|1|197|760|197[197]:760[760]:564[564]	K08861	PLK2; polo-like kinase 2 [EC:2.7.11.21]	0	0	0	0	0	0	0	0	0	0	0	0	0	92.6552	54.008	96.027	8.21239
ERR1719247_2840692|contig-119_13779|+|124|1.298e-27|1|197|760|197[197]:760[760]:564[564]	K08862	PLK3, CNK; polo-like kinase 3 [EC:2.7.11.21]	0	0	0	0	0	0	0	0	0	0	0	0	0	92.6552	54.008	96.027	8.21239
ERR1719247_2840692|contig-119_13779|+|124|1.298e-27|1|197|760|197[197]:760[760]:564[564]	K10356	MYO1; myosin I	0	0	0	0	0	0	0	0	0	0	0	0	0	92.6552	54.008	96.027	8.21239
ERR1719247_2840692|contig-119_13779|+|124|1.298e-27|1|197|760|197[197]:760[760]:564[564]	K19596	PLK5; inactive serine/threonine-protein kinase PLK5	0	0	0	0	0	0	0	0	0	0	0	0	0	92.6552	54.008	96.027	8.21239
ERR1719247_2848458|contig-119_4148|+|56|3.83e-07|1|4588|5061|4588[4588]:5061[5061]:474[474]	K02206	CDK2; cyclin-dependent kinase 2 [EC:2.7.11.22]	0	0	0	0	0	0	0	0	0	0	2.08547	0	6.91688	0	15.7926	3.10821	12.8183
ERR1719247_2848458|contig-119_4148|+|56|3.83e-07|1|4588|5061|4588[4588]:5061[5061]:474[474]	K04563	CDC28, CDC2; cyclin-dependent kinase [EC:2.7.11.22]	0	0	0	0	0	0	0	0	0	0	2.08547	0	6.91688	0	15.7926	3.10821	12.8183
ERR1719247_3272924|contig-119_54098|-|101|1.089e-20|1|719|1279|1279[1279]:719[719]:561[561]	Unassigned		0	0	0	0	0	0	0	0	0	0	0	4.68116	13.2284	0	14.094	3.84982	0
ERR1719247_3474919|contig-119_31417|-|154|1.209e-36|1|3|269|269[269]:3[3]:267[267]	K19656	IFT122; intraflagellar transport protein 122	0	0	0	0	0	0	0	0	0	0	11.5168	0	0	31.4851	0	0	0
ERR1719247_3538613|contig-119_331|-|74|1.461e-12|2|8171|8563|8563[8563]:8399[8399]:165[165]|8335[8335]:8171[8171]:165[165]	K11927	rhlE; ATP-dependent RNA helicase RhlE [EC:3.6.4.13]	0	0	0	0	0	0	0	0	0	0	0	0	0	0	0	9.7437	0
ERR1719247_3831803|F8.2_k87_383146_1_1008|-|178|7.204e-44|2|6|618|618[618]:493[493]:126[126]|203[203]:6[6]:198[198]	K09420	MYB, C-MYB; transcriptional activator Myb	0	0	0	0	0	0	0	0	0	0	6.62757	0	0	0	11.9819	0	4.74783
ERR1719247_3831803|F8.2_k87_383146_1_1008|-|178|7.204e-44|2|6|618|618[618]:493[493]:126[126]|203[203]:6[6]:198[198]	K09422	MYBP; transcription factor MYB, plant	0	0	0	0	0	0	0	0	0	0	6.62757	0	0	0	11.9819	0	4.74783
ERR1719247_4047953|contig-119_36302|-|59|4.788e-08|1|59|442|442[442]:59[59]:384[384]	Unassigned		0	0	0	0	0	0	0	0	0	0	3.84463	0	12.7524	0	0	0	0
ERR1719247_788833|contig-119_54800|-|78|9.132e-14|2|22|579|579[579]:364[364]:216[216]|276[276]:22[22]:255[255]	K01886	QARS, glnS; glutaminyl-tRNA synthetase [EC:6.1.1.18]	0	0	0	0	0	0	0	0	0	0	0	0	0	0	3.78785	0	3.42907
ERR1719253_1153729|contig-119_61991|+|71|1.169e-11|1|270|515|270[270]:515[515]:246[246]	Unassigned		0	0	0	0	0	0	0	0	0	0	14.1564	0	0	0	0	0	0
ERR1719253_1254830|contig-119_101051|+|145|6.188e-34|2|543|896|543[543]:650[650]:108[108]|678[678]:896[896]:219[219]	K11252	H2B; histone H2B	0	0	0	0	0	0	0	0	0	0	0	0	9.89233	0	0	0	11.4354
ERR1719253_1306835|F4_k87_1232123_1_1448|-|111|1.063e-23|1|125|445|445[445]:125[125]:321[321]	K14776	DDX10, DBP4; ATP-dependent RNA helicase DDX10/DBP4 [EC:3.6.4.13]	0	0	0	0	0	0	0	0	0	0	0	0	7.82277	0	0	0	0
ERR1719253_154439|F8.2_k87_929232_1_1102|-|63|2.992e-09|1|384|599|599[599]:384[384]:216[216]	K04485	radA, sms; DNA repair protein RadA/Sms	0	0	0	0	0	0	0	0	0	0	54.7839	59.7035	13.2661	0	0	0	0
ERR1719253_1898221|F4_k87_590166_1_19257|-|127|1.622e-28|2|4509|5032|5032[5032]:4814[4814]:219[219]|4577[4577]:4509[4509]:69[69]	K13137	STRAP, UNRIP; serine-threonine kinase receptor-associated protein	0	0	0	0	0	0	0	0	0	0	0	0	0	14.8734	0	0	45.7263
ERR1719253_2091734|contig-119_62081|-|487|6.907e-137|2|1|1028|1028[1028]:921[921]:108[108]|846[852]:1[1]:846[840]	K05917	CYP51; sterol 14alpha-demethylase [EC:1.14.14.154 1.14.15.36]	0	0	0	0	0	0	0	0	0	0	0	0	0	2.61773	0	0	0
ERR1719253_2437508|contig-119_39991|+|83|2.854e-15|1|848|1192|848[848]:1192[1192]:345[345]	K12347	SLC11A1, NRAMP1; natural resistance-associated macrophage protein 1	0	0	0	0	0	0	0	0	0	0	4.25721	0	0	0	5.9915	0	0
ERR1719253_391152|contig-119_118499|+|226|2.559e-58|1|3|341|3[3]:341[341]:339[339]	K14326	UPF1, RENT1; regulator of nonsense transcripts 1 [EC:3.6.4.-]	0	0	0	0	0	0	0	0	0	0	0	0	14.2194	8.68978	14.9535	0	14.5701
ERR1719253_441679|contig-119_74182|-|208|6.709e-53|1|4|984|984[984]:4[4]:981[981]	K08869	ADCK, ABC1; aarF domain-containing kinase	0	0	0	0	0	0	0	0	0	0	0	0	0	0	0	3.37055	0
ERR1719253_803535|contig-119_33|+|62|5.985e-09|1|14354|14608|14354[14354]:14608[14608]:255[255]	K01256	pepN; aminopeptidase N [EC:3.4.11.2]	0	0	0	0	0	0	0	0	0	0	0	0	0	0	0	53.8386	0
ERR1719253_928331|F4_k87_1137572_1_2035|-|154|1.209e-36|2|561|1095|1095[1095]:892[892]:204[204]|812[812]:561[561]:252[252]	K00387	SUOX; sulfite oxidase [EC:1.8.3.1]	0	0	0	0	0	0	0	0	0	0	2.31065	0	0	0	0	0	0
ERR1719253_928331|F4_k87_1137572_1_2035|-|154|1.209e-36|2|561|1095|1095[1095]:892[892]:204[204]|812[812]:561[561]:252[252]	K17790	TIM22; mitochondrial import inner membrane translocase subunit TIM22	0	0	0	0	0	0	0	0	0	0	2.31065	0	0	0	0	0	0
ERR1719254_458177|contig-119_111206|-|207|1.342e-52|1|446|835|835[835]:446[446]:390[390]	K02957	RP-S15Ae, RPS15A; small subunit ribosomal protein S15Ae	0	0	0	0	0	0	0	0	0	0	0	0	4.03444	2.91517	0	0	6.83428
ERR1719258_1028128|F8.1_k87_1496634_1_1271|-|152|4.834e-36|1|0|197|197[197]:0[0]:198[198]	K02900	RP-L27Ae, RPL27A; large subunit ribosomal protein L27Ae	0	0	0	0	0	0	0	0	0	0	0	0	0	0	0	0	25.01
ERR1719258_125802|contig-119_40243|-|53|3.064e-06|1|1248|1412|1412[1412]:1248[1248]:165[165]	K03522	fixB, etfA; electron transfer flavoprotein alpha subunit	0	0	0	0	0	0	0	0	0	0	335.723	310.137	90.525	71.8258	0	0	35.5309
ERR1719258_181378|contig-119_79723|-|61|1.197e-08|1|184|621|621[621]:184[184]:438[438]	K01279	TPP1, CLN2; tripeptidyl-peptidase I [EC:3.4.14.9]	0	0	0	0	0	0	0	0	0	0	0	0	2.86711	5.37273	0	3.74938	2.0511
ERR1719259_1077785|F4_k87_1491091_1_2281|+|108|8.504e-23|1|1073|1306|1073[1073]:1306[1306]:234[234]	K12493	ARFGAP2_3; ADP-ribosylation factor GTPase-activating protein 2/3	0	0	0	0	0	0	0	0	0	0	0	0	16.0573	0	0	0	0
ERR1719259_1149670|contig-119_68647|+|133|2.535e-30|2|457|855|457[457]:594[594]:138[138]|613[613]:855[855]:243[243]	K17681	ATAD3A_B; ATPase family AAA domain-containing protein 3A/B	0	0	0	0	0	0	0	0	0	0	0	0	8.73594	0	2.10531	0	0
ERR1719259_1323230|contig-119_9570|-|82|5.707e-15|1|2531|2767|2767[2767]:2531[2531]:237[237]	K03495	gidA, mnmG, MTO1; tRNA uridine 5-carboxymethylaminomethyl modification enzyme	0	0	0	0	0	0	0	0	0	0	0	0	67.3717	0	0	0	0
ERR1719259_1349763|F8.2_k87_1073710_1_1082|+|286|2.22e-76|1|26|1081|26[26]:1081[1081]:1056[1056]	Unassigned		0	0	0	0	0	0	0	0	0	0	0	2.67665	0	0	0	2.97523	0
ERR1719259_145540|F8.1_k87_3413576_1_2307|+|60|2.394e-08|2|1684|1887|1684[1684]:1815[1815]:132[132]|1837[1837]:1887[1887]:51[51]	K01874	MARS, metG; methionyl-tRNA synthetase [EC:6.1.1.10]	0	0	0	0	0	0	0	0	0	0	84.1281	119.742	21.9579	0	14.4273	0	0
ERR1719259_245833|contig-119_66882|+|366|1.836e-100|1|188|1120|188[188]:1120[1120]:933[933]	K06063	SNW1, SKIIP, SKIP; SNW domain-containing protein 1	0	0	0	0	0	0	0	0	0	0	0	0	4.08417	4.22529	8.06131	0	9.5929
ERR1719259_376475|contig-119_14514|+|102|5.443e-21|1|1696|2046|1696[1696]:2046[2046]:351[351]	Unassigned		0	0	0	0	0	0	0	0	0	0	0	0	7.12425	12.8401	19.9084	0	4.24359
ERR1719259_376475|contig-119_64097|-|91|1.115e-17|1|3|245|245[245]:3[3]:243[243]	Unassigned		0	0	0	0	0	0	0	0	0	0	0	0	57.7803	0	20.303	0	0
ERR1719259_376475|contig-119_78330|+|82|5.707e-15|2|252|1025|252[252]:329[329]:78[78]|870[870]:1025[1025]:156[156]	Unassigned		0	0	0	0	0	0	0	0	0	0	0	0	0	15.8953	30.9548	0	0
ERR1719259_376475|F8.2_k87_492055_1_2780|+|77|1.826e-13|2|820|1851|820[820]:894[894]:75[75]|1696[1696]:1851[1851]:156[156]	K02238	comEC; competence protein ComEC	0	0	0	0	0	0	0	0	0	0	81.5213	50.6011	14.7725	0	0	0	0
ERR1719259_692848|contig-119_2084|-|169|3.688e-41|2|11039|11458|11458[11458]:11246[11246]:213[213]|11221[11221]:11039[11039]:183[183]	K01577	oxc; oxalyl-CoA decarboxylase [EC:4.1.1.8]	0	0	0	0	0	0	0	0	0	0	0	0	0	0	1.87017	0	27.327
ERR1719259_692848|contig-119_2084|-|169|3.688e-41|2|11039|11458|11458[11458]:11246[11246]:213[213]|11221[11221]:11039[11039]:183[183]	K01652	E2.2.1.6L, ilvB, ilvG, ilvI; acetolactate synthase I/II/III large subunit [EC:2.2.1.6]	0	0	0	0	0	0	0	0	0	0	0	0	0	0	1.87017	0	27.327
ERR1719259_835704|contig-119_84421|+|70|2.338e-11|1|111|314|111[111]:314[314]:204[204]	K08770	UBC; ubiquitin C	0	0	0	0	0	0	0	0	0	0	0	0	0	25.5921	18.9908	0	0
ERR1719259_835704|contig-119_84421|+|70|2.338e-11|1|111|314|111[111]:314[314]:204[204]	K17267	COPG; coatomer subunit gamma	0	0	0	0	0	0	0	0	0	0	0	0	0	25.5921	18.9908	0	0
ERR1719259_85618|contig-119_5931|-|187|1.407e-46|3|784|1500|1500[1500]:1384[1384]:117[117]|1341[1341]:1213[1213]:129[129]|1197[1197]:784[784]:414[414]	Unassigned		0	0	0	0	0	0	0	0	0	0	0	0	0	0	1.26127	3.31065	17.6938
ERR1719259_85618|contig-119_8041|+|66|3.74e-10|1|433|873|433[433]:873[873]:441[441]	K07124	K07124; uncharacterized protein	0	0	0	0	0	0	0	0	0	0	0	0	0	0	4.20251	3.68635	16.1215
ERR1719259_85618|contig-119_8041|+|66|3.74e-10|1|433|873|433[433]:873[873]:441[441]	K12574	rnj; ribonuclease J [EC:3.1.-.-]	0	0	0	0	0	0	0	0	0	0	0	0	0	0	4.20251	3.68635	16.1215
ERR1719260_562687|F8.2_k87_1162197_1_2009|-|110|2.126e-23|1|1706|1972|1972[1972]:1706[1706]:267[267]	K01027	OXCT; 3-oxoacid CoA-transferase [EC:2.8.3.5]	0	0	0	0	0	0	0	0	0	0	34.5505	12.8917	0	0	0	46.9492	0
ERR1719260_562687|F8.2_k87_1162197_1_2009|-|110|2.126e-23|1|1706|1972|1972[1972]:1706[1706]:267[267]	K01028	E2.8.3.5A, scoA; 3-oxoacid CoA-transferase subunit A [EC:2.8.3.5]	0	0	0	0	0	0	0	0	0	0	34.5505	12.8917	0	0	0	46.9492	0
ERR1719260_562687|F8.2_k87_1162197_1_2009|-|110|2.126e-23|1|1706|1972|1972[1972]:1706[1706]:267[267]	K01034	atoD; acetate CoA/acetoacetate CoA-transferase alpha subunit [EC:2.8.3.8 2.8.3.9]	0	0	0	0	0	0	0	0	0	0	34.5505	12.8917	0	0	0	46.9492	0
ERR1719261_1075856|F8.1_k87_800364_1_2014|-|271|7.274e-72|1|879|1208|1208[1208]:879[879]:330[330]	K01530	E7.6.2.1; phospholipid-translocating ATPase [EC:7.6.2.1]	0	0	0	0	0	0	0	0	0	0	0	0	0	5.84357	0	0	0
ERR1719261_1145477|contig-119_41340|+|78|9.132e-14|1|31|315|31[31]:315[315]:285[285]	Unassigned		0	0	0	0	0	0	0	0	0	0	0	0	0	0	0	0	55.224
ERR1719261_1257912|F4_k87_838377_1_2120|-|99|4.354e-20|1|914|1249|1249[1249]:914[914]:336[336]	K10406	KIFC2_3; kinesin family member C2/C3	0	0	0	0	0	0	0	0	0	0	14.0124	0	0	0	0	0	0
ERR1719261_1461170|F8.1_k87_3101347_1_2920|-|100|2.177e-20|1|1424|1618|1618[1618]:1424[1424]:195[195]	K01689	ENO, eno; enolase [EC:4.2.1.11]	0	0	0	0	0	0	0	0	0	0	24.4909	0	0	0	0	0	0
ERR1719261_1478080|contig-119_272|-|130|2.028e-29|2|35407|35796|35796[35796]:35641[35641]:156[156]|35625[35625]:35407[35407]:219[219]	K00647	fabB; 3-oxoacyl-[acyl-carrier-protein] synthase I [EC:2.3.1.41]	0	0	0	0	0	0	0	0	0	0	4.13833	0	4.62279	0	0	70.1676	0
ERR1719261_15138|contig-119_74787|-|85|7.134e-16|1|601|795|795[795]:601[601]:195[195]	K15083	RAD16; DNA repair protein RAD16	0	0	0	0	0	0	0	0	0	0	0	0	14.2543	0	0	0	0
ERR1719261_1678526|P4_k87_607190_1_6125|+|77|1.826e-13|1|5927|6121|5927[5927]:6121[6121]:195[195]	K10408	DNAH; dynein heavy chain, axonemal	0	0	0	0	0	0	0	0	0	0	0	0	0	0	11.2122	27.3727	0
ERR1719261_1678526|P4_k87_607190_1_6125|+|77|1.826e-13|1|5927|6121|5927[5927]:6121[6121]:195[195]	K10413	DYNC1H; dynein heavy chain 1, cytosolic	0	0	0	0	0	0	0	0	0	0	0	0	0	0	11.2122	27.3727	0
ERR1719261_182586|contig-119_71434|+|267|1.164e-70|3|177|998|177[177]:293[293]:117[117]|359[359]:694[694]:336[336]|777[777]:998[998]:222[222]	K14966	HCFC; host cell factor	0	0	0	0	0	0	0	0	0	0	0	0	0	0.884091	3.61908	1.56573	0
ERR1719261_2105989|contig-119_80027|+|207|1.342e-52|3|683|1113|683[683]:745[745]:63[63]|849[849]:908[908]:60[60]|1000[1000]:1113[1113]:114[114]	Unassigned		0	0	0	0	0	0	0	0	0	0	0	0	0	0	17.7873	0	16.9875
ERR1719261_2239855|F4_k87_311808_1_13338|-|145|6.188e-34|2|12285|12654|12654[12654]:12418[12418]:237[237]|12344[12344]:12285[12285]:60[60]	Unassigned		0	0	0	0	0	0	0	0	0	0	0	16.1945	0	10.4497	0	0	0
ERR1719261_370439|P4_k87_1664938_1_2070|+|411|5.219e-114|1|1390|1911|1390[1390]:1911[1911]:522[522]	Unassigned		0	0	0	0	0	0	0	0	0	0	0	0	0	0	0	0	3.79054
ERR1719261_579556|contig-119_94338|+|254|9.534e-67|2|126|990|126[126]:389[389]:264[264]|442[454]:990[990]:549[537]	K19679	IFT74; intraflagellar transport protein 74	0	0	0	0	0	0	0	0	0	0	0.731051	0	2.46536	4.96973	3.92888	2.44375	1.44675
ERR1719261_607285|contig-119_76580|+|369|2.295e-101|2|41|1149|41[41]:385[385]:345[345]|580[580]:1149[1149]:570[570]	K11647	SMARCA2_4; SWI/SNF-related matrix-associated actin-dependent regulator of chromatin subfamily A member 2/4 [EC:3.6.4.-]	0	0	0	0	0	0	0	0	0	0	0	0	3.69826	0	0	0	3.91278
ERR1719261_607285|contig-119_76580|+|369|2.295e-101|2|41|1149|41[41]:385[385]:345[345]|580[580]:1149[1149]:570[570]	K11756	RSC1_2; chromatin structure-remodeling complex subunit RSC1/2	0	0	0	0	0	0	0	0	0	0	0	0	3.69826	0	0	0	3.91278
ERR1719261_607285|contig-119_76580|+|369|2.295e-101|2|41|1149|41[41]:385[385]:345[345]|580[580]:1149[1149]:570[570]	K11786	STH1_SNF2; ATP-dependent helicase STH1/SNF2 [EC:3.6.4.-]	0	0	0	0	0	0	0	0	0	0	0	0	3.69826	0	0	0	3.91278
ERR1719261_804595|F4_k87_1876671_1_3211|-|427|7.963e-119|4|1902|2760|2760[2760]:2656[2656]:105[105]|2564[2567]:2307[2307]:258[255]|2245[2251]:2078[2078]:168[162]|2009[2009]:1902[1902]:108[108]	K12608	CAF16; CCR4-NOT complex subunit CAF16	0	0	0	0	0	0	0	0	0	0	1.10031	0	0	0	0	0	0
ERR1719261_973836|contig-119_86220|+|71|1.169e-11|1|235|492|235[235]:492[492]:258[258]	Unassigned		0	0	0	0	0	0	0	0	0	0	0	0	0	0	47.8292	0	33.666
ERR1719262_380437|F8.2_k87_1014225_1_1716|-|124|1.298e-27|2|2|457|457[457]:239[239]:219[219]|169[169]:2[2]:168[168]	K00226	pyrD; dihydroorotate dehydrogenase (fumarate) [EC:1.3.98.1]	0	0	0	0	0	0	0	0	0	0	18.7813	13.6271	0	2.98848	0	0	0
ERR1719262_380437|F8.2_k87_1014225_1_1716|-|124|1.298e-27|2|2|457|457[457]:239[239]:219[219]|169[169]:2[2]:168[168]	K17723	preA; dihydropyrimidine dehydrogenase (NAD+) subunit PreA [EC:1.3.1.1]	0	0	0	0	0	0	0	0	0	0	18.7813	13.6271	0	2.98848	0	0	0
ERR1719263_1067101|contig-119_38157|+|148|7.735e-35|1|29|361|29[29]:361[361]:333[333]	K12854	SNRNP200, BRR2; pre-mRNA-splicing helicase BRR2 [EC:3.6.4.13]	0	0	0	0	0	0	0	0	0	0	0	0	7.16454	0	3.52254	9.32924	0
ERR1719263_1811045|contig-119_39|-|152|4.834e-36|2|66017|66505|66505[66505]:66122[66122]:384[384]|66091[66091]:66017[66017]:75[75]	K00382	DLD, lpd, pdhD; dihydrolipoamide dehydrogenase [EC:1.8.1.4]	0	0	0	0	0	0	0	0	0	0	0	0	0	1.86385	0	36.8351	0
ERR1719263_2016851|contig-119_1989|-|121|1.038e-26|2|11427|11996|11996[11996]:11574[11574]:423[423]|11555[11555]:11427[11427]:129[129]	K09553	STIP1; stress-induced-phosphoprotein 1	0	0	0	0	0	0	0	0	0	0	2.50534	0	0	0	0	0	0
ERR1719263_211312|contig-119_5031|-|141|9.901e-33|2|4463|4735|4735[4735]:4556[4556]:180[180]|4537[4537]:4463[4463]:75[75]	K01610	E4.1.1.49, pckA; phosphoenolpyruvate carboxykinase (ATP) [EC:4.1.1.49]	0	0	0	0	0	0	0	0	0	0	0	0	0	139.416	0	53.8386	0
ERR1719263_2367910|F8.1_k87_3346505_1_1465|-|78|9.132e-14|1|43|246|246[246]:43[43]:204[204]	K01012	bioB; biotin synthase [EC:2.8.1.6]	0	0	0	0	0	0	0	0	0	0	42.3911	0	0	12.7964	0	0	0
ERR1719263_2483503|contig-119_2128|-|63|2.992e-09|2|1096|1338|1338[1338]:1285[1285]:54[54]|1221[1221]:1096[1096]:126[126]	K02472	wecC; UDP-N-acetyl-D-mannosaminuronic acid dehydrogenase [EC:1.1.1.336]	0	0	0	0	0	0	0	0	0	0	0	0	0	0	0	35.7922	0
ERR1719263_2572426|contig-119_91560|-|162|4.721e-39|3|215|860|860[860]:759[759]:102[102]|657[657]:394[394]:264[264]|319[319]:215[215]:105[105]	K08517	SEC22; vesicle transport protein SEC22	0	0	0	0	0	0	0	0	0	0	4.24034	0	0	3.65928	0	0	6.10696
ERR1719263_2572426|contig-119_91560|-|162|4.721e-39|3|215|860|860[860]:759[759]:102[102]|657[657]:394[394]:264[264]|319[319]:215[215]:105[105]	K08520	SEC22A_C; SEC22 vesicle trafficking protein A/C	0	0	0	0	0	0	0	0	0	0	4.24034	0	0	3.65928	0	0	6.10696
ERR1719263_339569|contig-119_175|+|121|1.038e-26|4|51342|52181|51342[51342]:51512[51512]:171[171]|51561[51561]:51662[51662]:102[102]|51816[51816]:52046[52046]:231[231]|52104[52104]:52181[52181]:78[78]	K00054	mvaA; hydroxymethylglutaryl-CoA reductase [EC:1.1.1.88]	0	0	0	0	0	0	0	0	0	0	0	0	1.53463	0	0	12.3568	2.21119
ERR1719263_384224|F8.2_k87_479188_1_6144|-|86|3.567e-16|1|261|578|578[578]:261[261]:318[318]	K01649	leuA, IMS; 2-isopropylmalate synthase [EC:2.3.3.13]	0	0	0	0	0	0	0	0	0	0	14.0629	205.36	0	0	0	0	0
ERR1719264_1041674|contig-119_9920|+|88|8.918e-17|2|3874|4208|3874[3874]:4098[4098]:225[225]|4152[4164]:4208[4208]:57[45]	K01476	E3.5.3.1, rocF, arg; arginase [EC:3.5.3.1]	0	0	0	0	0	0	0	0	0	0	0	0	44.0065	0	18.4349	0	0
ERR1719264_1208839|contig-119_26033|+|403|1.336e-111|4|1824|2676|1824[1824]:1952[1952]:129[129]|2024[2033]:2104[2104]:81[72]|2208[2220]:2297[2297]:90[78]|2368[2371]:2676[2676]:309[306]	K01937	pyrG, CTPS; CTP synthase [EC:6.3.4.2]	0	0	0	0	0	0	0	0	0	0	0	0	1.51991	0	2.90914	0	5.32848
ERR1719264_1697100|contig-119_85611|+|104|1.361e-21|1|342|545|342[342]:545[545]:204[204]	K10423	CLIP3_4; CAP-Gly domain-containing linker protein 3/4	0	0	0	0	0	0	0	0	0	0	0	0	0	0	0	0	11.5577
ERR1719265_1212939|contig-119_61826|+|974|1.729e-283|1|0|1562|0[0]:1562[1562]:1563[1563]	K10408	DNAH; dynein heavy chain, axonemal	0	0	0	0	0	0	0	0	0	0	0	0	5.1765	0.494002	1.72752	1.86261	2.86566
ERR1719265_1212939|contig-119_61826|+|974|1.729e-283|1|0|1562|0[0]:1562[1562]:1563[1563]	K10413	DYNC1H; dynein heavy chain 1, cytosolic	0	0	0	0	0	0	0	0	0	0	0	0	5.1765	0.494002	1.72752	1.86261	2.86566
ERR1719265_137603|contig-119_23618|+|191|8.793e-48|3|2269|2900|2269[2269]:2379[2379]:111[111]|2438[2441]:2548[2548]:111[108]|2628[2628]:2900[2900]:273[273]	K10805	tesB; acyl-CoA thioesterase II [EC:3.1.2.-]	0	0	0	0	0	0	0	0	0	0	0	0	2.16282	1.58961	6.25723	0	1.55304
ERR1719265_1592270|contig-119_40970|+|262|3.724e-69|3|144|840|144[144]:497[497]:354[354]|563[575]:703[703]:141[129]|766[775]:840[840]:75[66]	K06174	ABCE1, Rli1; ATP-binding cassette, sub-family E, member 1	0	0	0	0	0	0	0	0	0	0	0	0	4.20463	0	0	0	0
ERR1719265_1684|contig-119_3|-|121|1.038e-26|2|252920|253216|253216[253216]:253019[253019]:198[198]|252985[252985]:252920[252920]:66[66]	K01712	hutU, UROC1; urocanate hydratase [EC:4.2.1.49]	0	0	0	0	0	0	0	0	0	0	0	0	44.9007	0	0	100.232	0
ERR1719265_1884901|contig-119_78628|-|161|9.442e-39|1|72|683|683[683]:72[72]:612[612]	K00698	CHS1; chitin synthase [EC:2.4.1.16]	0	0	0	0	0	0	0	0	0	0	0	0	3.96499	2.05998	6.92633	1.86986	0
ERR1719265_1884901|contig-119_78628|-|161|9.442e-39|1|72|683|683[683]:72[72]:612[612]	K18932	ZDHHC; palmitoyltransferase [EC:2.3.1.225]	0	0	0	0	0	0	0	0	0	0	0	0	3.96499	2.05998	6.92633	1.86986	0
ERR1719265_2079404|contig-119_138|+|114|1.329e-24|2|47641|47934|47641[47641]:47790[47790]:150[150]|47806[47806]:47934[47934]:129[129]	K04077	groEL, HSPD1; chaperonin GroEL	0	0	0	0	0	0	0	0	0	0	10.2528	0	0	0	0	99.5579	0
ERR1719265_2463167|contig-119_32390|-|85|7.134e-16|1|2|295|295[295]:2[2]:294[294]	K08282	E2.7.11.1; non-specific serine/threonine protein kinase [EC:2.7.11.1]	0	0	0	0	0	0	0	0	0	0	0	0	59.2034	22.066	0	0	0
ERR1719265_2677586|contig-119_97819|+|81|1.141e-14|1|875|1135|875[875]:1135[1135]:261[261]	K09537	DNAJC17; DnaJ homolog subfamily C member 17	0	0	0	0	0	0	0	0	0	0	24.4273	0	0	0	0	0	0
ERR1719265_2677586|contig-119_97819|+|81|1.141e-14|1|875|1135|875[875]:1135[1135]:261[261]	K11885	DDI1; DNA damage-inducible protein 1	0	0	0	0	0	0	0	0	0	0	24.4273	0	0	0	0	0	0
ERR1719265_2677586|contig-119_97819|+|81|1.141e-14|1|875|1135|875[875]:1135[1135]:261[261]	K13215	NRIP2; nuclear receptor-interacting protein 2	0	0	0	0	0	0	0	0	0	0	24.4273	0	0	0	0	0	0
ERR1719265_2742663|F8.2_k87_117471_1_3406|-|74|1.461e-12|1|473|730|730[730]:473[473]:258[258]	K00721	DPM1; dolichol-phosphate mannosyltransferase [EC:2.4.1.83]	0	0	0	0	0	0	0	0	0	0	62.7459	124.104	78.8271	0	0	0	33.666
ERR1719265_2801645|contig-119_87358|+|84|1.427e-15|2|188|394|188[188]:322[322]:135[135]|353[353]:394[394]:42[42]	K00939	adk, AK; adenylate kinase [EC:2.7.4.3]	0	0	0	0	0	0	0	0	0	0	0	0	0	0	0	80.0263	17.7334
ERR1719265_2834235|contig-119_18735|-|203|2.147e-51|2|0|933|933[933]:619[619]:315[315]|356[356]:0[0]:357[357]	K08825	DYRK1; dual specificity tyrosine-phosphorylation-regulated kinase 1 [EC:2.7.12.1]	0	0	0	0	0	0	0	0	0	0	0	2.48693	1.9913	0	4.48167	0	1.77025
ERR1719265_2843767|contig-119_40|-|86|3.567e-16|2|54146|54511|54511[54511]:54425[54425]:87[87]|54370[54370]:54146[54146]:225[225]	K05590	srmB; ATP-dependent RNA helicase SrmB [EC:3.6.4.13]	0	0	0	0	0	0	0	0	0	0	0	0	0	0	0	39.8512	0
ERR1719265_2843767|contig-119_40|-|86|3.567e-16|2|54146|54511|54511[54511]:54425[54425]:87[87]|54370[54370]:54146[54146]:225[225]	K11927	rhlE; ATP-dependent RNA helicase RhlE [EC:3.6.4.13]	0	0	0	0	0	0	0	0	0	0	0	0	0	0	0	39.8512	0
ERR1719265_3081091|contig-119_101371|-|170|1.844e-41|1|590|913|913[913]:590[590]:324[324]	Unassigned		0	0	0	0	0	0	0	0	0	0	0	0	45.848	6.3327	0	0	0
ERR1719265_467511|contig-119_108734|+|183|2.251e-45|1|336|647|336[336]:647[647]:312[312]	K04488	iscU, nifU; nitrogen fixation protein NifU and related proteins	0	0	0	0	0	0	0	0	0	0	0	0	11.9281	0	0	0	0
ERR1719265_467511|contig-119_108734|+|183|2.251e-45|1|336|647|336[336]:647[647]:312[312]	K13819	K13819; NifU-like protein	0	0	0	0	0	0	0	0	0	0	0	0	11.9281	0	0	0	0
ERR1719265_467511|contig-119_14366|+|159|3.777e-38|1|359|628|359[359]:628[628]:270[270]	K04488	iscU, nifU; nitrogen fixation protein NifU and related proteins	0	0	0	0	0	0	0	0	0	0	0	0	40.6804	0	0	0	0
ERR1719265_467511|contig-119_14366|+|159|3.777e-38|1|359|628|359[359]:628[628]:270[270]	K13819	K13819; NifU-like protein	0	0	0	0	0	0	0	0	0	0	0	0	40.6804	0	0	0	0
ERR1719265_527771|contig-119_6761|-|75|7.305e-13|1|6248|6586|6586[6586]:6248[6248]:339[339]	K01285	PRCP; lysosomal Pro-X carboxypeptidase [EC:3.4.16.2]	0	0	0	0	0	0	0	0	0	0	0	0	0	0	12.3895	0	4.97747
ERR1719265_853414|contig-119_15289|+|79|4.566e-14|1|777|1007|777[777]:1007[1007]:231[231]	K00104	glcD; glycolate oxidase [EC:1.1.3.15]	0	0	0	0	0	0	0	0	0	0	0	0	0	14.2358	0	55.3604	0
ERR1719265_853414|contig-119_15289|+|79|4.566e-14|1|777|1007|777[777]:1007[1007]:231[231]	K04786	irp1, HMWP1; yersiniabactin nonribosomal peptide/polyketide synthase	0	0	0	0	0	0	0	0	0	0	0	0	0	14.2358	0	55.3604	0
ERR1719265_853414|contig-119_15289|+|79|4.566e-14|1|777|1007|777[777]:1007[1007]:231[231]	K12436	pks12; polyketide synthase 12	0	0	0	0	0	0	0	0	0	0	0	0	0	14.2358	0	55.3604	0
ERR1719265_853414|contig-119_15289|+|79|4.566e-14|1|777|1007|777[777]:1007[1007]:231[231]	K13614	pksN; polyketide synthase PksN	0	0	0	0	0	0	0	0	0	0	0	0	0	14.2358	0	55.3604	0
ERR1719265_853414|contig-119_15289|+|79|4.566e-14|1|777|1007|777[777]:1007[1007]:231[231]	K15677	rhiD; rhizoxin biosynthesis, polyketide synthase RhiD	0	0	0	0	0	0	0	0	0	0	0	0	0	14.2358	0	55.3604	0
ERR1719266_293073|contig-119_65230|+|248|6.102e-65|1|731|1270|731[731]:1270[1270]:540[540]	K19865	PKHD1; fibrocystin	0	0	0	0	0	0	0	0	0	0	0	0	0	2.69067	0	0	0
ERR1719268_20310|contig-119_110|-|124|1.298e-27|3|69945|70481|70481[70481]:70272[70272]:210[210]|70172[70172]:70041[70041]:132[132]|70016[70016]:69945[69945]:72[72]	K00325	pntB; H+-translocating NAD(P) transhydrogenase subunit beta [EC:1.6.1.2 7.1.1.1]	0	0	0	0	0	0	0	0	0	0	0	0	0	0	0	4.34305	0
ERR1719268_723279|contig-119_163|-|292|3.468e-78|3|8797|9525|9525[9525]:9388[9388]:138[138]|9372[9372]:9322[9322]:51[51]|9213[9213]:8797[8797]:417[417]	K00252	GCDH, gcdH; glutaryl-CoA dehydrogenase [EC:1.3.8.6]	0	0	0	0	0	0	0	0	0	0	0	0	1.4243	0	0	19.1557	1.02671
ERR1719270_1958989|contig-119_67886|+|81|1.141e-14|1|1193|1465|1193[1193]:1465[1465]:273[273]	K12818	DHX8, PRP22; ATP-dependent RNA helicase DHX8/PRP22 [EC:3.6.4.13]	0	0	0	0	0	0	0	0	0	0	0	0	41.8817	0	0	39.7874	26.8787
ERR1719270_2102443|P4_k87_1712707_1_1082|+|161|9.442e-39|2|697|1079|697[697]:744[744]:48[48]|843[846]:1079[1079]:237[234]	K08286	E2.7.11.-; protein-serine/threonine kinase [EC:2.7.11.-]	0	0	0	0	0	0	0	0	0	0	0	0	0	0	51.6704	0	0
ERR1719270_2102443|P4_k87_1712707_1_1082|+|161|9.442e-39|2|697|1079|697[697]:744[744]:48[48]|843[846]:1079[1079]:237[234]	K08493	VTI1; vesicle transport through interaction with t-SNAREs 1	0	0	0	0	0	0	0	0	0	0	0	0	0	0	51.6704	0	0
ERR1719270_2102443|P4_k87_1712707_1_1082|+|161|9.442e-39|2|697|1079|697[697]:744[744]:48[48]|843[846]:1079[1079]:237[234]	K08790	STK38, NDR; serine/threonine kinase 38 [EC:2.7.11.1]	0	0	0	0	0	0	0	0	0	0	0	0	0	0	51.6704	0	0
ERR1719270_2102443|P4_k87_1712707_1_1082|+|161|9.442e-39|2|697|1079|697[697]:744[744]:48[48]|843[846]:1079[1079]:237[234]	K18443	GBF1; golgi-specific brefeldin A-resistance guanine nucleotide exchange factor 1	0	0	0	0	0	0	0	0	0	0	0	0	0	0	51.6704	0	0
ERR1719271_2188996|contig-119_58247|-|63|2.992e-09|1|978|1280|1280[1280]:978[978]:303[303]	Unassigned		0	0	0	0	0	0	0	0	0	0	0	0	30.729	0	0	0	30.938
ERR1719271_2191296|contig-119_8789|+|109|4.252e-23|2|4020|4283|4020[4020]:4073[4073]:54[54]|4113[4113]:4283[4283]:171[171]	K00288	MTHFD; methylenetetrahydrofolate dehydrogenase (NADP+) / methenyltetrahydrofolate cyclohydrolase / formyltetrahydrofolate synthetase [EC:1.5.1.5 3.5.4.9 6.3.4.3]	0	0	0	0	0	0	0	0	0	0	68.3292	144.997	14.0526	12.0281	0	0	0
ERR1719271_2191296|contig-119_8789|+|109|4.252e-23|2|4020|4283|4020[4020]:4073[4073]:54[54]|4113[4113]:4283[4283]:171[171]	K01938	fhs; formate--tetrahydrofolate ligase [EC:6.3.4.3]	0	0	0	0	0	0	0	0	0	0	68.3292	144.997	14.0526	12.0281	0	0	0
ERR1719271_291536|F8.1_k87_528820_1_1178|+|73|2.922e-12|1|810|1175|810[810]:1175[1175]:366[366]	K14005	SEC31; protein transport protein SEC31	0	0	0	0	0	0	0	0	0	0	0	8.25261	0	10.9009	0	0	0
ERR1719272_1327508|contig-119_16564|+|93|2.787e-18|1|3686|3940|3686[3686]:3940[3940]:255[255]	K00164	OGDH, sucA; 2-oxoglutarate dehydrogenase E1 component [EC:1.2.4.2]	0	0	0	0	0	0	0	0	0	0	0	0	0	0	0	0	32.4457
ERR1719272_1403018|contig-119_13976|+|75|7.305e-13|1|1625|1831|1625[1625]:1831[1831]:207[207]	K02030	ABC.PA.S; polar amino acid transport system substrate-binding protein	0	0	0	0	0	0	0	0	0	0	0	0	14.6107	0	18.7726	23.2666	0
ERR1719272_1403018|contig-119_13976|+|75|7.305e-13|1|1625|1831|1625[1625]:1831[1831]:207[207]	K11527	K11527; two-component system, sensor histidine kinase and response regulator [EC:2.7.13.3]	0	0	0	0	0	0	0	0	0	0	0	0	14.6107	0	18.7726	23.2666	0
ERR1719272_1408380|F4_k87_1908346_1_1098|-|327|1.009e-88|2|17|575|575[575]:315[315]:261[261]|226[226]:17[17]:210[210]	K02731	PSMA7; 20S proteasome subunit alpha 4 [EC:3.4.25.1]	0	0	0	0	0	0	0	0	0	0	4.24034	0	0	0	0	0	0
ERR1719272_2064905|P4_k87_267681_1_1021|-|91|1.115e-17|1|2|226|226[226]:2[2]:225[225]	K08511	ATVAMP72; vesicle-associated membrane protein 72	0	0	0	0	0	0	0	0	0	0	17.0823	0	14.0526	0	0	0	0
ERR1719272_2064905|P4_k87_267681_1_1021|-|91|1.115e-17|1|2|226|226[226]:2[2]:225[225]	K08515	VAMP7; vesicle-associated membrane protein 7	0	0	0	0	0	0	0	0	0	0	17.0823	0	14.0526	0	0	0	0
ERR1719272_2076402|P4_k87_959492_1_2050|+|232|3.999e-60|1|1316|1960|1316[1316]:1960[1960]:645[645]	Unassigned		0	0	0	0	0	0	0	0	0	0	0	0	0	0	6.6079	0	0
ERR1719272_2721525|F4_k87_527192_1_7363|+|125|6.488e-28|1|6655|6969|6655[6655]:6969[6969]:315[315]	Unassigned		0	0	0	0	0	0	0	0	0	0	0	0	0	0	0	20.7606	0
ERR1719272_458871|contig-119_81524|-|69|4.675e-11|1|11|937|937[937]:11[11]:927[927]	Unassigned		0	0	0	0	0	0	0	0	0	0	0	0	2.90439	0	0.37754	1.98036	3.68993
ERR1719272_662708|contig-119_95500|-|113|2.658e-24|1|505|1023|1023[1023]:505[505]:519[519]	K14548	UTP4, CIRH1A; U3 small nucleolar RNA-associated protein 4	0	0	0	0	0	0	0	0	0	0	0	0	5.10335	0	3.8465	0	0
ERR1719272_879555|F8.2_k87_766373_1_1227|-|84|1.427e-15|1|22|309|309[309]:22[22]:288[288]	K01046	lip, TGL2; triacylglycerol lipase [EC:3.1.1.3]	0	0	0	0	0	0	0	0	0	0	0	21.2237	0	0	0	0	0
ERR1719272_879555|F8.2_k87_766373_1_1227|-|84|1.427e-15|1|22|309|309[309]:22[22]:288[288]	K05757	ARPC1A_B; actin related protein 2/3 complex, subunit 1A/1B	0	0	0	0	0	0	0	0	0	0	0	21.2237	0	0	0	0	0
ERR1719272_914612|contig-119_3311|-|87|1.784e-16|1|205|420|420[420]:205[205]:216[216]	Unassigned		0	0	0	0	0	0	0	0	0	0	0	0	0	0	8.85836	0	22.486
ERR1719272_947836|contig-119_50219|-|93|2.787e-18|2|1021|1561|1561[1561]:1382[1382]:180[180]|1284[1284]:1021[1021]:264[264]	Unassigned		0	0	0	0	0	0	0	0	0	0	0	0	0	0	0	0	3.96105
ERR1719273_2972459|contig-119_71460|-|51|1.226e-05|1|136|441|441[441]:136[136]:306[306]	K04634	GNAQ; guanine nucleotide-binding protein G(q) subunit alpha	0	0	0	0	0	0	0	0	0	0	0	0	14.0275	37.2237	5.66903	0	0
ERR1719273_635570|contig-119_68581|-|166|2.951e-40|3|817|1256|1256[1256]:1209[1209]:48[48]|1126[1135]:1040[1040]:87[78]|993[1011]:817[817]:177[159]	K00889	PIP5K; 1-phosphatidylinositol-4-phosphate 5-kinase [EC:2.7.1.68]	0	0	0	0	0	0	0	0	0	0	0	0	58.9017	0	0	0	0
ERR1719274_271014|contig-119_34|-|109|4.252e-23|3|69047|69568|69568[69568]:69428[69428]:141[141]|69379[69379]:69299[69299]:81[81]|69265[69265]:69047[69047]:219[219]	K03694	clpA; ATP-dependent Clp protease ATP-binding subunit ClpA	0	0	0	0	0	0	0	0	0	0	0	0	0	0	0	14.7454	0
ERR1719274_271014|contig-119_34|-|109|4.252e-23|3|69047|69568|69568[69568]:69428[69428]:141[141]|69379[69379]:69299[69299]:81[81]|69265[69265]:69047[69047]:219[219]	K03695	clpB; ATP-dependent Clp protease ATP-binding subunit ClpB	0	0	0	0	0	0	0	0	0	0	0	0	0	0	0	14.7454	0
ERR1719274_271014|contig-119_34|-|109|4.252e-23|3|69047|69568|69568[69568]:69428[69428]:141[141]|69379[69379]:69299[69299]:81[81]|69265[69265]:69047[69047]:219[219]	K03696	clpC; ATP-dependent Clp protease ATP-binding subunit ClpC	0	0	0	0	0	0	0	0	0	0	0	0	0	0	0	14.7454	0
ERR1719274_492462|contig-119_88393|+|72|5.844e-12|1|95|292|95[95]:292[292]:198[198]	K04487	iscS, NFS1; cysteine desulfurase [EC:2.8.1.7]	0	0	0	0	0	0	0	0	0	0	139.82	93.8591	15.7534	14.665	0	25.4388	0
ERR1719274_492462|contig-119_88393|+|72|5.844e-12|1|95|292|95[95]:292[292]:198[198]	K11717	sufS; cysteine desulfurase / selenocysteine lyase [EC:2.8.1.7 4.4.1.16]	0	0	0	0	0	0	0	0	0	0	139.82	93.8591	15.7534	14.665	0	25.4388	0
ERR1719274_529564|contig-119_52652|-|245|4.881e-64|3|2|996|996[996]:904[904]:93[93]|644[647]:570[570]:75[72]|415[418]:2[2]:414[411]	K03257	EIF4A; translation initiation factor 4A	0	0	0	0	0	0	0	0	0	0	0	0	1.56494	0	8.04217	2.09889	7.89073
ERR1719274_529564|contig-119_52652|-|245|4.881e-64|3|2|996|996[996]:904[904]:93[93]|644[647]:570[570]:75[72]|415[418]:2[2]:414[411]	K13025	EIF4A3, FAL1; ATP-dependent RNA helicase [EC:3.6.4.13]	0	0	0	0	0	0	0	0	0	0	0	0	1.56494	0	8.04217	2.09889	7.89073
ERR1719276_483082|F4_k87_1127265_1_4827|-|51|1.226e-05|1|3173|3325|3325[3325]:3173[3173]:153[153]	K07890	RAB21; Ras-related protein Rab-21	0	0	0	0	0	0	0	0	0	0	0	0	161.644	0	0	0	0
ERR1719276_483082|F4_k87_1127265_1_4827|-|51|1.226e-05|1|3173|3325|3325[3325]:3173[3173]:153[153]	K07976	RAB; Rab family, other	0	0	0	0	0	0	0	0	0	0	0	0	161.644	0	0	0	0
ERR1719276_73431|contig-119_30712|+|286|2.22e-76|3|773|1468|773[773]:883[883]:111[111]|951[951]:1289[1289]:339[339]|1367[1367]:1468[1468]:102[102]	K13280	SEC11, sipW; signal peptidase I [EC:3.4.21.89]	0	0	0	0	0	0	0	0	0	0	0	0	0	4.02344	8.53771	0	0
ERR1719277_987149|contig-119_1099|+|46|0.0003922|1|7187|7387|7187[7187]:7387[7387]:201[201]	Unassigned		0	0	0	0	0	0	0	0	0	0	0	0	15.3951	13.5126	10.0001	73.4772	0
ERR1719278_1147571|contig-119_81347|-|103|2.721e-21|2|225|603|603[603]:529[529]:75[75]|404[416]:225[225]:180[168]	K01412	PMPCA, MAS2; mitochondrial-processing peptidase subunit alpha [EC:3.4.24.64]	0	0	0	0	0	0	0	0	0	0	0	0	0	0	0	0	21.2667
ERR1719278_1636110|contig-119_59007|-|323|1.615e-87|1|838|1611|1611[1611]:838[838]:774[774]	K03257	EIF4A; translation initiation factor 4A	0	0	0	0	0	0	0	0	0	0	0.77872	0	6.01326	0	0	0	0
ERR1719278_1636110|contig-119_59007|-|323|1.615e-87|1|838|1611|1611[1611]:838[838]:774[774]	K13025	EIF4A3, FAL1; ATP-dependent RNA helicase [EC:3.6.4.13]	0	0	0	0	0	0	0	0	0	0	0.77872	0	6.01326	0	0	0	0
ERR1719278_1806810|contig-119_109321|+|143|2.475e-33|1|626|988|626[626]:988[988]:363[363]	K17525	CHID1; chitinase domain-containing protein 1	0	0	0	0	0	0	0	0	0	0	0	0	26.167	11.2233	2.47938	0	0
ERR1719278_2000773|F4_k87_2260239_1_2744|+|76|3.653e-13|1|497|751|497[497]:751[751]:255[255]	K05527	bolA; BolA family transcriptional regulator, general stress-responsive regulator	0	0	0	0	0	0	0	0	0	0	0	14.2026	0	0	0	0	0
ERR1719278_761569|F4_k87_110056_1_8539|+|100|2.177e-20|1|2636|3001|2636[2636]:3001[3001]:366[366]	K00387	SUOX; sulfite oxidase [EC:1.8.3.1]	0	0	0	0	0	0	0	0	0	0	0	0	0	0	0	0	22.2165
ERR1719281_2241454|contig-119_63735|+|184|1.126e-45|1|121|555|121[121]:555[555]:435[435]	K11136	RTEL1; regulator of telomere elongation helicase 1 [EC:3.6.4.12]	0	0	0	0	0	0	0	0	0	0	0	0	0	0	11.8478	0	3.52311
ERR1719281_2241454|contig-119_76525|+|199|3.435e-50|1|4|540|4[4]:540[540]:537[537]	K11136	RTEL1; regulator of telomere elongation helicase 1 [EC:3.6.4.12]	0	0	0	0	0	0	0	0	0	0	0	0	0	9.26776	2.73716	0	1.29167
ERR1719282_2083766|contig-119_3037|-|740|4.772e-213|3|2832|4607|4607[4607]:4512[4512]:96[96]|4444[4444]:3836[3836]:609[609]|3494[3506]:2832[2832]:663[651]	K12823	DDX5, DBP2; ATP-dependent RNA helicase DDX5/DBP2 [EC:3.6.4.13]	0	0	0	0	0	0	0	0	0	0	0	0.724128	0	0	0	0	2.843
ERR1719282_2083766|contig-119_3037|-|740|4.772e-213|3|2832|4607|4607[4607]:4512[4512]:96[96]|4444[4444]:3836[3836]:609[609]|3494[3506]:2832[2832]:663[651]	K13178	DDX17; ATP-dependent RNA helicase DDX17 [EC:3.6.4.13]	0	0	0	0	0	0	0	0	0	0	0	0.724128	0	0	0	0	2.843
ERR1719282_50274|P4_k87_1926788_1_1100|-|378|4.483e-104|3|245|924|924[924]:823[823]:102[102]|763[766]:476[476]:288[285]|409[421]:245[245]:165[153]	K01802	E5.2.1.8; peptidylprolyl isomerase [EC:5.2.1.8]	0	0	0	0	0	0	0	0	0	0	3.05622	0	0	0	0	0	0
ERR1719282_50274|P4_k87_1926788_1_1100|-|378|4.483e-104|3|245|924|924[924]:823[823]:102[102]|763[766]:476[476]:288[285]|409[421]:245[245]:165[153]	K09568	FKBP1; FK506-binding protein 1 [EC:5.2.1.8]	0	0	0	0	0	0	0	0	0	0	3.05622	0	0	0	0	0	0
ERR1719283_417554|contig-119_24633|-|154|1.209e-36|1|2316|2573|2573[2573]:2316[2316]:258[258]	Unassigned		0	0	0	0	0	0	0	0	0	0	0	0	118.241	107.508	77.0829	162.762	0
ERR1719284_1505609|F8.2_k87_2755938_1_1266|-|78|9.132e-14|1|997|1203|1203[1203]:997[997]:207[207]	Unassigned		0	0	0	0	0	0	0	0	0	0	0	21.9782	0	0	0	0	0
ERR1719284_1794502|F8.1_k87_2904515_1_1159|-|118|8.305e-26|2|5|413|413[413]:180[180]:234[234]|73[73]:5[5]:69[69]	K08857	NEK1_4_5; NIMA (never in mitosis gene a)-related kinase 1/4/5 [EC:2.7.11.1]	0	0	0	0	0	0	0	0	0	0	0	0	18.4112	18.8721	0	0	0
ERR1719284_2216617|contig-119_841|+|69|4.675e-11|1|19349|19546|19349[19349]:19546[19546]:198[198]	K03457	TC.NCS1; nucleobase:cation symporter-1, NCS1 family	0	0	0	0	0	0	0	0	0	0	0	0	15.7534	14.665	10.6307	0	0
ERR1719284_2216617|F8.1_k87_2561051_1_2657|+|74|1.461e-12|1|1|204|1[1]:204[204]:204[204]	K03457	TC.NCS1; nucleobase:cation symporter-1, NCS1 family	0	0	0	0	0	0	0	0	0	0	21.1956	89.9152	0	12.7964	0	0	0
ERR1719284_95195|contig-119_3418|-|281|7.103e-75|1|3780|5714|5714[5714]:3780[3780]:1935[1935]	K03347	CUL1, CDC53; cullin 1	0	0	0	0	0	0	0	0	0	0	0	0	0	82.15	47.7741	51.4715	5.10383
ERR1719284_95195|contig-119_3418|-|281|7.103e-75|1|3780|5714|5714[5714]:3780[3780]:1935[1935]	K03869	CUL3; cullin 3	0	0	0	0	0	0	0	0	0	0	0	0	0	82.15	47.7741	51.4715	5.10383
ERR1719284_95195|contig-119_35610|+|91|1.115e-17|1|792|2048|792[792]:2048[2048]:1257[1257]	K03347	CUL1, CDC53; cullin 1	0	0	0	0	0	0	0	0	0	0	0	0	0	0	0	0	3.48564
ERR1719284_95195|contig-119_35610|+|91|1.115e-17|1|792|2048|792[792]:2048[2048]:1257[1257]	K03869	CUL3; cullin 3	0	0	0	0	0	0	0	0	0	0	0	0	0	0	0	0	3.48564
ERR1719285_221582|P4_k87_237186_1_3852|-|114|1.329e-24|2|1522|1945|1945[1945]:1670[1670]:276[276]|1587[1587]:1522[1522]:66[66]	K11121	SIR2; NAD+-dependent protein deacetylase SIR2 [EC:2.3.1.286]	0	0	0	0	0	0	0	0	0	0	0	0	0	0	7.36015	0	0
ERR1719285_221582|P4_k87_237186_1_3852|-|114|1.329e-24|2|1522|1945|1945[1945]:1670[1670]:276[276]|1587[1587]:1522[1522]:66[66]	K11416	SIRT6, SIR2L6; NAD+-dependent protein deacetylase sirtuin 6 [EC:2.3.1.286]	0	0	0	0	0	0	0	0	0	0	0	0	0	0	7.36015	0	0
ERR1719285_221582|P4_k87_237186_1_3852|-|114|1.329e-24|2|1522|1945|1945[1945]:1670[1670]:276[276]|1587[1587]:1522[1522]:66[66]	K11417	SIRT7, SIR2L7; NAD+-dependent protein deacetylase sirtuin 7 [EC:2.3.1.286]	0	0	0	0	0	0	0	0	0	0	0	0	0	0	7.36015	0	0
ERR1719285_631255|contig-119_95552|+|197|1.374e-49|2|166|646|166[166]:342[342]:177[177]|386[410]:646[646]:261[237]	K04392	RAC1; Ras-related C3 botulinum toxin substrate 1	0	0	0	0	0	0	0	0	0	0	0	0	3.35228	4.87442	0	0	2.39204
ERR1719285_631255|contig-119_95552|+|197|1.374e-49|2|166|646|166[166]:342[342]:177[177]|386[410]:646[646]:261[237]	K07860	RAC2; Ras-related C3 botulinum toxin substrate 2	0	0	0	0	0	0	0	0	0	0	0	0	3.35228	4.87442	0	0	2.39204
ERR1719285_631255|contig-119_95552|+|197|1.374e-49|2|166|646|166[166]:342[342]:177[177]|386[410]:646[646]:261[237]	K07861	RAC3; Ras-related C3 botulinum toxin substrate 3	0	0	0	0	0	0	0	0	0	0	0	0	3.35228	4.87442	0	0	2.39204
ERR1719288_546007|F8.1_k87_1024437_1_1420|-|71|1.169e-11|1|1132|1350|1350[1350]:1132[1132]:219[219]	Unassigned		0	0	0	0	0	0	0	0	0	0	17.9193	0	0	0	0	0	0
ERR1719288_767654|contig-119_83894|-|300|1.355e-80|3|54|1047|1047[1047]:658[658]:390[390]|550[550]:476[476]:75[75]|428[446]:54[54]:375[357]	K01528	DNM1_3; dynamin 1/3 [EC:3.6.5.5]	0	0	0	0	0	0	0	0	0	0	0	0	1.72953	1.28642	0	0	2.12376
ERR1719288_767654|contig-119_83894|-|300|1.355e-80|3|54|1047|1047[1047]:658[658]:390[390]|550[550]:476[476]:75[75]|428[446]:54[54]:375[357]	K17065	DNM1L; dynamin 1-like protein [EC:3.6.5.5]	0	0	0	0	0	0	0	0	0	0	0	0	1.72953	1.28642	0	0	2.12376
ERR1719290_371037|P4_k87_31213_1_1891|+|109|4.252e-23|3|1318|1848|1318[1318]:1374[1374]:57[57]|1484[1487]:1702[1702]:219[216]|1777[1777]:1848[1848]:72[72]	K15104	SLC25A11, OGC; solute carrier family 25 (mitochondrial oxoglutarate transporter), member 11	0	0	0	0	0	0	0	0	0	0	0	0	0	0	9.04389	0	13.7329
ERR1719290_412381|contig-119_73089|+|96|3.483e-19|1|977|1168|977[977]:1168[1168]:192[192]	K10609	CUL4; cullin 4	0	0	0	0	0	0	0	0	0	0	0	0	15.9512	0	35.0457	0	13.2551
ERR1719291_1097916|contig-119_39991|+|93|2.787e-18|1|182|487|182[182]:487[487]:306[306]	K02877	RP-L15e, RPL15; large subunit ribosomal protein L15e	0	0	0	0	0	0	0	0	0	0	0	0	0	0	5.6506	0	0
ERR1719291_1097916|contig-119_39991|+|93|2.787e-18|1|182|487|182[182]:487[487]:306[306]	K03322	mntH; manganese transport protein	0	0	0	0	0	0	0	0	0	0	0	0	0	0	5.6506	0	0
ERR1719291_1097916|contig-119_39991|+|93|2.787e-18|1|182|487|182[182]:487[487]:306[306]	K12346	SMF; metal iron transporter	0	0	0	0	0	0	0	0	0	0	0	0	0	0	5.6506	0	0
ERR1719291_1097916|contig-119_39991|+|93|2.787e-18|1|182|487|182[182]:487[487]:306[306]	K12347	SLC11A1, NRAMP1; natural resistance-associated macrophage protein 1	0	0	0	0	0	0	0	0	0	0	0	0	0	0	5.6506	0	0
ERR1719291_1097916|contig-119_39991|+|93|2.787e-18|1|182|487|182[182]:487[487]:306[306]	K14513	EIN2; ethylene-insensitive protein 2	0	0	0	0	0	0	0	0	0	0	0	0	0	0	5.6506	0	0
ERR1719291_1432250|contig-119_90599|+|83|2.854e-15|1|636|839|636[636]:839[839]:204[204]	K01358	clpP, CLPP; ATP-dependent Clp protease, protease subunit [EC:3.4.21.92]	0	0	0	0	0	0	0	0	0	0	0	0	0	0	0	70.4083	0
ERR1719291_254401|F8.2_k87_2473086_1_1014|-|63|2.992e-09|1|69|335|335[335]:69[69]:267[267]	K03664	smpB; SsrA-binding protein	0	0	0	0	0	0	0	0	0	0	0	64.4586	0	0	0	0	0
ERR1719295_1378022|F4_k87_2015446_1_1194|-|241|7.81e-63|1|243|1190|1190[1190]:243[243]:948[948]	K00933	E2.7.3.2; creatine kinase [EC:2.7.3.2]	0	0	0	0	0	0	0	0	0	0	0	4.02537	0	0	0	0	0
ERR1719295_1378022|F4_k87_2015446_1_1194|-|241|7.81e-63|1|243|1190|1190[1190]:243[243]:948[948]	K00934	E2.7.3.3; arginine kinase [EC:2.7.3.3]	0	0	0	0	0	0	0	0	0	0	0	4.02537	0	0	0	0	0
ERR1719295_1537244|contig-119_119210|-|431|4.977e-120|1|1|999|999[999]:1[1]:999[999]	Unassigned		0	0	0	0	0	0	0	0	0	0	0	0	9.15834	1.46258	0	0	0
ERR1719295_2382355|contig-119_64443|+|124|1.298e-27|1|146|568|146[146]:568[568]:423[423]	K11091	SNRPA; U1 small nuclear ribonucleoprotein A	0	0	0	0	0	0	0	0	0	0	0	6.86919	10.5235	4.59191	4.26141	0	8.03886
ERR1719295_2382355|contig-119_64443|+|124|1.298e-27|1|146|568|146[146]:568[568]:423[423]	K11094	SNRPB2; U2 small nuclear ribonucleoprotein B''	0	0	0	0	0	0	0	0	0	0	0	6.86919	10.5235	4.59191	4.26141	0	8.03886
ERR1719295_2388648|contig-119_53637|-|491|4.317e-138|1|880|1728|1728[1728]:880[880]:849[849]	K01490	AMPD; AMP deaminase [EC:3.5.4.6]	0	0	0	0	0	0	0	0	0	0	0	0	6.60412	3.06768	11.6682	0	6.49977
ERR1719295_2399813|P4_k87_415952_1_8162|+|109|4.252e-23|1|4999|5463|4999[4999]:5463[5463]:465[465]	K10951	SLC12A2, NKCC1; solute carrier family 12 (sodium/potassium/chloride transporter), member 2	0	0	0	0	0	0	0	0	0	0	0	0	0	0	7.16544	0	0
ERR1719295_2399813|P4_k87_415952_1_8162|+|109|4.252e-23|1|4999|5463|4999[4999]:5463[5463]:465[465]	K14425	SLC12A1, NKCC2; solute carrier family 12 (sodium/potassium/chloride transporter), member 1	0	0	0	0	0	0	0	0	0	0	0	0	0	0	7.16544	0	0
ERR1719295_2399813|P4_k87_415952_1_8162|+|109|4.252e-23|1|4999|5463|4999[4999]:5463[5463]:465[465]	K14426	SLC12A3, TSC; solute carrier family 12 (sodium/chloride transporter), member 3	0	0	0	0	0	0	0	0	0	0	0	0	0	0	7.16544	0	0
ERR1719295_429575|contig-119_73343|-|166|2.951e-40|2|798|1388|1388[1388]:1224[1224]:165[165]|1199[1199]:798[798]:402[402]	K10408	DNAH; dynein heavy chain, axonemal	0	0	0	0	0	0	0	0	0	0	0	0	9.67128	0	2.59287	0	1.16136
ERR1719295_429575|contig-119_73343|-|166|2.951e-40|2|798|1388|1388[1388]:1224[1224]:165[165]|1199[1199]:798[798]:402[402]	K10413	DYNC1H; dynein heavy chain 1, cytosolic	0	0	0	0	0	0	0	0	0	0	0	0	9.67128	0	2.59287	0	1.16136
ERR1719295_429575|F4_k87_92754_1_8041|+|126|3.244e-28|2|220|861|220[220]:396[396]:177[177]|418[418]:861[861]:444[444]	K10408	DNAH; dynein heavy chain, axonemal	0	0	0	0	0	0	0	0	0	0	0	0	0	0	0	4.53891	0
ERR1719295_429575|F4_k87_92754_1_8041|+|126|3.244e-28|2|220|861|220[220]:396[396]:177[177]|418[418]:861[861]:444[444]	K10413	DYNC1H; dynein heavy chain 1, cytosolic	0	0	0	0	0	0	0	0	0	0	0	0	0	0	0	4.53891	0
ERR1719296_206745|F8.2_k87_1261907_1_1011|-|70|2.338e-11|1|468|635|635[635]:468[468]:168[168]	K05592	deaD, cshA; ATP-dependent RNA helicase DeaD [EC:3.6.4.13]	0	0	0	0	0	0	0	0	0	0	179.173	283.311	72.2466	38.0666	0	0	0
ERR1719296_206745|F8.2_k87_1508942_1_1221|+|71|1.169e-11|1|364|558|364[364]:558[558]:195[195]	K11927	rhlE; ATP-dependent RNA helicase RhlE [EC:3.6.4.13]	0	0	0	0	0	0	0	0	0	0	73.4727	72.5882	0	0	0	0	0
ERR1719297_700261|contig-119_39|-|200|1.717e-50|2|78177|78612|78612[78612]:78523[78523]:90[90]|78497[78497]:78177[78177]:321[321]	K02111	ATPF1A, atpA; F-type H+/Na+-transporting ATPase subunit alpha [EC:7.1.2.2 7.2.2.1]	0	0	0	0	0	0	0	0	0	0	6.23707	0	3.42472	0	0	62.031	0
ERR1719300_1752130|contig-119_83266|+|126|3.244e-28|1|463|795|463[463]:795[795]:333[333]	K00334	nuoE; NADH-quinone oxidoreductase subunit E [EC:7.1.1.2]	0	0	0	0	0	0	0	0	0	0	0	0	0	10.9197	3.52254	0	0
ERR1719300_1752130|contig-119_83266|+|126|3.244e-28|1|463|795|463[463]:795[795]:333[333]	K00335	nuoF; NADH-quinone oxidoreductase subunit F [EC:7.1.1.2]	0	0	0	0	0	0	0	0	0	0	0	0	0	10.9197	3.52254	0	0
ERR1719300_1796849|contig-119_91529|+|119|4.153e-26|1|8|331|8[8]:331[331]:324[324]	K03833	selB, EEFSEC; selenocysteine-specific elongation factor	0	0	0	0	0	0	0	0	0	0	0	0	0	0	15.0892	0	0
ERR1719300_2358256|contig-119_85339|+|76|3.653e-13|1|4|222|4[4]:222[222]:219[219]	Unassigned		0	0	0	0	0	0	0	0	0	0	0	0	0	21.5371	0	22.4178	0
ERR1719300_635795|contig-119_62712|-|115|6.644e-25|1|528|728|728[728]:528[528]:201[201]	K04412	STK3, MST2; serine/threonine kinase 3	0	0	0	0	0	0	0	0	0	0	0	0	0	0	0	0	8.40976
ERR1719305_645345|contig-119_56512|+|133|2.535e-30|1|1314|1598|1314[1314]:1598[1598]:285[285]	K10408	DNAH; dynein heavy chain, axonemal	0	0	0	0	0	0	0	0	0	0	0	0	0	0	30.7	0	0
ERR1719305_645345|contig-119_56512|+|133|2.535e-30|1|1314|1598|1314[1314]:1598[1598]:285[285]	K10413	DYNC1H; dynein heavy chain 1, cytosolic	0	0	0	0	0	0	0	0	0	0	0	0	0	0	30.7	0	0
ERR1719305_673263|F8.1_k87_1578350_1_6859|+|80|2.283e-14|1|6334|6630|6334[6334]:6630[6630]:297[297]	Unassigned		0	0	0	0	0	0	0	0	0	0	51.0795	58.1496	18.8335	36.3938	0	18.9907	0
ERR1719310_1167776|contig-119_1182|+|151|9.668e-36|2|27192|27829|27192[27192]:27377[27377]:186[186]|27644[27653]:27829[27829]:186[177]	K01602	rbcS; ribulose-bisphosphate carboxylase small chain [EC:4.1.1.39]	0	0	0	0	0	0	0	0	0	0	0	0	5.2334	0	0	0	0
[truncated: 2,179 more rows]

## Sheet: KO_abundance
ko_number	Description	F0_2016	P0_2016	F0_2017	P0_2017	F20.1_2017	F20.2_2017	F40_2016	P40_2016	F40_2017	P40_2017	F80.1_2017	F80.2_2017	F96_2016	F104_2016	P104_2016	F105_2016	P105_2016	Sum
[truncated: 1,873 more rows]
